# Supplementary material for: Single-nucleus RNA-seq2 reveals functional crosstalk between liver zonation and ploidy
Source: Nat Commun. 2021 Jul 12;12:4264. doi: 10.1038/s41467-021-24543-5 (PMC8275628; doi:10.1038/s41467-021-24543-5)
Supplement: Supplementary file 3 — Dataset 1 [file 41467_2021_24543_MOESM3_ESM.xlsx]

## Sheet: Suppl_Table9_animals_plates_res
animal	plate	technical_replicate
16/036335	SNI-160(R2)	no
16/036335	SNI-116(R2)	no
16/036335	SNI-234(R2)	yes
16/036335	SNI-235(R2)	yes
16/036335	SNI-626	no
17/048228	SNI-635	no
18/011303	SNI-193	no
18/011303	SNI-192-p1	no
18/011303	SNI-192-p2	no
18/011304	SNI-634	no
18/011304	SNI-194	no
