# Supplementary material for: Single-nucleus RNA-seq2 reveals functional crosstalk between liver zonation and ploidy
Source: Nat Commun. 2021 Jul 12;12:4264. doi: 10.1038/s41467-021-24543-5 (PMC8275628; doi:10.1038/s41467-021-24543-5)
Supplement: Supplementary file 6 — Dataset 4 [file 41467_2021_24543_MOESM6_ESM.xlsx]

## Sheet: Supp_Table4_marker_exp
	gene_name	n_cells	n_counts	B-cells_mean	B-cells_n_cells	B-cells_log2FC	B-cells_pvals_adj	Endothelial cells_mean	Endothelial cells_n_cells	Endothelial cells_log2FC	Endothelial cells_pvals_adj	Epcam+ epithelial cells_mean	Epcam+ epithelial cells_n_cells	Epcam+ epithelial cells_log2FC	Epcam+ epithelial cells_pvals_adj	Hepatobiliary cells_mean	Hepatobiliary cells_n_cells	Hepatobiliary cells_log2FC	Hepatobiliary cells_pvals_adj	Hepatocytes_mean	Hepatocytes_n_cells	Hepatocytes_log2FC	Hepatocytes_pvals_adj	Kupffer and dendritic cells_mean	Kupffer and dendritic cells_n_cells	Kupffer and dendritic cells_log2FC	Kupffer and dendritic cells_pvals_adj	Plasma B-cells_mean	Plasma B-cells_n_cells	Plasma B-cells_log2FC	Plasma B-cells_pvals_adj	Stellate cells_mean	Stellate cells_n_cells	Stellate cells_log2FC	Stellate cells_pvals_adj	T-cells_mean	T-cells_n_cells	T-cells_log2FC	T-cells_pvals_adj	changes_cell_types	marker
ENSMUSG00000000001	Gnai3	901	14640	0.0516812	30	-0.370489	0.628647	0.135192	33	0.764161	0.406693	0.0196726	5	-1.37814	0.0187656	0.0417982	75	-0.652972	0.132359	0.0611633	452	-0.235245	0.440033	0.140641	30	1.10006	0.18998	0.0893056	27	0.437826	0.568393	0.0290279	12	-0.887456	0.0969944	0.0682377	29	0.241061	0.716774	none	none
ENSMUSG00000000028	Cdc45	157	4212	0.0199191	5	-1.29115	0.0497804	0.0455215	3	-0.594227	0.615699	11.9413	1	3.74978	0.520598	0.22615	18	0.703834	0.492003	0.108138	54	-1.19236	0.0694582	2.30967	6	2.06229	0.370078	0.138652	7	0.514583	0.723511	0.113244	3	0.718327	0.715318	0.0366342	3	-0.832573	0.475703	none	none
ENSMUSG00000000049	Apoh	1159	18787	0.0885389	29	-1.20929	0.00798712	0.0192914	20	-2.93768	7.25436e-31	0.0405205	2	-1.84688	0.0127965	0.211567	89	0.113839	0.791177	0.227887	700	1.29667	9.23034e-13	0.0772138	18	-1.5482	0.00462252	0.0556627	15	-2.09851	3.98571e-05	0.0322792	9	-2.1338	2.83623e-10	0.0838418	23	-1.09312	0.0180452	up_Hepatocytes	Hepatocytes
ENSMUSG00000000056	Narf	347	4189	0.186389	7	-1.59862	0.00123983	0.516783	8	-0.897657	0.181807	0	0	-27.8867	3.93085e-40	0.492331	22	-0.813514	0.0558219	1.3095	217	1.05866	9.74673e-05	2.03348	7	0.0832564	0.949581	2.63606	8	-0.0719685	0.946693	0.179639	3	-1.48586	0.0425777	0.1392	7	-1.57777	0.000594221	up_Hepatocytes	none
ENSMUSG00000000078	Klf6	66	683	0.0127668	2	-0.197533	0.901923	0.0139028	3	-0.132517	0.937887	0	0	-23.5077	1.63463e-06	0.0120349	6	-0.284987	0.796378	0.0138807	21	-0.901976	0.222146	0.0511212	5	1.7982	0.314556	0.0809963	3	1.80217	0.447264	0	0	-23.531	3.33564e-06	0.0303612	2	0.690747	0.762898	none	none
ENSMUSG00000000085	Scmh1	1360	36526	4.74865	36	-1.07979	0.00477336	11.0573	51	0.423178	0.370625	36.7839	8	1.6425	0.264994	6.98262	101	-0.663911	0.00997803	6.7159	727	0.394716	0.0147828	4.60451	33	-0.49036	0.318466	4.99341	41	-0.652637	0.0942146	16.5917	25	0.514031	0.551566	6.23557	43	0.126361	0.80209	none	none
ENSMUSG00000000088	Cox5a	1386	19946	0.326789	49	-0.0998956	0.807853	0.663788	67	1.0574	0.000208947	0.633253	10	0.89431	0.339057	0.299475	97	-0.332087	0.181132	0.29806	668	-0.676404	1.90652e-07	0.638385	48	0.879188	0.0165471	0.711615	55	0.972836	0.003706	0.308833	21	-0.125351	0.845123	0.443623	54	0.534706	0.0693703	up_Endothelial	none
ENSMUSG00000000103	Zfy2	240	477	0.00162143	12	0.187069	0.813545	0.00156993	10	0.13429	0.892965	0	0	-20.4528	1.42705e-08	0.00109135	12	-0.446163	0.598787	0.00152601	114	0.0983322	0.872475	0.00221911	5	0.617607	0.776047	0.00050134	3	-1.56043	0.0267389	0.00154824	5	0.114816	0.92949	0.00190797	13	0.430384	0.620693	none	none
ENSMUSG00000000125	Wnt3	33	361	0	0	-20.1531	0.223597	0	0	-20.1641	0.267738	0	0	-20.0973	0.228617	0.000242599	3	-2.34038	0.404802	0.00281258	16	3.78596	0.279994	0.000314425	1	-1.88443	0.534086	0	0	-20.1549	0.24263	0	0	-20.1204	0.288328	0.000144782	1	-3.00149	0.337312	none	none
ENSMUSG00000000126	Wnt9a	891	77147	0.683525	35	0.628302	0.449867	1.12654	33	1.07438	0.201929	0.0105336	4	-3.89331	2.61404e-21	1.0329	87	0.722764	0.219796	0.360972	390	-0.591754	0.0642507	0.205799	25	-0.993263	0.222264	0.15446	24	-1.31075	0.0406623	0.113809	9	-1.44508	0.104359	0.889007	31	1.20498	0.130186	none	none
ENSMUSG00000000127	Fer	745	11052	0.00373658	15	-1.38579	0.0340526	0.0134936	27	0.457755	0.681031	0.000983912	3	-3.21446	1.38991e-10	0.0160911	38	0.223883	0.89314	0.00865182	399	-0.298875	0.563127	0.0232115	23	1.2732	0.318446	0.0114994	18	0.0996988	0.94809	0.0123913	13	0.406074	0.733555	0.00607626	21	-0.654521	0.379302	none	none
ENSMUSG00000000131	Xpo6	711	8345	0.109378	13	-0.83723	0.115201	0.0580201	19	-1.37062	2.37396e-05	0.003534	1	-5.17154	6.89379e-33	0.117718	39	-0.948791	0.0131488	0.262248	417	1.20021	8.16533e-08	0.132392	16	-0.405197	0.550411	0.327575	9	-0.610296	0.516288	0.128502	9	-0.31153	0.706946	0.0470672	17	-1.67179	4.48355e-06	up_Hepatocytes	none
ENSMUSG00000000134	Tfe3	104	979	0.0523517	1	-0.72326	0.655575	0.00503091	2	-3.01575	5.87247e-06	0	0	-25.0749	1.98663e-10	0.133452	14	0.680185	0.510536	0.0693572	56	-0.0517434	0.939403	0.24892	4	1.43499	0.460981	0.241889	1	0.190541	0.937872	0	0	-25.0984	5.07432e-10	0.0308782	3	-0.834119	0.492981	none	none
ENSMUSG00000000142	Axin2	107	724	0.00109151	1	-4.04589	1.57551e-06	0.000971263	1	-4.22722	1.55383e-06	0.00361887	1	-2.23497	0.0149087	0.00176489	2	-3.483	8.74582e-06	0.0412794	84	3.58959	2.3733e-06	0	0	-24.0477	8.89747e-08	0.00439445	2	-2.08222	0.00503969	0.00380592	1	-2.24834	0.0151778	0.00474191	3	-1.95301	0.0101304	up_Hepatocytes	none
ENSMUSG00000000148	Brat1	126	952	0.030927	5	1.34445	0.435323	0.0338128	6	1.26636	0.548505	0.00127949	1	-2.93228	0.00566483	0.00845387	12	-0.402449	0.702117	0.030286	64	-0.240969	0.792998	0.00975887	3	-0.264272	0.898777	0.000785001	2	-3.70708	0.00139454	0.00190442	1	-2.41596	0.0313855	0.0151119	4	0.353914	0.845097	none	none
ENSMUSG00000000149	Gna12	1483	26036	0.018006	41	-1.873	3.02795e-12	0.0713439	67	0.119534	0.768562	0.0602793	11	-0.0592541	0.926551	0.0315477	87	-1.23396	7.76217e-06	0.0840934	797	0.687778	0.000124906	0.0541269	42	-0.438675	0.483356	0.0426951	49	-0.590068	0.0142007	0.174641	24	0.950591	0.447255	0.0491449	52	-0.425864	0.236945	up_Hepatocytes	none
ENSMUSG00000000154	Slc22a18	623	8525	0.00366182	8	-3.68118	2.20398e-22	0.00555845	7	-3.11575	1.12235e-16	0	0	-25.3785	8.82874e-35	0.041795	44	-0.538056	0.331535	0.0693818	394	1.54487	2.03344e-07	0.0534906	10	-0.307532	0.810269	0.0477322	7	-1.0246	0.415996	0.00552303	2	-3.09035	1.67584e-09	0.0356118	7	-1.12673	0.322482	up_Hepatocytes	none
ENSMUSG00000000157	Itgb2l	294	4574	0.0916838	2	-1.92988	0.0237489	0.00441838	1	-4.89941	1.95166e-19	0	0	-26.6713	5.67227e-24	0.0691036	13	-1.82377	0.00011731	0.422428	205	2.55101	8.66009e-11	0.0253064	4	-2.40106	3.19947e-07	2.11656	3	-0.426491	0.7999	0	0	-26.6956	2.35305e-23	0.00228985	2	-5.64787	3.19668e-22	up_Hepatocytes	none
ENSMUSG00000000159	Igsf5	957	21915	0.0237951	15	-2.47589	7.79297e-11	0.0225037	15	-2.58883	2.50578e-12	0.00303971	2	-5.1491	7.34918e-41	0.0343272	42	-2.16125	4.38992e-12	0.204644	630	2.04116	1.9418e-15	0.179471	17	-0.691644	0.549063	0.449222	15	0.0216158	0.986264	0.00835397	6	-3.75939	1.00482e-27	0.0134968	19	-3.17868	2.76612e-20	up_Hepatocytes	none
ENSMUSG00000000168	Dlat	524	4965	0.0090465	8	-3.59295	1.66274e-28	0.00839931	4	-3.76728	5.6456e-27	0	0	-26.5848	2.28531e-41	0.0827747	30	-1.30107	0.00171742	0.225857	346	2.17126	7.50805e-16	0.0964364	6	-1.10895	0.18796	0.0703861	8	-1.42321	0.0243664	0.00849845	2	-3.69565	2.39913e-18	0.132126	9	-1.003	0.281454	up_Hepatocytes	none
ENSMUSG00000000171	Sdhd	231	2586	0.00446903	3	-3.16127	8.60321e-09	0.00254566	3	-3.95248	2.31943e-11	0.00695329	1	-2.43402	0.00325509	0.0537826	18	-0.225966	0.807623	0.0870623	137	1.2143	0.00460127	0.0180302	6	-1.17312	0.0496998	0.0548929	6	-0.268297	0.842165	0	0	-25.1354	3.56259e-14	0.047566	8	-0.0587574	0.959021	up_Hepatocytes	none
ENSMUSG00000000184	Ccnd2	338	5160	5.60645	18	0.549493	0.421514	21.8656	24	1.97376	0.00534979	10.1631	2	0.773319	0.728177	3.65845	25	-0.221845	0.681793	2.47185	129	-1.27384	3.24652e-06	13.5575	13	0.829516	0.391524	14.0799	11	0.307562	0.738513	4.17889	6	0.111956	0.93675	9.79313	22	1.83266	0.0067809	up_Endothelial	none
ENSMUSG00000000194	Gpr107	400	3985	0.292213	13	-0.101735	0.928931	0.129946	13	-0.471485	0.538014	0.18886	2	0.087364	0.968209	0.104771	21	-0.831491	0.0797712	0.263424	235	0.681382	0.0253354	0.0985609	8	-0.710424	0.378736	0.218539	9	-0.44109	0.661	0.0868587	8	-0.497059	0.535261	0.150604	10	-0.274341	0.762646	up_Hepatocytes	none
ENSMUSG00000000197	Nalcn	794	12242	0.0352604	22	-0.982699	0.159117	0.171783	37	1.15795	0.18428	0.00408645	2	-3.63914	7.88789e-14	0.0182578	61	-1.66945	5.7862e-08	0.0709369	390	-0.0286962	0.940174	0.111548	28	0.61931	0.558675	0.0759194	31	0.171865	0.837011	0.0627436	9	-0.0815202	0.957068	0.139226	27	0.632021	0.57709	none	none
ENSMUSG00000000215	Ins2	58	580	0	0	-24.0913	8.05132e-05	0.0134788	1	-0.961771	0.559334	0	0	-24.0351	6.29267e-05	0.0169406	5	-0.658217	0.58376	0.091779	25	0.160121	0.855081	0.0524007	2	0.85574	0.715648	0.0717553	5	1.67198	0.226046	0.0256054	1	0.0824541	0.976848	0.00413072	1	-2.26812	0.0327769	none	none
ENSMUSG00000000223	Drp2	41	393	0.00306788	1	1.12354	0.709999	0.000527101	2	-1.40934	0.451722	0	0	-20.362	0.0827142	0.00217585	4	0.694441	0.71957	0.00223826	22	0.344156	0.843848	0	0	-20.4132	0.126738	0.000531039	1	-1.40326	0.472206	0.000623	1	-1.13733	0.618883	0.000272682	1	-2.35455	0.246507	none	none
ENSMUSG00000000244	Tspan32	112	2526	1.02347	6	1.71714	0.290992	0.568176	3	0.323343	0.882218	0.706776	1	2.14649	0.591928	0.301282	13	0.838852	0.428242	0.107778	38	-1.5784	0.0107965	0.1792	2	-0.252699	0.916809	0.203737	3	0.161889	0.927663	0.116524	2	0.158286	0.949143	0.461971	5	1.74365	0.246507	none	none
ENSMUSG00000000247	Lhx2	62	259	0.0164029	1	0.903657	0.748096	0.00966226	2	0.29315	0.908204	0	0	-22.5263	0.00100182	0.00493724	4	-0.507149	0.694082	0.00322147	20	-2.22581	0.0680033	0.00249772	2	-1.39534	0.342849	0.00626012	2	-0.0987379	0.952722	0.237282	6	4.76534	0.254687	0.0107775	5	0.72556	0.642907	none	none
ENSMUSG00000000248	Clec2g	187	4239	0.019369	6	-0.847663	0.292365	0.0278772	3	-0.871636	0.53015	0.00685128	1	-2.14901	0.0254646	0.0553795	18	-0.159768	0.894753	0.10206	80	-0.764908	0.272436	0.797174	7	1.60691	0.579189	0.102411	7	0.702573	0.658586	0.0783314	5	1.04668	0.525144	0.263237	8	1.47561	0.462861	none	none
ENSMUSG00000000253	Gmpr	382	3834	0.00282988	5	-4.63083	1.23886e-23	0.0146437	6	-2.4727	1.1902e-07	0.162005	3	0.674479	0.76813	0.0557943	20	-0.974275	0.0556169	0.155554	275	2.21217	4.75558e-12	0.0146081	4	-2.43269	9.28497e-07	0.00951592	5	-2.95657	6.66433e-13	0.0392926	4	-1.07929	0.221926	0.0113	3	-2.87353	1.36669e-07	up_Hepatocytes	none
ENSMUSG00000000263	Glra1	300	6179	0.00513478	11	-1.46529	0.0749998	0.00682879	7	-1.05793	0.232739	0.00226387	2	-2.49247	0.000670591	0.0183247	23	0.253862	0.811641	0.0167046	141	-0.555026	0.34754	0.00546433	6	-1.2965	0.0642766	0.0485792	11	1.61519	0.279455	0.0146521	1	-0.103829	0.96891	0.0532149	16	1.71815	0.275758	none	none
ENSMUSG00000000266	Mid2	276	2258	0.0234263	5	-1.93648	7.92005e-05	0.219521	11	0.382794	0.727656	0.570717	3	1.69432	0.547832	0.0249118	17	-1.86074	8.60963e-07	0.228058	166	1.26258	0.000471275	0.00892951	2	-3.27273	2.20763e-10	0.0069538	2	-3.61866	8.91339e-13	0.203447	3	0.359276	0.853447	0.0711706	6	-0.881519	0.350678	up_Hepatocytes	none
ENSMUSG00000000275	Trim25	862	19142	0.0554747	14	-1.49992	0.00253105	0.0986124	21	-0.77528	0.181873	0.0143297	2	-2.97093	4.32801e-06	0.0912862	62	-1.05969	0.00633018	0.200562	523	1.19736	1.40631e-07	0.305854	25	0.609901	0.498406	0.0407555	14	-1.77565	2.04546e-05	0.114982	9	-0.724683	0.541392	0.0247079	18	-2.42321	2.12634e-09	up_Hepatocytes	none
ENSMUSG00000000276	Dgke	1473	28189	0.332719	49	-0.131014	0.814089	0.553002	77	1.37599	6.05822e-07	0.456405	11	1.10847	0.0886604	0.241607	92	-0.0757599	0.812401	0.160264	697	-1.11079	4.31656e-18	0.40283	53	0.835735	0.0120533	0.547552	64	1.32835	6.32053e-06	0.343161	23	0.626953	0.171533	0.351888	60	0.737512	0.00536295	up_Endothelial	none
ENSMUSG00000000278	Scpep1	197	1267	0.00420942	7	-0.908129	0.307112	0.0017326	4	-2.19583	0.00623765	0.392434	2	4.6316	0.497046	0.00769968	12	-0.218457	0.868349	0.00873872	115	0.161435	0.866882	0.00170324	4	-2.18905	0.00473709	0.000970108	3	-3.01719	0.000259703	0.00954462	3	0.270879	0.892692	0.00365573	6	-1.12467	0.274667	none	none
ENSMUSG00000000282	Mnt	85	901	0.00262677	5	-2.24255	0.00265965	0.00898098	3	-0.610034	0.624016	0	0	-23.4889	6.48346e-06	0.00294028	5	-2.20571	0.00488783	0.0217046	48	0.792866	0.34483	0.0112957	2	-0.459424	0.829903	0.00218234	2	-2.55802	0.00361017	0.00976276	1	-0.496768	0.823059	0.115008	3	1.70904	0.597637	none	none
ENSMUSG00000000290	Itgb2	76	1261	0.00312163	3	-0.171419	0.919365	0.00141733	1	-1.3578	0.393835	0.00073365	1	-2.19238	0.0882586	0.00394004	8	-0.041035	0.985404	0.000802149	20	-3.41781	0.0353873	0.0651697	12	4.56402	0.198206	0.00207602	6	-0.727169	0.506374	0	0	-21.6968	0.00817132	0.0193035	5	2.22048	0.512806	none	none
ENSMUSG00000000295	Hddc2	127	5033	0.00621346	4	-1.60312	0.108796	0.00436865	5	-2.06925	0.0439967	2.35113	2	4.47204	0.497941	0.0106748	12	-1.07444	0.316482	0.118205	51	0.321143	0.780985	0.00284296	2	-2.69057	0.0247748	0.115794	3	1.01211	0.713644	0	0	-24.0377	0.00204878	0.00399435	5	-2.16161	0.0315832	none	none
ENSMUSG00000000296	Tpd52l1	1745	124622	0.136376	55	-0.657777	0.0118803	0.420989	72	0.856038	0.0126563	0.292119	11	0.418072	0.646072	0.127231	133	-0.823543	9.47951e-06	0.191066	868	-0.424756	0.00100512	0.294768	54	0.394934	0.360667	0.42736	61	0.931955	0.00517426	0.460286	30	0.930401	0.112659	0.334893	55	0.703501	0.0134975	up_Endothelial	none
ENSMUSG00000000301	Pemt	1117	22586	0.222866	15	-2.87885	4.8771e-23	0.217014	12	-3.44421	2.20667e-29	0.241269	4	-2.34327	0.000322746	1.48249	64	-1.19786	1.83912e-06	3.38325	766	2.90107	4.36372e-81	0.0654438	10	-4.15338	2.99347e-73	0.655185	16	-2.45911	2.35899e-11	0.443576	9	-1.85295	1.23111e-05	0.0740032	15	-3.94764	3.54147e-69	up_Hepatocytes	none
ENSMUSG00000000303	Cdh1	967	34268	0.0923986	31	-0.336009	0.68178	0.300949	32	1.36139	0.0677122	1.1105	6	2.85134	0.194771	0.211117	78	0.47405	0.478157	0.0721367	472	-1.04839	0.000852545	0.00830609	23	-3.19459	2.1143e-22	0.274072	22	0.554767	0.625966	0.127902	10	0.147502	0.925407	0.28042	38	1.50616	0.0291419	up_Tcell	Kupffer and dentritic cells
ENSMUSG00000000305	Cdh4	352	6298	1.59924	16	-0.0153699	0.989421	4.62491	16	1.40177	0.147911	0.0467176	1	-2.13659	0.0202557	1.00824	31	0.314708	0.636144	1.0541	127	-1.12048	0.00125933	2.54093	13	0.615306	0.617707	0.259178	14	-0.0835106	0.902146	3.93746	11	2.12231	0.0890502	2.26793	16	0.840636	0.429373	none	none
ENSMUSG00000000308	Ckmt1	131	2733	0.0192075	2	-2.23564	0.00200157	0.843246	8	1.42442	0.298792	0	0	-25.9355	1.36992e-09	0.0625382	11	-0.777793	0.236337	0.49247	50	-0.384685	0.535271	0	0	-25.9883	3.99849e-09	5.71119	5	1.22508	0.528801	0.0575414	1	-1.058	0.529307	1.02992	8	1.68203	0.245379	none	none
ENSMUSG00000000320	Alox12	27	634	0	0	-23.0004	0.027115	0.000713696	1	-3.60268	0.0675033	0	0	-22.9445	0.0249455	0.00401037	1	-1.47911	0.384972	0.0165825	12	-1.32448	0.433031	0.604034	2	4.35692	0.365361	0.0055802	3	-0.646773	0.649817	0	0	-22.9677	0.0369779	0.011905	2	0.17897	0.940043	none	none
ENSMUSG00000000325	Arvcf	1321	41831	1.30061	47	-0.660565	0.03973	8.61535	63	1.8617	1.90557e-06	2.19589	7	0.0308304	0.979049	3.55088	101	0.215484	0.516967	1.59401	583	-1.20679	8.34105e-15	3.93405	43	0.549338	0.260355	6.1205	50	1.08061	0.00945837	3.43817	21	0.461117	0.537891	6.2036	58	1.75149	2.83069e-06	up_Endothelial	none
ENSMUSG00000000326	Comt	1607	72901	4.19941	52	-0.705982	0.0865362	11.8461	55	0.469951	0.371523	26.3869	10	2.22792	0.0878223	4.79477	121	-0.358582	0.187948	3.3829	861	0.358851	0.0278047	5.22849	38	-0.581477	0.288295	8.50403	37	-0.619526	0.230247	1.71151	16	-1.39921	0.00705916	5.45527	43	0.113829	0.836172	none	none
ENSMUSG00000000339	Rtca	178	1627	0.0237647	8	-0.375383	0.74039	0.004195	2	-2.69719	8.12465e-05	0	0	-24.4948	7.2857e-11	0.0691274	19	0.933174	0.33673	0.0466475	100	0.836962	0.110895	0.00446146	3	-2.55785	0.000162445	0.000357725	1	-6.12262	2.81531e-10	0.00343041	1	-2.89048	0.000142885	0.0046379	2	-2.5159	0.000294442	none	none
ENSMUSG00000000340	Dbt	281	3184	0.0040459	3	-2.74441	4.00416e-07	0.0390168	7	0.051046	0.972153	0	0	-24.5632	2.48975e-15	0.0344825	15	-0.440913	0.688127	0.0422371	170	1.14251	0.0107688	0.0347598	4	-0.0782285	0.964508	0.00259501	5	-3.34513	1.40705e-10	0.00525894	2	-2.3285	0.000349822	0.0109309	5	-1.47403	0.0852925	up_Hepatocytes	none
ENSMUSG00000000346	Dazap2	402	9203	0.185923	7	-1.95235	2.07679e-05	1.01628	12	-0.332124	0.653823	5.61566	2	0.535831	0.839533	0.976735	29	-0.569093	0.167321	2.41766	218	0.635476	0.0206825	2.76658	9	-0.10254	0.93333	2.63068	6	-0.636654	0.475986	0.693126	5	-0.328069	0.774208	2.81178	10	0.144139	0.884873	up_Hepatocytes	none
ENSMUSG00000000355	Mcts1	872	14596	0.122272	12	-2.2817	1.3519e-11	0.0867566	9	-2.89685	1.6744e-18	0.044312	3	-3.18382	5.16192e-09	0.191665	47	-1.81072	5.35905e-14	1.10508	580	2.61504	1.13122e-47	0.188825	14	-1.83629	2.17961e-06	0.0916416	8	-3.18872	3.92525e-16	0.284147	9	-1.17419	0.0306148	0.354302	12	-1.93744	0.000101869	up_Hepatocytes	none
ENSMUSG00000000365	Rnf17	300	2764	0.0372137	12	0.589291	0.655246	0.0500574	20	1.26204	0.156755	0.0911338	2	1.96488	0.507758	0.0112418	21	-0.913573	0.0677626	0.0240446	125	-0.712704	0.106581	0.0300982	10	0.399136	0.783512	0.0370924	14	0.794876	0.40972	0.0206461	5	-0.0176765	0.990945	0.0368324	14	0.510932	0.73323	none	none
ENSMUSG00000000374	Trappc10	550	9102	0.0146464	14	-1.79263	0.000299096	0.136339	18	0.695515	0.562737	0.00462036	2	-3.25465	2.4951e-09	0.0614813	37	-0.154082	0.840216	0.0612877	297	0.246321	0.503853	0.0272285	14	-1.00775	0.181295	0.0420134	16	-0.686211	0.490288	0.106403	8	0.709053	0.675165	0.0557221	21	0.154881	0.83326	none	none
ENSMUSG00000000378	Ccm2	494	10474	0.313309	9	-1.24037	0.0229318	1.08638	20	0.382663	0.593355	0.206542	2	-0.973975	0.469076	0.508742	25	-1.09068	0.00857657	0.85397	247	0.0167853	0.958522	1.41577	19	1.0413	0.15435	0.78262	19	0.349179	0.610783	0.263728	6	-0.894049	0.273213	3.74536	19	0.873741	0.309702	none	none
ENSMUSG00000000384	Tbrg4	166	1131	0.0224968	3	-2.15053	0.000985864	0.182278	2	-0.664903	0.635849	0.0572637	1	-0.590721	0.729991	0.0384578	9	-1.51824	0.00304677	0.233651	107	1.87159	3.24741e-06	0.0889422	4	-0.39615	0.743054	0	0	-26.0665	1.55711e-17	0.0112427	1	-2.86085	3.91516e-05	0.020934	5	-1.91112	0.000130058	up_Hepatocytes	none
ENSMUSG00000000385	Tmprss2	123	1153	0.00200328	4	-2.28975	0.00547591	0.000951481	4	-3.35131	0.000313986	0	0	-23.1343	1.25687e-05	0.0129208	8	-0.16667	0.925261	0.0197772	80	2.06095	0.0126317	0	0	-23.1857	3.12496e-05	0.000510393	2	-4.24185	7.38526e-05	0.00169165	1	-2.50549	0.0118237	0.00111707	2	-3.11368	0.000670452	up_Hepatocytes	none
ENSMUSG00000000386	Mx1	42	644	0.0400336	2	1.04074	0.690849	0.00121251	1	-3.2298	0.0148866	0	0	-23.3095	0.00153404	0.0707583	6	0.959093	0.699241	0.00251739	14	-3.51223	0.0158733	0.142452	6	3.10182	0.222157	0.0713972	1	1.36418	0.670956	0	0	-23.3327	0.00261923	0.185087	4	2.72863	0.386214	none	T-cells
ENSMUSG00000000392	Fap	89	495	0.00336448	6	-0.268458	0.823969	0.002474	7	-0.702803	0.436559	0	0	-21.8999	0.000170054	0.00120595	4	-1.85519	0.0500135	0.00502423	34	-0.0490789	0.960105	0.00629285	4	0.563568	0.808829	0.00767886	4	0.872668	0.632384	0.0249031	2	2.49093	0.502327	0.000582056	1	-2.81586	0.00925305	none	none
ENSMUSG00000000399	Ndufa9	296	2694	0.140262	6	-0.23793	0.882739	0.0251175	10	-1.21481	0.00952465	0.00479526	1	-3.44282	1.53526e-07	0.239592	24	0.374292	0.729246	0.0933605	151	0.356836	0.421464	0.0506891	6	-0.558009	0.609895	0.0302424	5	-1.18795	0.0863393	0.0565142	6	-0.234031	0.866745	0.0843486	9	0.151286	0.888251	none	none
ENSMUSG00000000402	Egfl6	59	428	0.000549519	1	-1.6748	0.33691	0.000996064	2	-0.821942	0.674373	0	0	-20.6795	0.0598785	0.000953089	2	-0.975832	0.621109	0.00103912	30	-1.71031	0.422097	0.00454806	1	1.33874	0.724734	0.000134845	2	-3.69437	0.103025	0.0578282	1	4.98025	0.544692	0.000807688	3	-1.09367	0.49763	none	none
ENSMUSG00000000409	Lck	645	19422	4.58805	24	0.161714	0.815859	13.1403	42	2.00851	0.000262016	7.99208	4	0.88731	0.624436	2.88351	52	-0.390312	0.33052	2.83867	270	-1.16696	2.2198e-07	7.95429	26	0.849017	0.218331	9.52908	30	0.949452	0.133115	1.04287	12	-0.647244	0.341899	12.0511	32	1.68889	0.00587173	up_Endothelial	T-cells
ENSMUSG00000000416	Cttnbp2	329	4964	0.199469	9	0.457075	0.811955	0.24629	13	1.39289	0.332683	0.100009	2	0.960492	0.709365	0.0324943	18	-0.813132	0.244796	0.074173	172	0.0956522	0.869573	0.0114491	7	-1.91727	0.00280369	0.0148185	10	-1.53512	0.0082354	0.0102597	3	-1.96612	0.00215098	0.0685267	12	0.322805	0.790029	none	none
ENSMUSG00000000420	Galnt1	420	3345	0.167178	9	-0.712019	0.392251	0.237911	16	0.0650339	0.943347	0.0737724	1	-0.978435	0.518814	0.0958585	24	-0.90027	0.027815	0.258164	239	0.47813	0.0988232	0.183002	11	-0.0860109	0.937003	0.127572	12	-0.501946	0.480734	0.4245	4	0.597195	0.718702	0.172828	12	-0.156201	0.858924	none	none
ENSMUSG00000000439	Mkrn2	566	7792	0.069469	10	-2.99746	9.71132e-19	0.148106	5	-2.7007	2.63685e-10	0.0169725	1	-4.55778	2.43517e-17	1.00396	35	-1.28732	0.000141433	1.79775	372	2.11336	1.56738e-21	1.49374	11	0.0315429	0.973324	0.271529	7	-1.89386	3.61867e-05	0.0825287	3	-2.68293	1.18051e-08	0.0671566	4	-3.43356	5.09163e-16	up_Hepatocytes	none
ENSMUSG00000000440	Pparg	701	10138	0.0296046	20	-0.995669	0.0265197	0.0422059	22	-0.549543	0.341748	0.0383089	2	-0.633872	0.667381	0.0247638	46	-1.25722	2.42214e-05	0.0850046	371	0.499774	0.0880281	0.0893406	19	0.323941	0.761708	0.0511401	22	-0.175952	0.748369	0.308447	14	1.64837	0.300618	0.0190441	19	-1.52842	3.72759e-06	none	Hepatocytes
ENSMUSG00000000441	Raf1	1393	53588	0.164097	39	-0.527272	0.334291	0.737438	49	1.65557	0.00256304	0.331963	6	0.468046	0.785715	0.173677	92	-0.508693	0.17641	0.140913	740	-0.958914	1.64934e-05	0.689965	42	1.45179	0.0270921	0.503375	36	0.473298	0.577091	0.263454	20	0.180441	0.872478	0.385529	40	0.971326	0.0507677	up_Endothelial	none
ENSMUSG00000000486	2001-09-01	104	1644	0.0269504	2	-1.9767	0.0100012	2.59411	6	1.76209	0.266045	0	0	-25.9906	1.87542e-10	2.28642	8	0.768514	0.534724	0.251585	48	-0.600878	0.324638	0.815857	2	0.0439125	0.986065	0.0712312	5	-0.556435	0.535383	0.09769	1	-0.681083	0.735471	0.30336	4	0.149793	0.926306	none	none
ENSMUSG00000000489	Pdgfb	40	338	0.00032201	1	-3.21867	0.0390506	0.0213163	1	2.38471	0.582801	0.0370674	1	3.56034	0.518862	0.00732555	4	1.03304	0.68739	0.00109039	3	-3.09411	0.0634067	0.0216928	5	2.93713	0.341541	0	0	-21.5078	0.0155906	0.0111897	1	1.79966	0.665037	0.000511	1	-2.54899	0.0895244	none	none
ENSMUSG00000000530	Acvrl1	77	533	0	0	-23.6297	1.0739e-05	0	0	-23.6408	1.74401e-05	0	0	-23.5737	8.07375e-06	0.00297441	5	-2.27346	0.00408134	0.0199216	46	0.20317	0.834489	0.0493495	4	1.21982	0.639243	0	0	-23.6316	1.18538e-05	0.0922392	2	2.2586	0.465764	0.129381	1	1.59953	0.635694	none	none
ENSMUSG00000000531	Grasp	35	669	0.0627402	2	1.74397	0.607684	0.101142	4	2.70703	0.355541	0.00576349	1	-0.500442	0.792071	0.0296281	4	1.08111	0.614411	0.00102975	8	-4.5987	0.0224565	0.00198761	1	-2.12861	0.16865	0.196223	1	2.51228	0.553342	0.063176	1	2.16285	0.634797	0.00399611	3	-1.11198	0.42047	none	none
ENSMUSG00000000532	Acvr1b	132	1180	0.00109565	3	-1.83755	0.0165113	0.00100696	4	-1.96679	0.0110105	0	0	-21.8433	4.19456e-06	0.00147985	7	-1.51541	0.0935635	0.00613928	74	2.4406	0.00141543	0.00234806	3	-0.745251	0.580777	0	0	-21.9009	6.23218e-06	0	0	-21.8664	8.34373e-06	0.00023735	2	-4.03733	4.6794e-05	up_Hepatocytes	none
ENSMUSG00000000538	Tom1l2	1707	51863	0.213447	53	0.594471	0.481772	0.130299	69	0.507307	0.279806	0.122378	10	0.205897	0.908317	0.0699924	121	-0.497695	0.14258	0.0794132	881	-0.462445	0.0426486	0.281464	48	0.902355	0.397371	0.0826209	57	-0.317713	0.607218	0.155494	28	0.757822	0.31258	0.15103	60	0.69246	0.19783	none	none
ENSMUSG00000000544	Gpa33	43	586	0	0	-19.999	0.00601475	0.0041363	1	2.04176	0.608505	0	0	-19.9432	0.0052005	0.000662605	3	-0.706782	0.670276	0.000961865	16	-0.45154	0.742168	0.00303389	1	1.57778	0.69198	0.00114842	1	0.145586	0.952288	0	0	-19.9663	0.00839273	0.000405721	1	-1.35702	0.3713	none	none
ENSMUSG00000000552	Zfp385a	122	2494	0.173187	4	1.92945	0.397641	0.398649	5	2.72831	0.282718	0	0	-24.0048	4.5956e-05	0.000996721	4	-4.26794	0.000310192	0.0179832	52	-1.54465	0.102173	0.05026	6	0.901821	0.677597	0	0	-24.0629	6.58775e-05	0.130203	4	1.79419	0.60788	0.0313872	7	0.367406	0.8371	none	none
ENSMUSG00000000555	Itga5	483	9609	0.117698	6	-2.86016	4.25226e-12	6.68162	19	0.762973	0.324182	0	0	-28.5338	6.38837e-54	0.455829	27	-1.25923	8.39677e-05	2.28525	293	1.29396	4.94676e-08	0.849722	5	-1.36047	0.0387482	0.233017	6	-2.21863	8.69266e-07	0.339522	3	-1.84447	0.00973198	1.20823	13	-0.517526	0.465066	up_Hepatocytes	none
ENSMUSG00000000560	Gabra2	139	1003	0.00250959	1	-3.41018	0.000130523	0.0256344	8	-0.0696574	0.944256	0.0531481	2	1.01627	0.602924	0.00777802	7	-1.87427	0.0071952	0.0915105	67	0.18299	0.811483	0.0572439	4	0.238227	0.922949	0.0503577	4	0.251874	0.884368	0.35797	3	2.24016	0.492719	0.022677	5	-0.460618	0.717998	none	none
ENSMUSG00000000561	Wdr77	126	984	0	0	-25.9724	1.4214e-13	0.0770722	1	-1.44239	0.231829	0	0	-25.9149	8.77678e-14	0.0211089	5	-2.27816	5.01832e-05	0.271502	84	2.28888	3.44293e-06	0.0114843	1	-2.9411	3.85299e-05	0.10993	2	-0.974242	0.464853	0	0	-25.9388	2.55695e-13	0.16368	3	-0.378811	0.803399	up_Hepatocytes	none
ENSMUSG00000000562	Adora3	60	1194	0.0244913	4	-0.370751	0.759078	0.617136	5	1.56848	0.541149	0	0	-24.56	0.000116062	0.0694949	7	0.315519	0.82524	0.0302736	22	-2.14039	0.0364841	0.0188271	1	-1.04799	0.557142	2.78241	5	2.89286	0.302231	0.0243347	1	-0.508337	0.821797	0.395928	4	1.74568	0.478085	none	none
ENSMUSG00000000563	Atp5f1	432	4391	0.767239	8	-1.25728	0.0243212	1.00127	8	-1.15006	0.0575487	0	0	-28.4462	1.35357e-56	0.944889	25	-0.783122	0.046911	1.88919	283	1.63961	7.30403e-13	0.587614	5	-1.42621	0.0269504	0.0322061	2	-4.32615	7.03275e-29	0.651423	7	-0.590684	0.511671	0.300042	11	-1.18078	0.00610964	up_Hepatocytes	none
ENSMUSG00000000567	Sox9	209	1009	0.007582	3	-2.18177	0.000211817	0.0453503	8	0.0489954	0.969662	0.293981	4	2.93777	0.194986	0.0216128	14	-0.930475	0.128977	0.0379674	99	-0.404932	0.306001	0.0750964	10	1.0359	0.337675	0.0867508	12	1.20379	0.199705	0.017603	3	-0.945021	0.372433	0.050223	15	0.647894	0.333999	none	Hepatobiliary cells
ENSMUSG00000000568	Hnrnpd	432	4706	0.0104326	2	-2.48313	4.88241e-06	0.00955728	5	-2.55967	5.98942e-08	0	0	-25.4854	6.69117e-31	0.0134782	15	-2.10718	6.06731e-09	0.0901952	295	2.63	1.25783e-16	0.00916577	5	-2.61952	8.69155e-07	0.00636155	4	-3.03958	1.29235e-13	0.0676117	2	-0.24945	0.901355	0.00983716	8	-2.45845	3.31829e-07	up_Hepatocytes	none
ENSMUSG00000000579	Dynlt1c	72	445	0	0	-23.32	8.27736e-07	0.00874736	3	-0.488585	0.745854	0	0	-23.264	6.00734e-07	0.0108044	7	-0.232838	0.850792	0.0166728	40	0.880907	0.209587	0.035302	2	1.14017	0.687575	0	0	-23.3219	9.06831e-07	0.00474464	1	-1.21274	0.425294	0.00236897	2	-2.20354	0.0116998	none	none
ENSMUSG00000000581	C1d	172	1311	0.0350672	3	-1.12911	0.214858	0.0216949	1	-1.98143	0.0288041	0	0	-25.4881	7.57777e-17	0.00331841	4	-4.07405	3.35987e-13	0.124474	110	1.93332	2.92148e-06	0.0567138	4	-0.429351	0.746871	0.0383359	4	-0.900113	0.322661	0.0920746	4	0.35372	0.844942	0.00118249	1	-5.41651	3.6557e-15	up_Hepatocytes	none
ENSMUSG00000000594	Gm2a	302	3141	0.0235222	9	-0.118079	0.923077	0.00165311	2	-3.77457	2.16566e-09	0	0	-24.3083	2.70177e-13	0.0128029	23	-0.863866	0.0654964	0.0343727	150	0.538862	0.24348	0.0437202	13	0.914027	0.371912	0.0383716	5	-0.120292	0.952648	0.0344369	4	0.439503	0.8163	0.0148539	8	-0.781353	0.46742	none	none
ENSMUSG00000000600	Krit1	795	13099	0.265914	16	-1.30658	0.00467841	0.342821	14	-1.39231	0.00306908	0.0167366	1	-4.25244	7.78995e-13	0.305585	49	-1.01538	0.000595786	0.791129	487	1.22979	1.74924e-10	0.915305	19	0.0384635	0.966733	0.599218	13	-0.618429	0.312076	0.232904	11	-0.855279	0.0991632	0.239464	16	-1.299	0.00440976	up_Hepatocytes	none
ENSMUSG00000000605	Clcn4	396	5215	0.82104	7	-0.225454	0.854306	0.118342	8	-1.25447	0.0319248	0	0	-27.0741	2.91322e-33	0.180818	23	-0.803817	0.0810072	0.416845	243	1.01039	0.000561919	0.0592835	4	-2.00869	0.000292595	0.0915711	7	-1.54964	0.00535886	0.595442	9	1.04095	0.362311	0.698254	8	-0.684745	0.559441	up_Hepatocytes	none
ENSMUSG00000000617	Grm6	38	1456	0	0	-22.908	0.0372273	0.0282258	3	1.16702	0.68131	0	0	-22.8521	0.0348523	0.576303	6	3.25129	0.366043	0.006794	14	-2.05094	0.280959	0.00361569	2	-1.19734	0.521063	0.00416946	2	-1.04156	0.53804	0.0111845	1	0.325538	0.918064	0.000413397	1	-4.25954	0.0630582	none	none
ENSMUSG00000000628	Hk2	96	698	0.00447767	3	-1.18243	0.205799	0.00237161	3	-2.09036	0.0223289	0	0	-23.164	8.49757e-05	0.0444215	7	0.900364	0.693354	0.00536879	23	-2.45713	0.0137235	0.189728	17	4.60185	0.0127815	0.00617442	4	-0.721731	0.493916	0.000777387	1	-3.63662	0.00122746	0.00312218	5	-1.65236	0.0435119	up_Kupffer	none
ENSMUSG00000000631	Myo18a	1184	18575	0.150411	21	-1.79903	9.84381e-07	0.378275	37	-0.502368	0.256372	0.0220866	3	-3.79427	5.56138e-15	0.121724	58	-2.08255	6.43875e-20	0.609197	719	1.63087	2.12238e-26	0.307924	19	-0.793263	0.106996	0.0952906	26	-2.18246	2.3702e-12	0.64752	21	0.535205	0.43162	0.144354	25	-1.59	3.27275e-06	up_Hepatocytes	none
ENSMUSG00000000632	Sez6	41	409	0.00179094	2	-2.09003	0.102969	0	0	-22.8378	0.0178093	0	0	-22.7708	0.0111054	0.00901594	7	0.19393	0.885933	0.0204741	8	-0.990007	0.462344	0.0116408	2	0.374589	0.889807	0.130887	1	2.43464	0.558253	0	0	-22.794	0.0172065	0.0407695	2	1.97504	0.466573	none	none
ENSMUSG00000000673	Haao	1024	19403	0.022029	13	-3.19723	3.75406e-24	0.0190842	12	-3.35683	6.92262e-34	0.0016793	1	-6.63194	1.50863e-72	0.129073	61	-0.964407	0.000687079	0.34849	694	2.53248	5.91588e-41	0.0265722	13	-2.97991	1.16142e-17	0.023332	13	-3.02421	9.46386e-29	0.0525103	8	-1.95727	2.99126e-05	0.0425878	15	-2.41995	2.37134e-09	up_Hepatocytes	Kupffer and dentritic cells
ENSMUSG00000000682	Cd52	183	2667	0.138167	9	-0.11378	0.889436	1.43627	7	0.534724	0.701978	0	0	-26.5502	7.59162e-16	0.402574	15	-0.155065	0.859924	0.459332	68	-1.09107	0.0124244	4.57641	14	2.64974	0.0310369	0.58859	8	0.451328	0.694039	0.666996	2	0.149132	0.953389	0.250391	8	0.431462	0.648871	up_Kupffer	T-cells
ENSMUSG00000000686	Abhd15	645	9389	0.0422732	18	-0.942858	0.120081	0.1612	15	0.71049	0.436657	0.59905	3	1.78108	0.598174	0.0162004	35	-2.11357	2.24894e-13	0.0926185	381	0.353088	0.262833	0.0881683	21	0.0725068	0.945416	0.125996	9	-0.0609449	0.961616	0.0182448	5	-1.96264	0.00176407	0.10534	21	0.503694	0.456073	none	none
ENSMUSG00000000693	Loxl3	379	9308	0.966587	17	-0.0121184	0.988388	2.297	12	0.143755	0.881785	0.0229203	1	-3.80169	1.86061e-09	3.38337	29	0.294202	0.651647	1.51425	179	-0.244729	0.452499	1.56897	9	-0.0906365	0.938425	3.14016	8	-0.952393	0.250973	2.31536	9	1.03538	0.362404	2.34222	14	0.832189	0.324602	none	none
ENSMUSG00000000701	Tcl1b5	36	1164	0	0	-23.1305	0.0165166	0	0	-23.1415	0.0232712	0	0	-23.0745	0.0148473	0.00131035	2	-2.97532	0.0618944	0.0258654	19	-0.0897041	0.958911	0	0	-23.1259	0.0271045	0	0	-23.1323	0.018421	0.815327	1	3.80974	0.563913	0.063507	2	1.66696	0.622722	none	none
ENSMUSG00000000706	Btn1a1	40	1313	0	0	-23.9991	0.00667767	0.0320078	3	0.445564	0.804174	0	0	-23.943	0.00579122	0	0	-24.0877	0.00900675	0.601539	23	2.1174	0.0873664	0.0143435	1	-0.699322	0.748201	0.00809394	1	-1.38075	0.362167	0	0	-23.9663	0.00928526	0	0	-23.9918	0.00852143	none	none
ENSMUSG00000000708	Kat2b	1616	51114	0.617633	40	-0.766061	0.0402445	1.60563	58	0.452191	0.313834	2.42198	10	1.12616	0.340932	0.671279	113	-1.08368	5.07989e-06	0.816387	882	0.111572	0.517392	0.495124	43	-0.678268	0.0401112	1.13041	43	-0.42149	0.39901	2.13133	28	0.851591	0.209918	2.33183	50	1.3149	0.00096017	up_Tcell	none
ENSMUSG00000000711	Rab5b	1506	63599	0.686247	52	0.115939	0.759934	1.82311	71	1.55832	7.88312e-07	0.84066	7	0.414902	0.677867	0.563267	112	-0.258092	0.303971	0.442136	715	-1.19772	9.83685e-19	1.4563	48	0.845917	0.0485062	1.5098	55	1.17212	0.000722616	0.977177	26	0.551765	0.342752	1.59883	57	1.50452	2.11989e-06	up_Endothelial	none
ENSMUSG00000000724	Cryba1	45	342	0.0178197	1	0.650051	0.808929	0	0	-22.9101	0.00101741	0	0	-22.8431	0.000540218	0.0298562	6	1.51493	0.382232	0.0136237	28	-0.0692405	0.950947	0.0116708	2	0.411922	0.850999	0	0	-22.9009	0.000737123	0	0	-22.8663	0.00095031	0.000321591	1	-4.60928	0.00173566	none	none
ENSMUSG00000000731	Aire	50	760	0	0	-22.6177	0.00573839	0.00256482	1	-1.454	0.349725	0	0	-22.5618	0.00495424	0.0410855	4	1.3381	0.655019	0.0104327	22	-0.701003	0.586638	0.00498149	1	-0.537288	0.815847	0.0177984	3	1.28633	0.520396	0	0	-22.585	0.00802115	0.0181293	3	1.39697	0.451236	none	none
ENSMUSG00000000738	Spg7	636	9901	0.476533	17	-0.127346	0.859205	1.44527	31	1.39283	0.0160708	0.471822	6	0.599631	0.597732	0.937357	59	0.345644	0.502319	0.304747	282	-1.02412	1.63107e-05	1.62365	18	1.13674	0.168534	0.629389	15	-0.610042	0.424399	0.50233	5	-0.279333	0.828751	1.03237	36	1.52854	0.00190689	up_Endothelial	none
ENSMUSG00000000739	Sult5a1	649	14228	9.01687	14	-1.41359	0.0217243	0.853231	18	-1.02186	0.0172132	0.0469841	1	-3.88127	3.25577e-08	0.839277	39	-1.27852	1.89956e-05	3.22564	408	2.05574	1.59864e-24	0.198372	9	-2.40195	2.83158e-11	0.196632	14	-2.21723	1.17927e-12	0.197414	5	-2.18369	1.83874e-06	0.360022	11	-1.76906	1.21464e-05	up_Hepatocytes	none
ENSMUSG00000000740	Rpl13	368	4348	0.0965639	8	-1.56832	0.0024928	0.475743	13	0.11607	0.900012	0.829478	3	1.04331	0.626899	0.330566	31	-0.0858194	0.883435	0.493809	197	0.832334	0.00247335	0.484008	7	-0.0605516	0.961609	0.027576	2	-3.376	8.54075e-11	0.0338108	1	-2.84618	2.14984e-05	0.063813	6	-1.77873	0.000103017	up_Hepatocytes	none
ENSMUSG00000000743	Chmp1a	208	2848	0.0597752	4	-1.19147	0.245055	0.201343	3	0.0246502	0.987483	0.0897677	1	0.0676413	0.975605	0.129076	15	-0.367953	0.684817	0.156479	117	0.191135	0.720418	0.882712	2	0.117539	0.965059	0.0261635	4	-1.74873	0.0114726	0.460474	3	1.12834	0.631826	0.174678	9	0.598047	0.606311	none	none
ENSMUSG00000000751	Rpa1	555	11695	0.214505	20	-0.426297	0.530872	1.05927	25	0.96373	0.23255	0.125783	2	-0.759229	0.598941	0.179688	41	-0.510472	0.204199	0.252306	252	-0.435098	0.122727	0.440932	15	0.0361099	0.973918	0.753372	20	0.79803	0.31516	1.04121	11	1.46866	0.189394	0.306587	21	0.191317	0.796523	none	none
ENSMUSG00000000753	Serpinf1	523	5525	0.0235397	5	-3.64751	3.79439e-28	0.0311591	6	-3.29204	8.49782e-25	0	0	-27.8092	4.31817e-54	0.559721	45	-0.0883365	0.861448	0.787843	338	1.97132	1.21458e-17	0.0428404	7	-2.76511	1.63035e-17	0.683006	5	-1.7691	0.0179574	0.0335683	3	-3.07725	1.70039e-13	0.0238545	4	-3.59753	9.47129e-27	up_Hepatocytes	none
ENSMUSG00000000759	Tubgcp3	385	6114	0.00143907	4	-4.89208	9.78561e-18	0.0148032	8	-1.85022	0.00463393	0.0995511	1	0.760412	0.777096	0.0357722	21	-1.03169	0.122331	0.0791694	240	1.392	0.000323907	0.0238296	11	-0.942636	0.11158	0.0260641	8	-1.31509	0.160723	0.0314173	7	-0.561766	0.584304	0.132681	7	-0.106242	0.95814	up_Hepatocytes	none
ENSMUSG00000000766	Oprm1	1429	46737	0.119353	50	-0.224009	0.568829	0.249677	57	0.878595	0.0115765	0.368195	8	0.856017	0.640139	0.106324	88	-0.608095	0.0365661	0.116386	730	-0.502975	0.0012486	0.23013	45	0.654736	0.191043	0.330864	45	1.00732	0.026788	0.0956606	22	-0.470702	0.352098	0.210302	52	0.682209	0.044226	up_Endothelial	none
ENSMUSG00000000776	Polr3d	56	431	0	0	-25.5011	1.79693e-08	0.0188131	1	-2.06901	0.0326508	0	0	-25.4442	1.25366e-08	0.037306	5	-1.12732	0.138379	0.288164	42	2.65584	4.91077e-05	0	0	-25.4965	3.57652e-08	0.0436369	1	-1.26149	0.329621	0	0	-25.4678	2.91416e-08	0	0	-25.4937	2.44272e-08	up_Hepatocytes	none
ENSMUSG00000000782	Tcf7	88	1899	0	0	-22.0316	0.0110538	0.000946181	2	-2.20415	0.107424	0	0	-21.9757	0.0098092	0.0423482	8	2.47517	0.448989	0.00300201	32	-1.73056	0.252693	0.00974696	5	1.05129	0.704151	0.0123078	7	1.55953	0.325382	0.00356214	3	-0.240232	0.892125	0.00261184	4	-0.703551	0.564184	none	none
ENSMUSG00000000787	Ddx3x	579	6905	0.0721458	8	-2.33552	2.52112e-11	0.0573268	7	-2.85442	3.3369e-15	0.147957	3	-1.23381	0.188758	0.243635	37	-1.27005	5.12128e-05	0.851747	376	2.18155	6.05331e-23	0.986933	7	-0.630517	0.526044	0.0559887	5	-2.8561	1.09785e-13	0.212322	7	-0.994861	0.117587	0.0216371	6	-3.75941	2.5214e-37	up_Hepatocytes	none
ENSMUSG00000000791	Il12rb1	32	1089	0.180202	2	0.764916	0.730242	0.0532223	1	-0.466905	0.82139	0	0	-24.7234	0.00038659	0.0546763	1	-1.05609	0.506279	0.613613	16	0.693874	0.470227	0.0114008	1	-1.74623	0.200978	0	0	-24.7817	0.000529318	0	0	-24.7468	0.000684868	0.237868	2	1.07735	0.647697	none	none
ENSMUSG00000000794	Kcnn3	864	47897	0.40583	39	-0.328358	0.630162	0.84136	32	0.728509	0.261573	0.728568	4	0.35201	0.860764	0.649182	81	0.440496	0.322516	0.365603	316	-1.15402	1.67992e-06	1.49718	28	1.4547	0.0437935	0.709787	29	0.414658	0.570544	0.239497	7	-1.44963	0.144042	1.15478	46	1.93844	5.79171e-05	up_Kupffer	none
ENSMUSG00000000804	Usp32	1636	33405	0.105374	56	-0.700826	0.00958568	0.25414	73	0.632859	0.0207165	0.152365	8	-0.192897	0.841192	0.107562	108	-0.825012	0.00019605	0.1685	849	-0.0870975	0.571026	0.242075	49	0.453932	0.295826	0.297447	56	0.68253	0.0737151	0.229877	22	0.284988	0.706155	0.191337	57	0.168477	0.651683	up_Endothelial	none
ENSMUSG00000000823	Zfp512b	343	5398	0.0174242	4	-2.99126	8.2133e-12	0.0245788	3	-2.7134	2.55416e-08	0	0	-26.7703	6.62702e-24	0.040734	14	-2.0848	1.20233e-07	0.800608	217	2.74319	1.8619e-13	0.0237208	4	-2.66992	7.53907e-08	0.0273264	3	-2.79372	8.16994e-07	0.524987	2	-0.331852	0.883214	0.0212515	5	-2.78645	6.09183e-09	up_Hepatocytes	none
ENSMUSG00000000826	Dnajc5	1035	12622	1.00272	28	-0.972478	0.00444792	3.44952	50	0.659614	0.0857848	1.46288	4	-0.813562	0.514777	1.45661	52	-1.25679	5.93506e-07	2.66688	532	0.380794	0.0181874	2.86821	32	0.313966	0.593777	2.25113	38	0.209912	0.646325	1.47804	12	-0.792104	0.211818	1.62186	40	0.0787242	0.852446	none	none
ENSMUSG00000000827	Tpd52l2	261	3035	0.00906138	4	-3.38848	2.95906e-12	0.0848845	4	-1.01652	0.248272	0.0327162	1	-1.52413	0.175272	0.0418152	11	-1.8524	0.00019503	0.306485	164	1.59413	1.16557e-05	0.117444	3	-1.04396	0.420316	0.00418277	1	-4.52764	6.88675e-16	0.345518	5	0.65208	0.73243	0.116381	10	-0.173978	0.850426	up_Hepatocytes	none
ENSMUSG00000000838	Fmr1	651	3972	0.131205	14	-1.81448	4.03185e-06	0.559444	30	0.413139	0.395634	0.103622	2	-1.63717	0.0422062	0.239646	43	-0.853687	0.00227988	0.611163	367	0.445327	0.0263214	0.631984	16	-0.144017	0.863251	0.891658	23	0.520989	0.382059	0.398322	8	-0.429972	0.649843	0.456786	20	-0.32921	0.595196	none	none
ENSMUSG00000000861	Bcl11a	965	27830	0.150023	30	-0.49196	0.251699	0.371791	40	0.677982	0.166667	2.74601	6	1.86067	0.468963	0.159827	62	-0.697461	0.0382234	0.172124	453	-0.724173	0.000422112	0.495698	29	0.773829	0.292437	0.728485	45	1.47147	0.00570327	0.328689	9	0.0419353	0.97476	0.371021	42	0.96351	0.0150658	up_PlasmaBcell	B-cells
ENSMUSG00000000876	Pxmp4	951	13191	0.0265367	14	-3.10233	1.02943e-33	0.00953285	8	-4.53766	5.50661e-68	0.00636592	2	-4.99833	2.45366e-44	0.16267	45	-1.2682	5.05966e-05	0.451415	656	2.91342	1.10144e-49	0.0475175	8	-2.60195	3.37496e-11	0.0131386	10	-4.0924	2.9332e-56	0.049599	5	-2.45488	1.38974e-06	0.0300426	10	-3.22453	2.58461e-17	up_Hepatocytes	none
ENSMUSG00000000881	Dlg3	169	1030	0.00475994	2	-2.53212	7.35664e-05	0.00305811	2	-3.15586	8.37104e-07	0.00379478	1	-2.71876	0.000594685	0.0187338	8	-1.01624	0.206585	0.0518483	120	1.54227	0.00307689	0.0544009	1	-0.0938755	0.971387	0.00138059	1	-4.27576	3.69358e-09	0.0213794	4	-0.33613	0.785108	0.0396432	1	-0.317901	0.87232	up_Hepatocytes	none
ENSMUSG00000000884	Gnb1l	692	3608	0.141091	16	-0.348854	0.609831	0.152653	29	0.0523666	0.932738	1.20069	3	1.82766	0.487236	0.138909	61	0.0181528	0.96687	0.323781	350	0.0690147	0.826179	0.718879	18	0.395707	0.76122	0.0606132	12	-1.22153	0.00413061	0.13744	10	-0.0395901	0.96891	0.248344	17	-0.238006	0.819422	none	none
ENSMUSG00000000901	Mmp11	119	698	0	0	-23.5563	2.86968e-10	0.00712906	3	-0.908125	0.343037	0	0	-23.5003	1.93209e-10	0.00512687	7	-1.45277	0.02818	0.0215189	86	2.27059	3.91993e-05	0.00844295	1	-0.846431	0.638608	0	0	-23.5581	3.10571e-10	0.00587694	1	-1.16564	0.440402	0.000342062	1	-5.17925	2.46789e-09	up_Hepatocytes	none
ENSMUSG00000000902	Smarcb1	267	4358	0.000589376	2	-6.38054	7.42222e-13	0.397276	5	0.0668529	0.975263	0.241453	2	1.49004	0.622062	0.0467845	20	-0.510455	0.424113	0.132465	140	1.09486	0.0250141	0.201263	4	0.134038	0.952891	0.00223028	1	-4.55681	5.05162e-11	0.016716	2	-1.70573	0.0309636	0.0060968	6	-3.02868	7.20605e-09	up_Hepatocytes	none
ENSMUSG00000000903	Vpreb3	39	390	0.0224651	2	-0.0796051	0.962861	0.0364159	1	-0.0552356	0.981785	0.0203318	1	0.0907259	0.96773	0.191218	6	1.47657	0.419964	0.0136518	12	-2.45729	0.025382	0	0	-24.1022	0.000575123	0.253388	3	2.1256	0.407581	0	0	-24.0739	0.000461518	0.488398	4	3.00431	0.248226	none	B-cells
ENSMUSG00000000915	Hip1r	324	5934	1.12132	3	-1.56594	0.103617	2.31806	7	-0.531762	0.626586	0.0541798	1	-2.20857	0.0148149	0.718606	17	-0.615465	0.274968	1.20704	211	1.46087	3.0483e-06	1.61139	5	-0.584204	0.648216	0.0510974	6	-2.47816	3.02067e-09	0.0203763	1	-3.7206	1.12137e-11	0.117665	6	-1.99918	0.000697117	up_Hepatocytes	none
ENSMUSG00000000916	Nsun5	160	1341	0.00792064	2	-3.27152	1.74747e-08	0.0517226	4	-0.969443	0.246925	0.0296555	1	-1.24656	0.337671	0.0150204	7	-2.40963	1.5255e-07	0.192263	115	1.5138	0.000205744	0	0	-25.9189	1.16821e-16	0.141583	2	-0.388936	0.781496	0.299655	4	0.88186	0.665308	0.10415	4	-0.332932	0.79083	up_Hepatocytes	none
ENSMUSG00000000934	Top1mt	161	1337	0.00883111	3	-2.35592	0.000459292	0.00611131	1	-2.96359	4.15949e-05	0	0	-25.1373	3.80701e-12	0.00416537	4	-3.43375	2.35667e-08	0.127262	107	4.14726	4.74391e-10	0	0	-25.1894	1.17017e-11	0.00375765	1	-3.53091	2.23378e-07	0	0	-25.1608	1.02782e-11	0	0	-25.1866	8.02569e-12	up_Hepatocytes	none
ENSMUSG00000000948	Gm38393	331	2974	0.203069	5	-1.8237	0.000458158	2.06653	9	0.0890164	0.928149	1.56741	2	0.558422	0.787136	1.70297	27	0.017274	0.979608	1.27327	188	0.487183	0.093325	0.111125	3	-2.32685	3.69295e-06	0.975128	5	-0.743114	0.358199	4.1213	3	-0.404548	0.823416	1.48125	13	0.457582	0.57287	none	none
ENSMUSG00000000957	Mmp14	128	1395	0.124571	4	0.69652	0.640384	0.703079	10	2.33916	0.143836	0.0146212	1	-1.41968	0.23657	0.0589264	9	-0.241473	0.818518	0.0574712	50	-0.787608	0.189165	0.00748234	1	-2.62968	0.0013117	0.0437094	2	-0.872547	0.553342	0.311435	4	1.60811	0.530289	0.0212093	4	-1.04289	0.179285	none	none
ENSMUSG00000000958	Slc7a7	236	2484	0.0171818	7	-1.4511	0.0467845	0.224998	16	1.69135	0.149234	0	0	-25.1344	2.5282e-11	0.0237113	19	-1.01398	0.0695841	0.0607284	109	-1.36131	0.00928863	0.330836	21	2.16969	0.109031	0.130421	5	0.665066	0.667437	0.644544	5	2.47441	0.290345	0.0327228	7	-0.459277	0.598708	none	none
ENSMUSG00000000959	Oxa1l	282	3317	0.0104668	2	-3.98382	1.11194e-15	1.55119	7	0.417242	0.739776	0.589045	1	0.625126	0.815572	0.241906	19	-0.367092	0.543992	0.545684	153	0.976045	0.00348874	0.297999	6	-0.569578	0.623025	0.057364	6	-1.63118	0.000848887	0.0402031	1	-2.35228	0.00323862	0.0641849	5	-1.70477	0.00441384	up_Hepatocytes	none
ENSMUSG00000000976	Heatr6	449	5121	0.108378	9	-0.615822	0.473548	0.126489	4	-1.31785	0.189646	0.00815193	1	-3.45972	8.95081e-08	0.0304281	23	-1.76494	3.13245e-09	0.198767	279	1.52841	5.80513e-07	0.268102	9	0.103029	0.946107	0.0147299	5	-2.99272	1.93035e-09	0.0289771	3	-1.86972	0.00309781	0.161414	6	-0.89998	0.453537	up_Hepatocytes	none
ENSMUSG00000001016	Ilf2	330	3874	0.042998	9	-0.975368	0.12296	0.0811302	10	-0.502097	0.595843	0.021481	2	-1.61214	0.0326129	0.147436	15	-0.745626	0.412882	0.151944	192	0.992128	0.00730681	0.00942268	2	-2.97412	1.17744e-08	0.149941	10	-0.292795	0.820883	0.0740164	5	-0.178177	0.895591	0.0542614	12	-0.488526	0.45497	up_Hepatocytes	none
ENSMUSG00000001017	Chtop	419	4840	0.075439	7	-1.08351	0.127136	0.420567	7	-0.49062	0.716956	0.23748	3	0.808364	0.676232	0.0347873	18	-1.79046	2.25579e-07	0.191727	274	1.46171	1.57725e-06	0.1794	6	-0.732919	0.579913	0.0177055	6	-2.70575	4.26556e-09	0.206231	4	0.0883963	0.962786	0.0233793	7	-2.22667	9.82617e-07	up_Hepatocytes	none
ENSMUSG00000001018	Snapin	239	2489	0.0268928	6	-2.25819	4.46559e-07	0.041267	3	-2.25608	0.000290263	0	0	-26.6198	2.18689e-23	0.0867338	9	-1.75105	0.000878802	0.41435	164	2.16365	1.16297e-09	0.248166	4	-0.497357	0.712136	0.00526814	2	-4.52244	1.75838e-18	0.0620305	4	-1.05805	0.128958	0.0632199	4	-1.43782	0.0308286	up_Hepatocytes	none
ENSMUSG00000001020	S100a4	157	960	0.0356477	5	-0.405251	0.716292	0.117964	7	1.10712	0.374141	0.157346	2	1.85442	0.462628	0.111873	15	0.839118	0.351886	0.0264726	50	-1.50586	0.00198482	0.186152	5	1.07403	0.592006	0.0837478	5	0.686222	0.587087	0.0581848	1	-0.0672671	0.980142	0.164742	9	1.46783	0.269218	none	none
ENSMUSG00000001021	S100a3	839	68281	4.22026	26	0.123867	0.879965	3.16777	25	-0.0696144	0.93041	14.0024	5	1.75513	0.396019	4.842	62	-0.0973258	0.8664	2.83467	353	-0.133822	0.648103	4.38441	17	-0.343827	0.721452	4.59314	23	-0.0975344	0.906282	5.90445	11	-0.0248692	0.986112	3.77208	25	0.820113	0.206865	none	none
ENSMUSG00000001025	S100a6	56	1880	0.000851068	4	-1.80361	0.14946	0	0	-21.5177	0.026209	0	0	-21.4509	0.0168747	0.00171625	6	-0.836419	0.508329	0.00395796	18	-0.209178	0.897481	0.0302691	2	2.93686	0.568668	0.000287924	1	-3.38195	0.047884	0	0	-21.474	0.0255503	0.00528988	1	0.712713	0.796903	none	none
ENSMUSG00000001029	Icam2	41	321	0.0188381	2	-0.187186	0.927717	0.345877	6	3.54233	0.119054	0.0132847	1	-0.184102	0.927412	0.0101882	4	-0.909602	0.40963	0.0176294	9	-2.1458	0.0307674	0	0	-23.8091	0.000398363	0.0431744	2	0.803688	0.707526	0.0679941	2	1.73717	0.534622	0.056831	2	0.998354	0.6864	none	none
ENSMUSG00000001036	Epn2	372	3133	0.00341725	9	-2.93685	5.3574e-11	0.0344045	16	0.250227	0.7818	0.00240665	1	-3.38654	3.35652e-07	0.0105954	22	-1.49126	0.00169981	0.0373471	213	0.586482	0.168456	0.0104807	9	-1.40523	0.0272139	0.0253303	10	-0.416689	0.719166	0.226649	10	2.26771	0.289843	0.00877287	9	-1.58771	0.000532186	none	none
ENSMUSG00000001052	Sec24b	635	8737	0.0100089	8	-2.78935	3.26836e-13	0.0563305	14	-0.893924	0.269091	0.00322882	2	-4.29076	6.5058e-19	0.0335414	32	-1.56479	0.000468051	0.11294	388	0.835297	0.00883776	0.432584	22	1.57492	0.178531	0.00436337	9	-3.93786	1.17075e-22	0.0833008	9	-0.0510749	0.971568	0.058822	18	-0.420801	0.544978	up_Hepatocytes	none
ENSMUSG00000001054	Rmnd5b	190	2130	0.00105174	1	-5.20216	1.57656e-11	0.0352429	6	-0.709337	0.52798	1.43305	1	3.00456	0.541752	0.0210997	13	-1.41199	0.0291381	0.0825474	117	0.871005	0.0875736	0.155036	7	1.07381	0.53163	0.00155386	1	-4.66655	8.75828e-11	0.03063	3	-0.571017	0.693096	0.00824068	3	-2.32199	0.00020172	none	none
ENSMUSG00000001056	Nhp2	51	549	0	0	-23.2447	0.000707013	0	0	-23.2558	0.00108827	0	0	-23.1887	0.000579872	0.00582392	5	-1.05811	0.363815	0.0295644	28	2.88658	0.00917926	0.00166943	1	-2.63718	0.0296519	0	0	-23.2465	0.000790422	0	0	-23.2119	0.00101858	0.00301025	1	-1.82961	0.139222	up_Hepatocytes	none
ENSMUSG00000001062	Vps9d1	227	4126	0.001805	6	-4.9435	1.05e-13	0.00733486	2	-3.15523	1.20849e-07	0	0	-25.6554	5.18548e-15	0.0374928	20	-0.993945	0.0501367	0.178634	128	2.00345	5.3288e-06	0.152205	5	0.159264	0.932049	0.0114013	1	-2.72833	0.000111298	0.0187441	2	-1.72564	0.0214447	0.00158618	1	-5.17752	2.98929e-13	up_Hepatocytes	none
ENSMUSG00000001065	Zfp276	429	6771	0.154807	6	-2.43437	4.20205e-07	0.817052	6	-1.25949	0.0465458	0	0	-28.1518	9.49733e-51	0.493339	24	-1.08585	0.00343647	1.43569	278	2.01952	1.69725e-16	0.545586	4	-1.56215	0.0234358	0.665542	6	-1.63489	0.00846743	0.15297	4	-1.62479	0.00365829	0.0987766	2	-2.91758	1.30498e-08	up_Hepatocytes	none
ENSMUSG00000001089	Luzp1	1097	22278	0.135464	34	-1.28133	2.5493e-05	0.710317	55	0.867603	0.0357821	0.545477	6	0.29565	0.840878	0.265047	76	-0.819513	0.00628022	0.373368	559	-0.18129	0.402271	1.48288	31	1.07007	0.120421	0.776554	26	0.058749	0.939974	2.18269	22	1.46842	0.0785827	0.214112	38	-0.537567	0.105601	up_Endothelial	none
ENSMUSG00000001095	Slc13a2	154	1586	0.00136047	4	-3.07539	0.000102002	0.00279148	3	-2.07838	0.00780953	0.0251067	1	1.04389	0.716288	0.0180227	8	-0.169636	0.927199	0.0223423	96	1.83986	0.0148663	0.000868424	2	-3.72174	5.77144e-05	0.000350358	1	-5.03703	7.21116e-06	0.00182085	1	-2.64988	0.00426283	0.00046718	1	-4.61523	1.35403e-05	up_Hepatocytes	none
ENSMUSG00000001098	Kctd10	39	465	0	0	-23.7053	0.00100817	0.152405	5	2.27212	0.351176	0	0	-23.6492	0.0008306	0.0227492	2	-0.0352804	0.985404	0.0523408	18	-0.0254292	0.9823	0.00317298	1	-2.23284	0.078256	0	0	-23.7071	0.00112624	0	0	-23.6724	0.00145019	0.0182952	3	0.199951	0.900343	none	none
ENSMUSG00000001100	Poldip2	242	2375	0.0105993	2	-3.65386	2.79235e-13	0.307564	4	-0.533243	0.636926	0	0	-26.6107	1.13468e-24	0.173973	11	-0.63597	0.295592	0.324116	137	1.13696	0.000790806	0.125833	6	-0.554923	0.558052	0.041939	4	-1.84011	0.000580595	1.09047	6	0.886608	0.646611	0.0641409	3	-1.67555	0.0264876	up_Hepatocytes	none
ENSMUSG00000001105	Ift20	383	4616	0.0192522	7	-2.01385	5.75311e-06	0.0591946	10	-1.12658	0.173426	0.0137648	1	-2.38821	0.0041267	0.0710287	25	-0.573364	0.293906	0.214227	227	1.21523	0.00117362	0.0706042	5	-1.16206	0.338397	0.00507855	5	-3.84176	7.17282e-16	0.0506078	1	-1.24012	0.386345	0.480655	9	0.467379	0.785274	up_Hepatocytes	none
ENSMUSG00000001120	Pcbp3	1494	93582	1.28015	54	0.515821	0.232221	1.47395	65	1.08492	0.00166493	0.69707	8	0.148767	0.880346	0.463353	110	-0.828591	0.000490239	0.525382	685	-0.985266	2.76077e-10	1.92715	56	1.18468	0.00951551	1.72977	51	0.901038	0.0398965	2.49889	26	1.2849	0.0732339	1.51432	58	1.23501	0.000452416	up_Endothelial	none
ENSMUSG00000001123	Lgals9	1003	15390	0.126129	10	-2.46227	6.44084e-13	0.0843972	10	-3.16653	2.27329e-22	0.0150295	1	-4.8777	6.13845e-20	0.231463	54	-1.5411	2.84013e-12	1.14449	664	2.46912	3.49659e-51	0.29454	16	-1.47478	0.000242375	0.40072	13	-2.04537	6.12258e-06	0.211902	7	-1.70095	0.000572763	0.141375	13	-2.11279	1.62798e-10	up_Hepatocytes	none
ENSMUSG00000001127	Araf	943	15337	0.450562	30	-0.994633	0.00663965	0.667881	23	-0.95195	0.0261247	2.0362	5	0.656376	0.660155	0.56208	57	-1.107	7.30009e-05	1.36059	557	1.03741	2.44326e-09	2.42821	18	-0.38892	0.643516	0.455761	18	-1.21558	0.00209366	0.840401	12	-0.571182	0.504702	0.900779	29	-0.0845023	0.875518	up_Hepatocytes	none
ENSMUSG00000001128	Cfp	167	1601	0.128129	6	0.000954486	0.999333	0.179798	8	0.170825	0.890629	0	0	-26.0033	5.71895e-17	0.0298849	8	-1.86879	0.000260558	0.0706756	65	-1.83839	2.80411e-05	2.2672	29	4.50965	6.55623e-06	0.0207454	3	-2.06615	0.00024756	0.103994	4	0.106351	0.944316	0.212464	7	0.791156	0.458513	up_Kupffer	Kupffer and dentritic cells
ENSMUSG00000001134	Uxt	164	1559	0.0389844	3	-2.03759	0.00119693	0.124492	4	-0.965392	0.269638	0	0	-26.5449	2.50707e-17	0.198315	13	-0.744825	0.236876	0.653156	95	1.54547	0.000132889	0.240147	2	-0.837187	0.562895	0.0723603	2	-1.57575	0.0448998	0	0	-26.5691	8.2e-17	0.317628	1	-1.05057	0.465015	up_Hepatocytes	none
ENSMUSG00000001138	Cnnm3	315	6471	0.010985	5	-2.64502	3.87489e-07	0.0419866	7	-0.914361	0.186156	0	0	-25.7813	6.41154e-18	0.036565	19	-1.3125	0.0105384	0.183718	186	1.77354	3.3131e-06	0.0178279	5	-1.9157	0.000227294	0.0173318	5	-1.96978	6.71048e-05	0.130503	3	-0.0415089	0.98609	0.0279116	6	-1.42155	0.0307447	up_Hepatocytes	none
ENSMUSG00000001143	Lman2l	165	2188	0.176073	3	-0.287267	0.841528	1.00774	4	0.0310232	0.988381	0	0	-25.9626	4.30507e-14	0.0339338	8	-1.71249	0.0022598	0.29812	90	0.986847	0.0370674	0.380547	7	0.91501	0.546117	0.013261	3	-2.69584	1.12771e-05	0.0139617	1	-2.55516	0.00107257	0.0335579	1	-1.90619	0.0434374	up_Hepatocytes	none
ENSMUSG00000001150	Mcm3ap	557	15492	1.8096	17	0.258511	0.767177	2.51917	11	-0.706684	0.402084	0	0	-28.059	1.68803e-45	0.930274	40	-0.606812	0.152476	1.03061	296	0.326913	0.260268	4.19177	12	0.516891	0.659583	1.03195	10	-1.50995	0.0288421	1.46483	8	0.207166	0.882917	1.91362	18	0.503469	0.546784	none	none
ENSMUSG00000001151	Pcnt	801	37905	0.581878	35	0.203065	0.790232	1.74591	29	0.978282	0.227625	3.75503	3	0.948416	0.745364	0.348025	59	-0.564187	0.191897	0.427464	379	-0.723013	0.0101369	1.16263	25	0.33568	0.758757	1.39482	21	0.302285	0.757372	1.86367	10	1.12084	0.420934	1.12993	35	1.37809	0.0264221	up_Tcell	none
ENSMUSG00000001155	Ftcd	1549	67750	1.46453	33	-3.07773	9.37968e-23	0.261244	29	-4.07357	2.36403e-86	0.307953	5	-3.81585	1.36902e-07	1.7531	96	-2.18324	1.21323e-29	12.9898	970	4.08583	2.56835e-224	0.628061	24	-3.38356	4.22843e-30	0.21475	19	-4.44129	2.08964e-79	0.430148	17	-3.28533	2.37627e-22	0.24068	24	-4.24223	6.40699e-64	up_Hepatocytes	none
ENSMUSG00000001156	Mxd1	254	8536	0.833226	10	0.145877	0.917193	0.0918008	3	-1.67014	0.04412	0	0	-26.6044	1.69185e-15	0.130588	17	-0.964779	0.0927375	0.656473	132	0.319433	0.51232	2.95054	9	0.0747572	0.972619	0.108047	4	-1.59982	0.077359	0.0723524	3	-1.12074	0.255751	1.91978	11	1.79548	0.156761	none	none
ENSMUSG00000001157	Gmcl1	430	9797	0.0105375	14	-2.48666	1.16805e-08	0.934825	9	1.62941	0.317147	0.00446994	1	-3.63981	1.77879e-08	0.045265	27	-0.958143	0.0920642	0.0817317	225	-0.0927877	0.870577	0.560021	9	0.640382	0.764122	0.10518	9	-0.706635	0.616926	0.137432	9	0.246095	0.909142	0.0986837	8	0.273612	0.79545	none	none
ENSMUSG00000001158	Snrnp27	145	1050	0.0526586	3	-1.11551	0.325515	0.0189161	2	-1.92839	0.00568933	0.189821	1	1.04906	0.719763	0.0684627	7	-0.60372	0.450648	0.159925	93	1.48121	0.000538718	0.0501781	4	-0.56325	0.610881	0.000956491	1	-5.84513	5.8164e-14	0.0508122	2	-0.521109	0.73232	0.0028435	2	-4.28226	4.38272e-12	up_Hepatocytes	none
ENSMUSG00000001166	Oas1c	65	947	0.00277479	3	-1.46552	0.166167	0.00124359	2	-2.59824	0.012322	0.218812	1	4.17583	0.50664	0.00273458	5	-1.53863	0.0883215	0.0131203	24	0.686346	0.475232	0.00722094	3	-0.0994372	0.956409	0.003091	3	-1.31216	0.237187	0	0	-22.7747	0.00050691	0.00416167	5	-0.819663	0.38604	none	none
ENSMUSG00000001173	Ocrl	335	4138	0.133899	12	-0.271927	0.783717	0.187292	11	-0.0840272	0.943363	0.0164657	1	-2.37647	0.00438972	0.141104	25	-0.80857	0.21049	0.175677	172	0.245563	0.513488	0.160926	12	0.0378627	0.975616	0.167735	5	-0.324606	0.777986	0.174464	8	0.474307	0.727741	0.189062	15	0.596519	0.490376	none	none
ENSMUSG00000001175	Calm1	502	5022	0.14442	12	-1.57716	3.58937e-05	2.14429	13	0.312549	0.727893	0.264737	2	-0.702034	0.57544	0.745501	34	-0.242696	0.622181	0.807507	272	0.376328	0.132968	0.594515	11	-0.476726	0.554261	0.424646	11	-0.744275	0.203141	0.468571	6	-0.351668	0.735472	1.04402	19	0.50219	0.467975	none	none
ENSMUSG00000001211	Agpat3	709	12245	0.00177599	7	-4.04471	2.52486e-21	0.0298983	17	-0.440452	0.704913	0.000214389	1	-7.0281	1.34696e-25	0.0140089	46	-1.24732	0.00275773	0.0399574	411	1.00918	0.00419343	0.032966	11	-0.287157	0.850382	0.0822247	16	0.637359	0.684791	0.0161635	8	-0.958196	0.324917	0.00957362	16	-1.62552	3.06273e-05	up_Hepatocytes	none
ENSMUSG00000001225	Slc26a3	184	2530	0.544529	6	0.154538	0.909772	0.169522	8	-0.26217	0.780324	0	0	-26.5207	5.84052e-17	0.889704	18	0.852173	0.299146	0.462045	94	-0.227899	0.632951	0.222116	6	-0.0801733	0.95212	0.228812	5	-0.59628	0.58384	0.0647463	1	-1.54736	0.193325	1.41772	7	0.48504	0.746169	none	none
ENSMUSG00000001227	Sema6b	96	1888	0.000140508	1	-5.97546	0.000214582	0.00241821	2	-1.93012	0.0519241	0	0	-23.0135	0.000127163	0.0141455	6	-0.0607831	0.977492	0.0190118	52	1.53781	0.0912072	0.00149626	1	-2.61204	0.0187101	0.000598793	1	-3.90675	0.00085478	0.0153438	1	0.548152	0.86308	0.000991637	1	-3.1813	0.00346776	none	none
ENSMUSG00000001228	Uhrf1	258	2446	0.231694	9	0.765181	0.572164	0.136366	12	0.414555	0.723467	0.0961498	1	0.397813	0.869926	0.260475	23	0.607583	0.557336	0.0777588	92	-0.904454	0.0530579	0.141614	9	0.344016	0.825502	0.0900187	10	0.0813757	0.942229	0.614465	5	1.71015	0.484303	0.0604878	16	0.0289014	0.969356	none	none
ENSMUSG00000001229	Dpp9	402	4701	0.0020444	7	-3.52747	2.00424e-13	0.0153489	5	-0.976392	0.369136	0.00186139	2	-3.58585	2.73454e-11	0.0141251	25	-1.00641	0.0867815	0.0372923	260	1.75859	4.39376e-06	0.0154958	6	-0.909915	0.481391	0.0151827	4	-1.0265	0.369235	0.00371192	3	-2.63391	1.76545e-07	0.00400974	2	-2.67249	6.94923e-05	up_Hepatocytes	none
ENSMUSG00000001240	Ramp2	371	7237	0.0464856	3	-3.07425	1.27002e-13	6.36337	19	1.17439	0.163415	0.241351	4	-0.491248	0.63836	0.652111	16	-1.69287	0.000126723	1.18091	219	0.736733	0.0133481	1.95536	7	-0.225408	0.857702	0.0672727	4	-2.69737	5.73163e-10	4.76591	6	0.929342	0.561298	1.30226	9	-0.645545	0.487239	up_Hepatocytes	none
ENSMUSG00000001247	Lsr	568	6359	0.0109084	7	-2.56382	4.05093e-13	0.0665215	5	-1.22821	0.257761	0	0	-25.8163	4.50031e-32	0.0370134	43	-0.982733	0.00515848	0.116101	386	1.99878	7.07899e-11	0.00480584	4	-3.72657	9.4598e-22	0.0627162	3	-1.32676	0.238926	0.0682046	2	-0.711156	0.688415	0.00269297	4	-4.5345	3.27261e-27	up_Hepatocytes	none
ENSMUSG00000001248	Gramd1a	291	3472	0.0154937	8	-1.32318	0.00891355	0.302619	15	1.76441	0.229546	0.0466333	1	0.130015	0.953753	0.042497	16	-0.684435	0.433087	0.044146	161	-0.163398	0.760529	0.117406	8	0.889053	0.59039	0.0225828	4	-1.24176	0.212655	0.0334399	3	-0.456231	0.781027	0.0316738	5	-0.651074	0.561143	none	none
ENSMUSG00000001249	Hpn	1079	20003	0.95059	16	-2.45557	8.67831e-14	3.30138	10	-3.26001	6.33041e-17	0.131475	1	-4.52337	2.89498e-08	1.70353	57	-1.8444	1.13895e-16	12.2095	738	3.50156	1.33842e-107	0.453867	9	-3.43973	1.50861e-24	0.124054	8	-4.67048	3.81651e-73	0.552542	7	-2.83032	1.39926e-10	0.647899	12	-3.11625	8.19543e-19	up_Hepatocytes	none
ENSMUSG00000001260	Gabrg1	235	687	0.00217044	8	-0.44767	0.565843	0.00292711	11	-0.000671885	0.999674	0	0	-21.4726	7.08814e-08	0.00319874	12	0.117576	0.898073	0.00329665	112	0.0673861	0.913052	0.00232879	4	-0.357586	0.780604	0.00404345	13	0.487875	0.562534	0.00307184	4	0.0706072	0.96168	0.00225891	10	-0.381702	0.611947	none	none
ENSMUSG00000001280	Sp1	754	11918	0.767294	27	-1.07258	0.00323561	5.29664	26	0.507509	0.439788	12.3243	5	1.91233	0.295418	1.4692	57	-0.252959	0.483431	1.93622	351	-0.275449	0.204489	3.49913	26	0.757969	0.230255	4.67718	28	0.434355	0.487699	1.00007	12	-0.237756	0.770408	2.44134	28	0.561212	0.320663	none	none
ENSMUSG00000001281	Itgb7	68	945	0.00625863	3	-1.04314	0.32836	0.00758353	2	-0.923337	0.536142	0.00253542	1	-2.20708	0.0457209	0.16508	11	2.66467	0.16822	0.00468961	15	-2.85963	0.0162875	0.12263	4	2.37694	0.414605	0.00731044	4	-0.815775	0.468817	0	0	-23.4865	0.000654071	0.0743846	5	1.81149	0.466929	none	none
ENSMUSG00000001285	Myg1	142	1623	0.00296548	1	-5.22124	1.86612e-14	0.437186	6	-0.275999	0.82597	0.0483839	1	-1.30376	0.310113	0.138415	11	-0.487607	0.439876	0.615929	85	1.49821	0.000304449	0.404587	1	-0.96606	0.581364	0.0818072	4	-1.36902	0.0823771	0.0117376	1	-3.32423	3.70177e-07	0.00565524	1	-4.36889	2.82838e-12	up_Hepatocytes	none
ENSMUSG00000001288	Rarg	284	6172	0.618426	8	-0.108823	0.926248	1.41656	13	1.06508	0.279385	1.66209	4	2.18445	0.315877	0.946035	30	0.484775	0.482604	0.304454	105	-0.896177	0.015581	0.443022	8	-0.214702	0.871927	1.05181	6	0.0360075	0.978618	7.39072	6	1.73321	0.380319	0.270036	14	0.306129	0.693067	none	none
ENSMUSG00000001289	Pfdn5	752	14455	0.258003	26	-0.680623	0.13631	1.52404	36	1.65661	0.0015529	1.35478	5	1.58741	0.302493	0.545649	62	0.179711	0.682987	0.270049	321	-1.11794	2.80903e-08	0.742689	24	0.753602	0.230103	0.844285	27	0.631238	0.300605	0.279251	11	-0.293301	0.70635	0.836615	41	1.41417	0.000412846	up_Endothelial	none
ENSMUSG00000001300	Efnb2	91	690	0.0129356	6	-0.620962	0.472969	0.366454	10	3.35026	0.0684561	0	0	-24.0992	4.54482e-06	0.0656487	11	1.16393	0.334395	0.0264002	30	-1.70705	0.0298515	0.00605481	1	-1.85913	0.107621	0.00287716	1	-2.8343	0.0020516	0.0456384	3	0.990216	0.636877	0.000602239	1	-4.97393	2.17624e-05	none	none
ENSMUSG00000001305	Rrp15	91	588	0	0	-21.7923	0.000443066	0	0	-21.8033	0.000685995	0.0188225	1	2.34484	0.569963	0.000480132	3	-3.01998	0.00650186	0.00529303	56	0.956194	0.341072	0.0029249	1	-0.393149	0.868838	0.000563185	1	-2.71014	0.0141568	0.0263307	2	2.64114	0.563757	0.000532377	1	-2.77869	0.0136283	none	none
ENSMUSG00000001313	Rnd2	430	18092	0.662504	25	0.693092	0.439939	0.198554	7	-0.875911	0.276687	0.118271	2	-0.736428	0.642475	0.600311	40	0.407822	0.551158	0.235843	137	-1.64162	5.72162e-06	1.16927	15	1.16202	0.322934	1.39796	11	0.588406	0.6303	1.62153	4	0.452249	0.838698	2.228	26	3.0407	8.95935e-05	up_Tcell	none
ENSMUSG00000001323	Srr	1031	15237	0.0187746	24	-3.03345	9.2579e-37	0.029602	11	-2.66471	3.90086e-14	0.00524458	3	-4.77003	1.05077e-46	0.0476061	57	-2.0623	9.98113e-16	0.285811	671	2.42418	4.17578e-32	0.0509734	10	-2.24484	1.24969e-05	0.0660176	18	-1.86227	0.000121727	0.0128543	7	-3.52983	3.581e-36	0.237412	20	-0.382919	0.644905	up_Hepatocytes	none
ENSMUSG00000001333	Sync	323	2985	0.00696713	9	-1.4427	0.0160172	0.0337082	14	0.479906	0.741889	0.011392	3	-0.649069	0.566679	0.0042078	15	-2.2391	2.11999e-05	0.0260043	165	0.288357	0.612809	0.042549	13	0.967762	0.518086	0.0135175	7	-0.591685	0.543649	0.00106408	1	-4.08612	1.55999e-08	0.0767936	15	1.18056	0.565067	none	none
ENSMUSG00000001334	Fndc5	223	2460	0.00548342	6	-2.39505	5.37285e-05	0.00399228	4	-2.84383	2.64856e-06	0	0	-24.6534	1.77534e-10	0.00765753	10	-2.02496	0.000218483	0.0696905	113	1.8806	0.000312041	0.0136891	6	-1.08376	0.11078	0.00588274	7	-2.26038	2.84688e-05	0.00347122	1	-3.0335	5.92353e-05	0.0659361	12	0.490786	0.763299	up_Hepatocytes	none
ENSMUSG00000001348	Acp5	195	2547	0.0113374	4	-2.25929	0.000165466	0.130382	4	-0.485648	0.782722	0	0	-25.426	1.45267e-13	0.078309	20	-0.0627772	0.945068	0.119558	106	0.533284	0.273412	0.216465	6	1.0351	0.520889	0.0649982	2	-0.819641	0.56208	0.0338409	2	-0.866578	0.543417	0.0167006	4	-1.7221	0.00968142	none	none
ENSMUSG00000001366	Fbxo9	756	11078	0.155095	17	-0.943813	0.134785	0.311864	15	-0.00757084	0.993745	0.0661908	2	-1.31027	0.115834	0.103514	48	-1.12441	0.000433313	0.245638	459	0.551181	0.0200054	0.173733	8	-0.78592	0.333519	0.323005	13	-0.75305	0.367489	0.147951	10	-0.575586	0.538902	0.594836	31	1.13204	0.104173	up_Hepatocytes	none
ENSMUSG00000001376	Vps50	411	5759	0.0199252	11	-2.23378	7.23732e-09	0.0126644	10	-2.84159	1.57415e-14	0	0	-26.3001	5.78302e-25	0.148071	23	-0.560713	0.41323	0.232487	244	1.52377	4.76538e-06	0.0458797	8	-1.31718	0.033483	0.0835257	7	-1.22987	0.153237	0.019881	4	-2.22213	1.31067e-05	0.183175	9	-0.31238	0.796042	up_Hepatocytes	none
ENSMUSG00000001380	Hars	153	954	0.001169	2	-2.94548	0.000302475	0.0445586	7	1.92099	0.372512	0	0	-23.0115	6.51541e-07	0.00138776	8	-2.77021	0.000233132	0.0109977	82	0.0811608	0.925319	0.0271696	3	1.30114	0.598596	0.00939392	6	-0.070183	0.965246	0.00229939	2	-1.93082	0.0301975	0.000764946	2	-3.53228	4.01664e-05	none	none
ENSMUSG00000001383	Zmat2	221	2829	0.0322196	8	-0.707436	0.312566	0.343907	6	1.20912	0.451858	0	0	-25.3449	1.76728e-14	0.0300187	13	-1.22509	0.0509788	0.0890936	120	0.353763	0.475283	0.0767464	7	0.0208526	0.989827	0.040867	10	-0.394737	0.624335	0.0192102	2	-1.45479	0.141587	0.0607106	4	-0.355435	0.795814	none	none
ENSMUSG00000001403	Ube2c	45	474	0	0	-21.5933	0.0500142	0	0	-21.6043	0.0667001	0	0	-21.5375	0.0474274	0.0233514	3	2.12287	0.579362	0.0044316	11	-0.354917	0.857782	0.00161961	1	-1.00636	0.6493	0.00287016	1	-0.226739	0.923491	0.00200495	1	-0.655896	0.785642	0.000819386	1	-1.96397	0.266758	none	none
ENSMUSG00000001415	Smg5	378	4942	1.19146	7	-0.770413	0.282124	6.68846	11	0.440325	0.655994	0	0	-28.1715	1.7589e-42	0.240875	16	-1.59192	3.36697e-06	1.83959	221	0.789477	0.00409951	2.52091	9	0.163707	0.889908	2.6417	8	-0.559619	0.504412	0.413262	6	-0.476872	0.594937	1.24259	9	-0.881485	0.229558	up_Hepatocytes	none
ENSMUSG00000001416	Cct3	294	3435	0.172001	6	-1.14194	0.0428927	2.45969	13	0.588185	0.531635	0.0255416	1	-3.05509	3.31394e-05	0.627319	19	-0.377701	0.53649	0.743306	166	0.53948	0.0952501	2.04927	5	-0.119432	0.939056	0.0678424	2	-2.66496	1.57374e-06	3.6475	6	0.951227	0.571018	0.333284	3	-1.41612	0.0872418	none	none
ENSMUSG00000001418	Glmp	154	1673	0.012827	2	-3.46474	9.55552e-11	1.49825	5	0.480087	0.726695	4.25514	1	1.85898	0.623487	1.06566	16	0.638819	0.429159	0.422147	85	-0.182272	0.710364	1.32703	7	1.17608	0.388948	0.063724	1	-2.27453	0.00444386	1.75847	1	0.104233	0.971853	0.140474	4	-1.01012	0.285365	none	none
ENSMUSG00000001419	Mef2d	696	14866	0.143893	8	-2.87633	1.70967e-18	4.98963	21	-0.0908255	0.904668	43.0028	3	1.50207	0.52715	2.86543	45	-0.569049	0.119286	2.895	379	0.485873	0.0333616	7.52673	18	-0.109255	0.907313	2.86839	8	-1.4005	0.0119766	13.5128	14	0.593818	0.623085	10.9462	20	0.716412	0.347515	none	none
ENSMUSG00000001420	Tmem79	80	1270	0.00674771	2	-1.98789	0.0252123	0.00553114	2	-2.25063	0.010893	0.718144	1	3.2878	0.529876	0.0107036	2	-1.70006	0.069029	0.0551672	51	0.383535	0.696796	0.018278	1	-0.949377	0.598619	1.86332	1	1.72645	0.624335	0	0	-24.4576	1.94177e-05	0.0182189	2	-0.862167	0.558303	none	none
ENSMUSG00000001424	Snd1	1794	46726	0.624703	40	-1.69276	1.08238e-07	2.22154	64	0.11254	0.805597	2.45065	8	-0.224264	0.857442	0.94322	133	-1.0207	3.97315e-07	1.70462	966	0.815014	1.24638e-10	2.12226	49	0.20658	0.696865	0.968514	49	-1.22535	0.000241228	1.10048	28	-0.559585	0.269939	2.1617	53	-0.108861	0.822089	up_Hepatocytes	none
ENSMUSG00000001435	Col18a1	1491	47865	0.272957	26	-2.84654	1.75576e-15	0.0608605	34	-3.70241	1.23214e-90	1.63573	2	-0.510695	0.731906	0.469627	107	-1.53707	1.5067e-14	1.5856	955	2.93329	3.21949e-109	0.219389	18	-2.72558	5.29073e-15	0.118748	24	-3.35215	2.61017e-29	0.409088	15	-1.98113	8.36288e-05	0.17583	22	-3.11354	7.72305e-17	up_Hepatocytes	none
ENSMUSG00000001436	Slc19a1	1237	24618	0.039339	17	-2.83993	8.26076e-17	0.0209897	23	-3.46963	4.85329e-55	0.00959475	1	-4.49089	4.30634e-15	0.0878225	82	-1.67846	5.4551e-15	0.415162	846	3.16284	3.03994e-76	0.0102301	11	-4.43486	2.73194e-84	0.00939497	12	-4.56114	1.34616e-89	0.179689	12	-1.21098	0.121952	0.00492949	11	-5.45861	4.82243e-102	up_Hepatocytes	none
ENSMUSG00000001440	Kpnb1	482	6501	0.198038	9	-1.63281	0.000365223	1.12485	13	0.0465768	0.955215	0.0418843	1	-3.05724	6.37752e-05	0.948992	32	-0.739826	0.0821309	1.15385	284	0.962558	5.61606e-05	0.762396	8	-1.24942	0.0761239	0.539663	13	-0.562395	0.361695	0.377294	4	-1.27809	0.138314	0.988862	13	-0.273249	0.729109	up_Hepatocytes	none
ENSMUSG00000001441	Npepps	1728	109363	1.86284	55	-0.181461	0.676863	6.70555	71	2.03667	8.42749e-09	5.01062	11	1.19965	0.318012	1.92778	140	-0.360168	0.154954	1.28913	834	-1.0538	1.68232e-13	3.11524	56	0.818492	0.0388126	4.03989	58	0.696464	0.104373	2.35173	30	0.222491	0.761906	3.85517	59	1.48666	3.63627e-06	up_Endothelial	none
ENSMUSG00000001444	Tbx21	149	1273	0.027255	8	1.51682	0.484959	0.0127741	6	0.696074	0.628804	0.00600658	1	-0.294145	0.877595	0.0154767	9	0.657461	0.690474	0.00553248	60	-1.2334	0.070632	0.0127825	3	0.622902	0.766325	0.00673375	2	-0.376189	0.835952	0.000514795	1	-3.83535	6.97051e-06	0.0208474	17	1.55213	0.118781	none	T-cells
ENSMUSG00000001445	Mrpl10	378	7162	1.07105	16	0.943295	0.410816	0.427431	9	-0.137304	0.913738	0.485397	2	0.899131	0.740974	0.233666	26	-0.0195557	0.980336	0.143802	210	-0.602332	0.100653	0.704439	9	0.67773	0.654035	0.308971	8	0.108341	0.926935	0.064494	4	-1.10612	0.205518	0.483104	21	1.27617	0.13886	none	none
ENSMUSG00000001467	Cyp51	198	2163	0.00898539	2	-3.17731	4.10546e-10	0.0202534	3	-2.32644	0.000156997	0	0	-26.019	3.64765e-20	0.0765799	16	-0.675925	0.256578	0.225996	145	2.44969	4.455e-10	0.00249446	1	-4.9338	1.0019e-16	0.000522212	1	-7.1115	1.58566e-19	0.00697937	1	-3.47353	8.31257e-09	0.0192705	2	-2.38543	0.000535884	up_Hepatocytes	none
ENSMUSG00000001472	Tcf25	854	11640	0.0780563	15	-3.08023	6.68258e-30	0.681366	18	-0.98853	0.0205746	0.0283975	1	-4.30788	2.32875e-11	0.282082	47	-1.66865	3.82803e-13	1.45239	528	1.72024	3.04458e-24	0.865182	15	-0.723323	0.202007	0.751033	14	-0.998491	0.0335072	1.93857	14	-0.0756062	0.945001	0.353591	15	-1.63732	3.0788e-05	up_Hepatocytes	none
ENSMUSG00000001473	Tubb6	115	990	0.102974	3	1.63278	0.594808	0.000516632	1	-4.53859	7.59653e-05	0.0048411	1	-1.24873	0.360268	0.0024199	8	-2.39459	0.00255188	0.0212338	66	1.16444	0.180502	0.00762822	3	-0.749437	0.601538	0.00169435	2	-2.8224	0.00101284	0.00511792	1	-1.27125	0.399555	0.00124213	2	-3.24887	0.000368899	none	none
ENSMUSG00000001482	Def8	446	5452	0.142433	13	-0.163711	0.877532	0.0998837	13	-0.588033	0.499527	0.253156	5	0.918773	0.676232	0.2177	27	0.0825302	0.923087	0.135915	217	-0.148457	0.715162	0.154941	10	-0.284815	0.835129	0.448769	15	0.962193	0.389703	0.0252279	4	-1.83149	0.000583105	0.271953	16	0.608642	0.564184	none	none
ENSMUSG00000001497	Pax9	79	451	0	0	-22.4376	3.19847e-05	0.00125754	3	-2.19427	0.00921893	0	0	-22.3818	2.45426e-05	0.0029853	6	-1.08243	0.290729	0.0100882	52	2.48695	0.00333759	0	0	-22.433	5.94423e-05	0.00063544	1	-3.18809	0.00124812	0.00421248	1	-0.480009	0.830897	0.000803191	1	-2.84335	0.00406879	up_Hepatocytes	none
ENSMUSG00000001507	Itga3	77	1532	0.000986413	2	-3.02987	0.00852954	0.000674041	1	-3.59208	0.0064429	0	0	-22.8538	0.0008266	0.00067406	3	-3.65193	0.00468632	0.0214591	49	3.68683	0.00431263	0.0034185	2	-1.28451	0.371751	0.000769278	1	-3.39239	0.00625692	0	0	-22.877	0.00144316	0	0	-22.9024	0.00131562	up_Hepatocytes	none
ENSMUSG00000001517	Foxm1	30	286	0.000191776	1	-4.54152	0.0645059	0.00161997	1	-1.53375	0.414389	0	0	-22.0276	0.0478134	0.00560655	3	0.124486	0.952109	0.0202929	14	0.957187	0.529088	0	0	-22.0789	0.0775735	0.00527922	2	0.156911	0.940925	0.00479405	1	0.0578592	0.985073	0.00192578	1	-1.26001	0.491144	none	none
ENSMUSG00000001518	Itfg2	335	2731	0.30334	12	0.324463	0.712712	0.925469	15	0.655736	0.546787	0.654632	1	0.84146	0.766652	0.0610986	18	-1.81658	7.22484e-06	0.233118	178	0.18352	0.601784	0.420618	11	0.426707	0.719918	0.138218	10	-0.493611	0.491828	0	0	-26.7725	1.50912e-30	0.364957	16	0.756856	0.353589	none	none
ENSMUSG00000001520	Nrip2	170	1235	0.00180462	2	-2.72728	6.9163e-06	0.00100348	2	-3.57133	1.15372e-08	0.00962072	1	-0.284131	0.881436	0.00144405	8	-3.10637	1.77519e-08	0.0200309	115	3.60427	1.24312e-09	0.00238007	3	-2.31269	9.29208e-05	0.000751202	3	-3.97199	7.33705e-10	0	0	-23.4408	4.84494e-12	0.000384499	1	-4.92949	7.77701e-11	up_Hepatocytes	none
ENSMUSG00000001521	Tulp3	492	9215	0.0310275	15	-1.44078	0.00587238	0.180095	28	1.12099	0.0617896	0.0132705	1	-2.39912	0.00357161	0.253349	36	0.566207	0.488825	0.078877	215	-0.655183	0.0450696	0.0713577	9	-0.436216	0.664982	0.190723	14	0.49647	0.647405	0.0415454	6	-1.0064	0.263308	0.206743	32	1.34708	0.0338879	up_Tcell	none
ENSMUSG00000001524	Gtf2h4	91	690	0	0	-24.8111	6.04351e-09	0.00381547	1	-3.15692	5.89207e-05	0	0	-24.7546	4.19163e-09	0.039183	3	-0.856837	0.46605	0.0680372	51	1.04263	0.0974481	0.0123306	1	-1.69124	0.141195	0.110558	2	0.319508	0.880656	0	0	-24.778	9.96738e-09	0.191379	5	1.04375	0.614569	none	none
ENSMUSG00000001525	Tubb5	169	1633	0.0316244	4	-0.733205	0.340291	0.116026	8	0.797107	0.47551	0.0394696	1	-0.318503	0.866895	0.0637998	14	-0.0404176	0.963666	0.0702433	73	-0.252457	0.629426	0	0	-25.3482	6.88201e-14	0.323931	3	0.57102	0.769206	0.0196713	1	-1.48827	0.218675	0.316025	11	1.51668	0.285043	none	none
ENSMUSG00000001542	Ell2	1089	22176	0.0594414	16	-2.83872	1.51978e-22	0.0203739	15	-4.14558	9.05907e-79	0.00158346	1	-7.67248	4.92307e-104	0.0841985	50	-2.48439	2.63443e-31	0.802284	772	3.29692	1.10371e-75	0.107758	10	-2.6926	3.62423e-10	0.139683	17	-2.25064	9.67208e-09	0.0306816	7	-3.5254	1.00233e-32	0.105965	20	-2.3599	2.27719e-10	up_Hepatocytes	none
ENSMUSG00000001552	Jup	149	1554	0.0204096	2	-1.46745	0.0837155	0.0229688	2	-1.62776	0.120694	0.0145726	1	-1.55022	0.168151	0.0301532	9	-1.00997	0.135452	0.091003	88	0.389042	0.540938	0.810165	4	1.09625	0.681589	0.538809	4	1.01214	0.620282	0.166308	2	0.575554	0.844501	0.00309744	1	-3.85922	1.30676e-07	none	none
ENSMUSG00000001555	Fkbp10	35	283	0	0	-23.3756	0.00365254	0	0	-23.3867	0.00542258	0	0	-23.3196	0.00312395	0.0130125	2	-0.3595	0.839458	0.0492822	16	0.792235	0.488328	0	0	-23.371	0.00632205	0.00777624	1	-0.790278	0.653705	0	0	-23.3429	0.00516025	0.0823454	3	1.92085	0.496481	none	none
ENSMUSG00000001558	Klhl10	55	297	0.00415681	2	-0.70488	0.608802	0.011938	1	0.438225	0.87577	0	0	-22.5743	0.00535357	0.0119104	6	0.773561	0.574618	0.021809	22	0.0286058	0.981132	0.00187468	1	-1.8574	0.225108	0.00467152	2	-0.545882	0.710737	0	0	-22.5975	0.00861663	0.00843586	3	0.320509	0.843567	none	none
ENSMUSG00000001569	Nom1	372	10846	0.132459	12	-0.403438	0.699975	0.121323	8	-0.63697	0.543503	0.0715938	3	-0.267019	0.84095	1.20225	26	-0.00110588	0.999008	0.173308	195	0.298894	0.497593	0.0662405	8	-0.719186	0.395713	0.128704	8	-0.540115	0.621572	0.152232	8	0.552472	0.650008	0.461406	9	0.146354	0.92924	none	none
ENSMUSG00000001576	Ergic1	630	11686	0.0487964	12	-1.04193	0.113559	0.194239	11	0.283476	0.810427	0.00644855	4	-3.40748	2.00446e-15	0.0296939	32	-1.543	1.25408e-05	0.151938	364	1.25175	3.86146e-05	0.030003	14	-1.45187	0.0039197	0.0430723	11	-1.44676	0.0500798	0.0728812	8	-0.246864	0.830028	0.0295132	15	-1.46493	0.00274178	up_Hepatocytes	none
ENSMUSG00000001588	Acap1	73	835	0.101515	3	0.743234	0.693143	0.344593	5	2.4226	0.170089	0.0491853	1	0.657631	0.800511	0.279988	6	1.26599	0.435897	0.00689144	10	-3.73449	0.000357665	0.0131689	2	-1.23687	0.274482	0	0	-24.6495	1.25815e-05	0.2791	4	2.48882	0.280932	0.891864	7	2.95232	0.163454	none	none
ENSMUSG00000001604	Tcea3	557	6318	0.00389306	4	-3.91629	4.46379e-23	0.00769066	6	-2.96893	2.36671e-15	0	0	-25.6771	3.88206e-35	0.0374215	25	-1.30892	0.0137084	0.104685	366	2.92248	1.28009e-20	0.00207491	4	-4.77058	2.29063e-30	0.0100645	12	-2.52747	3.01023e-14	0.0106592	3	-2.48196	5.56998e-06	0.0016704	4	-5.07382	9.93321e-32	up_Hepatocytes	none
ENSMUSG00000001627	Ifrd1	487	6293	0.0256897	8	-2.16895	1.5575e-07	0.136126	7	-1.07078	0.228252	0.0670104	2	-0.74882	0.551107	0.0259918	21	-2.39718	2.60669e-11	0.228289	316	2.1824	6.26145e-13	0.00287447	2	-5.15578	7.25335e-30	0.184353	5	-1.03952	0.326483	0.0188159	5	-2.42846	1.31106e-09	0.139419	11	-0.975608	0.338879	up_Hepatocytes	none
ENSMUSG00000001630	Stk38l	312	3898	0.00126867	6	-3.60709	1.13567e-10	0.00644097	8	-1.38255	0.0722394	0	0	-23.8121	3.72464e-14	0.0150939	20	-0.423502	0.680783	0.0245363	188	1.9137	3.4219e-05	0.00449027	5	-1.81789	0.00356351	0.00063097	1	-4.63348	8.93868e-12	0.00135698	2	-3.47857	3.5919e-09	0.00398122	6	-1.99868	0.00164736	up_Hepatocytes	none
ENSMUSG00000001632	Brpf1	209	2345	0.00965936	2	-2.63261	3.47537e-05	0.189073	4	0.22163	0.897648	0	0	-25.4823	1.11051e-15	0.0918598	9	-0.77229	0.408869	0.106549	134	0.909422	0.0447304	0.0819589	4	-0.0160767	0.9921	0.00853384	2	-2.7376	3.31283e-06	0.00466077	1	-3.4667	6.58006e-08	0.127355	7	0.31082	0.833525	up_Hepatocytes	none
ENSMUSG00000001657	Hoxc8	94	444	0.0317954	7	0.0620634	0.963847	0.0783812	5	1.16738	0.414216	0.0699432	2	1.41188	0.537043	0.0182999	9	-0.623286	0.370464	0.0316865	30	-0.951365	0.0662398	0.0445702	3	0.285391	0.887157	0.0567178	4	0.4478	0.796493	0.0118086	1	-1.22059	0.405036	0.118273	13	2.13453	0.0469128	up_Tcell	none
ENSMUSG00000001663	Gstt1	423	5141	0.0107954	9	-2.48516	1.20248e-09	0.0095583	8	-2.70978	5.12675e-10	0.0769317	2	0.07404	0.971853	0.0752482	28	-0.113752	0.87154	0.129342	283	1.5027	8.56322e-06	0.0958588	6	-0.530257	0.739076	0.00718663	4	-3.16754	1.61357e-10	0.0120752	6	-2.24313	4.73859e-08	0.0111065	6	-2.534	6.73028e-07	up_Hepatocytes	none
ENSMUSG00000001665	Gstt3	179	2189	0.0669856	7	-0.851812	0.362574	0.00397721	1	-4.25951	4.94005e-11	0.0261274	1	-1.44508	0.218339	0.3224	16	0.0426521	0.970924	0.212932	101	0.960063	0.0354705	0.325731	5	0.227921	0.908252	0.0845028	3	-0.665941	0.55624	0.0296945	1	-1.65691	0.133932	0.00589224	3	-3.58767	5.07445e-10	up_Hepatocytes	none
ENSMUSG00000001666	Ddt	502	5455	0.0506028	8	-2.53092	3.7471e-13	0.029955	7	-3.19607	1.22474e-24	0	0	-27.7045	1.64849e-53	0.287844	33	-0.83817	0.0161786	0.703113	337	2.24748	2.02371e-22	0.0338303	7	-2.94322	3.54642e-21	0.11779	5	-2.24587	1.33232e-05	0.271959	5	-1.0389	0.263974	0.0771221	5	-2.35075	7.43726e-07	up_Hepatocytes	none
ENSMUSG00000001670	Tat	1341	31256	0.100354	24	-3.37124	8.85936e-53	0.207122	26	-3.01088	1.49588e-28	0.0825452	3	-3.61863	1.43948e-07	0.405749	91	-1.7683	1.4277e-22	2.42781	878	3.43631	3.02111e-133	0.0696771	16	-3.95272	4.53675e-62	0.0527211	13	-4.30599	8.65339e-86	0.206429	16	-2.40214	1.5314e-12	0.0536103	17	-4.19242	3.78085e-87	up_Hepatocytes	Hepatocytes
ENSMUSG00000001674	Ddx18	195	1865	0	0	-25.5284	5.08648e-15	0.0504021	4	-0.532926	0.604781	0	0	-25.4714	3.0454e-15	0.0377922	12	-0.980084	0.104748	0.135815	110	1.23225	0.00297974	0.0557517	5	-0.354643	0.780386	0.0104803	2	-2.57311	0.000154427	0.0366627	2	-0.840106	0.566239	0.1114	5	0.259138	0.852331	up_Hepatocytes	none
ENSMUSG00000001687	Ubl3	645	14449	0.117895	18	-1.26377	0.0111985	0.958549	22	0.22845	0.809523	0.00952934	1	-4.17557	4.056e-14	0.135314	41	-1.04266	0.00243284	0.556651	369	0.646869	0.0203352	0.582074	22	0.152241	0.889565	0.109806	6	-1.67981	0.00306081	2.04599	11	1.11457	0.480118	0.244307	22	-0.667455	0.342449	up_Hepatocytes	none
ENSMUSG00000001700	Gramd3	1052	15864	0.058717	22	-0.0413654	0.973552	0.0312522	23	-0.500227	0.413791	0.00705978	3	-2.4615	0.000218165	0.00993617	63	-2.11125	2.64569e-16	0.0551937	654	1.31298	1.6313e-08	0.00543721	15	-2.87	3.20116e-26	0.0162153	16	-1.35517	0.00027934	0.0593938	10	0.383594	0.769897	0.0216808	25	-0.936107	0.0331127	up_Hepatocytes	none
ENSMUSG00000001707	Eef1e1	72	699	0	0	-24.1862	1.36514e-05	0.0349016	3	0.34743	0.837658	0	0	-24.13	1.03017e-05	0.00385489	3	-2.5255	0.00274182	0.0533221	43	0.966285	0.247535	0.254329	2	1.87813	0.548509	0	0	-24.1881	1.50667e-05	0	0	-24.1533	2.01098e-05	0.000669327	1	-4.85518	4.91017e-05	none	none
ENSMUSG00000001729	Akt1	91	512	0.00476763	3	-0.494821	0.690849	0.00179432	2	-1.90343	0.0425264	0	0	-22.5658	6.14158e-06	0.00869655	4	0.0225784	0.991482	0.00839901	51	0.444873	0.614135	0.00357139	2	-0.922455	0.531386	0.00145375	2	-2.17984	0.0101384	0.0483742	2	2.34685	0.602189	0.000124778	1	-5.68999	1.85465e-05	none	none
ENSMUSG00000001741	Il16	181	2447	0.0478479	2	0.227999	0.927245	0.0512016	11	0.848259	0.615373	0.777217	3	3.7173	0.512996	0.00266014	12	-2.90836	0.00012707	0.0343639	88	-0.309139	0.698857	0.0877045	9	1.66072	0.378021	0.00480413	6	-1.99311	0.0032708	0.00455935	2	-2.0658	0.0193823	0.0212079	4	-0.338691	0.849691	none	none
ENSMUSG00000001750	Tcirg1	586	8294	0.845086	22	-0.349852	0.587735	1.03725	18	-0.0645272	0.932447	1.11134	4	0.703509	0.646966	0.5073	43	-0.7271	0.0290106	0.845036	286	-0.441369	0.0605127	4.83423	33	2.30754	0.000198428	0.99487	21	0.146341	0.825451	0.206551	4	-1.89083	0.0045872	1.42165	24	0.869053	0.151332	up_Kupffer	none
ENSMUSG00000001751	Naglu	130	886	0.00642067	2	-1.68343	0.0756042	0.0564325	4	0.720414	0.729869	0.0360789	1	0.856654	0.75382	0.0150073	10	-0.57363	0.528145	0.03141	58	-0.108203	0.883278	0.0244975	5	0.223868	0.891681	0.0525046	2	0.417302	0.861048	0.0602995	2	1.09441	0.716229	0.0196825	6	-0.137263	0.926143	none	none
ENSMUSG00000001755	Coasy	272	2873	0.261544	5	-0.690908	0.414049	0.0308526	4	-2.6214	4.7021e-10	0.0201856	1	-2.94316	7.60301e-05	0.241887	19	-0.764188	0.120472	0.545502	175	1.74987	1.12996e-08	0.00632484	1	-4.79005	1.23751e-22	0.0882907	5	-1.62308	0.00555702	0.148475	2	-1.14382	0.326979	0.344359	3	-1.32901	0.211293	up_Hepatocytes	none
ENSMUSG00000001761	Smo	134	742	0.00192212	3	-1.34382	0.219438	0.00078604	3	-2.62121	0.0149401	0	0	-22.1323	0.000640694	0.00242271	8	-1.15024	0.349845	0.00511828	76	0.0176157	0.989813	0.0701999	2	2.86419	0.585817	0.00394333	2	-0.323576	0.827581	0	0	-22.1555	0.00112252	0.000221023	1	-4.43451	0.00220927	none	none
ENSMUSG00000001763	Tspan33	132	1143	0.00288583	2	-2.98724	1.46576e-05	0.00952721	1	-1.59519	0.151664	0	0	-24.2897	1.1204e-10	0.00782869	6	-1.80341	0.00858807	0.0460585	89	3.00447	6.14611e-07	0.00186278	1	-3.59388	1.00458e-06	0.00148098	2	-3.88801	2.45693e-08	0.0027514	1	-2.98739	7.36276e-05	0	0	-24.3386	2.27417e-10	up_Hepatocytes	none
ENSMUSG00000001767	Crnkl1	89	708	0.00510939	2	-2.07775	0.0161872	0.0151101	2	-0.790583	0.573415	2.31056	1	4.28885	0.506751	0.019007	11	-0.290373	0.757349	0.0402839	42	0.69096	0.39306	0.00495333	1	-2.16086	0.0357256	0	0	-24.2074	2.10792e-06	0.00798852	1	-1.42067	0.295077	0	0	-24.1981	2.59425e-06	none	none
ENSMUSG00000001768	Rin2	1833	114667	0.507042	57	-1.36006	2.47323e-07	2.48701	75	1.09653	9.37081e-05	2.22718	11	1.01455	0.171015	0.998155	133	-0.646822	0.00274167	1.09504	925	-0.260336	0.0465069	1.93899	53	0.359582	0.446907	2.30145	58	0.699704	0.0458492	1.9625	33	0.583156	0.240276	1.61615	57	0.487594	0.124754	up_Endothelial	none
ENSMUSG00000001773	Folh1	104	1251	0.00475999	4	-1.42673	0.084234	0.0193002	5	0.409302	0.790899	0	0	-23.4981	2.67079e-05	0.00467168	11	-1.58547	0.0557428	0.0297948	48	0.791582	0.297382	0.0326318	2	0.944501	0.692569	0.000769296	1	-4.03914	0.000222971	0.00949718	2	-0.476389	0.80005	0.00888168	3	-0.723141	0.640751	none	none
ENSMUSG00000001774	Chordc1	371	3338	0.0364978	4	-2.38013	3.93852e-05	0.166666	9	-0.343896	0.68131	0	0	-26.6839	2.86502e-37	0.0837907	21	-1.14498	0.0044034	0.270422	259	1.9875	2.93882e-13	0.0173411	4	-2.91882	1.37571e-12	0.0190857	2	-2.94943	1.66943e-10	0.0688898	3	-1.18098	0.153947	0.012156	2	-3.45057	1.55683e-15	up_Hepatocytes	none
ENSMUSG00000001783	Rtcb	708	25617	0.731153	19	-0.366374	0.634578	1.6485	26	1.33403	0.0394456	3.81235	2	1.23392	0.636402	0.531571	64	-0.215961	0.674211	0.410043	328	-0.752498	0.00380671	1.53739	26	0.873295	0.341084	0.495809	21	-0.121065	0.867968	0.86636	9	0.227725	0.874431	1.37764	28	1.24752	0.0625794	up_Endothelial	none
ENSMUSG00000001785	Pwp1	238	2571	0.000628384	1	-5.35766	3.51908e-09	0.0310425	7	-0.404967	0.792279	0.0109478	1	-1.22558	0.353867	0.047138	13	-0.0864459	0.949696	0.0351071	118	0.0321146	0.966713	0.0221267	7	-0.373938	0.744395	0.461954	9	1.81624	0.43036	0.00357791	1	-2.87024	0.00024026	0.0285226	11	-0.287167	0.841284	none	none
ENSMUSG00000001786	Fbxo7	166	1850	0.00559745	3	-2.63578	9.47434e-06	0.0173907	3	-1.23851	0.146261	0.00316619	1	-3.31688	3.47082e-06	0.0120598	12	-1.61306	0.00106036	0.0840968	100	2.10543	1.31492e-05	0.0239397	3	-0.827728	0.502808	0.00152415	3	-4.43133	1.36019e-10	0	0	-24.911	8.24102e-12	0.0225332	2	-0.898022	0.402745	up_Hepatocytes	none
ENSMUSG00000001794	Capns1	275	3949	0.49732	8	0.0101251	0.993162	0.126107	9	-0.598121	0.393336	0.0347898	1	-1.89837	0.0507834	0.0367071	15	-1.99615	1.99488e-08	0.390204	159	1.06402	0.00160023	0.0602934	3	-1.72839	0.0121417	0.0831728	5	-1.60699	0.0244251	2.69555	3	0.817771	0.737698	0.19621	11	-0.19868	0.831688	up_Hepatocytes	none
ENSMUSG00000001802	Lrp3	146	1790	0.00173904	3	-3.13397	2.0445e-05	0.000651913	1	-4.56206	1.22256e-06	0	0	-23.7735	6.20769e-08	0.00133052	6	-3.58977	4.06579e-06	0.0345573	99	3.81301	2.45255e-06	0.000559446	1	-4.756	1.00776e-06	0.00465967	1	-1.88195	0.0573025	0	0	-23.7968	1.37442e-07	0.00240739	3	-2.65303	0.000150978	up_Hepatocytes	none
ENSMUSG00000001815	Evx2	157	2938	0.0305136	7	-0.878663	0.279085	0.070999	8	0.274883	0.7939	0.109044	1	0.820752	0.764314	0.282227	10	0.704126	0.558213	0.0582772	62	-0.853647	0.103767	0.0507325	4	-0.292872	0.833389	0.240584	4	0.635161	0.717393	0.0307515	1	-1.01515	0.545309	0.372539	10	1.88942	0.160021	none	none
ENSMUSG00000001827	Folr1	162	903	0.0631854	8	-0.100572	0.920078	0.480396	9	1.55904	0.244329	0.368817	1	1.66914	0.633342	0.0674402	16	-0.101336	0.895161	0.065595	56	-1.10815	0.0118934	0.182381	6	0.759169	0.624015	0.207243	8	1.27997	0.223468	0.0118542	1	-2.32375	0.00467288	0.160182	9	0.903885	0.444131	none	none
ENSMUSG00000001829	Clpb	849	19377	0.207005	28	0.395145	0.572309	0.31727	35	1.16457	0.0392149	0.531119	6	2.05557	0.113284	0.0617279	63	-1.02227	0.000278666	0.118834	399	-0.543977	0.0139292	0.123793	20	-0.16714	0.841866	0.175178	29	0.408823	0.487481	0.0742986	7	-0.921319	0.295961	0.311318	35	1.34753	0.00792392	up_Endothelial	none
ENSMUSG00000001833	2007-09-01	409	2860	0.0674213	7	-1.4611	0.00516502	0.570829	15	0.225465	0.822072	0	0	-26.8436	2.28312e-34	0.185553	25	-0.873775	0.058828	0.273049	224	0.612926	0.039882	0.163562	7	-0.730314	0.423447	0.109154	6	-1.40888	0.0460593	1.10001	8	1.44628	0.327492	0.255344	13	-0.302909	0.740039	up_Hepatocytes	none
ENSMUSG00000001844	Zdhhc4	145	1333	0.033126	2	-1.79856	0.010253	0.00699038	2	-3.6584	1.17739e-09	0	0	-26.143	5.83011e-14	0.426475	7	-0.799157	0.423718	0.467162	96	1.93574	4.50705e-05	0.0587688	2	-1.22771	0.224456	0.010397	1	-3.32042	4.8748e-07	0.0974319	1	-0.837684	0.647643	0.0405908	2	-1.61882	0.0483215	up_Hepatocytes	none
ENSMUSG00000001847	Rac1	476	5980	0.156454	12	-0.896917	0.0673836	0.156625	20	-0.639905	0.129054	0.0124623	1	-3.90469	8.65514e-11	0.173203	28	-1.30383	0.000732968	0.506326	292	1.22581	2.4019e-07	0.630609	13	0.215412	0.844128	0.131161	8	-1.40944	0.00894139	0.126228	4	-1.3564	0.0852471	0.131933	12	-1.30276	0.0177555	up_Hepatocytes	none
ENSMUSG00000001855	Nup214	462	6281	0.304569	8	-2.36036	7.48551e-06	0.713127	10	-0.927767	0.105229	0.134252	3	-1.6797	0.0210896	0.538934	34	-0.749193	0.0259265	2.32571	258	1.47464	2.33916e-10	0.323815	9	-1.18243	0.017576	0.0557763	4	-3.39214	2.0551e-18	2.09568	6	0.200033	0.889647	0.491886	10	-0.981234	0.084253	up_Hepatocytes	none
ENSMUSG00000001865	Cpa3	35	273	0.000969562	1	-1.71646	0.195096	0.00142383	2	-1.154	0.396016	0.00153391	1	-0.976507	0.556409	0.00479288	2	0.32706	0.896579	0.00461863	16	0.485349	0.687551	0.000511498	1	-2.61991	0.0669534	0.00809246	3	1.37074	0.505177	0	0	-21.5417	0.00733713	0	0	-21.567	0.00669482	none	none
ENSMUSG00000001870	Ltbp1	1823	287087	4.66425	60	-0.525503	0.145441	10.7068	70	0.700307	0.081894	11.444	11	0.683715	0.595694	4.69212	139	-0.487651	0.0505419	5.1948	884	-0.187486	0.267226	8.7656	56	0.2304	0.704352	17.1601	66	0.562406	0.2557	7.82431	31	-0.164517	0.850511	7.62714	63	0.788103	0.0226081	up_Tcell	none
ENSMUSG00000001891	Ugp2	1076	20555	0.666108	17	-2.0024	8.72691e-09	1.81053	25	-1.03828	0.0110105	0.927104	3	-1.49269	0.157116	1.26574	68	-1.23378	1.77738e-07	3.09724	689	1.90543	4.65689e-37	0.564419	15	-2.11711	3.64797e-09	0.675989	16	-1.8464	1.35313e-07	2.26209	13	-0.651372	0.39209	0.930155	19	-1.54193	4.91307e-05	up_Hepatocytes	none
ENSMUSG00000001901	Kcnh6	89	596	0	0	-24.0214	4.167e-06	0.128184	6	1.35739	0.582801	0	0	-23.9653	3.08694e-06	0.0397336	4	-0.218294	0.908707	0.026837	39	-0.382916	0.649548	0.0258615	3	0.293427	0.872961	0.0224026	4	0.133051	0.926382	0.140509	3	2.06375	0.531572	0.0083539	5	-1.08345	0.179162	none	none
ENSMUSG00000001909	Trmt1	369	4375	0.229896	6	-1.85015	0.000158305	2.92878	8	-0.866923	0.267379	1.80908	1	-0.0945453	0.967714	0.368943	23	-0.927017	0.00623707	1.79222	216	0.995452	0.000113421	1.04374	4	-1.02907	0.229222	0.853865	6	-1.1555	0.0801648	0.897717	2	-0.978309	0.432816	4.0924	12	0.77252	0.380079	up_Hepatocytes	none
ENSMUSG00000001910	Nacc1	168	1211	0.00130154	2	-3.11229	2.4726e-06	0.00317366	5	-1.82867	0.00198461	0.00595434	1	-0.87435	0.569346	0.00467062	8	-1.37891	0.0267368	0.0175176	96	1.59004	0.00267093	0.00695597	4	-0.787626	0.555548	0.000773916	1	-3.87185	1.86924e-07	0.0341784	4	1.30215	0.641262	0.00188664	3	-2.56158	3.8493e-05	up_Hepatocytes	none
ENSMUSG00000001911	Nfix	770	9114	0.00342552	18	-2.59157	1.71015e-16	0.00930143	13	-1.32259	0.0593358	0.00865667	2	-1.25049	0.294612	0.00761739	43	-1.57184	3.06351e-05	0.0301481	487	2.10453	3.93067e-12	0.00307713	11	-2.74922	2.12805e-15	0.00117811	6	-4.14126	1.47432e-25	0.0396126	10	0.561135	0.807074	0.00153709	12	-3.7394	2.46344e-25	up_Hepatocytes	none
ENSMUSG00000001918	Slc1a5	92	598	0.0355425	2	-0.323284	0.846537	0.0381014	2	-0.13915	0.933315	0	0	-24.5858	4.39868e-09	0.0773007	6	0.706388	0.549662	0.0396508	47	-0.618804	0.327599	0.0671248	2	0.525124	0.806091	0.0367318	1	-0.518927	0.774711	0.274605	4	1.77179	0.589865	0.0495586	5	0.512374	0.701762	none	none
ENSMUSG00000001924	Uba1	300	3400	0.020828	2	-3.31155	4.01303e-12	0.0801852	4	-1.96093	0.00089337	0.0559833	1	-1.7109	0.105112	0.524884	17	-0.321469	0.652373	0.552874	192	1.26324	8.87743e-05	0.0341167	5	-2.40409	1.08523e-08	0.0123382	4	-3.78792	1.76173e-19	2.68701	7	1.88975	0.207014	0.0269714	4	-2.72667	1.06851e-10	up_Hepatocytes	none
ENSMUSG00000001930	Vwf	358	3390	0.654656	15	0.102156	0.906037	0.901974	16	0.516328	0.504643	7.52029	2	1.88971	0.507936	0.385229	27	-0.417223	0.377534	0.699335	149	-0.958674	0.000641926	0.536143	14	0.0799216	0.934925	1.49035	12	0.697696	0.408821	4.24407	7	1.2962	0.401387	1.88961	27	2.02669	0.00178766	up_Tcell	Endothelial cells
ENSMUSG00000001942	Siae	352	6178	0.00407251	2	-4.61588	1.2602e-17	0.0417299	8	-1.67334	0.00364276	0.0339398	1	-1.57267	0.152938	2.59618	20	-0.283899	0.80789	0.284804	192	1.19548	0.00143075	0.0922749	7	-0.672183	0.476916	0.0564192	9	-1.08462	0.0546676	0.16671	5	0.155009	0.920973	0.0393741	11	-1.3252	0.00160876	up_Hepatocytes	none
ENSMUSG00000001943	Vsig2	58	689	0.116187	4	0.242605	0.887048	0.435322	5	1.63576	0.318839	0	0	-25.1995	9.35683e-07	0.197634	2	-0.417677	0.793465	0.205286	25	-0.613193	0.418529	0.0859852	2	-0.202347	0.927637	0	0	-25.2582	1.40218e-06	2.67451	2	2.20324	0.558682	0.180355	2	0.486106	0.806917	none	none
ENSMUSG00000001946	Esam	109	1475	1.27748	4	0.945288	0.635976	0.2243	12	1.32221	0.168742	16.8241	1	3.50792	0.528342	0.172326	13	0.399343	0.685682	0.155457	35	-1.84488	0.00296624	0.0409121	2	-1.21653	0.320496	0.102766	2	-0.570484	0.69642	3.04829	8	3.21517	0.129632	0.22828	6	0.608248	0.681307	none	none
ENSMUSG00000001962	Fam50a	105	1430	0.0196571	1	-2.70789	0.000200082	0.0920175	2	-1.29476	0.210603	0	0	-26.2026	2.31364e-13	0.0792766	4	-1.57543	0.0213002	0.52171	74	2.04185	4.29845e-05	0.0223626	1	-2.54502	0.0013566	0	0	-26.2623	4.04049e-13	1.9971	1	0.678951	0.838425	0.0385849	2	-1.79714	0.0280104	up_Hepatocytes	none
ENSMUSG00000001964	Emd	96	629	0.0079149	4	-0.633557	0.510256	0	0	-23.4928	9.70565e-06	0	0	-23.4257	4.42133e-06	0.00719252	6	-0.917856	0.305043	0.0219992	56	1.00888	0.200456	0.0740544	3	1.49902	0.660964	0.00191096	1	-2.70453	0.00332642	0	0	-23.4489	8.80281e-06	0.00410019	4	-1.53201	0.0401809	none	none
ENSMUSG00000001983	Taco1	55	600	0	0	-23.0574	0.00215169	0.000940667	1	-3.27272	0.0155377	0	0	-23.0015	0.00181074	0.0158594	4	0.189051	0.926481	0.0121016	35	-0.0714265	0.962284	0	0	-23.0528	0.00379593	0.000583756	2	-3.91549	0.00568577	0.562397	1	3.69296	0.566261	0.00406312	2	-1.16727	0.347112	none	none
ENSMUSG00000001985	Grik3	248	2167	0.000103434	5	-3.86853	0.00490595	0.000200358	6	-2.91997	0.0143327	0.000452933	2	-1.68319	0.105728	0.00362909	19	1.30471	0.587547	0.00170643	117	0.266154	0.832981	0.000273768	4	-2.45428	0.0315645	0.00238489	6	0.666142	0.778037	0	0	-20.4969	0.00295045	0.000219924	8	-2.76808	0.0141736	none	none
ENSMUSG00000001986	Gria3	365	3640	0.00764182	6	-2.22102	0.000211092	0.0638291	10	0.205193	0.889169	0	0	-24.9135	3.48617e-11	0.0362945	28	-0.227581	0.772972	0.0590147	190	0.0481876	0.941732	0.496869	12	1.85193	0.434359	0.00733345	8	-2.2044	1.63609e-05	0.0119579	6	-1.46568	0.00991565	0.0794202	8	0.0112911	0.995768	none	none
ENSMUSG00000001988	Npas1	25	349	0	0	-22.2636	0.0575404	0	0	-22.2747	0.0759501	0	0	-22.2078	0.0549318	0.00126434	3	-2.09303	0.218085	0.0116702	6	0.0684768	0.974327	0.148876	1	3.36016	0.575569	0	0	-22.2655	0.064167	0.00303296	1	-0.755882	0.748139	0	0	-22.2563	0.0692054	none	none
ENSMUSG00000001995	Sipa1l2	225	2558	0.000614415	3	-3.84768	1.26774e-06	0.0229867	8	0.975103	0.651693	0	0	-23.0073	2.83655e-08	0.00288799	10	-1.75408	0.0141528	0.0114787	130	0.632451	0.374713	0.0127836	5	0.246531	0.922949	0.000542802	3	-4.03296	1.15908e-06	0.0438964	2	1.73276	0.665524	0.00135646	6	-2.68725	3.14261e-05	none	none
ENSMUSG00000001998	Ap4e1	432	5981	0.0340016	13	-0.85655	0.0961121	0.125978	17	0.70086	0.430634	0.0859658	5	0.448181	0.792284	0.0402564	26	-0.966682	0.0624042	0.0909141	223	0.225989	0.551155	0.182862	13	0.424508	0.792207	0.0851824	14	0.0082019	0.993933	0.0262024	3	-1.2658	0.128982	0.0769156	16	-0.0143376	0.989041	none	none
ENSMUSG00000001999	Blvra	165	1348	0.00494465	5	-1.7424	0.040019	0.0565526	5	0.986296	0.651841	0	0	-23.7835	1.38601e-08	0.0489106	11	0.961505	0.496433	0.0167163	82	-0.485893	0.48509	0.0347865	8	0.915761	0.602072	0.0122218	1	-0.750712	0.645084	0.0100897	2	-0.640282	0.645916	0.0116401	6	-0.587801	0.65268	none	none
ENSMUSG00000002006	Pdzd4	58	431	0.000477784	2	-2.57867	0.0874606	0.00252555	2	-0.221023	0.91818	0	0	-21.3795	0.0204414	0.00113556	1	-1.47723	0.375282	0.00116216	26	-2.60428	0.144491	0.029897	3	3.0352	0.559441	0.0185112	2	2.39261	0.542897	0.0375569	5	3.54549	0.507335	7.64138e-05	1	-5.20838	0.0336666	none	none
ENSMUSG00000002010	Idh3g	470	7332	0.0565012	6	-2.83511	1.20784e-12	0.319275	6	-1.94657	0.000694728	0	0	-27.9112	6.73997e-46	0.271609	26	-1.29448	0.000372493	1.12509	285	1.99866	4.01292e-15	1.86754	12	-0.0079113	0.994721	0.102629	6	-2.15399	7.75139e-07	0.230159	5	-1.11257	0.132571	0	0	-27.9653	8.23626e-46	up_Hepatocytes	none
ENSMUSG00000002014	Ssr4	378	5418	0.0172217	6	-3.54589	9.1098e-15	0.0352971	6	-2.3932	7.43856e-10	0	0	-27.0921	2.63244e-32	0.10995	18	-1.24504	0.00157879	0.495041	225	1.64933	3.30078e-08	0.473382	7	-0.09594	0.940383	0.399273	4	-1.10442	0.239848	0.874607	4	0.479495	0.794431	0.00796343	2	-4.38439	4.035e-24	up_Hepatocytes	none
ENSMUSG00000002015	Bcap31	524	14170	0.066857	11	-0.402227	0.804839	0.301398	15	1.15758	0.50084	0.00416057	2	-3.1502	4.23841e-08	0.0708722	34	-0.0922916	0.929022	0.0498503	280	-0.263669	0.612317	0.048488	8	-0.111946	0.93889	0.00198186	5	-4.29899	3.89774e-13	0.0609461	5	0.247624	0.893719	0.132598	18	1.31255	0.227532	none	none
ENSMUSG00000002017	Fam98a	210	1855	0.0227077	4	-1.14518	0.220321	0.031146	6	-0.596612	0.543825	0	0	-25.0335	3.98338e-15	0.00744852	7	-2.54185	9.31343e-07	0.0807269	136	1.67601	0.000100519	0.0738279	4	0.170983	0.931005	0.00997434	3	-2.05076	0.00116067	0	0	-25.057	1.23447e-14	0.0158319	6	-1.40058	0.056472	up_Hepatocytes	none
ENSMUSG00000002020	Ltbp2	120	1370	0.000208655	6	-3.37268	0.0241513	0.000345275	2	-2.66266	0.0668159	0	0	-20.9921	0.00950007	0.000381601	8	-2.57828	0.0573459	0.00384973	53	2.91763	0.0451652	0.000493223	4	-2.12405	0.113228	0.000559798	3	-1.94765	0.11144	0	0	-21.0153	0.0148599	0.000753282	4	-1.51069	0.223507	up_Hepatocytes	none
ENSMUSG00000002028	Kmt2a	803	11598	0.0520808	20	-0.273046	0.74129	0.092165	15	-0.357175	0.79209	0.0504852	2	-0.193412	0.918353	0.0148068	46	-1.84838	1.74357e-12	0.0666453	479	0.931053	0.00044405	0.0665029	19	-0.0206435	0.986626	0.0107962	12	-2.28489	2.43624e-09	0.103146	13	0.754654	0.56463	0.0289832	19	-0.88922	0.0812325	up_Hepatocytes	none
ENSMUSG00000002031	Ift46	376	6172	0.426389	19	0.0647981	0.942262	0.215683	9	-0.818689	0.234505	0	0	-27.1456	3.17413e-33	0.478356	26	-0.522622	0.344688	0.467157	189	0.483476	0.116014	0.961822	14	0.64705	0.555274	0.0480476	11	-1.99066	2.06003e-07	0.459531	6	0.283221	0.850511	0.804195	6	-0.258431	0.837207	none	none
ENSMUSG00000002032	Tmem25	833	16920	0.206804	13	-2.75946	5.43571e-23	0.105275	9	-3.82486	2.24345e-45	0	0	-29.7443	1.30725e-112	0.650118	34	-2.174	2.52069e-18	5.88368	612	3.89191	6.11321e-87	0.0509602	4	-4.71784	6.20326e-62	0.0876571	7	-3.94037	7.97444e-48	0.0276895	1	-5.58732	3.72585e-52	0.0504963	5	-4.6496	1.25142e-63	up_Hepatocytes	none
ENSMUSG00000002043	Trappc6a	330	4633	2.26944	9	0.948077	0.45345	2.52207	13	0.845439	0.469523	0.130803	3	-0.0866092	0.93859	0.0925446	21	-1.17054	0.00655645	0.7749	163	0.0257489	0.955917	0.0783943	8	-1.06929	0.0589488	0.154719	8	-0.692707	0.369454	0.149945	2	-0.945176	0.504878	1.11148	13	0.847932	0.472543	none	none
ENSMUSG00000002052	Supt6	408	4842	0.0139419	10	-1.55005	0.00622537	0.00525968	8	-2.84	1.11546e-10	0.00349642	1	-3.34802	4.87135e-07	0.0322727	26	-0.54219	0.380192	0.06827	251	1.09461	0.00387127	0.0263245	7	-0.690329	0.452891	0.0127099	5	-1.73095	0.00529921	0.00650467	3	-2.51157	4.56447e-06	0.11832	8	0.77808	0.596491	up_Hepatocytes	none
ENSMUSG00000002055	Spag5	56	300	0.0150175	1	-1.25699	0.322951	0.308014	3	1.36685	0.568312	0	0	-24.5042	2.00592e-06	0.0787754	8	0.919298	0.415009	0.0573364	23	-0.644175	0.396673	0.11988	2	0.702092	0.80087	0.0380794	2	-0.0592443	0.972827	0.0217396	1	-0.575398	0.788098	0.0184796	1	-0.987636	0.511247	none	none
ENSMUSG00000002058	Unc119	108	3399	2.068	1	0.621159	0.817372	2.32283	3	0.923343	0.69273	0	0	-25.4936	4.34373e-08	0.0661393	10	-0.496427	0.572659	0.104431	42	-0.827475	0.249715	0.211511	4	0.712946	0.699404	4.48239	1	0.815743	0.772311	0.236415	3	1.24455	0.555916	0.204761	4	0.729939	0.639531	none	none
ENSMUSG00000002059	Rab34	83	543	0.445629	1	0.0124009	0.995498	0	0	-25.6076	2.23734e-09	0	0	-25.5392	8.69172e-10	0.12872	5	-0.351573	0.759065	0.17724	50	0.643679	0.306817	0.0752284	1	-0.882351	0.626085	1.2196	3	0.977206	0.641808	0.0802318	1	-0.3763	0.874004	0.0189853	1	-2.01145	0.0335862	none	none
ENSMUSG00000002064	Sdf2	661	9716	0.191853	23	-0.545977	0.370802	0.237331	33	0.315484	0.536617	0.674797	6	1.44257	0.411918	0.117799	49	-0.74544	0.0103326	0.234822	287	-0.403736	0.0655856	0.472545	24	0.928171	0.186504	0.321822	28	0.590387	0.284089	0.372939	10	0.621222	0.563757	0.313242	45	0.887604	0.0261856	up_Tcell	none
ENSMUSG00000002068	Ccne1	28	483	0.00311641	1	-1.15658	0.519625	0	0	-22.6191	0.067002	0	0	-22.5521	0.0476619	0.0279111	2	1.07807	0.698647	0.00514608	9	-1.7046	0.402134	0.00308833	1	-1.15647	0.593491	0.600498	2	3.83512	0.475291	0	0	-22.5753	0.0685632	0.00143136	1	-2.20327	0.218273	none	none
ENSMUSG00000002076	Hsf2bp	178	2699	0.083657	10	1.18452	0.51676	0.0141717	10	-0.587916	0.515317	0	0	-24.1915	1.14451e-05	0.289879	12	1.53982	0.425695	0.0218366	80	-1.45303	0.0946205	0.0981328	6	1.38652	0.558675	0.00300358	6	-2.75545	0.000657391	0.00444446	2	-2.18008	0.012432	0.129727	5	1.61951	0.447522	none	none
ENSMUSG00000002083	Bbc3	101	610	0.00905371	1	-1.57523	0.140885	0	0	-24.3387	8.52139e-08	0	0	-24.2713	3.49504e-08	0.00796751	7	-1.62777	0.0124435	0.0550188	68	3.28516	7.05311e-06	0.00171652	1	-3.68725	1.17181e-05	0	0	-24.3294	5.41033e-08	0	0	-24.2946	7.90422e-08	0	0	-24.3202	6.74336e-08	up_Hepatocytes	none
ENSMUSG00000002102	Psmc3	374	4921	0.0433595	6	-2.39024	6.51088e-10	0.120806	6	-1.42148	0.00582374	0	0	-27.3696	1.09205e-35	0.150021	20	-1.56424	4.85286e-05	0.725649	224	1.52055	3.75183e-08	0.390439	8	-0.489278	0.616781	0.424581	6	-0.6712	0.441882	0.130319	4	-0.993834	0.177073	0.519852	10	-0.550509	0.572083	up_Hepatocytes	none
ENSMUSG00000002103	Acp2	507	5887	0.0480923	5	-3.81465	4.98549e-31	0.442669	9	-1.50556	0.000543049	0.103461	1	-2.70409	0.00169156	0.185149	22	-2.28391	1.32675e-17	2.29904	326	1.44323	2.31456e-11	8.07105	25	1.48305	0.0275863	1.51713	8	-1.56399	0.00546539	0.32246	6	-1.46624	0.00876379	0.795921	9	-1.06703	0.0564618	up_Hepatocytes	none
ENSMUSG00000002105	Slc39a13	148	1377	0.0397952	4	-1.31898	0.0303427	0.0336698	3	-1.73251	0.00922192	0	0	-26.1284	1.10993e-14	0.0197759	5	-2.56593	2.22462e-06	0.312679	89	0.769685	0.102432	1.34356	5	1.23906	0.511898	0.167678	1	-1.08954	0.434422	0.154035	4	0.445104	0.761165	0.444194	5	0.360193	0.82893	none	none
ENSMUSG00000002107	Celf2	1606	31054	0.0637439	43	-0.222334	0.831788	0.0341017	64	-0.556379	0.137783	0.0677863	11	0.264141	0.888896	0.0319443	107	-0.710669	0.0119039	0.045804	822	-0.356635	0.136562	0.232121	59	2.09847	0.00280872	0.0602225	52	0.0903432	0.90232	0.0637773	28	0.335084	0.69057	0.0470792	54	-0.0912171	0.863815	up_Kupffer	none
ENSMUSG00000002108	Nr1h3	449	4131	0.0199746	8	-1.56862	0.000598722	0.0232319	5	-1.62371	0.0119373	0	0	-25.6072	3.65954e-29	0.0387885	28	-0.90939	0.0502289	0.0862391	277	0.998375	0.00115933	0.263118	19	1.61798	0.1116	0.00624957	3	-3.26193	4.15094e-12	0.00389545	2	-3.7846	3.45804e-17	0.0113399	7	-2.34814	1.40568e-07	up_Hepatocytes	Hepatocytes
ENSMUSG00000002109	Ddb2	616	7765	0.0128842	6	-2.54424	2.57772e-05	0.0205684	8	-1.61532	0.000126441	0	0	-25.6839	2.42184e-39	0.0182883	29	-1.9127	4.62965e-08	0.0821518	385	0.98719	0.000210155	0.231428	28	1.36841	0.17962	0.0172996	13	-1.90653	4.28126e-05	0.0607592	7	-0.326398	0.824732	0.0563903	17	-0.170097	0.803005	up_Hepatocytes	none
ENSMUSG00000002111	Spi1	86	520	0.00397382	4	-0.709943	0.552501	0.0073045	5	0.128145	0.939273	0.00110755	1	-2.4519	0.0164368	0.00345937	6	-1.03941	0.343592	0.00262814	16	-2.82557	0.00538717	0.122364	21	4.83416	0.0287085	0.00955324	4	0.512053	0.757289	0	0	-22.5472	0.000168147	0.00779009	5	0.286687	0.837763	up_Kupffer	none
ENSMUSG00000002129	Sf3a1	459	10757	1.10224	11	-0.0750188	0.936625	1.57652	18	0.355637	0.657348	1.70026	4	1.01415	0.611209	1.49533	43	0.3248	0.566953	0.59684	217	-0.751042	0.00944323	3.06002	11	0.522228	0.672066	3.19942	8	-0.316904	0.762705	2.04968	7	0.726709	0.619321	2.48483	22	1.61621	0.0293655	up_Tcell	none
ENSMUSG00000002147	Stat6	381	4935	0.061583	6	-2.70962	1.94522e-13	1.62367	11	-0.439796	0.583539	0.111091	1	-1.93732	0.0560772	0.156554	22	-1.73278	1.95134e-08	1.45873	227	1.07515	3.35555e-05	3.49434	13	0.756052	0.462336	0.319507	6	-1.65465	0.0026445	0.814324	4	-0.377181	0.773402	1.08741	13	-0.178576	0.83212	up_Hepatocytes	none
ENSMUSG00000002205	Vrk3	154	1433	0.000909956	3	-5.0565	1.13193e-09	0.00806067	3	-2.05767	0.00192896	0	0	-24.7768	1.40117e-10	0.00909369	8	-1.93942	0.000498696	0.0768544	91	2.30887	6.7755e-05	0.00551724	3	-2.50553	5.06324e-05	0	0	-24.8352	2.27809e-10	0.206907	2	1.17649	0.726554	0.000729523	1	-5.38133	1.3876e-09	up_Hepatocytes	none
ENSMUSG00000002210	Smg9	98	735	0.0312532	2	-0.811239	0.587128	0.00611508	2	-2.46503	0.000373873	0	0	-24.7871	1.10074e-09	0.0524179	9	-0.00380617	0.997279	0.0732636	56	0.628182	0.276616	0.107412	4	0.800888	0.693581	0.00846794	1	-2.18475	0.0124579	0	0	-24.8105	2.69912e-09	0.0620769	3	0.248979	0.88295	none	none
ENSMUSG00000002221	Paxip1	231	2945	0.00518117	4	-3.75179	1.0021e-11	0.0683017	7	-0.857887	0.379032	0	0	-25.8635	5.71446e-17	0.194306	15	-0.862532	0.352849	0.199063	149	1.71785	4.91486e-05	0.10014	3	-0.364473	0.805802	0.0121538	5	-2.53538	2.14057e-07	0.00696344	1	-3.32048	2.23353e-07	0.0204889	5	-1.9258	0.00154412	up_Hepatocytes	none
ENSMUSG00000002222	Rmnd5a	780	9385	0.215899	14	-1.57419	0.000272456	0.858882	17	-0.968708	0.113205	0.0684182	3	-2.40848	0.00112514	0.417388	42	-0.887577	0.00732845	0.782794	492	1.47812	8.15559e-14	0.644929	14	-0.439295	0.576306	0.0836067	11	-2.48411	1.33813e-12	0.675296	3	-1.02824	0.343155	0.373851	13	-1.25251	0.0256827	up_Hepatocytes	none
ENSMUSG00000002227	Mov10	178	1426	0.0141016	2	-0.565598	0.710721	0.0299442	6	0.543754	0.729869	0.00275231	1	-2.48126	0.00312544	0.0104186	13	-0.823838	0.257819	0.0257345	108	0.767044	0.145981	0.00736143	3	-1.18468	0.169946	0.0162383	5	-0.224152	0.86865	0.0163831	1	-0.236558	0.92535	0.000669555	1	-4.57804	9.97852e-09	none	none
ENSMUSG00000002240	Prr27	68	586	0.000862331	2	-2.2481	0.118008	0.0153928	4	1.5951	0.611083	0.000884658	1	-2.14151	0.148661	0.000830305	4	-2.38601	0.11142	0.00293491	32	-1.49318	0.388838	0.0967971	2	3.48455	0.564015	0.000604109	1	-2.76671	0.0852995	0	0	-21.9148	0.0300739	0.0137873	1	1.44705	0.657263	none	none
ENSMUSG00000002249	Tead3	125	1033	0.0595414	3	-2.12808	0.000622923	0.0579672	1	-2.74134	0.000123505	0.0995289	1	-0.990926	0.520511	0.126767	5	-1.64856	0.00240076	1.72925	87	2.11594	5.27721e-07	0.232399	1	-1.72028	0.122263	0.172083	2	-1.35824	0.110164	4.75404	1	0.133787	0.965209	0.00944384	1	-4.24432	1.03841e-12	up_Hepatocytes	none
ENSMUSG00000002250	Ppard	859	16144	0.0615988	24	-0.704139	0.161875	0.234095	26	0.751584	0.347519	0.213055	6	0.948493	0.598012	0.0609258	58	-0.79199	0.0233995	0.0945833	432	-0.295793	0.29423	0.181308	30	0.567744	0.554235	0.169021	16	0.238817	0.803975	0.116472	11	-0.0657866	0.963689	0.292547	35	1.13003	0.159457	none	Hepatocytes
ENSMUSG00000002257	Def6	125	2155	0.0922313	8	0.705826	0.717628	0.00367112	3	-2.82846	0.000198444	0	0	-24.4911	2.50474e-07	0.0511469	9	0.267644	0.831222	0.033219	41	-1.12844	0.113267	0.0264551	4	-0.314095	0.850452	0.122449	4	1.13912	0.55655	0.28613	3	1.86107	0.591121	0.340682	7	2.03099	0.338219	none	none
ENSMUSG00000002265	Peg3	228	2914	0.00687764	2	-2.9131	2.2349e-06	0.0038291	3	-3.61843	4.17037e-11	0	0	-25.336	5.6944e-16	0.0704824	15	-0.652438	0.47455	0.106249	148	2.51899	6.65881e-08	0.00157986	1	-4.86881	2.3562e-13	0.0058782	4	-2.97487	1.67052e-09	0.00617527	1	-2.94767	1.91095e-05	0.00107617	2	-5.37784	1.48067e-14	up_Hepatocytes	none
ENSMUSG00000002279	Lmf1	335	3531	0.0182537	2	-3.72411	1.41495e-16	1.34059	6	-0.294845	0.790016	0.935192	3	0.786067	0.728764	0.702945	28	-0.0829038	0.905007	0.711152	195	0.869511	0.00365593	0.702172	7	-0.256434	0.834282	0.181954	6	-1.26975	0.0429517	0.195814	5	-0.480491	0.623644	0.0773727	5	-1.97937	0.00024361	up_Hepatocytes	none
ENSMUSG00000002280	Narfl	163	1815	0.00198501	3	-4.82673	3.15878e-13	0.165706	4	-0.0533351	0.973945	0	0	-25.659	9.28804e-15	0.175516	12	0.017003	0.989237	0.151338	106	1.13616	0.0126159	0.0405015	2	-1.27509	0.273155	0.00295212	1	-4.3677	1.74341e-11	0.0677294	3	-0.153726	0.925429	0.0134185	3	-2.30942	0.000326346	up_Hepatocytes	none
ENSMUSG00000002289	Angptl4	358	3728	0.013936	3	-3.95226	2.6061e-24	0.0169801	3	-3.764	4.26534e-22	0	0	-27.3611	3.3949e-40	0.184943	14	-1.55751	0.000478357	0.649487	293	3.3014	1.29435e-26	0	0	-27.4164	8.17913e-40	0.0148096	3	-3.82689	1.0184e-24	0.0624388	2	-2.18142	0.00138116	0.0134753	4	-3.86963	5.13675e-27	up_Hepatocytes	none
ENSMUSG00000002297	Dbf4	72	849	0	0	-25.3795	6.88521e-08	0.023137	1	-1.75515	0.108043	0	0	-25.3227	4.84708e-08	0.0330571	4	-1.20969	0.126869	0.276715	37	1.1205	0.0689436	0.0449819	1	-1.04238	0.540479	0	0	-25.3814	7.4804e-08	0.199933	1	0.497382	0.874324	0.351759	6	1.26806	0.438563	none	none
ENSMUSG00000002307	Daxx	74	476	0	0	-24.6637	1.05091e-07	0.065185	1	-0.202777	0.928885	0	0	-24.6073	7.41504e-08	0.00777055	4	-2.32205	0.00440866	0.0626504	46	0.754251	0.28199	0.137978	2	0.899333	0.724684	0.181386	4	1.09183	0.601836	0.0197993	1	-0.784646	0.677447	0	0	-24.6563	1.41999e-07	none	none
ENSMUSG00000002308	Cd320	527	21410	0.396825	20	-0.217836	0.813318	0.41698	18	0.087758	0.924801	0.0326942	2	-2.32074	0.00190143	0.430723	43	-0.0147763	0.984046	0.37886	200	-1.15048	0.000454154	1.0863	17	1.27036	0.187406	2.59161	18	1.41073	0.173788	0.408901	7	-0.48042	0.768482	1.71683	29	2.10701	0.00614181	up_Tcell	none
ENSMUSG00000002319	Ipo4	153	1528	0	0	-26.2762	1.58313e-16	0.00466994	1	-4.37616	1.43788e-12	0	0	-26.2184	9.34422e-17	0.0440504	8	-1.49741	0.00242502	0.311797	109	1.85971	1.71929e-05	1.18007	5	0.850635	0.637444	0	0	-26.2781	1.68102e-16	0.0675653	2	-0.878876	0.500213	0.0405021	1	-2.00582	0.0254204	up_Hepatocytes	none
ENSMUSG00000002320	Tm9sf1	275	3114	0.606718	2	-1.49245	0.0969321	0.897138	5	-0.951886	0.305441	0	0	-27.4244	8.30671e-31	0.231182	11	-1.51229	0.00100028	0.979468	174	2.01517	1.24737e-10	0.0871872	3	-2.08713	0.000465193	0.0230448	3	-3.38544	1.0541e-15	0.249258	4	-0.536242	0.633079	0.066252	6	-1.96079	1.75054e-05	up_Hepatocytes	none
ENSMUSG00000002324	Rec8	43	386	0.0183069	2	-0.831349	0.514814	0.15704	2	0.792903	0.74053	0	0	-24.4872	8.09807e-05	0.0792467	4	0.175948	0.920605	0.297276	18	0.511868	0.569181	0	0	-24.539	0.000188527	0.0220375	1	-0.871875	0.59071	0.055379	1	0.384394	0.899681	0	0	-24.5362	0.000137298	none	none
ENSMUSG00000002325	Irf9	343	4299	0.147592	12	-1.30802	0.0167727	0.305939	11	-0.431806	0.553039	0.0242721	1	-3.02816	4.24491e-05	0.875172	21	-0.565857	0.340512	0.583345	215	1.08749	7.92717e-05	0.150524	5	-1.48563	0.0268738	0.17122	7	-1.60898	0.00901191	0.0128519	1	-4.08556	1.58058e-16	0.656923	10	0.307108	0.736261	up_Hepatocytes	none
ENSMUSG00000002326	Gmpr2	104	1231	0	0	-25.6732	1.44047e-10	0.00475648	1	-3.74837	3.41584e-07	0	0	-25.616	9.56685e-11	0.0549887	7	-0.749682	0.306895	0.258131	67	1.55792	0.0029736	0.248858	2	0.218901	0.923547	0	0	-25.675	1.56844e-10	0.0134447	1	-2.25179	0.0111813	0.120281	4	0.0167079	0.991069	up_Hepatocytes	none
ENSMUSG00000002329	Mdp1	242	3132	0.116775	3	-1.82038	0.00277485	1.02281	5	-0.416198	0.695899	1.41039	4	1.61169	0.428743	0.177844	18	-0.936913	0.0202154	1.11642	119	0.704774	0.0323343	0.624401	5	-0.356649	0.765982	1.04914	7	0.0220465	0.983941	0.977155	2	-0.510004	0.787106	0.285313	9	-0.342733	0.653388	up_Hepatocytes	none
ENSMUSG00000002332	Dhrs1	180	1525	0.0259978	2	-2.65447	2.84815e-05	0.031956	3	-2.16183	9.74424e-05	0	0	-26.5304	3.38451e-19	0.194607	12	-0.515657	0.453244	0.473156	117	1.82796	2.39995e-06	0.350642	4	-0.215574	0.88972	0.0109388	2	-3.54513	8.62334e-11	0.0309524	1	-2.24557	0.00760375	0	0	-26.5811	6.97374e-19	up_Hepatocytes	none
ENSMUSG00000002341	Ncan	68	1341	0.000807624	5	-2.24175	0.037214	0.0387817	4	3.21167	0.335313	0.000659037	1	-2.48242	0.0416466	0.00103703	6	-1.96921	0.0753278	0.00383811	27	-0.64329	0.626533	0.000520132	2	-2.8797	0.0305859	0.00826923	3	0.91503	0.73193	0	0	-21.8322	0.00441714	0	0	-21.8576	0.004046	none	none
ENSMUSG00000002342	Tmem161a	316	3567	0.0503867	3	-2.43703	1.15019e-05	0.0747612	5	-2.07831	0.000210294	0	0	-27.1144	7.39291e-31	0.101585	14	-1.60492	9.95814e-05	0.632794	220	2.32851	2.91876e-13	0.202821	1	-1.89589	0.0536656	0.0299892	3	-2.87871	1.64867e-09	0.919057	1	-0.555554	0.80228	0.0476449	5	-1.98751	5.0188e-06	up_Hepatocytes	none
ENSMUSG00000002343	Armc6	85	477	0.0160572	4	0.542807	0.77666	0.00487649	3	-0.991496	0.380686	0.00851155	2	-0.0477693	0.974991	0.00860066	9	-0.158228	0.875641	0.0149556	46	0.462017	0.515436	0	0	-23.097	9.03257e-06	0.00754129	1	-0.544605	0.764076	0.0131112	2	0.466095	0.826414	0.00880599	3	-0.253143	0.889216	none	none
ENSMUSG00000002345	Borcs8	136	1449	0.0320893	6	0.155655	0.917572	0.0992657	5	0.738785	0.738921	0	0	-24.3203	7.87785e-09	0.0271595	5	-0.556688	0.648164	0.0412634	82	0.56391	0.382888	0.00190072	1	-3.59711	7.85514e-06	0.0065914	5	-1.81833	0.00694108	0	0	-24.3437	1.84986e-08	0.0442684	3	0.38582	0.830956	none	none
ENSMUSG00000002346	Slc25a42	776	8225	0.00418872	10	-4.09759	1.83541e-46	0.00441776	9	-4.05124	1.71957e-43	0	0	-26.0189	4.46147e-58	0.0153099	33	-2.41509	1.33806e-19	0.125107	576	3.63035	5.60764e-45	0.0048257	4	-3.96999	1.17477e-29	0.00234455	5	-4.94715	1.30706e-50	0.0320546	2	-1.6608	0.0940419	0.00945984	7	-3.0601	3.4e-14	up_Hepatocytes	none
ENSMUSG00000002365	Snx9	697	11982	0.0321165	12	-1.13501	0.242036	0.0707133	23	-0.382905	0.776217	0	0	-25.3177	6.89129e-24	0.0133961	43	-1.96231	1.05063e-06	0.0770836	404	1.26152	0.00012496	0.078199	27	0.686064	0.387222	0.0235279	15	-1.12448	0.0663975	0.00976634	3	-2.24969	0.00033569	0.00829099	17	-2.43877	1.70533e-09	up_Hepatocytes	none
ENSMUSG00000002372	Ranbp3	391	4233	0.00132637	4	-3.60752	1.83355e-10	0.0102196	12	-0.727859	0.334526	0	0	-23.8765	8.73575e-14	0.00397354	18	-2.10471	3.15303e-06	0.0262489	227	1.64175	0.00025972	0.0273463	5	0.260056	0.909666	0.00452946	7	-1.87281	0.000886168	0.00121741	2	-3.69738	8.4372e-10	0.0108192	8	-0.68596	0.481436	up_Hepatocytes	none
ENSMUSG00000002379	Ndufa11	222	2703	0.00283246	2	-3.97009	9.59811e-11	0.107408	6	-0.224581	0.899056	0	0	-25.275	6.53656e-14	0.0482717	26	-0.236731	0.738499	0.105975	122	1.13207	0.0103441	0.00328284	2	-3.75955	8.32088e-10	0.0639738	7	-0.0607037	0.960745	0.0406033	2	-0.574625	0.745326	0.00519296	5	-3.07265	1.01241e-08	up_Hepatocytes	none
ENSMUSG00000002384	Bmp8b	67	472	0.0091658	1	0.373407	0.883691	0	0	-22.4664	7.92049e-06	0	0	-22.3995	3.60068e-06	0.00644307	8	0.0598178	0.963593	0.00830841	38	0.959858	0.181657	0.00323594	3	-0.849562	0.478268	0.00221873	3	-1.39929	0.110297	0.00461165	1	-0.374649	0.873785	0	0	-22.448	6.50223e-06	none	none
ENSMUSG00000002393	Nr2f6	409	3919	0.000716179	2	-7.09725	1.20066e-36	0.0192104	6	-2.66017	4.20221e-10	0.00483732	1	-4.3022	2.21227e-16	0.145597	25	-0.891524	0.0982213	0.213722	289	2.06405	5.56471e-13	0.0543986	5	-1.34719	0.0328539	0.156258	5	-0.629425	0.523646	0.0114919	1	-3.29971	9.96738e-09	0.00731528	6	-3.7903	7.07622e-26	up_Hepatocytes	none
ENSMUSG00000002395	Use1	186	1041	0.0130039	1	-3.3867	3.96997e-09	0	0	-26.5308	4.6575e-22	0	0	-26.461	1.86933e-22	0.146316	10	-0.973836	0.118206	0.330189	129	2.52033	1.21e-10	0.00783505	1	-3.92692	9.18442e-13	0	0	-26.5212	3.34241e-22	0.456573	2	0.127276	0.957823	0.0108618	2	-3.36644	1.42991e-11	up_Hepatocytes	none
ENSMUSG00000002396	Ocel1	431	4207	0.0399242	3	-4.2494	1.90818e-30	0.213546	6	-2.44588	1.76925e-09	0.0537726	1	-3.34555	8.8166e-06	1.74086	26	-0.90462	0.01695	2.46682	299	2.26076	1.12086e-22	0.604705	5	-1.53752	0.00788088	1.74065	6	-1.33745	0.0398012	0.127746	1	-3.20115	6.29021e-07	0.0763067	5	-3.14316	2.91329e-18	up_Hepatocytes	none
ENSMUSG00000002413	Braf	1561	35291	0.416911	48	-0.526984	0.173537	1.08409	71	1.11793	0.000827954	0.577245	8	0.357441	0.706853	0.305913	101	-0.942405	5.67906e-05	0.448867	816	-0.193326	0.198081	0.479244	45	-0.0654312	0.900992	0.527956	46	0.0435642	0.925948	1.04767	30	1.0958	0.0371161	0.66878	55	0.668671	0.0267146	up_Endothelial	none
ENSMUSG00000002416	Ndufb2	515	6486	0.247965	15	-0.99632	0.0350053	0.787873	17	0.167111	0.822394	0.783289	2	-0.0977875	0.962387	0.465741	36	-0.436834	0.289115	0.600452	274	0.205118	0.437949	0.679579	10	-0.200362	0.836213	0.972287	13	-0.507651	0.522589	0.563649	7	-0.371476	0.743705	1.57058	23	1.00991	0.162451	none	none
ENSMUSG00000002428	Hltf	482	10503	0.281172	14	-0.0698688	0.961264	0.131538	16	0.105257	0.907737	0.148589	1	0.219895	0.924611	0.172504	36	-0.355355	0.618574	0.127658	230	-0.281742	0.453161	0.145003	18	0.361016	0.703752	0.494555	16	1.28629	0.220301	0.0616131	8	-0.656531	0.480086	0.147712	15	0.132372	0.894918	none	none
ENSMUSG00000002455	Prpf6	1065	13750	0.00470675	21	-3.2349	2.38319e-25	0.0066273	23	-2.7466	1.77299e-22	0.00459856	3	-3.21443	1.86884e-10	0.0245834	67	-1.22984	0.00432854	0.0713954	584	1.64071	4.66003e-10	0.0118806	25	-1.91155	1.18547e-09	0.0431768	27	-0.29422	0.703791	0.0655343	11	-0.0827689	0.968496	0.0237506	37	-0.957792	0.0256138	up_Hepatocytes	none
ENSMUSG00000002458	Rgs19	25	482	0.0464435	1	2.04731	0.58093	0.164418	2	3.23753	0.474574	0	0	-22.4295	0.0353059	0	0	-22.5734	0.0468345	0.00121185	7	-3.73502	0.0978216	0.085282	2	2.68644	0.586008	0.00176705	1	-1.80501	0.279335	0	0	-22.4526	0.0513091	0.0449199	1	2.08606	0.586102	none	none
ENSMUSG00000002459	Rgs20	947	9326	0.236797	35	-0.101718	0.852202	0.43106	44	0.75907	0.0871053	0.784105	5	1.22337	0.477585	0.15749	65	-0.772208	0.00586531	0.240724	453	-0.582773	0.00170062	0.440822	30	0.695184	0.219665	0.715382	40	1.24175	0.0135424	0.191225	11	-0.32128	0.688415	0.407038	43	0.847295	0.043056	up_PlasmaBcell	none
ENSMUSG00000002475	Abhd3	284	2295	0.000278231	2	-4.63419	4.00244e-09	0.000591345	6	-3.55286	6.2863e-08	0	0	-22.6586	2.28527e-10	0.00303199	14	-1.36555	0.0987978	0.0108949	186	2.76162	3.02485e-06	0.000406394	1	-4.09337	9.18348e-08	0.00145699	7	-2.24264	5.17715e-05	0.000481967	2	-3.80807	8.3961e-08	0.00223674	3	-1.67849	0.0791787	up_Hepatocytes	none
ENSMUSG00000002477	Snrpd1	83	876	0	0	-23.357	2.22258e-06	0.00997255	2	-0.315293	0.835739	0	0	-23.301	1.63319e-06	0.000744545	3	-3.96951	3.29697e-05	0.02125	55	2.26832	0.00239422	0.0178012	2	0.392042	0.867714	0	0	-23.3589	2.44145e-06	0	0	-23.3242	3.33329e-06	0	0	-23.3497	2.998e-06	up_Hepatocytes	none
ENSMUSG00000002486	Tchp	63	506	0.0051303	1	-2.84914	0.000707013	0.037058	1	-0.880816	0.593646	0	0	-24.8576	2.25152e-07	0.0267565	3	-1.40686	0.169932	0.125593	39	0.486989	0.483836	0.12943	3	0.759687	0.727766	0.0091126	1	-2.172	0.0201045	0.371333	3	2.05977	0.463125	0.0621773	3	0.0840481	0.961416	none	none
ENSMUSG00000002489	Tiam1	545	9421	0.0683379	21	0.274799	0.787262	0.043751	17	-0.732386	0.526322	0.173748	4	1.71586	0.454545	0.0590184	32	-0.217064	0.805016	0.0496845	245	-0.517941	0.190993	0.0785152	18	0.649762	0.51564	0.0889494	16	0.557551	0.612196	0.104801	6	0.272442	0.918105	0.142033	21	1.22127	0.266859	none	none
ENSMUSG00000002496	Tsc2	359	3569	0.224418	7	-1.71472	0.000396709	0.94728	8	-0.701985	0.323625	0	0	-28.2105	6.06351e-45	2.18938	23	-0.362888	0.516385	1.67776	228	1.29317	6.92431e-07	3.15557	5	-0.439593	0.701974	0.178681	2	-2.73845	4.60813e-07	0.509934	4	-0.949346	0.321213	0.277325	6	-1.7364	0.00176449	up_Hepatocytes	none
ENSMUSG00000002504	Slc9a3r2	57	373	0.00214682	2	-1.24347	0.278381	0.0216368	6	2.10198	0.280682	0	0	-22.1852	0.000851339	0.00048852	3	-3.43561	0.00570145	0.0061505	25	-0.492667	0.652039	0.000624785	1	-3.00567	0.0172527	0	0	-22.2428	0.00115352	0.0345091	1	2.36635	0.619793	0.018456	2	1.49908	0.630823	none	none
ENSMUSG00000002524	Puf60	269	2732	0.127273	6	-1.23634	0.0269771	0.423913	5	-1.14842	0.171555	0	0	-27.2428	4.78352e-31	0.0767657	13	-1.85627	5.51741e-07	0.703973	175	1.68515	1.77192e-08	0.713508	8	0.212024	0.864812	0.126162	3	-1.71122	0.00961128	0.0675816	3	-1.74054	0.00606363	0.0401701	3	-2.53521	1.63306e-07	up_Hepatocytes	none
ENSMUSG00000002546	Golga2	224	2342	0.0159225	3	-2.9463	2.78769e-09	0.428915	7	0.0795996	0.950632	0.0149213	1	-2.79911	0.000234979	0.664608	7	-0.900779	0.313905	0.347915	148	1.56829	4.99214e-05	0.141039	3	-0.672335	0.567276	0.00491248	1	-4.58205	2.33621e-16	0.0354483	1	-2.10018	0.0173125	0.0202121	5	-2.52374	8.46653e-08	up_Hepatocytes	none
ENSMUSG00000002550	Uck1	171	1590	0.00791795	2	-3.29846	4.54369e-08	0.212934	5	0.0114541	0.994551	0.11515	1	0.276197	0.906769	0.155975	7	-1.0399	0.243087	0.240958	114	1.77229	0.000146151	0.00288886	1	-4.61639	4.96045e-12	0	0	-25.9566	9.3514e-15	0	0	-25.9211	1.59936e-14	0.122789	1	-0.893296	0.558419	up_Hepatocytes	none
ENSMUSG00000002578	Ikzf4	74	996	0	0	-24.5629	2.7481e-06	0	0	-24.5741	4.51502e-06	0	0	-24.5065	2.02724e-06	0.0155884	3	-1.28925	0.170161	0.0975439	39	3.05388	0.000224753	0	0	-24.5583	5.27915e-06	0	0	-24.5648	3.02698e-06	0.0152255	1	-0.985682	0.573076	0.00486438	1	-2.53357	0.00657515	up_Hepatocytes	none
ENSMUSG00000002580	Mien1	98	1191	0.0131871	2	-2.34776	0.00177825	0.0243569	2	-1.58784	0.0563117	0	0	-25.5245	5.44252e-11	0.0614448	7	-0.890292	0.283513	0.186997	61	1.50472	0.00463956	0.0252667	4	-1.21459	0.0921941	0.434886	1	-0.0124642	0.995421	0	0	-25.5482	1.42852e-10	0.0289412	2	-1.367	0.156256	up_Hepatocytes	none
ENSMUSG00000002588	Pon1	946	19403	0.166363	16	-1.73144	5.86e-05	0.0845744	12	-2.48438	1.74151e-11	0.023284	3	-3.56437	1.85886e-14	0.323479	72	-0.964256	0.00185046	0.663026	630	2.46901	1.60223e-39	0.027018	8	-3.59802	2.13477e-34	0.0572594	13	-2.73191	3.61213e-16	0.0428555	8	-2.89419	5.4204e-14	0.0185008	12	-4.01856	1.43382e-53	up_Hepatocytes	none
ENSMUSG00000002602	Axl	187	4113	0.0365265	5	-1.70563	0.00460976	0.0249487	6	-2.07374	6.78018e-05	10.6542	1	2.59882	0.56833	1.34775	29	1.4843	0.0676181	0.193894	43	-3.05922	8.83713e-08	4.90726	28	4.26712	0.000101246	0.932808	5	0.238694	0.882169	0.220034	5	0.279099	0.87111	0.428464	9	0.766722	0.515532	up_Kupffer	none
ENSMUSG00000002603	Tgfb1	108	778	0.0513264	7	1.37548	0.365093	0.0458709	7	1.3544	0.319459	0.0158585	1	0.0255587	0.991317	0.0241978	10	0.293501	0.811307	0.00250432	20	-4.02206	6.67666e-05	0.138166	10	3.02247	0.0508916	0.227578	5	1.94345	0.500549	0.104966	3	1.9144	0.576135	0.0234284	6	0.361323	0.815947	none	none
ENSMUSG00000002608	Ccdc97	232	3207	0.144743	4	-1.04077	0.347969	0.201284	5	-0.532913	0.651573	0	0	-26.288	1.03729e-19	0.0510226	12	-1.37392	0.00339774	0.287863	137	1.85303	1.26996e-06	0.103341	7	-0.546869	0.601089	0	0	-26.3479	1.88896e-19	0	0	-26.312	3.82431e-19	0.0126627	3	-2.96256	6.82723e-09	up_Hepatocytes	none
ENSMUSG00000002617	Zfp40	159	2516	0.00465061	2	-3.98579	5.6601e-10	0.291379	5	0.169443	0.91763	0	0	-25.9101	1.81566e-13	0.287249	15	0.146375	0.893636	0.263402	87	0.821804	0.0852677	0.0221223	4	-1.789	0.0025933	0.013002	3	-2.63345	1.47531e-05	0.0615052	1	-0.974365	0.571157	0.129131	5	-0.118497	0.929259	none	none
ENSMUSG00000002625	Akap8l	773	8822	0.00841528	9	-2.4994	7.73105e-08	0.0072943	10	-2.63174	3.72941e-13	0.172183	3	1.29361	0.672137	0.0123974	32	-2.00145	5.78076e-09	0.0578081	498	1.03132	0.00217344	0.0326781	14	-0.823938	0.413314	0.0290171	13	-0.830248	0.218679	0.578534	11	2.22028	0.303054	0.00947362	11	-2.28303	3.79911e-07	up_Hepatocytes	none
ENSMUSG00000002635	Pdcd2l	546	14050	1.11204	23	0.477455	0.519269	1.91785	16	0.99812	0.213685	2.06813	2	1.25955	0.583646	0.589901	41	-0.222604	0.680708	0.605847	246	-0.463037	0.107211	0.789199	13	-0.100099	0.930612	0.76221	14	-0.20178	0.816858	1.43638	6	0.0495946	0.97787	0.845077	23	0.856033	0.190642	none	none
ENSMUSG00000002658	Gtf2f1	96	544	0.000557536	2	-4.36863	4.77304e-06	0.0550218	5	1.2363	0.641569	0	0	-23.3902	6.5735e-07	0.0122293	5	-0.347114	0.800697	0.0177953	58	0.585784	0.446318	0.0121611	2	-0.123596	0.949328	0.00635004	4	-0.922109	0.316621	0	0	-23.4134	1.36949e-06	0.00257883	1	-2.24089	0.0180889	none	none
ENSMUSG00000002660	Clpp	257	3731	0.0132444	6	-1.94413	0.00011306	0.0119563	4	-2.21083	0.000167535	0	0	-25.4268	8.75273e-15	0.0383249	16	-0.760308	0.200543	0.144052	140	1.67185	0.000109117	0.0162085	3	-1.96505	0.0169281	0.0675465	4	-0.772622	0.585834	0.0913816	3	-0.00284686	0.99893	0.00173291	2	-4.78985	6.4668e-13	up_Hepatocytes	none
ENSMUSG00000002661	Alkbh7	67	1001	0	0	-25.7468	1.84204e-08	0.019332	2	-2.00137	0.0106801	0	0	-25.6896	1.28668e-08	0.10855	8	-0.247492	0.807006	0.626117	46	1.78146	0.00261409	0.0114339	1	-2.71902	0.00141982	0.101641	2	-0.81753	0.58249	0	0	-25.7133	2.98567e-08	0.013118	1	-2.54988	0.00276359	up_Hepatocytes	none
ENSMUSG00000002668	Dennd1c	58	691	0.00106676	3	-3.1853	0.00633135	0.0642467	4	1.69944	0.558454	0	0	-23.1383	0.00106932	0.000641925	3	-4.01245	0.00445984	0.00503826	27	-2.22933	0.0738942	0.324248	8	4.90171	0.0788866	0.00116728	1	-3.09406	0.0113606	0	0	-23.1615	0.00185202	0.00015011	1	-5.99726	0.00208648	none	none
ENSMUSG00000002679	Med6	521	4926	0.0175846	12	-1.61406	2.41656e-05	0.0264087	16	-1.13666	0.0199945	0.0293256	2	-0.92386	0.522484	0.0326386	31	-0.929242	0.0212811	0.0814197	285	0.635029	0.0409583	0.164205	12	0.332856	0.848783	0.116436	18	0.715296	0.428758	0.0533877	8	-0.0653081	0.953122	0.0231789	16	-1.20929	0.00328867	up_Hepatocytes	none
ENSMUSG00000002688	Prkd1	1506	17868	0.00614648	46	-0.843081	0.00610185	0.0166307	77	0.66417	0.0298583	0.0292176	11	1.42936	0.264916	0.00513749	91	-1.14993	7.60488e-09	0.00931509	759	-0.588155	0.00262875	0.0148867	52	0.47748	0.316358	0.0230282	69	1.15862	0.00229812	0.0314965	29	1.46753	0.299974	0.0181587	60	0.765084	0.135919	up_Endothelial	none
ENSMUSG00000002699	Lcp2	148	1419	0.0721114	6	0.0211132	0.988396	0.210034	10	1.08044	0.445643	0	0	-25.2481	1.81195e-11	0.0473843	15	-0.429139	0.581078	0.00767219	28	-4.15908	8.3326e-09	1.48829	31	5.14217	1.02568e-05	0.00896184	3	-2.35394	8.06334e-05	0.00487367	1	-3.17228	1.24487e-05	0.233529	10	1.79638	0.125492	up_Kupffer	none
ENSMUSG00000002718	Cse1l	540	5749	0.251106	13	-1.21973	0.00316565	0.877393	16	-0.323395	0.633417	5.16665	2	1.27865	0.589134	0.545198	32	-0.96948	0.00585468	1.14948	290	0.366416	0.133639	3.04322	14	0.628394	0.519224	1.11847	16	0.0413981	0.955467	2.23274	12	1.01834	0.297206	0.28385	16	-0.979473	0.0252009	none	none
ENSMUSG00000002728	Naa20	442	7689	0.0697453	10	-1.79553	0.000459292	0.444296	13	0.306621	0.728638	0.0809706	1	-1.27427	0.330877	0.0882541	24	-1.33474	0.000103379	0.32862	262	0.444144	0.128084	1.02789	10	0.963951	0.370359	0.628157	4	-0.337827	0.771233	0.122287	6	-0.642614	0.416242	0.230389	14	0.0635426	0.930141	none	none
ENSMUSG00000002731	Prkra	142	1309	0.0201393	4	-0.967979	0.286675	0.00879956	2	-2.15288	0.00845559	0.262774	1	2.10258	0.592203	0.0813566	8	0.0394758	0.977492	0.0905083	88	0.763428	0.209417	0.167083	2	0.792462	0.746708	0.00239464	1	-3.8322	9.03512e-07	0	0	-24.8729	7.32622e-09	0.00428656	2	-2.9588	2.17204e-05	none	none
ENSMUSG00000002732	Fkbp7	34	367	0	0	-23.7295	0.000713258	0.00360743	1	-2.13695	0.0777095	0	0	-23.6734	0.000585356	0.0115362	3	-0.705434	0.580952	0.0631321	20	2.49456	0.0173404	0.00471335	1	-1.74259	0.207143	0	0	-23.7314	0.000797382	0	0	-23.6967	0.00102769	0	0	-23.7221	0.000936818	up_Hepatocytes	none
ENSMUSG00000002733	Plekha3	826	43845	3.22438	21	-0.263217	0.725645	4.06955	30	0.577458	0.418977	19.9476	6	2.59305	0.197291	1.58969	59	-0.33537	0.447998	2.38289	406	-0.0876529	0.767811	3.75015	19	-0.311414	0.753489	3.41321	21	-0.584583	0.437762	1.15227	11	-0.295021	0.77243	5.43919	27	0.802928	0.259311	none	none
ENSMUSG00000002741	Ykt6	153	2354	0	0	-25.3794	1.35376e-09	0.0115849	5	-2.06137	0.000680983	0	0	-25.3225	9.2522e-10	0.00741883	7	-2.77703	5.98923e-06	0.274087	104	3.24152	5.77483e-07	0.00319783	1	-3.90582	5.82799e-07	0.00563472	2	-3.10409	5.76648e-06	0.0406831	2	-0.528454	0.747128	0.00244656	1	-4.25401	9.49174e-08	up_Hepatocytes	none
ENSMUSG00000002748	Baz1b	658	7664	0.396947	13	-1.25007	0.0177467	0.243857	14	-1.61164	0.000163143	0.0153877	1	-4.414	2.09447e-15	0.35791	39	-1.00968	0.00119433	1.00592	390	1.40542	8.8234e-12	1.03075	15	-0.445271	0.588445	0.256246	10	-1.74744	0.000325627	1.49723	8	-0.180841	0.894635	0.263921	17	-0.947163	0.0252009	up_Hepatocytes	none
ENSMUSG00000002763	Pex6	416	5376	0.0389912	7	-2.76859	6.14466e-15	0.0999149	8	-1.99445	1.16367e-05	0.0488808	1	-2.39031	0.0055906	0.334697	23	-1.00599	0.0113393	0.799722	269	1.88192	3.06586e-13	0.89729	6	-0.550894	0.632681	0.0720205	4	-2.62821	1.83958e-07	0.262983	4	-0.7862	0.450636	0.112027	5	-2.16707	0.000162974	up_Hepatocytes	none
ENSMUSG00000002767	Mrpl2	130	1199	0	0	-26.0453	1.35636e-13	0.0126194	2	-2.78708	4.46842e-06	0	0	-25.9877	8.37093e-14	0.0979804	10	-0.560611	0.448746	0.410779	89	2.43858	4.4883e-07	0	0	-26.0405	2.64405e-13	0.010119	1	-3.19407	1.83107e-06	0.0327332	2	-1.42475	0.12405	0.00311287	1	-4.60008	2.83485e-11	up_Hepatocytes	none
ENSMUSG00000002768	Mea1	108	968	0.00628379	3	-2.28717	0.00103394	0.00943442	3	-1.75442	0.0170159	0	0	-24.7024	5.74885e-08	0.0209505	5	-1.03838	0.230017	0.0918988	59	1.28828	0.0414476	0.0105573	2	-1.63314	0.0673797	0.195719	3	0.660608	0.779841	0.00899188	1	-1.82747	0.0900923	0.013282	3	-1.27264	0.130097	up_Hepatocytes	none
ENSMUSG00000002769	Gnmt	1580	57284	0.324008	27	-3.0118	1.77296e-29	0.718497	43	-2.37111	2.90622e-18	0.50002	5	-2.28609	0.00130864	1.36258	98	-1.51871	1.46119e-14	4.80116	986	2.99496	2.68221e-136	0.778241	29	-2.58806	1.99552e-15	0.111491	24	-4.15179	4.99732e-94	0.80572	25	-1.6486	1.07217e-06	0.366124	28	-3.06883	2.17622e-24	up_Hepatocytes	Hepatocytes
ENSMUSG00000002771	Grin2d	310	6668	0.0605903	10	-1.09956	0.281075	0.675668	13	0.826937	0.582842	0.589594	1	1.72854	0.627951	0.0378085	19	-1.232	0.0141775	0.106467	167	-0.0793843	0.871625	0.0379167	5	-1.26904	0.1534	0.216393	13	0.807346	0.478858	0.121306	5	0.37304	0.822343	0.172555	14	0.811801	0.423095	none	none
ENSMUSG00000002778	Kdelr1	285	4246	0.0198056	6	-3.06863	2.7971e-09	4.02296	12	0.827754	0.508799	3.21951	1	1.6538	0.645183	0.0681569	21	-1.59752	0.000127651	0.49543	168	0.816247	0.0270746	0.0685698	4	-1.64327	0.0161697	0.291684	7	-0.514308	0.62224	0.561315	4	0.467384	0.79568	0.0875701	4	-1.37071	0.0627646	up_Hepatocytes	none
ENSMUSG00000002781	Tmem143	171	1296	0.00959571	1	-3.39814	1.86285e-08	0.00426582	1	-4.41164	1.59147e-13	0.0141199	1	-2.49389	0.00226113	0.215319	9	-0.577362	0.510536	0.283151	113	1.99536	1.62018e-06	0.0263148	2	-2.00745	0.0028753	0.0300253	2	-1.92645	0.00379032	0.142385	1	-0.563594	0.793111	0.0173644	1	-2.71027	0.000112419	up_Hepatocytes	none
ENSMUSG00000002791	Pdxk-ps	104	1350	0.0155238	7	0.987218	0.529498	0.000337629	2	-4.44674	0.000796557	0.00171791	1	-2.03665	0.0641599	0.00678549	9	-0.3342	0.81006	0.00695228	48	-1.1197	0.258048	0.00147598	3	-2.30942	0.0173883	0.0324325	9	1.96574	0.310375	0	0	-22.7611	0.000320198	0.0897569	6	2.67622	0.428435	none	none
ENSMUSG00000002797	Ggct	89	1002	0.00450994	1	-2.42307	0.0103865	0.0474462	3	0.366743	0.84533	0	0	-24.2744	7.78125e-06	0.00428471	6	-2.4746	0.00190315	0.0884208	49	2.02114	0.00810692	0	0	-24.326	1.9605e-05	0.00907212	3	-1.34923	0.113064	0	0	-24.2977	1.52875e-05	0.00415596	2	-2.45343	0.00649511	up_Hepatocytes	none
ENSMUSG00000002803	Btbd6	37	292	0.00391059	1	-1.81583	0.104883	0	0	-23.5605	0.00026235	0	0	-23.4933	0.000133244	0.0147953	3	-0.267893	0.862512	0.0367288	22	1.55889	0.0750005	0.00542697	1	-1.381	0.365044	0.0172306	1	-0.085825	0.969928	0	0	-23.5166	0.000243621	0	0	-23.542	0.000221915	none	none
ENSMUSG00000002804	Nudt14	36	253	0.000433793	1	-3.71709	0.022519	0	0	-22.4374	0.0150168	0.00360729	1	-0.609222	0.739619	0.000915558	1	-2.78993	0.0622435	0.0117483	22	0.717486	0.638603	0.0828987	2	2.72131	0.587676	0	0	-22.4282	0.011677	0	0	-22.3937	0.0145101	0.000878326	1	-2.70563	0.0653496	none	none
ENSMUSG00000002812	Flii	210	2116	0.0360735	5	-1.30207	0.0548778	0.200234	6	0.0438989	0.975572	0.0315371	1	-1.19192	0.374205	0.0457736	11	-1.13424	0.0352544	0.140707	123	0.474594	0.311211	1.47602	6	1.74219	0.334067	0.00746075	2	-3.35914	4.15851e-09	0.162122	5	0.310546	0.874906	0.0138208	2	-2.50868	3.27003e-05	none	none
ENSMUSG00000002814	Top3a	260	3976	0.0127767	4	-1.24684	0.166927	0.00221976	3	-3.5765	8.6265e-07	0	0	-24.5211	1.3642e-09	0.070918	12	-0.0995101	0.950163	0.0412	162	0.198738	0.789888	0.0965494	2	0.640321	0.801521	0.119268	6	0.535472	0.817497	0.0163218	2	-0.764765	0.573982	0.141699	4	0.732091	0.772995	none	none
ENSMUSG00000002820	Atg4d	612	6897	0.278982	19	0.0736848	0.933403	0.476827	27	0.661578	0.382483	0.856266	4	1.53212	0.498774	0.177292	41	-0.557549	0.199661	0.178937	292	-0.445216	0.0951613	0.24525	19	0.0881101	0.926866	0.205676	21	0.172214	0.778237	2.38083	6	0.538847	0.813323	0.479763	37	1.19127	0.0352518	up_Tcell	none
ENSMUSG00000002825	Qtrt1	143	1846	0.0952047	3	-1.7184	0.0511854	0.00872601	1	-4.00842	1.76348e-11	0	0	-26.5827	9.08085e-18	0.0120674	5	-3.51033	4.40134e-12	0.564587	106	2.27254	1.83717e-07	1.42403	3	0.32373	0.868305	0	0	-26.6431	1.61231e-17	0.0322343	1	-2.25702	0.00758366	0.129559	4	-0.851836	0.372884	up_Hepatocytes	none
ENSMUSG00000002831	Plin4	66	520	0.00217584	2	-1.75501	0.0734541	0	0	-22.7821	0.000727711	0	0	-22.7151	0.000382711	0.000769431	3	-3.32168	0.00375252	0.0170489	46	3.89384	0.00194789	0.00105579	1	-2.79772	0.0178019	0	0	-22.7728	0.000524357	0	0	-22.7383	0.000678661	0.000848376	2	-3.08554	0.00540119	up_Hepatocytes	none
ENSMUSG00000002833	Hdgfl2	419	3178	0.016843	2	-4.11403	3.29209e-26	0.264599	15	-0.537213	0.302506	0	0	-27.6969	1.26381e-44	0.338508	19	-0.946126	0.0216914	0.839323	254	0.958669	0.000168869	1.76527	12	0.185664	0.876813	0.166503	9	-1.20373	0.0090036	1.8918	6	0.594361	0.706155	0.980385	12	-0.378854	0.676677	up_Hepatocytes	none
ENSMUSG00000002835	Chaf1a	130	2115	0.000200074	3	-5.19492	2.12267e-05	0.0083504	7	0.147762	0.911718	0.130004	1	3.65816	0.51675	0.0219453	17	1.46447	0.278967	0.0082014	45	-0.525151	0.518491	0.00309169	5	-1.2597	0.180029	0.00145995	5	-2.34572	0.00394332	0	0	-22.7688	1.57936e-05	0.00738082	4	-0.0377132	0.978234	none	none
ENSMUSG00000002844	Adprh	32	373	0	0	-22.9	0.0011228	0.00893718	1	-0.176854	0.940722	0	0	-22.8441	0.000927001	0.00558456	3	-0.844577	0.561714	0.0179594	18	1.17679	0.237642	0.0055494	2	-0.594492	0.729995	0	0	-22.9019	0.00125085	0.0311234	1	1.53466	0.694784	0	0	-22.8927	0.00147032	none	none
ENSMUSG00000002845	Tmem39a	291	2664	0.0244943	4	-2.15468	5.54011e-06	0.00955412	3	-3.43672	6.48085e-15	0	0	-26.3469	1.58317e-27	0.0111067	10	-3.23449	1.40989e-17	0.255754	212	3.52425	1.58192e-20	0.0299473	3	-2.06472	0.000700951	0.00147924	2	-5.95057	5.88536e-26	0.0090165	1	-3.47567	1.11796e-09	0.0154603	4	-2.74291	3.38051e-09	up_Hepatocytes	none
ENSMUSG00000002846	Timmdc1	330	2415	0.0396944	3	-1.47673	0.100074	0.00675822	5	-3.21036	3.67259e-16	0	0	-25.7543	1.46944e-27	0.022711	16	-1.66867	9.96588e-06	0.119335	240	2.27986	9.7731e-12	0.0483277	1	-1.42584	0.257654	0.00444009	2	-3.84959	2.18983e-17	0.0111972	3	-2.44956	5.69356e-07	0.0634123	5	-0.824289	0.462056	up_Hepatocytes	none
ENSMUSG00000002847	Pla1a	579	11355	0.103636	15	-2.13094	1.13402e-08	2.36169	21	0.639485	0.416211	3.18584	4	1.74665	0.360359	0.184409	34	-1.5659	1.16427e-07	0.998075	343	0.638644	0.00899017	0.266226	6	-1.87011	0.00129351	1.12516	9	-0.827553	0.275903	0.727701	5	-0.232135	0.856479	1.78192	23	0.874104	0.218388	up_Hepatocytes	none
ENSMUSG00000002870	Mcm2	70	2391	0.309553	1	0.614095	0.818466	0.0150808	4	-1.25255	0.171271	0	0	-24.8156	3.02534e-05	0.0131752	6	-1.52469	0.0518436	0.137517	31	0.184	0.857048	4.01499	2	1.77358	0.648932	0	0	-24.874	4.39139e-05	0	0	-24.8391	5.77734e-05	0.259154	4	0.964856	0.677672	none	none
ENSMUSG00000002871	Tpra1	263	2851	0.0126592	2	-3.94736	1.37159e-18	0.409282	7	-0.255455	0.789744	0	0	-27.1401	1.39743e-31	0.167634	13	-1.07074	0.0186033	0.547482	184	1.55462	1.71863e-07	0.375557	8	-0.0601707	0.958126	0.038927	4	-2.54974	9.95992e-08	0.361131	2	-0.53817	0.740163	0.00293009	1	-5.83575	7.58217e-29	up_Hepatocytes	none
ENSMUSG00000002881	Nab1	438	5962	0.00823105	7	-3.0392	9.87672e-12	0.0850719	12	-0.549666	0.593524	0.360232	4	1.89743	0.414655	0.133024	30	0.092716	0.914395	0.131652	234	0.572035	0.135178	0.0128277	4	-2.45659	5.61338e-07	0.0930679	7	-0.603755	0.597635	0.267671	7	0.564794	0.806194	0.0722125	11	-0.605963	0.556625	none	none
ENSMUSG00000002885	Adgre5	169	2351	0.0432331	11	0.170538	0.871387	0.188269	12	1.75979	0.171	0	0	-24.863	3.84551e-11	0.0570253	16	0.230824	0.810849	0.00907152	40	-3.9439	1.6313e-08	0.702169	28	4.55518	6.55988e-05	0.0714836	6	-0.0407441	0.982486	0.025322	2	-0.632636	0.695871	0.0424545	10	0.214524	0.82896	up_Kupffer	none
ENSMUSG00000002897	Il17ra	230	3232	0.00777223	3	-2.52513	9.78087e-06	0.0300965	8	-0.808792	0.341936	0.0724082	1	0.46334	0.850446	0.0717181	26	0.200793	0.813984	0.0659981	109	-0.495004	0.335791	0.761314	15	2.7637	0.0624581	0.0118879	1	-2.2478	0.00584545	0.0841699	2	0.410733	0.848016	0.0262602	6	-1.13246	0.259322	none	none
ENSMUSG00000002900	Lamb1	72	606	0.0311986	2	-0.53162	0.678952	0.252452	2	0.63841	0.785519	0	0	-24.8423	8.21646e-07	0.0362924	8	-0.289303	0.765977	0.0425522	24	-1.6425	0.0291731	1.02288	6	2.98376	0.165611	0.212663	3	0.853552	0.678661	0.144216	3	1.43314	0.530864	0.195823	1	0.469197	0.855789	none	none
ENSMUSG00000002908	Kcnn1	36	396	0.000299655	1	-2.38335	0.232077	0	0	-20.5847	0.124004	0	0	-20.5179	0.0950948	0.000371635	1	-2.16551	0.300204	0.00335615	17	3.05456	0.184779	0.00107521	1	-0.541339	0.83794	0	0	-20.5754	0.107746	0	0	-20.541	0.130475	0	0	-20.5663	0.114234	none	none
ENSMUSG00000002910	Arrdc2	132	1007	0.00705222	1	-2.80161	6.53485e-05	0.184674	6	1.04552	0.474206	0	0	-25.1951	1.04443e-13	0.00298765	4	-3.90417	1.10786e-10	0.0948025	89	1.82383	0.000169629	0.0235493	2	-1.27184	0.2439	0.00429489	2	-3.3581	3.93798e-08	0	0	-25.2187	3.01455e-13	0	0	-25.2444	2.20362e-13	up_Hepatocytes	none
ENSMUSG00000002944	Cd36	308	2983	0.00364643	8	-1.34035	0.0812969	0.0486014	23	2.2779	0.163015	0.00126456	2	-2.77422	0.000241358	0.00963284	18	-0.00181237	0.998532	0.00567476	131	-1.79	0.00604215	0.0356925	13	1.78074	0.385296	0.00811166	7	-0.210432	0.855409	0.0510125	11	2.3225	0.341343	0.0132775	11	0.437011	0.778851	none	none
ENSMUSG00000002948	Map2k7	257	2950	0.0827471	2	-2.26503	0.00185437	0.265465	4	-0.89184	0.322681	0	0	-26.9864	2.34494e-27	0.220693	13	-1.25922	0.0152745	0.558862	164	2.06446	4.06583e-10	0.0630459	5	-1.57276	0.00224053	0.00526732	1	-4.96294	3.42423e-22	0.133764	1	-1.46107	0.244931	0.0625648	3	-1.87036	0.00200796	up_Hepatocytes	none
ENSMUSG00000002949	Timm44	326	2844	0.0196401	5	-1.39309	0.0511215	0.0129088	5	-1.83216	0.000548448	0	0	-25.2124	3.58379e-21	0.0602129	18	-0.567613	0.532356	0.0754652	202	1.8726	8.65234e-07	0.0200521	4	-1.38669	0.106605	0.000903794	1	-5.53145	3.30008e-19	0.0196056	2	-1.36352	0.244931	0.00235313	3	-4.13735	1.88791e-16	up_Hepatocytes	none
ENSMUSG00000002957	Ap2a2	933	15867	0.0518174	24	-0.269178	0.699994	0.0951005	30	0.268989	0.779944	0.0386025	4	-0.461645	0.62544	0.0185193	60	-1.61388	1.15448e-10	0.0664268	496	0.258574	0.353785	0.098097	22	0.503445	0.625523	0.0560859	15	-0.311187	0.714492	0.0800842	13	0.407995	0.70969	0.0818157	29	0.374927	0.619828	none	none
ENSMUSG00000002963	Pnkp	163	1215	0.0636914	4	-1.09244	0.124623	0.380067	4	-0.224138	0.87891	0	0	-26.2846	2.44683e-18	0.0273447	6	-2.15805	3.22666e-06	0.318684	106	1.74779	1.48943e-05	0.0138432	1	-3.11087	1.5993e-06	0.319981	3	-0.522185	0.710249	0.0240386	1	-2.26321	0.00666217	0.025522	3	-2.05151	0.00027469	up_Hepatocytes	none
ENSMUSG00000002968	Med25	168	1648	0.0101967	2	-2.36974	8.77574e-05	0.0121795	2	-2.2666	0.000928279	0	0	-25.3748	8.82152e-15	0.26155	8	-0.391312	0.779186	0.114722	118	1.97848	6.54037e-05	0	0	-25.4271	2.83067e-14	0.0102294	3	-2.39817	0.000115526	0	0	-25.3984	2.68235e-14	0.0218463	3	-1.35737	0.0737539	up_Hepatocytes	none
ENSMUSG00000002981	Clptm1	419	3693	0.0146728	6	-2.07884	1.03705e-06	0.151966	16	0.716372	0.457666	0.284677	5	1.8587	0.377269	0.111975	32	0.215182	0.775062	0.0677037	220	-0.455406	0.181758	0.121755	13	0.589209	0.596325	0.112716	8	0.00876943	0.994303	0.168561	9	0.928733	0.555252	0.0776559	20	0.276847	0.682961	none	none
ENSMUSG00000002983	Relb	250	9211	0.114072	17	0.431158	0.721852	0.337947	13	1.78325	0.143022	0.425294	3	2.56958	0.300417	0.334983	23	0.384634	0.762542	0.0407215	92	-1.66888	0.000794896	0.0911085	5	0.151312	0.928481	0.0448916	7	-0.409722	0.645653	0.0640505	3	0.120565	0.942091	0.431679	18	2.14052	0.0753711	none	none
ENSMUSG00000002984	Tomm40	284	2625	0.0327043	5	-1.41305	0.0155464	0.123081	7	-0.530127	0.651808	0.0353042	1	-1.11812	0.422858	0.0377873	12	-1.63173	0.00189756	0.190035	185	2.10993	1.27755e-08	0.00898086	2	-3.10224	1.9072e-09	0.0138436	5	-2.43244	4.14667e-08	0.0213594	2	-1.8957	0.00862497	0.00394123	2	-4.17951	3.22903e-16	up_Hepatocytes	none
ENSMUSG00000002985	Apoe	1972	119632	7.43037	60	-1.8529	2.27387e-09	14.5998	71	-1.23587	4.60776e-05	27.8664	12	-0.184918	0.861984	39.2434	155	0.253045	0.376628	25.2931	1040	0.987797	1.59628e-14	39.4677	67	0.708271	0.0527327	14.0321	55	-1.99101	1.56024e-08	33.8424	35	0.0850145	0.908494	11.6546	53	-1.83227	3.00516e-08	up_Hepatocytes	none
ENSMUSG00000002992	Apoc2	875	11935	0.128536	12	-2.83006	1.63252e-16	0.0285162	9	-4.30899	1.57008e-77	2.87881	3	0.138863	0.940984	0.486709	58	-1.1666	5.69492e-06	1.4254	621	2.80874	5.63469e-60	0.0433035	8	-3.75627	1.00247e-48	0.0509855	10	-3.61941	1.15711e-42	0.0615389	5	-3.23826	8.65635e-20	0.128241	9	-2.73137	3.81539e-14	up_Hepatocytes	none
ENSMUSG00000002996	Hbp1	628	9746	0.0210693	11	-2.34844	5.04667e-10	0.16299	16	-0.354032	0.703642	0	0	-26.4399	6.6194e-37	0.0349371	38	-1.75203	1.25841e-08	0.211568	372	2.05877	2.01478e-14	0.0401406	11	-1.47475	0.000954925	0.0212568	11	-2.35448	1.03275e-09	0.0147064	4	-2.74444	3.12981e-11	0.0204772	11	-2.36038	7.79217e-10	up_Hepatocytes	none
ENSMUSG00000002997	Prkar2b	147	3027	0.00302743	9	0.229015	0.887342	0.000620063	5	-2.08298	0.108641	0	0	-21.2678	0.0114541	0.0106947	11	1.71489	0.582351	0.00254624	55	-0.792081	0.596659	0.000210237	2	-3.64107	0.0429115	0.000529879	3	-2.31085	0.085539	0.0197794	2	2.75484	0.591121	0.000325483	4	-3.00091	0.0438888	none	none
ENSMUSG00000003031	Cdkn1b	106	507	0.00252873	1	-2.97197	3.48963e-05	0.0252716	2	-0.23853	0.902436	0	0	-24.0707	3.30542e-11	0.0133798	6	-0.986606	0.2897	0.0275409	70	0.767	0.174538	0	0	-24.1223	1.01677e-10	0.0221041	2	-0.39263	0.827229	0.125677	4	2.1664	0.386546	0.00591993	3	-1.69358	0.0105739	none	none
ENSMUSG00000003033	Ap1m1	160	1685	0.0104403	5	-1.88972	0.0010664	0.00863236	6	-2.1404	0.000108055	0	0	-25.0378	7.04955e-11	0.0329221	12	-0.665327	0.369477	0.107128	85	1.82415	0.000315118	0.00187741	1	-4.33374	1.62052e-08	0.0381091	3	-0.774602	0.569692	0.00982835	2	-1.94651	0.00851738	0.00852786	4	-2.16929	0.000372582	up_Hepatocytes	none
ENSMUSG00000003037	Rab8a	162	1291	0.000918935	1	-3.60808	1.39192e-05	0.000683363	1	-4.04106	5.3066e-06	0	0	-23.3202	8.87828e-08	0.00401482	9	-1.59626	0.0222105	0.0211816	90	3.12549	1.85688e-05	0.00100344	1	-3.47724	4.44581e-05	0.00092167	1	-3.60686	1.54373e-05	0.00419235	2	-1.39316	0.167001	0	0	-23.3689	1.69152e-07	up_Hepatocytes	none
ENSMUSG00000003038	Hmgn2	47	486	0	0	-24.0994	5.66449e-05	0.0197314	1	-0.59014	0.757452	0	0	-24.0432	4.39799e-05	0.0744719	2	0.268213	0.897526	0.0543704	24	0.83439	0.34551	0.0559642	2	0.598802	0.832099	0.00553986	1	-1.93902	0.0753935	0	0	-24.0665	8.29404e-05	0.00430925	1	-2.22154	0.0353613	none	none
ENSMUSG00000003039	Fam32a	180	2070	0.00863114	1	-2.89919	2.08584e-05	0.131986	5	0.0643162	0.967766	0.0411474	1	-0.499604	0.778269	0.0529417	15	-0.765259	0.268941	0.107333	108	0.559255	0.261474	0.33443	4	1.36936	0.424438	0.0023276	1	-4.54958	6.95936e-12	0.509394	2	1.0596	0.721503	0	0	-25.5762	2.68475e-14	none	none
ENSMUSG00000003053	Cyp2c29	1010	29452	0.0212886	22	-2.32593	2.14964e-14	0.0145729	21	-2.87401	3.29543e-23	0.00171795	2	-5.79682	9.47934e-52	0.041343	76	-1.48252	2.51946e-09	0.186493	625	2.67074	3.48646e-33	0.0137235	17	-3.03534	4.2161e-16	0.0341743	14	-1.99146	3.67371e-05	0.0219324	9	-2.29663	8.33817e-07	0.00896244	18	-3.51398	9.4138e-34	up_Hepatocytes	none
ENSMUSG00000003062	Stard3nl	1225	74595	0.349635	40	-0.722302	0.0631471	1.39761	55	1.15558	0.00924348	3.82306	10	2.04857	0.158496	0.544737	98	-0.209643	0.56344	0.468075	548	-0.808947	1.24506e-05	0.36459	38	-0.74118	0.111815	1.03508	38	0.561152	0.295802	3.71846	26	1.93105	0.0200201	1.25378	45	1.34032	0.00105871	up_Endothelial	none
ENSMUSG00000003068	Stk11	318	2733	0.00877696	2	-3.46744	3.43806e-13	0.14024	7	-0.418883	0.685681	0	0	-26.2322	1.75151e-27	0.0509883	20	-1.26727	0.00285673	0.201903	212	1.89555	2.98663e-09	0.03798	4	-1.77749	0.0140572	0.0104457	2	-3.3366	1.35288e-10	0.0956819	1	-0.94175	0.585961	0.0347472	6	-1.62673	0.00529496	up_Hepatocytes	none
ENSMUSG00000003072	Atp5d	422	4438	0.0429239	5	-1.95304	0.000296579	0.00717034	3	-4.10978	8.06707e-24	0	0	-26.6845	3.9075e-32	0.252722	33	0.0147532	0.984124	0.290348	261	1.3239	7.361e-06	0.0436846	2	-2.32083	0.000971618	0.264921	6	-1.02146	0.33422	0.286364	6	0.239138	0.883868	0.0287746	7	-2.21305	2.97049e-07	up_Hepatocytes	none
ENSMUSG00000003099	Ppp5c	276	6868	0.026347	4	-1.84705	0.0050721	0.0352491	9	-1.52333	0.0247237	0	0	-25.9737	8.38389e-16	0.062996	23	-0.957024	0.102707	0.269964	159	1.81318	1.12148e-05	0.0506934	4	-1.22966	0.217134	0.0378903	4	-1.80867	0.0374162	0.0140529	2	-2.43199	0.000139734	0.0326163	7	-1.50907	0.0313749	up_Hepatocytes	none
ENSMUSG00000003119	Cdk12	1364	22513	0.403599	36	-1.31341	4.94117e-05	1.75332	54	0.401613	0.377032	1.14261	8	0.0210196	0.986845	0.444199	82	-1.19062	3.96221e-08	1.0409	751	0.482121	0.00107074	1.02787	33	-0.203322	0.73224	1.12402	44	0.00689036	0.988777	0.666456	19	-0.454689	0.444074	1.65713	45	0.404244	0.414951	none	none
ENSMUSG00000003123	Lipe	168	1929	0.0242616	4	-1.62525	0.0102817	1.71903	3	0.965945	0.618551	0.0110361	1	-2.45148	0.0032676	0.151635	8	-0.394679	0.692045	0.0901965	91	-0.285462	0.627959	0.0856048	5	-0.102551	0.939191	1.32864	4	1.1817	0.533326	0.0446539	2	-0.800502	0.536072	0.284515	5	0.691036	0.642529	none	none
ENSMUSG00000003131	Pafah1b2	813	20972	2.09166	25	-0.293309	0.664453	3.1793	27	0.127771	0.849273	3.6916	5	1.01499	0.556514	4.59363	68	0.280235	0.562379	1.16416	383	-0.521978	0.0180476	1.6294	23	0.28772	0.691264	3.10079	30	0.404928	0.518239	2.0707	9	0.384077	0.726346	4.8129	31	1.07037	0.0910972	none	none
ENSMUSG00000003134	Tbc1d8	539	7115	0.311175	11	-1.65147	0.0010384	0.250944	11	-1.48645	0.00105776	0.053603	2	-2.6221	4.02186e-05	0.236892	31	-1.62427	2.08035e-07	1.18181	343	1.55117	4.6103e-12	0.989204	14	0.152138	0.868838	0.117319	6	-2.41451	2.48939e-08	0.338262	5	-0.906561	0.266095	1.12823	12	-0.591735	0.475703	up_Hepatocytes	Kupffer and dentritic cells
ENSMUSG00000003135	Cnot11	62	562	0.000569869	1	-4.60173	0.000103598	0	0	-23.7064	5.5886e-05	0	0	-23.6393	2.66936e-05	0.00239966	3	-2.6781	0.00298473	0.0410817	42	2.64154	0.00218701	0.00941093	2	-0.689842	0.638608	0.00143071	1	-3.31592	0.000944297	0.0147979	2	0.00797218	0.996889	0.00281558	2	-2.31492	0.00922465	up_Hepatocytes	none
ENSMUSG00000003153	Slc2a3	296	2044	1.13731	4	0.995413	0.619392	0.0660244	11	-0.304247	0.755113	0.0297665	1	-1.00489	0.499791	0.0651628	20	-0.251564	0.71969	0.144375	135	-0.127094	0.817914	0.0986886	7	0.0302072	0.984262	0.104405	8	0.132341	0.913411	0.213323	2	0.284439	0.921765	0.0690858	12	-0.0516109	0.958176	none	none
ENSMUSG00000003154	Foxj2	191	3702	0.00404654	3	-3.19999	3.63998e-06	0.00398631	3	-3.21928	3.20954e-06	0	0	-25.007	4.17216e-09	0.0399034	13	-0.522606	0.565794	0.131538	114	1.27021	0.0299868	0.255693	3	0.48731	0.867207	0.00275338	3	-3.72749	3.84544e-07	0.0537162	3	-0.0325267	0.988861	0.0246652	3	-0.978356	0.385467	up_Hepatocytes	none
ENSMUSG00000003161	Sri	472	6782	0.178801	8	-1.46955	0.00141321	1.39428	14	-0.0879189	0.919601	0.607801	3	0.210674	0.893711	0.205608	32	-1.20851	7.45719e-05	1.07623	280	0.949603	0.00015069	0.246908	9	-1.15689	0.0343188	0.109127	4	-2.57034	1.63674e-07	6.32766	7	1.08502	0.492455	3.00058	13	-0.158437	0.876032	up_Hepatocytes	none
ENSMUSG00000003166	Dgcr2	643	14626	1.30462	22	-0.885612	0.0795913	5.90599	19	0.582355	0.463796	0.758263	5	-0.437788	0.75576	0.639981	35	-1.29584	8.64768e-05	2.02385	349	0.426907	0.0885725	2.72366	15	0.177564	0.857702	1.50833	8	-1.55969	0.0116337	5.45331	8	0.338625	0.821381	2.33925	26	0.648726	0.327014	none	none
ENSMUSG00000003184	Irf3	422	5244	0.0319828	4	-3.69476	3.03645e-22	0.127688	6	-2.11766	6.23257e-07	0	0	-28.0555	3.23867e-48	0.523873	18	-1.63862	3.17009e-05	1.47151	272	2.09211	1.44681e-17	0.384989	12	-0.52692	0.417636	0.116595	4	-2.3136	3.36227e-07	0.633195	6	-0.0847428	0.945001	0.151569	6	-2.24612	1.37145e-05	up_Hepatocytes	none
ENSMUSG00000003190	Bcl2l12	109	683	0.0520715	3	-0.945913	0.255332	0.136843	5	-0.0221659	0.986179	0	0	-25.8981	1.40391e-13	0.0323602	5	-1.71089	0.00319873	0.282145	63	1.35591	0.00229822	0.187544	3	0.256557	0.879604	0.0310377	3	-1.56301	0.0283411	0	0	-25.9219	4.04161e-13	0.0125839	1	-2.80524	0.000103976	up_Hepatocytes	none
ENSMUSG00000003198	Zfp959	47	480	0	0	-23.1415	0.00094432	0	0	-23.1526	0.00144253	0	0	-23.0855	0.000778091	0.00651916	2	-1.03011	0.501359	0.0269226	26	2.50116	0.0211813	0.00231016	1	-2.08895	0.104691	0.00374624	1	-1.4632	0.27809	0	0	-23.1087	0.00135882	0.00221485	2	-2.09441	0.0480059	up_Hepatocytes	none
ENSMUSG00000003199	Mpnd	231	4114	0.375793	3	-0.467459	0.797066	0.0046407	2	-4.02458	1.68433e-11	0	0	-25.9764	4.26355e-15	0.596284	22	0.357376	0.726315	0.245991	136	0.983545	0.0323064	0.0630399	6	-0.827458	0.440402	0.0168334	4	-2.34001	5.53353e-05	0.0193811	1	-2.19009	0.011618	0.0988561	4	-0.983117	0.458136	up_Hepatocytes	none
ENSMUSG00000003200	Sh3gl1	210	1749	0.0421232	6	0.998785	0.625633	0.0140829	8	-0.0346661	0.975716	0	0	-23.6181	2.04983e-10	0.00237044	7	-2.6211	9.09535e-06	0.0210761	129	1.23343	0.0269665	0.0118244	4	-0.472581	0.795889	0.000584798	1	-4.54651	8.80517e-09	0	0	-23.6414	5.24056e-10	0.0014263	3	-3.25479	1.38189e-06	up_Hepatocytes	none
ENSMUSG00000003208	Ccdc94	105	2616	0.000770743	1	-4.20794	2.95264e-05	0.0417658	3	0.598775	0.810041	0	0	-23.6718	3.06504e-06	0.0216727	3	-0.452697	0.803325	0.0289571	64	1.08256	0.161118	0.00535735	3	-1.44706	0.118063	0.00281178	3	-2.34963	0.0024109	0	0	-23.6951	6.1352e-06	0.0103475	3	-0.568643	0.638932	none	none
ENSMUSG00000003226	Ranbp2	1150	12551	0.150521	38	-0.495559	0.330245	0.216267	62	0.430246	0.239663	0.188943	5	0.317481	0.721996	0.101241	68	-1.01518	0.000390081	0.198297	603	0.361085	0.0385879	0.192398	26	-0.196606	0.801909	0.133574	43	-0.249867	0.511547	0.327932	19	0.656916	0.468509	0.108473	42	-0.484265	0.11832	none	none
ENSMUSG00000003228	Grk5	705	12380	0.00631552	14	-0.672943	0.414103	0.0227236	21	0.811876	0.684387	0.0232606	6	1.26539	0.518308	0.00504666	46	-1.01803	0.0267397	0.00926604	371	-0.319005	0.488768	0.0165333	17	0.724464	0.577798	0.00304197	19	-1.69895	0.00108998	0.0525461	20	2.52951	0.0245082	0.00541317	18	-0.871702	0.23903	up_Stellate	none
ENSMUSG00000003233	Dvl3	342	4631	0.00796947	5	-3.11069	1.92112e-11	0.0298083	8	-1.35246	0.00950239	0	0	-25.8592	5.00425e-21	0.0216827	15	-1.83429	4.07594e-06	0.165954	211	1.94397	7.68489e-08	0.0565688	4	-1.15618	0.325104	0.100511	6	-0.55887	0.637063	0.0452272	4	-0.741426	0.462813	0.00801521	7	-3.04488	3.11153e-12	up_Hepatocytes	none
ENSMUSG00000003234	Abcf3	350	14829	0.072526	13	-1.63046	2.69303e-06	0.496354	11	-0.474401	0.554675	0	0	-27.4317	1.93472e-33	0.253264	26	-0.688806	0.0884508	0.654397	192	0.821982	0.00705921	16.5977	10	0.919521	0.563688	0.299324	8	-0.915639	0.199365	0.466805	3	-0.729014	0.618733	0.0696799	7	-1.89226	2.24202e-05	up_Hepatocytes	none
ENSMUSG00000003235	Eif2b5	291	5073	0.111966	7	-1.31272	0.120024	0.415504	10	0.128333	0.918083	2.87913	4	2.94845	0.277413	0.312655	24	0.174935	0.82225	0.240867	134	-0.2208	0.587282	0.134316	8	-0.328821	0.742938	0.0870837	7	-1.04245	0.134685	0.533781	4	0.763223	0.674145	0.438336	13	0.794028	0.436671	none	none
ENSMUSG00000003269	Cyth2	117	627	0	0	-24.6336	5.24717e-10	0.142814	4	1.22979	0.509046	0.11256	1	1.59162	0.639045	0.0513079	7	0.1539	0.902441	0.0511216	69	0.453756	0.455208	0.0147465	4	-0.967199	0.277344	0.00350536	1	-3.05722	3.73658e-05	0.00703171	1	-2.01622	0.0352566	0.00707527	2	-2.06062	0.00935582	none	none
ENSMUSG00000003271	Sult2b1	146	2475	0.0224232	3	-2.12958	0.00134315	0.273777	8	0.590904	0.615308	2.87825	2	2.82815	0.445759	0.0525736	10	-1.40236	0.0215507	0.38116	67	-0.162404	0.759572	0.0281585	3	-1.71527	0.0130662	0.0735839	2	-0.962532	0.349304	0.290704	3	0.788652	0.692632	0.724965	13	2.02807	0.0655768	none	none
ENSMUSG00000003279	Dlgap1	1934	127870	0.0559634	58	-0.683619	0.061212	0.101228	79	0.253873	0.515397	0.12242	12	0.569662	0.506987	0.0618764	138	-0.534864	0.0257184	0.0876047	989	0.0846007	0.614889	0.0944379	56	0.0827112	0.896763	0.113693	69	0.271916	0.608499	0.0537987	26	-0.657737	0.18053	0.119009	62	0.543399	0.0905318	none	none
ENSMUSG00000003282	Plag1	88	869	0.000583402	2	-3.0043	0.00218828	0.00696762	4	0.530427	0.760146	0.000690131	1	-2.69456	0.00676786	0.0112648	8	1.16054	0.492769	0.0059085	49	0.0549342	0.95521	0	0	-22.1385	0.000143758	0.00129327	1	-1.89084	0.087695	0.00506608	3	0.130548	0.951361	0.00349449	1	-0.507297	0.786153	none	none
ENSMUSG00000003283	Hck	191	3443	0.0621337	12	1.87242	0.492881	0.00533201	8	-0.814634	0.39806	0	0	-23.0611	2.93493e-05	0.00949814	10	-0.199343	0.88321	0.00905786	58	-2.05698	0.0101577	0.0926879	33	3.74595	0.00217214	0.00508942	5	-0.884216	0.35917	0	0	-23.0843	5.60498e-05	0.0112583	10	0.139551	0.934939	up_Kupffer	none
ENSMUSG00000003299	Mrpl4	224	2836	0.0202555	5	-1.88241	0.00455475	0.00813745	3	-2.91791	1.30777e-09	0.749384	1	2.03187	0.60071	0.0336585	12	-1.28522	0.0143625	0.126689	149	1.90262	1.02998e-06	0.0360297	2	-1.48381	0.179462	0.00235054	1	-4.67486	5.18568e-16	0	0	-25.6883	2.12246e-19	0.0504345	5	-0.896481	0.396724	up_Hepatocytes	none
ENSMUSG00000003308	Keap1	244	2002	1.40604	4	-0.739465	0.60311	0.227216	3	-0.942144	0.305974	0	0	-26.8802	2.19479e-25	0.480275	17	-0.181621	0.811498	0.398516	148	0.93265	0.00801192	0.085983	3	-1.58404	0.0306951	0.193685	3	-1.35949	0.125985	1.04414	3	0.585446	0.779692	0.0887432	4	-1.43136	0.0375043	up_Hepatocytes	none
ENSMUSG00000003316	Glg1	792	7319	0.0166739	22	0.108412	0.924366	0.00568324	15	-1.43538	0.0323732	0.0319554	3	1.03561	0.706479	0.00658928	48	-1.22475	0.00321011	0.0157404	433	0.358572	0.251058	0.0184763	27	0.390236	0.613639	0.0167683	17	0.0602275	0.962197	0.0378206	16	1.38458	0.252299	0.00472511	19	-1.6019	0.000183309	none	none
ENSMUSG00000003344	Btbd2	103	929	0.000260956	1	-5.41589	3.51804e-05	0.00552759	2	-1.17388	0.335488	0	0	-23.3413	1.46992e-05	0.00987711	9	-0.507002	0.676541	0.0214432	56	0.728813	0.357155	0.00323201	3	-1.81668	0.044973	0.0119886	2	-0.304059	0.87943	0.0138436	2	0.210833	0.924877	0.03878	4	0.986349	0.719587	none	none
ENSMUSG00000003345	Csnk1g2	263	2243	0.0359064	2	-3.01179	8.71722e-10	1.03312	6	-0.174168	0.876493	0	0	-27.3794	9.21292e-31	0.821482	16	-0.325366	0.635562	0.832735	160	1.31785	1.8763e-05	0.170491	5	-1.08739	0.110371	0.208669	4	-1.53873	0.0264286	0.15826	3	-1.06265	0.243779	0.0238258	2	-3.43629	9.07654e-13	up_Hepatocytes	none
ENSMUSG00000003346	Abhd17a	127	1484	0.00799494	2	-2.25249	0.00165128	0	0	-25.0051	1.26962e-08	0	0	-24.9373	5.02889e-09	0.0318991	10	-0.908832	0.300833	0.129047	78	1.76942	0.00187139	0.0148697	3	-1.39383	0.10694	0.0082988	1	-2.35983	0.00559154	0.105571	4	1.03409	0.612409	0.00286744	1	-3.65517	3.39912e-06	up_Hepatocytes	none
ENSMUSG00000003348	Mob3a	98	337	0.0352977	7	0.575514	0.591956	0.0857149	3	0.694797	0.756053	0	0	-24.2513	8.7259e-07	0.0217174	5	-0.423845	0.694839	0.026525	48	-1.05034	0.173707	0.557907	4	2.43283	0.408827	0.0754953	2	0.617559	0.780358	0.0228789	1	-0.26156	0.917356	0.0229543	4	-0.205641	0.887077	none	none
ENSMUSG00000003352	Cacnb3	123	3365	0.227151	8	1.74701	0.205374	0.00612985	4	-2.56553	8.35792e-05	0	0	-24.9647	1.1359e-08	0.0749991	10	0.181416	0.879798	0.0609617	48	-0.542326	0.416087	0.0046197	2	-2.97814	4.46562e-05	0.9016	2	1.1254	0.665125	0.117306	1	0.504557	0.87278	0.0674585	9	0.590633	0.60525	none	none
ENSMUSG00000003354	Ccdc65	139	887	0.0105647	3	-1.45242	0.0535814	0.0225161	4	-0.444668	0.672322	0	0	-24.5434	3.36352e-10	0.0141537	4	-1.28284	0.0794024	0.0400546	58	-0.224775	0.721265	0.0368593	4	0.215468	0.888301	0.0180405	3	-0.797621	0.43902	0.545559	2	2.02242	0.614076	0.109426	12	1.90688	0.0594721	none	none
ENSMUSG00000003355	Fkbp11	65	806	0	0	-24.2661	5.71873e-06	0	0	-24.2772	9.33631e-06	0	0	-24.2098	4.25275e-06	0.0183076	6	-0.573708	0.572188	0.0673483	40	2.32725	0.00266576	0	0	-24.2615	1.08997e-05	0	0	-24.2679	6.32118e-06	0	0	-24.2332	8.46282e-06	0.0235567	1	-0.443796	0.816834	up_Hepatocytes	none
ENSMUSG00000003360	Ddx23	187	1430	0.0259248	4	-2.22857	0.000128706	0.084583	4	-0.944783	0.247211	0.105559	2	-0.0585639	0.971853	0.0811602	9	-1.23667	0.0296605	0.310219	111	1.19491	0.00224373	0.190295	2	-0.626605	0.678925	0.788603	3	-0.351264	0.833426	0.0986504	2	-0.797578	0.606503	0.153551	6	-0.51287	0.644739	up_Hepatocytes	none
ENSMUSG00000003363	Pld3	188	3131	0.0934573	3	-0.00560283	0.997863	0.00479369	4	-2.80502	2.64856e-06	0	0	-24.8611	6.42648e-11	0.0105802	14	-1.85994	0.00104949	0.0748661	108	0.998852	0.0586337	0.150826	8	1.46275	0.357646	0.0231406	6	-0.893006	0.391348	0.00708322	1	-2.2923	0.00821911	0	0	-24.9103	1.31401e-10	none	none
ENSMUSG00000003378	Grik5	435	5105	0.133408	14	-0.756124	0.18422	0.596465	15	0.779735	0.344931	0.373854	3	0.862299	0.602733	0.124738	29	-0.833072	0.028121	0.343122	262	0.683395	0.0120858	0.0662223	5	-1.91087	0.00155613	0.401861	7	-0.135032	0.899026	0.0421648	3	-2.12312	0.0006742	0.0728103	11	-1.3258	0.00405046	up_Hepatocytes	none
ENSMUSG00000003380	Rabac1	171	1552	0.0508314	5	-1.30729	0.0254729	0.408986	7	0.189233	0.885704	0	0	-26.4003	5.44276e-17	0.904237	18	0.826813	0.338662	0.372894	95	0.182181	0.711536	0.0127499	1	-3.31533	2.13904e-07	0.352054	4	-0.0499268	0.970695	0.0781301	1	-1.27059	0.373396	0.345467	3	-0.46061	0.750858	none	none
ENSMUSG00000003382	Etv3	149	1546	0	0	-25.0629	1.37747e-11	0.161061	5	0.373612	0.850881	0	0	-25.0063	8.89704e-12	0.0233096	8	-1.06895	0.106773	0.0862992	100	1.57227	0.00272457	0.0522306	3	-0.447717	0.818894	0	0	-25.0648	1.50587e-11	0	0	-25.0297	2.36925e-11	0.0102564	3	-2.04093	0.00935469	up_Hepatocytes	none
ENSMUSG00000003402	Prkcsh	177	1262	0.0337963	2	-1.00442	0.451081	0.0887172	1	-0.452772	0.819005	0	0	-25.04	6.87159e-14	0.0227411	11	-1.26837	0.0561085	0.0774514	99	1.55268	0.00089292	0.0384444	5	-0.225536	0.857702	0.00369829	2	-3.38157	1.17769e-08	0.01353	2	-1.52167	0.0607791	0.00426534	3	-3.13842	3.41192e-08	up_Hepatocytes	none
ENSMUSG00000003410	Elavl3	254	5421	0.0548476	10	0.742144	0.5716	0.04518	10	0.568834	0.645894	0.0323076	2	0.31572	0.887689	0.0191489	22	-0.859757	0.30744	0.0305766	121	-0.530713	0.29223	0.0472455	12	0.705841	0.611264	0.068916	6	0.799181	0.630172	0.00231564	2	-3.34843	1.12555e-07	0.0611458	15	1.13524	0.297932	none	none
ENSMUSG00000003411	Rab3b	1053	29285	2.85985	41	0.142442	0.78225	7.6856	58	1.69112	3.36986e-05	5.95714	6	0.901465	0.522839	2.91146	82	-0.0756887	0.85123	1.99406	455	-1.12008	5.43126e-11	3.28812	37	0.372995	0.527561	7.1664	38	1.07237	0.0255039	3.08158	16	0.318006	0.707357	5.40186	51	1.55134	0.000149346	up_Endothelial	none
ENSMUSG00000003418	St8sia6	108	962	0.00134537	5	1.03101	0.661663	0.00209745	2	1.69423	0.638786	0.000497248	2	-0.428945	0.770399	0.000621492	7	-0.145903	0.927126	0.000502437	48	-1.02605	0.385147	0.000157007	2	-2.13871	0.0623819	0.000212322	4	-1.70278	0.08948	0.000200222	1	-1.76536	0.194116	0.002943	3	2.21799	0.558303	none	none
ENSMUSG00000003420	Fcgrt	282	2088	0.153004	8	-0.876955	0.122266	0.579693	12	0.11796	0.900883	0	0	-27.2299	7.04237e-33	0.686805	22	0.182401	0.789799	0.401422	157	-0.0365555	0.923678	1.09545	9	0.601914	0.621521	0.50941	7	-0.333544	0.720654	1.86372	9	1.15215	0.41121	0.268475	6	-0.816545	0.335909	none	none
ENSMUSG00000003421	Nosip	193	2021	0.0537165	3	-1.51764	0.0243137	0.0929539	2	-1.59664	0.0809319	0	0	-26.4201	2.47812e-19	0.212689	14	-0.264559	0.735271	0.377611	119	1.66492	1.41715e-05	0.0197169	2	-2.65237	6.04667e-06	0	0	-26.4802	4.45955e-19	0.203258	1	-0.615044	0.768612	0.0256614	4	-2.12136	3.25507e-05	up_Hepatocytes	none
ENSMUSG00000003423	Pih1d1	111	1168	0.150966	5	0.165558	0.899026	0	0	-25.9715	1.36403e-11	0	0	-25.9026	5.11224e-12	0.0785045	8	-0.663259	0.361328	0.294272	56	1.13332	0.0251266	0	0	-25.9554	1.5711e-11	1.45655	2	0.451454	0.824921	0.0565674	1	-1.03976	0.535655	0.0339303	2	-1.47774	0.0741405	up_Hepatocytes	none
ENSMUSG00000003429	Rps11	286	3752	0.189592	6	-0.780791	0.29297	0.868819	11	0.731667	0.450304	0.0180114	1	-3.0459	2.65344e-05	0.495349	34	0.438598	0.446858	0.374436	144	-0.0175705	0.965872	0.672286	5	-0.359818	0.800491	0.601978	6	0.0195278	0.986408	0.236669	3	-0.563443	0.692325	0.174027	6	-0.805453	0.309776	none	none
ENSMUSG00000003435	Supt5	538	5574	0.0304398	8	-2.14037	3.25523e-07	0.138537	10	-0.495802	0.526144	0.0327368	1	-1.89556	0.0482901	0.0751858	34	-0.984753	0.00382557	0.235457	340	1.80271	9.75791e-14	0.0527054	8	-1.40276	0.00473532	0.0210409	5	-2.69056	2.18864e-10	0.015702	2	-2.96511	5.933e-09	0.0233438	11	-2.29423	6.17904e-14	up_Hepatocytes	none
ENSMUSG00000003437	Paf1	236	3608	0.450308	2	-1.57412	0.0804262	4.25182	6	0.659806	0.599532	0.0828063	1	-1.49766	0.204862	0.284636	13	-1.37826	0.00470984	1.01358	135	0.683363	0.0582024	0.716353	7	-0.0991482	0.938303	0.236113	6	-0.771921	0.274579	0.340209	1	-1.23236	0.415354	1.76864	5	0.188156	0.886104	none	none
ENSMUSG00000003438	Timm50	120	1745	0.00264578	1	-4.68062	3.84421e-09	0.0946974	1	-1.23009	0.372037	0	0	-25.8322	1.15756e-10	1.08457	11	1.07231	0.3572	0.285246	67	0.0918414	0.891711	0	0	-25.8848	3.52812e-10	0.559446	2	0.1891	0.923491	0.0600719	1	-0.915826	0.605889	0.269099	5	0.776723	0.573868	none	none
ENSMUSG00000003444	Med29	70	511	0.00187272	3	-2.16174	0.0209442	0.0325179	6	1.75384	0.37221	0	0	-22.8846	2.33668e-05	0.00633862	6	-0.616537	0.624043	0.0137997	42	0.712205	0.381781	0	0	-22.9359	5.66492e-05	0.00124797	1	-2.74577	0.00477415	0	0	-22.9078	4.48068e-05	0.00227808	2	-1.84839	0.0401526	none	none
ENSMUSG00000003452	Bicd1	633	6893	0.148432	22	0.337084	0.704302	0.460535	31	1.75528	0.0249946	0.220276	3	1.07423	0.600187	0.066455	36	-0.86323	0.0707026	0.0572165	300	-1.28232	3.69712e-05	0.512452	24	1.32381	0.241329	0.350187	23	1.32751	0.122378	0.160843	12	0.811261	0.424771	0.11614	26	0.400832	0.547884	up_Endothelial	none
ENSMUSG00000003458	Ncstn	237	1948	0.0754749	6	-0.994102	0.157484	0.0725796	5	-1.0459	0.144392	0	0	-26.3513	2.70503e-25	0.0320532	8	-2.07862	1.36736e-06	0.251964	162	1.54205	3.21106e-06	0.0422322	3	-1.64061	0.0149713	0.0300772	8	-1.76506	2.77054e-05	0.713715	3	1.02991	0.627214	0.0484378	4	-1.51058	0.029003	up_Hepatocytes	none
ENSMUSG00000003464	Pex19	546	7294	0.486206	13	-1.86978	3.28365e-05	0.71787	14	-1.31393	0.00224076	0.120399	3	-2.15635	0.000866441	0.298357	26	-2.03693	2.78698e-13	2.8771	361	2.29743	2.58309e-26	1.11708	8	-1.92441	0.00114247	0.227418	5	-2.54685	6.88566e-09	1.62882	4	-0.88052	0.412049	0.344187	9	-1.83332	3.53726e-05	up_Hepatocytes	none
ENSMUSG00000003469	Phyhip	35	1321	0.0904754	3	4.787	0.42456	0	0	-21.2443	0.148077	0	0	-21.1775	0.116218	0.00297146	2	0.11457	0.964243	0.000698983	8	-3.02161	0.276808	0.00146556	1	-0.77835	0.761781	0	0	-21.2351	0.12998	0	0	-21.2006	0.156545	0.00926995	1	1.75514	0.620792	none	none
ENSMUSG00000003476	Crhr2	52	1646	0.000172311	1	-4.16471	0.168486	0.00127398	3	-1.28845	0.531223	0.00105888	1	-1.48882	0.486188	0.00097463	4	-1.73651	0.399562	0.00822884	13	-0.416611	0.857198	0.0625603	2	3.64865	0.558675	0.000273293	1	-3.50439	0.208707	0	0	-21.5215	0.182926	0.000708465	2	-2.11571	0.330034	none	none
ENSMUSG00000003477	Inmt	907	14246	0.0683221	10	-3.38619	1.88384e-37	0.0710645	7	-3.59782	1.46954e-35	0	0	-29.0054	5.64153e-111	0.581136	52	-1.21528	1.31677e-06	1.8846	630	2.92313	2.6172e-64	0.123879	11	-2.84613	4.45789e-18	0.0962324	9	-3.5023	4.08975e-25	0.329888	8	-1.79317	0.000637972	0.0498375	9	-3.82597	2.07998e-44	up_Hepatocytes	none
ENSMUSG00000003484	Cyp4f18	63	986	0.00887013	7	0.213177	0.865487	0.0149326	1	0.444157	0.874031	0	0	-22.7955	0.00233413	0.0372081	5	1.22277	0.616639	0.00558543	13	-2.1238	0.0953721	0.14635	6	3.17225	0.407584	0.000968306	1	-3.01033	0.0198817	0.0126555	1	0.538211	0.865994	0.0125159	4	0.62025	0.708225	none	none
ENSMUSG00000003500	Impdh1	90	1654	0.00804707	5	-1.22104	0.147107	0.00122917	1	-3.91095	0.000327313	0.0289569	1	0.594844	0.815556	0.096159	11	1.01659	0.561995	0.0288679	36	-1.34724	0.103295	0.134907	7	1.95095	0.430898	0.0124667	3	-0.753021	0.546033	0.103053	2	1.83571	0.538721	0.0961476	6	1.70665	0.373864	none	none
ENSMUSG00000003518	Dusp3	312	2676	0.147971	12	0.437903	0.615945	0.498215	15	1.56601	0.116324	0.154429	1	0.415104	0.865843	0.0566907	19	-1.03619	0.0387028	0.0860406	133	-0.893072	0.0113137	0.30154	12	1.03896	0.389272	0.159608	11	0.2567	0.803347	0.078807	7	-0.195048	0.872064	0.342857	19	1.3494	0.139977	none	none
ENSMUSG00000003526	Prodh	650	10121	0.0783493	10	-1.7982	1.5549e-06	0.748918	9	-1.71989	0.0397532	0.166854	2	-0.990616	0.512328	0.254432	34	-0.974522	0.0126621	0.536218	445	2.06141	1.28841e-18	0.0500463	5	-2.57162	2.24512e-09	0.0087719	6	-4.64204	4.30301e-45	0.0696671	6	-1.85883	0.000144574	0.168281	14	-1.26175	0.0223119	up_Hepatocytes	none
ENSMUSG00000003527	Dgcr14	100	980	0.0695012	2	-0.269806	0.877986	0	0	-25.1308	3.93066e-08	0	0	-25.0629	1.57352e-08	0.0706846	7	-0.252401	0.831228	0.107316	59	0.831285	0.220003	1.38417	3	1.18767	0.719144	0.0107756	3	-2.0364	0.00886529	0.0100745	1	-2.04767	0.0370455	0.00927862	1	-2.30722	0.0096637	none	none
ENSMUSG00000003528	Slc25a1	269	3631	0.0658158	3	-2.73979	5.53958e-06	0.101796	3	-2.13268	0.000309824	0	0	-27.3858	2.42868e-27	1.11094	16	-0.404401	0.571004	1.41545	178	2.02537	1.2713e-09	0.00837308	1	-4.77787	1.06947e-20	0.0910225	6	-1.59402	0.000841886	0.0246749	2	-3.12293	6.3054e-10	0.038537	4	-2.69338	7.62044e-09	up_Hepatocytes	none
ENSMUSG00000003531	Dgcr6	154	2231	0.039764	4	-1.26238	0.076568	1.91143	2	0.0394632	0.986773	0.424104	1	1.34891	0.675676	0.206859	14	-0.496201	0.587497	0.274255	92	0.613732	0.244443	0.390965	3	0.594989	0.747045	0.00467055	2	-3.99252	1.01061e-09	0.0679872	1	-0.932518	0.594815	0.0691325	4	-0.628622	0.524119	none	none
ENSMUSG00000003534	Ddr1	43	330	0	0	-21.3652	0.0535377	0.00195537	2	-0.481615	0.792947	0	0	-21.3094	0.0509397	0.00436908	2	0.491084	0.84582	0.0011186	10	-2.43718	0.254955	0.000924708	1	-1.56501	0.450162	0.0587575	2	3.81406	0.495471	0	0	-21.3326	0.0728783	0.0138113	2	2.18058	0.543947	none	none
ENSMUSG00000003546	Klc4	382	9013	0.00372706	6	-3.82804	2.69484e-17	0.00163763	4	-4.98836	8.69562e-22	0.00190107	1	-4.69142	3.95996e-18	0.0412806	28	-0.796332	0.131976	0.102847	246	2.177	5.78701e-10	0.0799134	7	-0.396284	0.801902	0.00435697	4	-3.62442	1.34492e-15	0.00615266	2	-3.08175	1.23414e-09	0.00710451	4	-2.92527	1.19747e-10	up_Hepatocytes	none
ENSMUSG00000003549	Ercc1	55	1163	0.00081791	2	-4.08814	0.000210924	0	0	-23.7183	8.19881e-05	0	0	-23.6511	3.9871e-05	0.00621639	3	-1.43035	0.126078	0.0306722	30	0.355693	0.704432	0.0141523	2	-0.189623	0.921675	0.00487447	1	-1.70103	0.141822	0.0187938	1	0.130434	0.964588	0.185721	4	2.45755	0.358123	none	none
ENSMUSG00000003559	As3mt	294	2521	0.001324	4	-3.25788	1.90771e-09	0.00185604	6	-2.79326	2.72908e-07	0.00409934	1	-1.58986	0.139103	0.00534709	13	-1.48472	0.0332107	0.0190312	184	1.52213	0.000822085	0.00485441	5	-1.41666	0.0426767	0.00802468	6	-0.806952	0.459075	0.0372868	5	1.32934	0.566607	0.00299244	4	-2.09612	0.000302437	up_Hepatocytes	none
ENSMUSG00000003573	Homer3	92	503	0.0200833	3	-0.408007	0.729407	0.00937265	2	-1.44643	0.0990278	0	0	-24.3204	2.54191e-09	0.0766182	7	0.466422	0.760676	0.0316409	55	0.16217	0.825758	0.00911725	1	-1.592	0.185015	0	0	-24.3785	3.97507e-09	0.279269	2	2.42212	0.450733	0.0118418	3	-1.02073	0.243554	none	none
ENSMUSG00000003575	Crtc1	206	2199	0.000512944	3	-4.48209	6.31763e-07	0.0028491	7	-2.02273	0.00139843	0.023151	1	0.933068	0.736637	0.010032	8	-0.673082	0.599142	0.0214587	113	1.95281	0.00224954	0.00116264	3	-3.30163	1.52574e-05	0.00215632	5	-2.41499	0.000176542	0.00258969	2	-2.13535	0.00754083	0.00323529	8	-1.83283	0.00658561	up_Hepatocytes	none
ENSMUSG00000003581	Rnf215	109	906	0	0	-25.3444	1.55191e-12	0.0421919	2	-0.772355	0.517894	0	0	-25.2875	9.82087e-13	0.00660592	2	-3.12859	6.00157e-07	0.122104	74	2.21132	6.27755e-06	0.0407727	3	-0.666301	0.614568	0.0152261	3	-1.74338	0.00878298	0.0199887	1	-1.46173	0.239014	0.0185489	2	-1.51891	0.0567497	up_Hepatocytes	none
ENSMUSG00000003585	Sec14l2	949	13839	0.658469	14	-1.80867	5.77883e-05	0.0290754	8	-4.33757	8.9628e-75	1.36687	3	-0.623089	0.713655	0.333062	60	-1.34443	4.07458e-10	1.63022	638	2.87674	1.0493e-62	0.0795007	10	-3.12449	1.82753e-25	0.0301135	6	-4.36654	1.24553e-62	0.107812	8	-2.45025	1.09035e-12	0.0277911	10	-4.32488	1.39129e-73	up_Hepatocytes	none
ENSMUSG00000003604	Aven	955	12141	0.0130543	24	-1.21456	0.000223134	0.0321185	32	0.015071	0.983194	0.221208	5	2.52158	0.311007	0.0262868	61	-0.61385	0.33039	0.035243	513	0.183031	0.553111	0.0491083	23	0.520349	0.611264	0.0337026	33	0.167222	0.738317	0.0156146	13	-0.931095	0.0414731	0.0195221	29	-0.625145	0.114302	none	none
ENSMUSG00000003617	Cp	1671	69182	0.0500179	29	-3.48857	4.92309e-69	0.249598	46	-1.6378	2.11625e-09	0.450802	4	-1.37868	0.25835	0.307038	120	-1.34937	1.38535e-13	0.968896	974	2.36701	1.30989e-91	0.133184	35	-2.31354	6.51469e-18	0.0765357	35	-2.99507	1.57402e-37	0.373316	23	-0.981652	0.0241054	0.169426	38	-2.03163	2.1226e-12	up_Hepatocytes	Hepatocytes
ENSMUSG00000003623	Crot	1409	47231	0.146654	24	-2.67433	2.25877e-16	0.370682	38	-1.51806	4.91138e-06	0.0859744	5	-2.71412	1.57252e-06	0.366552	85	-1.64836	9.91853e-13	1.29378	889	2.75074	2.07445e-76	0.169989	21	-2.3626	2.16427e-12	0.0910134	14	-3.60269	2.22731e-24	0.0365738	9	-4.00338	8.10994e-40	0.141085	30	-2.77433	1.05571e-15	up_Hepatocytes	none
ENSMUSG00000003644	Rps6ka1	268	3023	0.118716	12	1.46305	0.415128	0.0242867	4	-0.169926	0.907367	0.00117318	1	-4.10516	1.40954e-07	0.0275341	21	-0.170354	0.885239	0.0403416	131	0.131211	0.84663	0.0102318	5	-1.22774	0.236949	0.00283795	5	-2.90887	3.06366e-06	0.00213926	2	-3.27702	2.43621e-06	0.0493755	6	0.557887	0.757987	none	none
ENSMUSG00000003657	Calb2	118	1369	9.20788e-05	2	-4.75792	0.0342316	0.000837864	2	-1.59034	0.312337	0.00192386	1	-0.323938	0.874722	0.000468598	5	-2.48932	0.108928	0.00494061	46	1.91169	0.183443	0.00358283	7	0.589802	0.691416	0.000520503	2	-2.26252	0.132115	0.000389814	1	-2.64843	0.126447	0.00047519	2	-2.38344	0.122193	none	none
ENSMUSG00000003660	Snrnp200	656	14629	0.45989	18	-0.971268	0.034964	1.96422	24	0.525244	0.432452	4.34041	3	1.37064	0.506089	1.28134	49	-0.351087	0.426446	1.25125	323	-0.0644405	0.820662	1.64499	19	0.312426	0.715152	2.13482	20	0.285412	0.690317	0.841562	7	-0.398911	0.70642	2.12167	22	0.379173	0.608356	none	none
ENSMUSG00000003662	Ciao1	108	974	0.0294437	2	-1.12544	0.237577	0.00327075	1	-3.90527	2.76002e-08	0	0	-25.3034	5.68603e-12	0.0394688	6	-1.01723	0.183448	0.123985	78	1.86182	0.000460253	0.0034579	1	-3.78427	7.28815e-08	0.00103231	1	-5.43716	5.91791e-11	0.0100318	1	-2.29485	0.00741733	0.329242	1	0.248582	0.919769	up_Hepatocytes	none
ENSMUSG00000003680	Taf6l	482	4934	0.0693999	14	-0.911468	0.0520317	0.228275	21	0.303909	0.688524	0.148347	2	0.182061	0.907446	0.0502163	36	-1.32564	5.45718e-06	0.201641	254	0.263778	0.343914	0.254055	14	0.193371	0.865747	0.288306	16	0.926743	0.156226	0.00410225	1	-4.72542	2.21524e-25	0.155072	23	0.28217	0.642904	none	none
ENSMUSG00000003721	Insig2	1274	37193	0.30897	33	-1.45394	0.000547976	0.255166	30	-1.64083	3.71183e-05	0.00345857	2	-6.60539	2.60402e-93	0.330633	94	-1.21318	2.6452e-06	0.729384	788	1.46384	2.68847e-17	0.448139	21	-1.07663	0.0662979	0.518892	20	-1.06983	0.0389425	0.58466	15	-0.707012	0.457265	0.873795	27	-0.241703	0.73142	up_Hepatocytes	none
ENSMUSG00000003731	Kpna6	280	2545	0.00796517	1	-2.2865	0.00354327	0.095179	4	-0.066055	0.975413	0.147701	2	1.63159	0.625005	0.00288804	9	-3.54545	9.2294e-11	0.0607221	179	1.5725	0.000869562	0.028488	6	-0.582209	0.675001	0.0152289	4	-1.46955	0.120006	0.0221835	3	-0.790314	0.61755	0.00667575	5	-2.29658	4.49389e-05	up_Hepatocytes	none
ENSMUSG00000003746	Man1a	2046	138909	0.26	68	-0.800853	0.00123947	0.745907	86	0.776309	0.00123912	0.492056	12	0.286877	0.656962	0.251069	143	-0.920579	4.80658e-08	0.395998	1043	-0.133915	0.240434	0.564866	65	0.242151	0.572256	0.778917	70	0.773491	0.00566083	0.547022	36	0.37151	0.392282	0.57165	65	0.477264	0.0558252	up_Endothelial	none
ENSMUSG00000003752	Itpkc	64	525	0.000358695	1	-5.46177	1.53292e-05	0	0	-23.9082	1.32124e-05	0	0	-23.8409	6.08198e-06	0.00174076	1	-3.42588	0.000455734	0.0374032	40	1.44305	0.0638353	0.0601687	3	1.19481	0.623032	0.00436807	1	-2.03216	0.0458584	0.0788664	1	1.36696	0.716573	0	0	-23.8897	1.08709e-05	none	none
ENSMUSG00000003762	Coq8b	123	950	0.0297983	4	0.50276	0.721358	0.00463811	1	-2.10834	0.0279729	0.00702641	1	-1.26374	0.334872	0.00458118	5	-2.08842	0.00218392	0.0302003	71	0.837242	0.218331	0.00976069	3	-0.90747	0.385953	0.11542	2	1.00394	0.726228	0.00602031	2	-1.52329	0.0839384	0.00727899	1	-1.47835	0.209641	none	none
ENSMUSG00000003778	Brd8	553	9526	0.03613	12	-2.78253	1.02647e-17	0.735231	18	0.111886	0.901332	0	0	-27.5995	4.2145e-46	0.193197	33	-1.21333	0.000726307	0.650554	326	1.20185	9.16076e-07	0.206727	9	-1.00523	0.108543	0.297654	14	-0.82094	0.174787	0.706593	4	-0.316431	0.845848	0.340922	8	-0.85871	0.253173	up_Hepatocytes	none
ENSMUSG00000003779	Kif20a	88	411	0.0018715	1	-2.52015	0.00243067	0.00334394	2	-1.69222	0.046901	0	0	-23.2185	3.04514e-08	0.00309147	4	-1.94709	0.0143431	0.0185433	62	3.00607	1.60486e-05	0	0	-23.2699	8.56033e-08	0.00226785	2	-2.20977	0.00263921	0	0	-23.2417	6.92356e-08	0.000260023	1	-5.28941	1.90114e-07	up_Hepatocytes	none
ENSMUSG00000003808	Farsa	358	3739	0.0280791	3	-3.07965	3.14638e-11	0.15622	4	-1.43003	0.0291168	0	0	-27.2184	2.84262e-34	0.141059	16	-1.09616	0.00584246	0.651021	242	2.03769	1.39638e-12	0.155296	3	-1.65117	0.0347861	0.0512808	5	-2.15938	1.3021e-06	0.22013	1	-1.37487	0.306274	0.0868462	8	-1.75267	0.00200821	up_Hepatocytes	none
ENSMUSG00000003809	Gcdh	1136	24258	0.567082	18	-2.80597	4.44203e-20	0.243018	19	-3.42912	1.34714e-49	0.112723	2	-4.25695	2.91437e-10	1.9856	64	-1.62711	1.79019e-12	8.37191	758	3.28779	1.0067e-105	2.3862	12	-2.53368	2.2455e-09	0.164619	9	-4.37589	1.55436e-54	1.19345	11	-2.11946	3.22696e-06	0.414759	17	-3.3266	3.66585e-25	up_Hepatocytes	none
ENSMUSG00000003810	Mast2	1824	164167	0.183263	56	-0.569097	0.0708336	0.844703	77	1.63114	6.69492e-06	1.03415	11	1.87991	0.0624361	0.192508	126	-0.64766	0.00737747	0.20317	911	-0.977309	6.72473e-11	0.547856	58	0.834397	0.0753176	0.642014	64	1.19252	0.00142313	0.406921	28	0.409653	0.600571	0.456584	60	0.898578	0.00269536	up_Endothelial	none
ENSMUSG00000003812	Dnase2a	242	2079	0.0669035	4	0.241075	0.883717	0.0283349	5	-0.577781	0.586365	0	0	-24.8595	9.2219e-16	0.0704158	12	-0.292161	0.816856	0.047359	143	0.483511	0.322068	0.0982893	8	0.950589	0.560074	0.00628834	5	-2.40036	1.12487e-06	0.00849314	1	-2.05783	0.0212138	0.0213733	5	-1.01609	0.357105	none	none
ENSMUSG00000003813	Rad23a	240	1664	0.0186667	2	-2.15893	0.000317045	0.0550743	4	-0.861641	0.307849	0	0	-25.8643	2.26328e-23	0.10557	17	-0.0749169	0.923553	0.138466	148	1.10907	0.000786155	0.0209424	3	-1.87593	0.00119467	0.0523716	2	-1.12399	0.224467	0.0753762	6	0.0601682	0.957823	0.021194	6	-1.77079	0.000441165	up_Hepatocytes	none
ENSMUSG00000003814	Calr	671	5428	0.217701	14	-1.59086	1.34997e-06	0.766005	19	-0.405466	0.432581	1.52865	5	0.819156	0.536902	1.7032	59	0.411309	0.290325	1.07786	398	0.651806	0.000436578	0.861974	18	-0.114637	0.872087	0.104305	8	-2.57641	2.94122e-16	0.745621	7	-0.430093	0.636499	0.217525	10	-1.95905	8.44877e-07	up_Hepatocytes	none
ENSMUSG00000003824	Syce2	1122	21527	0.0480887	22	-2.46968	2.24361e-21	0.0112845	15	-4.43544	5.02956e-94	0.00890683	2	-4.69178	1.83932e-32	0.118954	59	-1.5054	3.01219e-10	0.452725	758	2.92261	8.67133e-71	0.087509	12	-2.09444	1.16561e-06	0.0110592	10	-4.52622	6.85565e-77	0.0685274	9	-2.22351	9.55323e-06	0.0291329	16	-3.24117	4.38737e-27	up_Hepatocytes	none
ENSMUSG00000003847	Nfat5	1770	65893	0.578572	59	-0.443061	0.157706	1.39022	72	0.861664	0.00625881	1.01649	10	0.477468	0.612612	0.441162	126	-0.91099	3.49188e-06	0.644032	923	-0.133686	0.334753	0.923073	48	0.184005	0.715604	0.952238	52	0.332493	0.351095	1.05778	29	0.348982	0.587858	1.19312	56	0.707409	0.0336588	up_Endothelial	none
ENSMUSG00000003848	Nob1	195	1652	0	0	-24.4095	2.46895e-12	0	0	-24.4207	4.15023e-12	0	0	-24.3532	1.56351e-12	0.013202	12	-1.00606	0.0959202	0.0442551	123	2.01546	2.15464e-05	0.00401158	2	-2.55627	7.02958e-05	0.00662039	2	-1.93718	0.00960389	0.0185844	1	-0.598714	0.770669	0.0201644	6	-0.295986	0.766743	up_Hepatocytes	none
ENSMUSG00000003849	Nqo1	58	339	9.10147e-05	1	-5.62734	0.0012651	0.02608	1	1.8704	0.624269	0	0	-22.0419	0.000776178	0.00244469	3	-1.01502	0.402586	0.00382739	25	-1.09965	0.329358	0.0242905	4	2.28976	0.442476	0.00970678	1	0.817252	0.769725	0.000667896	1	-2.72832	0.0227604	0.00773186	7	0.739889	0.67936	none	none
ENSMUSG00000003863	Ppfia3	66	589	0	0	-23.3365	9.03502e-05	0.00673405	2	-0.858088	0.544529	0	0	-23.2805	7.07761e-05	0.0292878	8	0.93742	0.546953	0.0172915	23	-0.508629	0.572916	0	0	-23.3319	0.000165364	0.0278516	3	0.889474	0.677391	0.0300806	1	1.03666	0.766918	0.0477718	4	1.52364	0.531566	none	none
ENSMUSG00000003865	Gys1	140	1519	0.0229966	1	-2.36086	0.00260025	0.162142	9	0.332233	0.748587	0.805169	2	1.97088	0.544062	0.081101	2	-2.07429	0.0127722	0.40129	84	1.26565	0.00523305	0.225969	2	-0.207423	0.915473	0.0194518	2	-2.24656	0.000417357	0.0407879	2	-1.14457	0.260482	0.0174403	1	-2.56861	0.000742738	up_Hepatocytes	none
ENSMUSG00000003868	Ruvbl2	41	457	0.00214539	1	-1.08557	0.477462	0.00511962	2	0.106129	0.961825	0.00265612	1	-0.661323	0.706816	0.00487397	1	-0.230898	0.920605	0.00777845	21	1.13469	0.293985	0	0	-22.0393	0.00457406	0.000988101	2	-2.152	0.0653701	0	0	-22.0112	0.00370469	0.00229704	2	-0.949891	0.515205	none	none
ENSMUSG00000003873	Bax	124	1132	0.00472627	1	-3.56078	9.44698e-08	0.0193506	3	-1.62959	0.0150745	0.262491	1	1.4732	0.656517	0.0344088	9	-1.07411	0.0846424	0.15368	77	1.95846	8.1199e-05	0.176957	1	-0.279349	0.911131	0	0	-25.5221	1.51376e-12	0	0	-25.4869	2.43886e-12	0	0	-25.5127	1.84415e-12	up_Hepatocytes	none
ENSMUSG00000003882	Il7r	54	1036	0.0435658	2	1.78398	0.533227	0.000661285	1	-3.56497	0.0204883	0.824999	1	5.23857	0.493471	0.00438038	3	-1.10432	0.440921	0.0114615	28	-0.833027	0.525101	0.00521212	3	-0.629441	0.717936	0.0108004	2	0.203545	0.928649	0	0	-22.8232	0.0070991	0.00454986	2	-0.848743	0.586988	none	T-cells
ENSMUSG00000003923	Tfam	191	2404	0.000863939	2	-5.365	5.03434e-13	0.00429288	4	-3.0795	5.8033e-09	0.00618867	1	-2.47603	0.00251036	0.00960093	12	-2.02112	9.01905e-06	0.0804368	126	2.37122	2.96986e-07	0.00626519	3	-2.55648	5.30274e-06	0.0220121	4	-1.26124	0.23559	0.0223508	3	-0.839385	0.500572	0.0271281	4	-0.940326	0.43857	up_Hepatocytes	none
ENSMUSG00000003929	Zfp81	140	1124	5.0244e-05	1	-6.96174	1.32856e-05	0.000561907	3	-3.49209	0.00018933	0	0	-22.5205	8.23521e-06	0.00836842	9	0.186733	0.90736	0.00861027	74	0.757888	0.383507	0.000874265	4	-2.83926	0.000926647	0.0246133	3	1.35761	0.658586	0.00133609	2	-2.20813	0.0139861	0.00109373	4	-2.51036	0.00141072	none	none
ENSMUSG00000003948	Mmd	694	9334	0.0081515	8	-3.03478	3.07493e-17	0.00592444	10	-3.48079	5.30714e-26	0.0026708	1	-4.50078	4.52684e-20	0.017696	34	-1.98682	2.25309e-13	0.110052	502	3.10426	4.85849e-33	0.00608966	7	-3.41235	5.66926e-24	0.0179991	6	-2.24544	0.000141119	0.0152855	6	-2.15216	0.000157266	0.00495754	6	-3.70829	1.71066e-26	up_Hepatocytes	none
ENSMUSG00000003949	Hlf	1137	39196	5.95457	34	0.0259154	0.9699	11.4238	41	1.02235	0.0458534	20.3635	6	2.03131	0.204924	5.26646	77	-0.542077	0.0848811	2.43545	574	-0.752565	8.20354e-05	7.46866	29	0.338917	0.653229	11.4065	30	0.294692	0.669875	3.47832	12	-0.61499	0.467119	14.3732	49	2.47688	2.07314e-07	up_Endothelial	none
ENSMUSG00000003955	Fam162a	678	20049	0.0640421	20	-1.08726	0.0657933	0.268024	22	0.4225	0.666875	0.561449	5	1.65195	0.482494	0.0823569	51	-0.626791	0.115499	0.116836	326	-0.648937	0.0251587	0.0936	15	-0.391406	0.628126	0.229663	19	0.776802	0.269577	0.800484	12	1.88917	0.160537	0.371043	32	1.50948	0.0269767	up_Tcell	none
ENSMUSG00000003970	Rpl8	408	5155	0.30243	16	-0.402556	0.501304	0.312871	6	-1.26468	0.0535346	0.139796	1	-1.25951	0.355341	0.618308	38	0.379868	0.421363	0.717233	202	0.454047	0.106415	1.81481	6	0.145634	0.916477	0.333361	6	-1.26364	0.0579168	2.00381	6	0.50544	0.758443	0.0642663	6	-2.36716	2.08373e-07	none	none
ENSMUSG00000003974	Grm3	747	25682	0.0183652	20	-0.187091	0.815859	0.0575421	31	1.34064	0.196835	0.0155175	3	-0.345622	0.780311	0.0100164	49	-1.11137	0.00957018	0.0201066	375	-0.356552	0.384594	0.00580167	19	-1.79331	3.50653e-05	0.0390918	20	0.696349	0.568206	0.0648392	16	1.07581	0.690229	0.0362113	38	0.785859	0.375795	none	none
ENSMUSG00000003992	Ssbp2	568	5964	0.0265563	17	-0.610072	0.370383	0.0323305	21	-0.361965	0.645962	0.0197581	4	-0.884472	0.441102	0.0463116	33	-0.249334	0.773721	0.0447605	269	-0.837976	0.0553509	0.172516	17	1.49777	0.273155	0.0929017	21	0.947262	0.347517	0.437839	9	2.06105	0.420866	0.0570791	24	0.520886	0.509217	none	none
ENSMUSG00000004018	Fancl	499	8004	0.0289227	7	-2.98863	1.65683e-14	0.0596028	11	-1.9554	6.76952e-08	1.54074	4	0.981453	0.693763	0.158647	33	-1.2503	0.00104805	0.642027	282	0.918316	0.000897084	0.313797	14	-0.178327	0.846127	1.41644	10	-0.0451772	0.970869	0.897489	7	0.77862	0.578073	0.367917	12	-0.296841	0.72465	up_Hepatocytes	none
ENSMUSG00000004031	Brinp2	1041	38043	2.07115	42	0.174602	0.760079	2.16108	32	0.369222	0.497904	1.99442	6	0.28249	0.836155	2.09486	81	-0.426862	0.201923	1.28403	489	-0.326848	0.0856962	1.17583	34	-0.0677572	0.915832	3.07617	31	0.618802	0.249456	3.67762	15	0.227082	0.847053	2.49926	42	1.06054	0.0128625	up_Tcell	none
ENSMUSG00000004035	Gstm7	144	1422	0.00670163	2	-2.84966	3.01156e-05	0.00686451	2	-2.76804	1.26815e-05	0	0	-25.2259	4.63803e-12	0.219033	11	0.49249	0.691953	0.104831	82	1.22534	0.0176621	0.00510723	1	-3.20695	6.7725e-06	0.0153606	3	-1.83124	0.0223744	0.0497569	4	0.046281	0.975186	0.000863804	1	-5.59319	4.76719e-11	up_Hepatocytes	none
ENSMUSG00000004038	Gstm3	92	1455	0.000537139	1	-4.96427	6.22402e-05	0	0	-23.9847	4.35678e-05	0.00246914	1	-2.69957	0.00497364	0.0549349	8	0.539337	0.755427	0.0348321	43	0.43796	0.648939	0.00176324	1	-3.29508	0.0013861	0	0	-23.9754	3.00162e-05	0.47731	4	2.82363	0.509699	0.00214026	1	-3.02429	0.00220841	none	none
ENSMUSG00000004040	Stat3	1239	36433	2.57343	28	-0.816415	0.0973039	4.05865	34	-0.101109	0.872159	0.48501	5	-1.74871	0.0569712	0.957506	69	-1.1946	1.42422e-06	2.20938	697	0.627197	0.000455706	7.99531	37	0.321694	0.684006	2.49802	24	-0.923061	0.0564263	9.71163	17	0.130868	0.91725	4.64812	34	0.288258	0.6531	up_Hepatocytes	none
ENSMUSG00000004043	Stat5a	258	2565	0.0401057	4	-2.2915	7.1507e-07	0.0192992	2	-3.44325	6.6779e-13	0	0	-27.0502	1.18182e-28	0.0790361	8	-1.77206	2.28705e-05	0.573911	180	2.19391	3.77085e-11	1.29507	5	0.366381	0.810363	0.0188531	1	-3.61699	1.04075e-11	0.0234742	2	-2.86277	7.47996e-08	0.0272551	2	-2.86599	1.10562e-08	up_Hepatocytes	none
ENSMUSG00000004054	Map3k11	147	1417	0.008104	6	-0.987984	0.269474	0.00904277	6	-0.801781	0.362103	0.00549291	1	-1.41515	0.249159	0.0568444	8	0.408231	0.841178	0.0232554	92	0.302803	0.707214	0.0394656	3	0.569459	0.841718	0.014996	1	-0.513337	0.778279	0.00437219	1	-1.82889	0.0944007	0.0101634	3	-0.785141	0.560455	none	none
ENSMUSG00000004056	Akt2	507	5778	0.0551414	6	-2.87143	1.73002e-15	0.349021	14	-0.763309	0.128404	0.569804	3	0.151537	0.918474	0.346734	24	-1.12625	0.00113578	1.15952	335	1.9581	1.16161e-18	0.204803	12	-1.28559	0.0047606	0.0604291	5	-2.76464	3.1866e-14	0.0703728	3	-2.5487	1.04255e-06	0.0524811	9	-2.73628	3.24506e-17	up_Hepatocytes	none
ENSMUSG00000004069	Dnaja3	754	8991	0.0219304	19	-1.53118	0.000132333	0.070902	20	0.0163943	0.982864	0.0113721	3	-2.32558	0.00011274	0.0477361	50	-0.627327	0.144777	0.084528	421	0.627533	0.0122007	0.108109	21	0.526118	0.579189	0.0365655	13	-0.906358	0.0899977	0.0156351	5	-1.94579	4.55537e-05	0.0683448	23	-0.128558	0.881831	up_Hepatocytes	none
ENSMUSG00000004070	Hmox2	932	7454	0.0600119	26	-1.33614	0.0008001	0.220503	39	0.166374	0.802814	0.050682	4	-1.34792	0.0951011	0.131114	54	-0.771143	0.0470717	0.199002	471	0.567378	0.00883639	0.183109	29	0.256276	0.707027	0.0523486	28	-1.31207	4.88185e-06	0.416598	17	0.942887	0.398358	0.0846502	30	-0.875905	0.0733842	up_Hepatocytes	none
ENSMUSG00000004071	Cdip1	964	17607	0.0923224	18	-2.23582	2.705e-15	0.755329	24	-0.964497	0.0549863	0.844722	4	-0.364341	0.837579	0.301745	45	-1.62687	3.20684e-08	0.90035	605	1.7635	2.54335e-22	0.486497	21	-0.533734	0.361849	0.0568335	11	-3.21742	1.30248e-21	0.0828339	7	-2.42699	9.17342e-09	0.702848	22	-0.46769	0.464417	up_Hepatocytes	none
ENSMUSG00000004085	Map3k20	1422	30548	0.0561953	35	-0.76595	0.0543527	0.193002	60	0.935778	0.0466676	0.0928703	9	0.1553	0.822744	0.0534795	90	-0.811215	0.000763571	0.0892426	735	-0.298814	0.10296	0.103133	39	0.140165	0.827267	0.199091	49	0.973829	0.05244	0.0920691	25	0.101243	0.869963	0.137658	56	0.639738	0.107593	up_Endothelial	none
ENSMUSG00000004096	Cwc15	160	1107	0.00653994	2	-3.01115	4.47559e-06	0.0569566	3	-0.580756	0.651808	0.141454	1	1.04899	0.719084	0.0108687	5	-2.38718	9.50825e-06	0.105058	103	1.05646	0.0205938	0.307238	7	1.57156	0.31623	0.00182288	2	-4.64676	2.70725e-12	0.0266693	2	-0.999477	0.402879	0.0113795	3	-2.0942	0.000313411	up_Hepatocytes	none
ENSMUSG00000004098	Col5a3	880	17410	0.00491681	13	-4.12107	3.28957e-46	0.00280296	9	-4.9379	2.17148e-52	0.00042745	1	-7.56484	4.78627e-57	0.0191714	39	-2.39124	2.5721e-18	0.155862	596	3.87098	5.73168e-48	0.00803949	10	-3.46045	2.01712e-28	0.00359452	10	-4.59432	2.94732e-47	0.0143824	10	-2.5904	2.25713e-11	0.00352026	11	-4.58859	3.03281e-50	up_Hepatocytes	none
ENSMUSG00000004099	Dnmt1	296	3890	0.0394751	6	-1.39927	0.0902206	0.331031	12	1.05761	0.368801	0.113078	2	0.517384	0.794442	0.0351577	15	-1.33825	0.0080354	0.140468	144	0.0410485	0.932912	0.0247068	9	-1.4377	0.0028032	0.118984	13	0.508968	0.538816	0.469797	2	0.650323	0.82058	0.225816	12	0.729511	0.537971	none	none
ENSMUSG00000004100	Ppan	165	1316	0.130946	1	-1.56812	0.127705	0.0078076	1	-4.04003	5.04588e-13	0.0192669	1	-2.42819	0.00351952	0.230474	10	-0.579786	0.430269	0.342342	108	1.75886	3.70392e-06	0.265615	4	-0.139968	0.927994	0.0199971	1	-2.9961	2.24419e-06	0	0	-26.514	3.5472e-20	0.0304233	2	-2.21611	0.000379993	up_Hepatocytes	none
ENSMUSG00000004105	Angptl2	72	824	0.00510249	5	0.635514	0.687295	0.00104939	1	-1.70355	0.189684	0.0444937	1	3.63746	0.516581	0.000740635	3	-2.24974	0.0274492	0.00330906	30	-0.681402	0.493785	0.00328552	3	0.00661586	0.997264	0.000492266	1	-2.76452	0.0139391	0.0400485	7	3.69287	0.264908	0	0	-21.6485	0.000751463	none	none
ENSMUSG00000004110	Cacna1e	433	1956	0.794317	11	0.818793	0.513912	0.324662	19	0.763442	0.383831	0.126655	3	0.279847	0.847138	0.187945	36	0.375588	0.509803	0.180443	181	-0.691119	0.0383273	0.258119	14	0.508965	0.650265	0.288465	18	0.842811	0.294929	0.0578104	4	-0.881587	0.282589	0.0626598	13	-0.654315	0.168863	none	none
ENSMUSG00000004113	Cacna1b	163	2527	0.00237697	4	-3.35489	0.00029115	0.00936233	8	-1.40534	0.0565881	0.0832981	2	1.475	0.618833	0.00648192	11	-2.0044	0.00696146	0.100837	58	0.946884	0.251812	0.0179789	5	-0.636351	0.626085	0.00193949	3	-3.65548	0.000220955	0.00379442	1	-2.70348	0.00693587	0.543267	7	1.70379	0.55375	none	none
ENSMUSG00000004127	Trmt10a	334	2597	0.0103194	6	-2.30562	1.30501e-07	0.0502272	9	-0.20981	0.797866	0.0177301	2	-1.4549	0.123629	0.0318956	11	-1.29329	0.0306891	0.0898767	197	1.20511	0.000175058	0.0459656	7	-0.39938	0.70003	0.0145182	5	-1.89092	0.000191923	0.0133836	4	-1.87709	0.00035947	0.060056	13	0.0772907	0.92924	up_Hepatocytes	none
ENSMUSG00000004151	Etv1	308	4449	0.0214756	13	-0.387711	0.62836	0.0824958	15	1.32369	0.230532	0.00173216	1	-3.83925	9.28105e-10	0.0248006	17	-0.598931	0.488066	0.0278563	135	-0.599984	0.15602	0.039067	12	0.202162	0.899113	0.0431723	16	0.457291	0.684003	0.0717134	7	1.24104	0.435619	0.0535793	16	0.851675	0.400458	none	none
ENSMUSG00000004187	Kifc2	229	2533	0.0914719	7	-0.130317	0.888377	0.225137	4	-0.622269	0.671056	0.0646153	2	-0.270455	0.843644	0.0649504	10	-1.04207	0.0724818	0.148016	122	0.156745	0.744394	0.492321	5	0.911287	0.59815	0.310646	3	-0.550627	0.741705	0.474467	3	1.10504	0.616983	0.107935	10	0.175118	0.846892	none	none
ENSMUSG00000004207	Psap	532	5388	0.0175184	10	-1.545	0.000319215	0.082515	14	0.249473	0.813855	0.00415875	1	-3.48771	3.91651e-08	0.0284895	41	-0.878741	0.00912713	0.066601	278	-0.318954	0.356497	0.310124	30	2.46909	0.00221034	0.0267416	11	-1.04506	0.0677708	0.126305	10	0.934342	0.542023	0.0321453	13	-0.823042	0.246913	up_Kupffer	none
ENSMUSG00000004221	Ikbkg	670	10111	0.0956658	13	-1.25473	0.0829511	0.0579169	14	-1.383	0.00775512	0	0	-26.5683	1.43668e-44	0.0414682	41	-1.72817	1.86198e-08	0.217161	421	2.29019	7.21128e-19	0.0115931	5	-3.43927	2.60884e-15	0.00391756	5	-4.77524	1.78096e-38	0.0151817	6	-2.79436	9.00476e-16	0.135418	11	-0.928802	0.322127	up_Hepatocytes	none
ENSMUSG00000004231	Pax2	162	1786	0.00184841	4	-1.46777	0.12291	0.0038772	7	-0.404727	0.747223	0	0	-22.2101	0.000169625	0.00577048	14	0.140958	0.910867	0.00620967	56	-0.6464	0.442444	0.0121493	5	1.04921	0.716756	0.00311667	8	-0.687805	0.46511	0.0250889	3	2.02731	0.619663	0.0126848	12	1.38808	0.268063	none	none
ENSMUSG00000004233	Wars2	1361	50957	0.0642959	37	-1.00136	0.0040907	0.370747	62	1.43573	0.00149236	0.157413	5	0.340538	0.756182	0.104369	102	-0.371007	0.207583	0.110915	674	-0.615903	0.000687112	0.214947	42	0.534268	0.415551	0.183035	39	0.315275	0.580912	0.302836	19	0.849697	0.399174	0.205259	52	0.785901	0.0266383	up_Endothelial	none
ENSMUSG00000004263	Atn1	142	778	0.00169506	1	-3.16126	5.23901e-05	0.00262297	1	-2.59954	0.0020951	0	0	-23.7208	1.42835e-08	0.0379943	7	0.349376	0.842996	0.0251901	97	1.25731	0.0554727	0.00363662	3	-2.02148	0.00389012	0.00136904	1	-3.45865	1.17428e-05	0	0	-23.7441	3.31092e-08	0.0146866	3	-0.236458	0.878323	none	none
ENSMUSG00000004264	Phb2	315	3021	0.134793	5	-1.71382	0.00862478	0.129271	3	-1.86597	0.00415527	0	0	-27.2125	2.85607e-35	0.376706	15	-0.616417	0.275761	0.556946	214	1.83122	1.80571e-10	0.027265	3	-2.91005	8.57567e-12	0.119682	3	-1.69645	0.00780374	0.0954028	5	-1.09091	0.07186	0.0641295	4	-2.23223	0.000113627	up_Hepatocytes	none
ENSMUSG00000004266	Ptpn6	222	2788	0.268602	5	-0.891726	0.262058	1.07794	9	0.356181	0.727663	0	0	-27.1895	2.65552e-24	0.813602	20	0.201012	0.783482	0.73548	86	-1.04251	0.00300127	5.10276	19	2.8697	0.00231587	1.02306	6	0.0422113	0.971705	0.261581	3	-0.38604	0.779596	0.514514	12	0.593379	0.473835	up_Kupffer	none
ENSMUSG00000004268	Emg1	481	6852	0.0702878	16	-0.892339	0.180864	0.0323143	7	-1.79459	0.000456578	0.00200016	1	-5.35267	9.02847e-26	0.0571366	28	-1.15201	0.00560869	0.1902	284	1.23295	3.25059e-05	0.041607	9	-1.43461	0.0173944	0.0158894	5	-2.75082	2.18441e-08	0.384387	9	0.330819	0.882034	0.198197	13	0.419579	0.673775	up_Hepatocytes	none
ENSMUSG00000004270	Lpcat3	1192	24328	0.552498	20	-2.57519	4.58577e-17	0.819869	27	-2.32489	1.79199e-16	0.0863923	1	-4.56019	3.375e-09	2.25435	73	-1.32573	1.75587e-09	6.3611	758	2.80885	3.0394e-84	0.943876	14	-2.75388	1.1069e-13	0.355897	16	-3.39472	2.52468e-28	1.97223	12	-1.31751	0.0152782	0.246346	15	-3.20152	9.28777e-31	up_Hepatocytes	none
ENSMUSG00000004285	Atp6v1f	146	1919	0.0372741	4	-1.4225	0.153466	0.267565	6	0.0881043	0.960389	0	0	-25.6143	3.20837e-12	0.0925808	13	-0.423763	0.638057	0.141009	84	0.588004	0.290709	0.714597	5	0.532865	0.83394	0.00665303	1	-3.30171	1.58802e-06	0.850449	2	1.06374	0.74672	0.018961	2	-1.94774	0.0153943	none	none
ENSMUSG00000004317	Clcn5	281	2080	0.0018579	7	-1.39926	0.0744463	0.00163335	9	-1.58882	0.0366532	0.00506592	3	0.10698	0.93859	0.00151442	13	-1.76061	0.0120017	0.00549912	149	0.107827	0.906095	0.0105799	10	1.14674	0.459939	0.000398636	4	-3.6178	4.91614e-05	0.0503751	6	3.04192	0.476137	0.00134455	7	-1.84993	0.0103991	none	none
ENSMUSG00000004319	Clcn3	696	8330	0.0140947	11	-1.66308	0.0285125	0.0772255	21	0.814476	0.40124	0.104027	4	1.47909	0.392208	0.0170288	39	-1.28906	0.0026835	0.0425334	432	0.506275	0.0913593	0.0261878	13	-0.572182	0.508504	0.0151989	10	-1.30907	0.0104867	0.0734889	13	0.68633	0.697962	0.0316844	9	-0.367545	0.688744	none	none
ENSMUSG00000004344	Gpx5	113	1382	0.00586027	2	-2.07851	0.00613505	0.0150161	1	-1.16154	0.409044	0.13321	1	2.00727	0.597719	0.0150141	9	-0.808359	0.235124	0.0478251	61	0.83829	0.114663	0.0326102	3	0.154597	0.933078	0.000838257	1	-4.76018	1.48597e-08	0	0	-24.3608	1.93294e-09	0.0464994	8	0.764918	0.550648	none	none
ENSMUSG00000004347	Pde1c	977	11907	0.0603447	33	-0.624252	0.307183	0.259288	48	1.28869	0.0678674	0.282831	9	1.64643	0.312717	0.0768066	67	-0.587583	0.246685	0.0806803	464	-0.83265	0.00372612	0.0673737	32	-0.300075	0.660366	0.229853	40	1.10384	0.143671	0.485427	16	1.91275	0.129175	0.136694	36	0.492481	0.523673	none	none
ENSMUSG00000004356	Utp20	1132	78391	5.64882	40	-0.0920842	0.884315	21.0671	52	1.24072	0.0279654	33.8408	6	1.4153	0.491681	4.144	86	-0.313058	0.372092	4.31813	522	-0.894076	1.47665e-05	6.07942	31	-0.274767	0.708234	18.8826	34	0.0718735	0.926935	8.33262	16	0.0197975	0.986587	24.9411	49	3.05851	1.1608e-08	up_Endothelial	none
ENSMUSG00000004359	Spic	946	60024	1.58083	34	-0.714416	0.170075	5.84722	37	1.2268	0.0364446	3.60419	4	-0.300375	0.885117	1.2832	68	-0.40305	0.279478	1.70847	422	-0.787445	0.000429686	2.78672	35	0.466809	0.530924	4.9778	29	0.892604	0.164818	1.11211	16	-0.766086	0.375161	6.99507	44	2.1381	0.00010144	up_Endothelial	none
ENSMUSG00000004360	9330159F19Rik	27	307	0	0	-21.9782	0.0280448	0	0	-21.9892	0.0387052	0	0	-21.9224	0.0258629	0.0230127	3	1.56542	0.643352	0.00455537	13	-0.845511	0.632573	0.0493471	3	2.86951	0.566444	0	0	-21.98	0.0314042	0	0	-21.9455	0.0382502	0.000911975	1	-2.20086	0.174116	none	none
ENSMUSG00000004364	Cul3	597	7209	0.01892	14	-0.728781	0.491992	0.0135777	15	-0.954557	0.102493	0.00658047	2	-1.87513	0.0352546	0.0173166	34	-0.763072	0.178658	0.0306241	372	0.772027	0.0246235	0.0525383	12	0.468954	0.799631	0.00989931	8	-1.40836	0.0113682	0.0700214	10	1.02978	0.631826	0.00343648	9	-2.84984	1.49491e-12	up_Hepatocytes	none
ENSMUSG00000004383	Large1	1828	169704	0.530809	60	-0.452101	0.320973	1.42316	75	0.948893	0.0411948	0.95531	11	0.527259	0.685844	0.427109	131	-0.920617	0.00128644	0.53937	929	-0.415462	0.0237269	1.68732	63	1.04449	0.0572003	0.931734	60	-0.0939171	0.881065	1.01447	35	0.460004	0.586618	1.3549	60	1.2184	0.00397507	up_Endothelial	none
ENSMUSG00000004393	Ddx56	148	1447	0.0212393	2	-2.71024	8.35037e-06	0.015616	1	-3.28536	3.09921e-07	0.0832047	1	-0.639562	0.707634	0.193315	7	-1.6186	0.0249345	0.527476	95	2.08398	2.46538e-06	0.477428	4	0.0445721	0.978771	0	0	-26.5308	3.25165e-16	0.332097	1	-0.383259	0.872794	0.0157307	1	-3.14294	1.56762e-06	up_Hepatocytes	none
ENSMUSG00000004394	Tmed4	151	1383	0.463432	4	-0.0342741	0.982088	0.0362557	2	-2.12009	0.00256304	0	0	-26.3242	8.78089e-18	0.178866	7	-1.58423	0.0353205	0.306149	102	1.61857	0.000146057	0.882811	5	0.367473	0.845101	0.00860123	1	-3.71549	3.7208e-10	0.0188016	1	-2.57377	0.000664263	0.00675378	1	-3.95313	2.59908e-11	up_Hepatocytes	none
ENSMUSG00000004415	Col26a1	126	775	0.000370779	5	-2.7915	0.0232315	0.000522284	3	-2.30437	0.0551304	0.0529278	4	4.31656	0.463768	0.00120282	7	-1.16248	0.324639	0.00306933	45	-0.189046	0.882468	0.00119007	5	-1.09055	0.368844	0.000573415	3	-2.16488	0.0640125	0.000688582	2	-1.86813	0.136702	0.0123516	9	2.18605	0.49629	none	none
ENSMUSG00000004446	Bid	249	2872	0.0102046	5	-2.01528	0.000161748	0.038413	5	-0.89099	0.49011	0	0	-25.1183	3.27693e-15	0.03464	16	-0.655804	0.345923	0.0788785	158	1.28	0.00367102	0.140749	7	0.450924	0.83072	0	0	-25.1769	5.87854e-15	0.045291	3	-0.261177	0.89563	0.00419388	6	-3.20144	2.81735e-10	up_Hepatocytes	none
ENSMUSG00000004451	Ralb	175	2025	0.00707997	2	-0.95585	0.477462	0.00815176	2	-0.847775	0.592641	0	0	-23.4117	5.48782e-08	0.00666281	8	-1.15368	0.235286	0.0163149	101	0.171964	0.809911	0.0427977	8	1.62962	0.387903	0.000861449	2	-3.7707	2.44083e-06	0.00622478	1	-1.0001	0.557318	0.0362029	11	1.34145	0.446878	none	none
ENSMUSG00000004455	Ppp1cc	222	2836	0.136793	5	-0.582752	0.51644	0.0185795	3	-2.77263	2.42312e-08	0	0	-26.5201	9.97607e-21	0.279742	13	-0.562205	0.454387	0.442322	137	1.43498	9.48308e-05	0.0291294	3	-2.22003	0.000120564	0.0660384	4	-1.65139	0.027309	0.513645	3	0.290149	0.895026	0.032244	6	-1.92876	0.000140274	up_Hepatocytes	none
ENSMUSG00000004460	Dnajb11	331	4255	0.00847036	2	-4.22301	3.0982e-19	0.161667	6	-1.27422	0.0991542	0	0	-26.8842	1.82461e-29	0.188113	15	-1.09816	0.04039	0.461194	236	2.56513	2.05769e-14	0.00239215	1	-5.85732	7.67154e-27	0.0339556	2	-2.63565	1.56841e-06	0.0197238	2	-2.89458	1.69604e-08	0.00519658	2	-4.73833	1.91093e-24	up_Hepatocytes	none
ENSMUSG00000004462	Tbccd1	318	2603	0.0130956	5	-2.83184	2.10865e-12	0.0618057	5	-1.39132	0.0565086	0.0121578	1	-2.84296	0.000141357	0.119183	16	-0.851643	0.151098	0.228196	199	2.01999	1.38723e-09	0.0818586	2	-1.12697	0.289687	0.0131933	4	-2.88119	3.1483e-11	0.0252672	2	-2.00386	0.00239083	0.00638965	3	-3.82515	2.83735e-18	up_Hepatocytes	none
ENSMUSG00000004500	Zfp324	321	6624	0.234883	12	0.296127	0.748463	0.416018	8	0.337871	0.769509	0	0	-26.5253	9.99304e-23	0.315329	29	0.410537	0.552422	0.213508	136	-0.88198	0.0136477	0.0616304	6	-1.23544	0.0632271	0.702103	9	0.772143	0.498721	1.18956	6	1.37781	0.459973	0.485759	20	1.58823	0.0316529	up_Tcell	none
ENSMUSG00000004508	Gab2	921	7294	0.00519563	36	-0.749354	0.107746	0.0192538	62	1.24519	0.0190826	0.0935136	9	3.41612	0.134948	0.0113441	68	0.366734	0.597235	0.00211365	380	-3.27198	5.74374e-11	0.0812788	46	3.65974	0.000337291	0.0186597	38	1.0443	0.366684	0.0159131	22	0.889313	0.410236	0.00478716	34	-0.879331	0.140394	up_Endothelial	none
ENSMUSG00000004530	Coro1c	329	5475	0.115184	7	0.544137	0.816139	0.0466632	14	0.745265	0.41791	0.0550066	2	0.893502	0.734108	0.0118128	27	-1.26481	0.0221542	0.0181	148	-1.60325	0.00816493	0.0122198	10	-1.0962	0.105427	0.108974	11	1.35011	0.392453	0.609799	10	3.27874	0.18524	0.127016	18	1.6804	0.258536	none	none
ENSMUSG00000004535	Tax1bp1	687	8769	0.0547974	12	-2.21764	1.55292e-10	0.125409	15	-1.66164	0.000352414	0.179684	1	-0.928843	0.558219	0.221278	54	-0.543603	0.100608	0.434166	413	1.25059	3.19128e-09	0.718771	11	-0.0237902	0.983656	0.315987	12	-1.55187	0.0216078	0.166843	6	-0.831594	0.264143	0.155182	12	-1.09084	0.0376974	up_Hepatocytes	none
ENSMUSG00000004552	Ctse	51	385	0	0	-23.3707	0.00118945	0.347077	4	2.70948	0.448467	0	0	-23.3147	0.000984621	0.0401383	4	0.8739	0.665219	0.00475074	21	-2.60803	0.040253	0.00528781	2	-1.16648	0.438732	0.0847381	3	1.917	0.480686	0.00471133	1	-1.27336	0.441978	0.0548915	7	2.18693	0.172199	none	none
ENSMUSG00000004558	Ndrg2	1363	33394	0.37318	23	-2.63687	4.25007e-18	0.14255	21	-3.56031	2.62512e-55	0.125341	2	-3.57818	6.73201e-07	1.3061	90	-0.967526	4.89435e-06	3.74852	864	2.64763	1.96749e-86	0.649406	21	-2.18056	1.69922e-10	0.207987	22	-3.12458	1.84787e-32	1.28471	20	-1.16192	0.0168874	0.109752	18	-3.75671	7.98471e-56	up_Hepatocytes	none
ENSMUSG00000004561	Mettl17	314	7825	0.624794	9	0.0872882	0.949056	0.0229078	6	-2.36265	1.31402e-08	0.0282117	1	-1.97462	0.0360539	0.563348	18	-0.880727	0.249282	0.296282	173	1.3646	8.6126e-05	0.0262156	3	-2.26423	8.73109e-06	0.0328976	6	-1.87161	2.18442e-05	0.0650369	2	-1.22249	0.218277	0.189794	7	-0.447907	0.685183	up_Hepatocytes	none
ENSMUSG00000004562	Arhgef40	307	1822	3.64901	4	0.0908459	0.953992	0.174242	6	-0.949553	0.19662	0.068301	1	-1.33528	0.291038	0.108439	20	-0.962174	0.0131811	0.523032	166	0.851955	0.00856608	0.0330784	4	-2.34904	2.75668e-07	0.899603	7	0.176282	0.880038	0.221861	5	0.0857687	0.947298	0.0934534	7	-1.0301	0.0676598	up_Hepatocytes	none
ENSMUSG00000004565	Pnpla6	504	7163	0.13182	8	-2.34743	1.09226e-09	1.20036	8	-1.43413	0.014919	0	0	-28.4234	8.3029e-58	0.315269	24	-1.59404	2.63615e-07	1.89688	340	2.30023	6.32389e-23	0.346731	5	-2.21718	6.55988e-05	0.537342	6	-1.78844	0.00171729	0.0335692	1	-4.06479	3.97057e-16	0.475081	8	-1.35557	0.0171829	up_Hepatocytes	none
ENSMUSG00000004567	Mcoln1	222	1700	0.0066865	3	-3.58915	5.70088e-13	0.0107796	2	-3.07333	8.55287e-09	0	0	-26.077	1.65182e-19	0.222755	12	-0.357125	0.700731	0.204345	148	1.52666	0.000148888	0.239538	3	-0.281581	0.876717	0	0	-26.1366	2.9948e-19	0.221472	2	0.345023	0.872732	0.0280982	1	-2.17978	0.00815755	up_Hepatocytes	none
ENSMUSG00000004568	Arhgef18	572	8620	0.0231392	9	-3.12712	9.20429e-24	0.140472	14	-1.31373	0.00880467	0.0295366	1	-2.78132	0.00037924	0.10653	25	-1.66394	9.1459e-07	0.530622	363	1.76713	5.632e-12	1.20761	9	0.362843	0.775272	0.0304953	6	-2.81488	3.94058e-17	0.0129444	2	-3.97976	1.04719e-20	0.353062	9	-0.929953	0.286258	up_Hepatocytes	none
ENSMUSG00000004591	Pkn2	645	6274	0.0539766	6	-2.58718	6.02497e-13	0.0605943	7	-2.43904	6.79299e-13	0.00494271	1	-5.58595	4.6558e-44	0.437864	31	-1.06817	0.00697725	0.604025	425	1.70881	6.04952e-15	1.43212	8	-0.152662	0.90257	0.122633	8	-1.80887	3.96485e-05	0.427149	8	-0.11837	0.918064	0.0575334	12	-2.28507	8.58135e-14	up_Hepatocytes	none
ENSMUSG00000004610	Etfb	628	8537	0.193194	8	-2.5875	8.34945e-12	1.36797	15	-0.787308	0.131984	0.511047	2	-1.10848	0.343259	1.43422	56	-0.33807	0.313933	2.89753	385	1.50965	7.43181e-14	3.28421	4	-1.54933	0.0339647	4.51675	4	-1.91012	0.0028895	0.336887	6	-1.46613	0.00448829	0.308478	11	-1.78115	5.14026e-06	up_Hepatocytes	none
ENSMUSG00000004626	Stxbp2	254	2631	0.0633691	5	-1.66198	0.00312004	0.0192574	4	-2.98771	4.58461e-12	0	0	-26.8522	3.42229e-25	0.227209	14	-1.13787	0.0409636	0.505973	167	1.1	0.00143989	1.87789	9	1.45705	0.253117	0.0243246	2	-2.88714	2.07205e-08	0.0293978	1	-2.62179	0.000318355	0.214013	5	-0.525719	0.592426	up_Hepatocytes	none
ENSMUSG00000004631	Sgce	474	9107	0.389156	14	-0.131218	0.877345	0.625489	19	0.600372	0.385138	1.50112	4	1.48692	0.510273	0.865452	39	0.060899	0.932245	0.370458	208	-0.601433	0.0384148	0.908236	16	0.342304	0.754922	0.686021	12	-0.19564	0.829956	0.775513	9	0.3535	0.810908	1.56727	23	1.38472	0.0647085	none	none
ENSMUSG00000004633	Chn2	1305	32505	0.0855433	27	-1.7484	1.76355e-05	0.16555	34	-0.93577	0.042288	0.0517647	3	-2.07856	0.0112286	0.0692233	76	-1.74449	3.06376e-17	0.363693	832	2.13887	6.25417e-37	0.0435769	23	-2.26507	3.94656e-17	0.0534495	24	-2.38265	1.21849e-09	0.183051	15	-0.676978	0.406078	0.0365451	24	-2.84178	6.7561e-13	up_Hepatocytes	none
ENSMUSG00000004637	Wwox	2117	334666	0.0769586	73	-0.488653	0.174849	0.117297	85	0.288613	0.245642	0.167579	12	0.805235	0.191986	0.0708304	166	-0.676743	0.00368168	0.0932515	1059	-0.108594	0.3969	0.142254	67	0.543671	0.0809358	0.166696	71	0.67569	0.0662642	0.0695603	35	-0.586417	0.280385	0.131714	65	0.487282	0.0222128	none	none
ENSMUSG00000004642	Slbp	448	10186	0.533929	17	-0.30515	0.634613	1.38494	10	-0.656577	0.410963	35.0338	1	1.30376	0.704451	0.90992	31	-0.276263	0.598194	2.0647	226	0.325355	0.310764	3.66089	11	0.0525714	0.967656	0.286688	8	-1.60455	0.00256353	18.6814	4	1.04916	0.587048	1.3085	8	-0.225101	0.813869	none	Hepatocytes
ENSMUSG00000004651	Tyr	73	1010	0.0248029	4	-0.644591	0.500807	0.167846	5	1.02421	0.540562	0.0245487	1	-0.509695	0.776447	0.0128168	4	-1.87081	0.025375	0.208208	31	0.425791	0.583745	0.00961802	1	-2.10876	0.0497167	0.52087	4	1.37261	0.526226	0	0	-24.9151	9.11762e-06	0.00951268	1	-2.10551	0.0390192	none	none
ENSMUSG00000004655	Aqp1	133	1035	0.100074	9	1.22781	0.595544	0.269164	26	3.77184	0.0109812	0.0122201	1	-0.52217	0.766879	0.00956686	12	-0.995009	0.130939	0.00262807	24	-4.31182	1.42045e-05	0.000930911	1	-4.24514	1.32075e-05	0.0798707	9	1.58215	0.342738	0.165877	10	2.71313	0.242728	0.0489109	10	1.21025	0.39577	up_Endothelial	Endothelial cells
ENSMUSG00000004661	Arid3b	326	5617	0.0659469	9	0.894942	0.515143	0.0143952	9	-0.981068	0.215297	0.140747	3	2.22777	0.405562	0.0496131	24	0.559164	0.545735	0.0265677	171	-0.4077	0.363117	0.0310834	7	0.0582507	0.968133	0.000312067	3	-6.30634	1.64824e-16	0.0139837	4	-0.95747	0.436411	0.0622832	13	1.19605	0.195406	none	none
ENSMUSG00000004665	Cnn2	51	256	0	0	-21.5579	0.000107861	0.00969168	4	1.66365	0.442214	0	0	-21.5021	8.49757e-05	0.00317848	1	-0.229464	0.919135	0.00168854	21	-1.75972	0.0802326	0.00123189	1	-1.35476	0.372863	0.0110189	3	1.82677	0.428759	0.0078359	2	1.36439	0.590783	0.0193324	3	2.55932	0.409633	none	none
ENSMUSG00000004667	Polr2e	94	837	0	0	-24.7348	7.9326e-09	0.00578444	2	-2.43487	0.000731712	0	0	-24.6783	5.51025e-09	0.0815029	7	-0.0172856	0.991734	0.0700721	60	1.43939	0.0180223	0.0447677	1	-0.384375	0.869019	0	0	-24.7367	8.59093e-09	0.0158664	2	-0.951412	0.427056	0.0145507	2	-1.35251	0.232907	up_Hepatocytes	none
ENSMUSG00000004668	Abca13	666	7996	0.0204496	21	-0.322543	0.779879	0.0413877	29	0.666522	0.574494	0.0045725	5	-2.16481	1.77317e-05	0.0509778	46	0.843225	0.3598	0.025964	294	-0.896917	0.0695059	0.0267014	26	0.141737	0.918478	0.0572965	22	0.761774	0.640324	0.048627	6	0.853782	0.680468	0.045079	23	0.608785	0.696654	none	none
ENSMUSG00000004677	Myo9b	620	15813	0.0610489	16	-0.95767	0.0953861	0.0983183	16	-0.708527	0.387886	1.14572	2	2.29492	0.41819	0.0401857	39	-1.47569	2.96998e-05	0.224995	339	0.680953	0.0314037	0.193542	16	0.249256	0.833051	0.117707	19	-0.298753	0.722509	0.270655	7	-0.0293258	0.989253	0.0575541	19	-0.861242	0.0978901	up_Hepatocytes	none
ENSMUSG00000004698	Hdac9	1805	111070	0.0193463	56	-1.09598	3.9282e-05	0.0560957	72	0.445815	0.283418	0.0825679	9	0.915415	0.541752	0.0331389	130	-0.439569	0.199945	0.034181	884	-0.652716	0.000128011	0.11997	68	1.62081	0.00012732	0.0884796	64	1.06993	0.0297985	0.0696424	34	0.687997	0.424343	0.0407043	57	0.0141991	0.96968	up_Kupffer	none
ENSMUSG00000004709	Cd244	65	532	0.0230441	3	1.40323	0.631973	0.00279285	2	-1.17053	0.417518	0.203038	1	4.42228	0.502117	0.00197149	5	-1.76795	0.190211	0.00316507	17	-2.27511	0.169061	0.250627	4	3.76183	0.475082	0	0	-22.5282	0.0160051	0.00857208	2	0.479833	0.830052	0.00504808	3	-0.293713	0.847343	none	none
ENSMUSG00000004730	Adgre1	536	3423	0.00168021	21	-1.90387	0.00104632	0.0033131	22	-0.976584	0.313448	0.00131389	3	-2.21329	0.00178232	0.00439042	49	-0.547305	0.389011	0.00561441	239	-1.0741	0.078777	0.0629333	42	3.75378	0.00647122	0.00224867	15	-1.51071	0.0443354	0.000925972	4	-2.74039	0.000101048	0.00636322	21	-0.0116061	0.992659	up_Kupffer	Kupffer and dentritic cells
ENSMUSG00000004748	Mtfp1	87	881	0.00988421	1	-2.98775	4.56295e-05	0.0119671	1	-2.8464	0.000205919	0	0	-25.7674	8.17809e-11	0.0193986	3	-2.30553	0.000336898	0.434004	64	3.11303	2.62984e-07	0.0370633	2	-1.29365	0.197358	0.00366424	1	-4.19603	1.89001e-08	0	0	-25.7912	2.12903e-10	0.00898364	1	-3.05448	3.7779e-05	up_Hepatocytes	none
ENSMUSG00000004768	Rab23	159	2027	0.00950602	2	-2.71755	1.14171e-05	0.0284239	5	-1.34528	0.0637782	0	0	-25.6113	9.97018e-13	0.0415693	9	-0.975826	0.116422	0.174394	104	1.21894	0.0159866	0.00595946	2	-3.35789	3.98499e-07	0.0996047	3	-0.565706	0.692709	0	0	-25.635	2.76684e-12	1.33701	3	0.99755	0.643152	up_Hepatocytes	none
ENSMUSG00000004771	Rab11a	349	3367	0.011512	9	-1.94065	3.79116e-07	0.0764013	11	0.331912	0.757684	0.0570691	1	0.125623	0.955247	0.0221588	22	-1.23993	0.00498961	0.0619188	190	0.293162	0.4536	0.0880831	7	0.158902	0.927129	0.105857	10	0.596155	0.616682	0.0316729	4	-0.626074	0.582428	0.0915983	8	0.420838	0.735514	none	none
ENSMUSG00000004788	Eif2b2	57	483	0.00623541	1	-2.13535	0.0250193	0.0035245	1	-2.88866	0.00162273	0	0	-24.3881	1.6669e-06	0.0116056	2	-1.71846	0.0831383	0.0845383	42	3.07896	0.000187234	0.00465893	1	-2.47958	0.0104157	0	0	-24.4463	2.49231e-06	0	0	-24.4115	3.39842e-06	0.00172201	1	-3.79412	6.19561e-05	up_Hepatocytes	none
ENSMUSG00000004789	Dlst	727	18567	0.463051	11	-1.84161	7.76874e-05	1.69997	15	-0.986093	0.0787373	27.4026	3	0.545406	0.844155	0.906672	34	-1.26753	0.000156653	1.84584	433	1.38776	3.28169e-11	5.94148	20	0.39006	0.660038	0.344483	11	-2.03128	1.93208e-06	0.130375	8	-2.15067	4.22556e-09	1.97961	14	-1.1323	0.0581929	up_Hepatocytes	none
ENSMUSG00000004798	Ulk2	1924	107395	2.96255	60	-0.881209	0.00118432	9.34027	80	1.12414	2.09886e-05	6.31991	11	0.333316	0.724568	2.87764	127	-1.07243	3.80506e-08	4.00691	995	-0.142555	0.272292	4.93869	61	0.0272127	0.953067	10.521	64	1.05481	0.00116571	5.33743	30	0.187029	0.748743	7.28913	65	0.886048	0.000817031	up_Endothelial	none
ENSMUSG00000004815	Dgkq	559	7135	0.0281255	5	-3.97614	6.73472e-37	0.391358	8	-1.87045	0.000150166	0.0126038	1	-4.84231	4.57013e-23	0.224208	25	-1.90784	1.16396e-10	1.27173	385	2.52076	6.13541e-30	1.13698	6	-1.94182	0.00782803	0.292223	12	-1.49748	0.000731929	1.21147	4	-0.873413	0.458753	0.0716997	5	-3.19961	3.01061e-14	up_Hepatocytes	none
ENSMUSG00000004837	Grap	127	3216	0.496559	6	0.750013	0.588385	1.91122	7	1.03085	0.533278	0.0219584	1	-1.76652	0.093238	0.21465	10	-0.0575643	0.957026	0.598749	49	-0.945954	0.105427	0.00732227	1	-3.54414	4.12477e-06	2.0128	4	1.42899	0.414842	1.83877	4	1.9397	0.41954	0.327165	5	0.328946	0.830801	none	none
ENSMUSG00000004843	Chmp2b	110	706	0.000463816	2	-3.53537	8.10341e-05	0.00077912	2	-2.80099	0.000922406	0	0	-22.2902	2.29143e-06	0.00275058	9	-1.00915	0.146616	0.00715738	65	1.00254	0.230208	0.0022892	2	-1.27123	0.334995	0.0235488	3	1.59954	0.614269	0	0	-22.3134	4.62585e-06	0.000892575	3	-2.57544	0.00089413	none	none
ENSMUSG00000004846	Plod3	89	1084	0.0747382	2	0.374506	0.859791	0.0712001	4	0.595446	0.739218	0	0	-24.5057	8.77359e-07	0.00661049	5	-2.16859	0.00329413	0.0878309	51	0.609415	0.411883	0.238879	5	1.38058	0.607705	0.0029524	1	-3.20935	0.000248001	0	0	-24.5291	1.81624e-06	0.00205688	1	-3.66922	5.88162e-05	none	none
ENSMUSG00000004849	Ap1s1	63	435	0.061278	2	1.09209	0.636119	0.0269632	2	0.180345	0.935046	0.0078329	1	-0.905261	0.565394	0.0208135	6	0.115344	0.930006	0.0333729	28	0.353527	0.672944	0	0	-23.8037	3.93446e-05	0.00635836	2	-1.42267	0.211514	0.0187071	1	0.0215559	0.994221	0	0	-23.8009	2.81785e-05	none	none
ENSMUSG00000004865	Srpk1	1227	12263	0.859755	42	-0.29922	0.495192	1.26062	60	0.828371	0.0060387	1.14699	7	0.81565	0.342655	0.606921	76	-0.678097	0.0031721	0.899001	581	-0.432868	0.00243319	0.799836	38	0.0459106	0.931134	1.93874	52	1.29315	0.000164465	0.769639	22	0.012653	0.98609	1.17281	55	0.819127	0.0051584	up_Endothelial	none
ENSMUSG00000004872	Pax3	159	2170	0.0560526	5	0.590222	0.749069	0.045358	9	0.690272	0.633546	0	0	-24.2517	6.43156e-07	0.0198251	15	-0.435262	0.650644	0.0263024	61	-1.31095	0.0691387	0.156683	6	1.56438	0.551479	0.243574	6	1.55387	0.528254	0.0649882	4	1.22368	0.587318	0.0567621	8	0.771809	0.671081	none	none
ENSMUSG00000004880	Lbr	270	3713	0.125503	7	-0.437148	0.712376	0.0514864	9	-0.816421	0.232653	0.0127799	1	-2.43974	0.00314184	0.122945	14	-0.461298	0.575638	0.175141	133	0.435583	0.308283	0.225943	5	0.407257	0.799406	0.253317	9	-0.0778502	0.958366	0.0411939	4	-1.03243	0.281686	0.122331	12	0.0247473	0.981979	none	none
ENSMUSG00000004895	Prcc	349	3099	0.0124966	5	-0.733996	0.548026	0.0123126	7	-0.596051	0.522663	0.00183679	1	-3.15063	4.2091e-06	0.00528767	13	-1.79537	2.69084e-05	0.0207698	211	0.523278	0.186495	0.0244225	7	0.337316	0.824895	0.0183708	11	0.0552791	0.952288	0.00360799	2	-2.22837	0.000342878	0.0427696	9	1.04409	0.472855	none	none
ENSMUSG00000004896	Rrnad1	517	4601	0.0290527	7	-2.47448	7.96585e-09	0.0603972	8	-1.51943	0.0010328	0.27881	3	0.572048	0.745364	0.11789	22	-1.47672	0.00122079	0.267101	354	1.56791	1.51083e-10	0.139298	8	-0.493947	0.557536	0.164181	11	-0.93607	0.221343	0.0170326	4	-2.92054	2.59154e-14	0.109944	14	-0.695319	0.24478	up_Hepatocytes	none
ENSMUSG00000004897	Hdgf	298	2148	0.0246219	4	-3.02052	2.97107e-11	0.0381828	3	-2.6053	7.43572e-08	0.0224428	1	-2.84963	0.000181035	0.239502	17	-0.835105	0.091579	0.65665	159	1.21859	8.65809e-05	1.66385	7	0.302639	0.836213	0.364065	5	-0.669559	0.472839	0.219468	3	-0.456035	0.727741	0.139372	7	-0.796491	0.214754	up_Hepatocytes	none
ENSMUSG00000004902	Slc25a18	129	1424	0	0	-23.5012	1.63293e-05	0.0491325	9	1.34646	0.537549	0	0	-23.4452	1.23605e-05	0.00177411	6	-2.87985	0.00101958	0.0135853	78	-0.248012	0.812671	0.0744219	5	1.64325	0.596753	0	0	-23.5031	1.80435e-05	0.277133	3	2.75909	0.588718	0.00181949	5	-2.71436	0.00110191	none	none
ENSMUSG00000004929	Thop1	35	324	0	0	-24.1002	0.000172035	0	0	-24.1113	0.000269833	0.0721957	1	1.65832	0.629859	0.123336	7	1.13177	0.503123	0.053414	16	0.159075	0.877222	0.0475397	1	0.325882	0.915616	0.0603353	1	0.438285	0.863041	0	0	-24.0673	0.000250875	0	0	-24.0928	0.000228622	none	none
ENSMUSG00000004931	Apba3	162	1642	0.0315054	1	-3.25995	4.41887e-08	0.0626554	3	-2.19481	7.62546e-05	0	0	-27.175	3.74737e-23	0.280804	12	-0.800743	0.134013	0.977009	115	1.90243	1.22638e-07	0.726983	2	-0.969177	0.476916	0.186464	1	-2.09981	0.0135776	0.749234	2	-0.23066	0.908429	0.011603	1	-4.17845	1.02883e-14	up_Hepatocytes	none
ENSMUSG00000004933	Matk	37	764	0.00142391	1	-3.22419	0.0282145	0	0	-23.6121	0.012423	0	0	-23.545	0.00757468	0.00461198	3	-1.68922	0.168311	0.104811	9	0.178335	0.889404	0.0163174	1	-0.150666	0.955778	0.0088119	2	-0.738449	0.625966	0.0180991	1	0.195801	0.948675	0.152713	3	2.59825	0.321043	none	none
ENSMUSG00000004934	Pias4	142	1672	0.00631688	2	-2.14397	0.00291732	0.031177	3	-0.306646	0.841583	0	0	-24.5075	9.80971e-11	0.116261	8	0.439859	0.781841	0.0455445	88	1.2032	0.042384	0	0	-24.5593	2.9908e-10	0.0016441	1	-3.99706	4.97824e-08	0.00651348	1	-2.04577	0.0293222	0.000643962	1	-5.28797	1.15779e-09	up_Hepatocytes	none
ENSMUSG00000004936	Map2k1	1345	42159	1.07568	48	0.273694	0.580095	1.60003	53	0.505465	0.328014	1.34028	8	0.79534	0.539052	1.42867	103	-0.140287	0.736305	0.63529	678	-0.395101	0.0287753	1.58324	42	0.53774	0.413314	1.17007	37	0.118228	0.842346	0.436102	18	-0.689771	0.246273	1.46324	47	0.892497	0.0455671	up_Tcell	none
ENSMUSG00000004937	Sgta	238	1886	0.0117904	7	-1.33286	0.0212278	0.0383013	6	0.0920779	0.942723	0.0559163	1	0.750152	0.777882	0.0196825	21	-0.610533	0.194194	0.0453544	140	0.963235	0.00983381	0.0211002	5	-0.605916	0.583222	0.00381766	1	-3.01968	2.16485e-06	0.0326611	2	-0.220969	0.924483	0.00953935	5	-1.58259	0.00259116	up_Hepatocytes	none
ENSMUSG00000004945	Tmem242	116	913	0	0	-23.4045	2.11935e-06	0.00125901	1	-3.21708	0.000423961	0	0	-23.3485	1.55778e-06	0.0025025	5	-2.29128	0.00236821	0.023707	66	2.63125	0.000596297	0.00194763	2	-2.54156	0.00203505	0.00135716	1	-3.09644	0.000481402	0.021709	1	0.606934	0.849884	0.00171168	3	-2.71108	0.000521285	up_Hepatocytes	none
ENSMUSG00000004947	Dtx2	91	600	0	0	-22.6305	3.33649e-05	0.0354994	2	1.67676	0.605617	0.00266254	1	-1.24667	0.365523	0.00375252	7	-0.923381	0.335616	0.00933571	51	0.854767	0.362629	0.000827162	1	-2.99988	0.00346375	0.00208288	2	-1.68462	0.0774455	0	0	-22.5978	4.90385e-05	0.00102029	2	-2.67645	0.0028326	none	none
ENSMUSG00000004948	Zp3	858	55291	1.22774	34	0.15699	0.828403	3.21247	35	1.4295	0.0171225	8.5488	8	3.08179	0.0600286	1.16283	77	0.263656	0.55828	0.524047	304	-1.72328	1.296e-12	1.53774	25	0.285447	0.752857	3.25072	35	1.15535	0.0848944	1.60966	13	0.124087	0.930395	4.11335	45	2.53731	3.21007e-06	up_Endothelial	none
ENSMUSG00000004951	Hspb1	209	956	0.00894328	2	-2.57044	1.36854e-06	0.243655	14	1.84363	0.0451192	0.320496	4	2.37199	0.263706	0.0245311	11	-1.18956	0.00490955	0.0614432	95	-0.138051	0.736721	0.10309	5	0.503287	0.719649	0.0320117	3	-0.941332	0.239567	0.0296551	1	-1.16073	0.436172	0.0468618	12	-0.112615	0.870869	up_Endothelial	none
ENSMUSG00000004952	Rasa4	137	1803	2.42734	3	-0.0946558	0.964201	0.149941	3	-0.724074	0.508799	10.6728	1	2.59741	0.568425	0.301658	11	-0.0674087	0.945068	0.406933	51	-0.944733	0.0461064	1.00303	13	2.07984	0.0497202	0.163344	5	-0.167423	0.874522	0.23794	3	0.367482	0.837772	0.809515	8	1.28184	0.297648	up_Kupffer	none
ENSMUSG00000004980	Hnrnpa2b1	1322	26720	0.166601	16	-2.69979	1.98196e-20	1.33566	33	-0.753853	0.0740892	0.839669	2	-0.960562	0.448825	0.57165	73	-1.33086	3.95847e-09	1.51577	812	1.75642	1.06143e-35	1.32043	32	-0.50558	0.348647	0.505912	14	-2.58287	1.45199e-09	1.24583	22	-0.409479	0.585996	0.241636	25	-2.05027	2.61217e-12	up_Hepatocytes	none
ENSMUSG00000004994	Ccdc130	111	1635	0	0	-24.4905	4.26733e-08	0.00117922	1	-4.39782	9.8437e-07	0.0129421	1	-0.899521	0.560221	0.0228202	8	-0.603885	0.541411	0.0655745	68	2.08858	0.0010053	0	0	-24.4859	8.43381e-08	0	0	-24.4923	4.649e-08	0	0	-24.4575	6.81558e-08	0.0402447	2	0.0227453	0.990347	up_Hepatocytes	none
ENSMUSG00000004996	Mri1	190	1445	0.0271202	5	-1.81957	0.000555186	0.0209299	3	-2.23732	2.8944e-05	0	0	-26.1559	5.89094e-19	0.0691353	11	-0.9998	0.0683493	0.24185	128	1.50576	0.000261117	0.723714	2	0.0454732	0.98367	0	0	-26.2156	1.05823e-18	1.27906	3	0.953134	0.72238	0.00440242	2	-4.23574	8.64472e-15	up_Hepatocytes	none
ENSMUSG00000005034	Prkacb	453	5393	0.0805072	5	-1.79447	0.0034507	1.21491	12	-0.256115	0.835739	0	0	-26.9587	6.37951e-33	1.08303	26	-0.450348	0.528296	0.337452	273	0.837692	0.00779502	0.390094	11	-0.0501689	0.968279	0.0421146	7	-2.18386	2.08841e-06	1.22508	10	1.15091	0.459973	0.0311451	8	-2.40308	1.02379e-08	up_Hepatocytes	none
ENSMUSG00000005043	Sgsh	53	405	0	0	-22.6045	0.000224721	0.018296	1	0.925681	0.759413	0	0	-22.5487	0.000180259	0.0141246	5	0.880971	0.593152	0.00805916	28	-0.256079	0.810339	0.00261362	1	-1.37769	0.368649	0	0	-22.6064	0.000249861	0.0457338	2	2.39148	0.566281	0.00104044	1	-2.64627	0.0145002	none	none
ENSMUSG00000005054	Cstb	67	455	0	0	-24.3334	1.09377e-06	0.0900966	3	0.780679	0.718682	0	0	-24.2772	7.95899e-07	0.0439071	7	0.00775533	0.995659	0.0535082	39	0.927768	0.199253	0	0	-24.3288	2.11618e-06	0	0	-24.3353	1.19675e-06	0.0467778	1	0.445064	0.885175	0.0045728	1	-2.38123	0.0105225	none	none
ENSMUSG00000005057	Sh2b2	175	1530	0.00651526	8	-1.41065	0.0209602	0.0233183	4	0.123049	0.937523	0.0816185	2	1.94209	0.576987	0.0740235	24	1.39317	0.293354	0.0186608	60	-0.759574	0.223645	0.0174209	6	-0.0799586	0.953777	0.0214593	9	-0.035725	0.981962	0.0151124	2	-0.287558	0.872948	0.0259343	6	0.40079	0.77004	none	none
ENSMUSG00000005069	Pex5	364	3541	0.0168811	2	-3.89268	2.02834e-21	0.0667039	5	-2.18227	4.9077e-07	0.0130883	1	-3.9264	4.19423e-11	0.550349	19	-0.754407	0.121572	0.779847	242	2.07849	2.19863e-14	0.1368	6	-1.24584	0.0253959	0.0200214	2	-3.87996	7.89712e-18	0.0708416	3	-1.86931	0.00110975	0.176814	5	-1.59048	0.0163113	up_Hepatocytes	none
ENSMUSG00000005078	Jkamp	182	1820	0.0209379	3	-2.89778	3.42972e-09	0.345548	6	-0.349235	0.744558	0.0515384	1	-1.51417	0.187405	0.0408371	1	-3.37692	8.47189e-09	0.521748	124	1.7076	3.73406e-06	0.0392226	3	-2.0936	0.000141827	0.00666713	2	-4.36076	1.88577e-17	0.791404	3	0.632366	0.747128	0.695578	5	0.0600313	0.96471	up_Hepatocytes	none
ENSMUSG00000005087	Cd44	213	1507	0.0152482	13	0.888176	0.392088	0.00102289	4	-3.02568	1.00061e-05	0	0	-22.9135	1.03495e-08	0.00514974	24	-0.737696	0.248001	0.00152635	63	-3.74944	3.32302e-06	0.148956	36	5.23906	0.00027078	0.0052467	9	-0.691677	0.471066	0.00273778	4	-1.55798	0.0186445	0.0193781	11	1.15256	0.437955	up_Kupffer	none
ENSMUSG00000005089	Slc1a2	543	15114	0.0626287	22	-0.645486	0.349401	0.0033217	8	-4.4432	4.99784e-18	0.00309933	2	-4.46882	2.13445e-16	0.0263417	41	-1.60507	3.29089e-06	0.216024	306	2.21301	1.16172e-09	0.0354299	17	-1.40202	0.0325482	0.00667998	11	-3.43956	1.75612e-15	0.0137922	9	-2.35055	1.04977e-09	0.0496052	9	-1.45273	0.125976	up_Hepatocytes	Hepatocytes
ENSMUSG00000005102	Eif2ak4	781	15285	0.494378	28	-0.416585	0.500834	0.770093	30	0.585468	0.290746	0.267617	3	-0.936627	0.531907	0.37481	52	-0.543768	0.115354	0.473781	395	-0.146328	0.5421	0.53704	19	-0.16805	0.836654	1.33834	29	0.851261	0.170319	0.786075	11	-0.00246002	0.998399	0.784518	27	0.58901	0.325477	none	none
ENSMUSG00000005103	Wdr1	206	2107	0.0502016	2	-2.31256	0.000189037	0.970452	8	0.547195	0.631812	0	0	-26.9203	5.91068e-23	0.192707	12	-1.0257	0.0565431	0.597535	114	0.477119	0.201426	0.819089	10	1.10361	0.289985	0.324293	3	-0.97059	0.330721	0.344076	3	0.117463	0.945998	0.181059	4	-0.996077	0.278216	none	none
ENSMUSG00000005107	Slc2a9	1011	15037	0.0319299	18	-2.74908	1.40841e-16	0.0523858	16	-2.20851	1.42217e-09	1.20808	6	1.21599	0.5756	0.0923878	44	-1.57313	6.70278e-08	0.375947	632	2.50277	2.80112e-35	0.0277699	16	-2.7899	1.35715e-23	0.0232762	19	-2.97574	4.1974e-38	0.0166572	5	-3.44214	1.66317e-27	0.0338264	18	-2.60365	2.97162e-15	up_Hepatocytes	none
ENSMUSG00000005125	Ndrg1	110	1107	0.00114578	3	-2.31445	0.00362371	0.0270151	5	2.04063	0.385557	0.00223954	1	-1.29786	0.330877	0.00339995	6	-0.977055	0.43836	0.00586107	50	-0.417955	0.646042	0.0104241	2	0.594274	0.845391	0.0121648	3	0.752281	0.772156	0.00971676	2	0.682942	0.808339	0.000245591	1	-4.53082	8.45805e-05	none	none
ENSMUSG00000005131	4930550C14Rik	213	3244	0.0631597	9	1.45936	0.469928	0.0342683	9	1.16816	0.349339	0.0453092	2	1.65816	0.503438	0.0101325	22	-0.61163	0.415571	0.0104192	82	-1.16088	0.0312716	0.0320207	8	0.80756	0.707573	0.0252256	9	0.66765	0.62369	0.00245783	2	-2.46856	0.000298854	0.0352874	16	1.29731	0.246246	none	none
ENSMUSG00000005142	Man2b1	464	6109	0.0869828	9	-1.65846	0.000165463	1.09085	22	1.05074	0.145133	0.191168	1	-0.770703	0.64575	0.865178	35	-0.133654	0.844032	0.482172	231	0.0268477	0.936742	0.781816	20	1.09647	0.1179	0.221617	7	-1.03308	0.110079	0.823741	6	-0.122325	0.943175	0.11361	13	-1.20837	0.00792384	none	none
ENSMUSG00000005148	Klf5	113	780	0.00451844	3	-1.59526	0.0809318	0	0	-23.5898	8.95472e-07	0.168629	1	3.08699	0.534763	0.0277964	12	0.428213	0.789865	0.0135799	50	-0.469945	0.560444	0.0231971	5	0.700888	0.677404	0	0	-23.5805	5.83878e-07	0.179183	2	2.6637	0.512706	0.0126116	5	-0.0970458	0.939177	none	none
ENSMUSG00000005150	Wdr83	155	2101	0.0276759	1	-2.74204	7.91414e-05	0	0	-26.6198	1.46771e-16	0.0363735	1	-1.6772	0.116005	0.0164699	3	-3.32574	8.45412e-10	0.703015	108	2.68309	4.47679e-09	0.588696	4	0.139288	0.939231	0.0210597	1	-3.00754	5.00204e-06	0.0279856	1	-2.36886	0.00369461	0.0169984	3	-2.91535	2.15007e-07	up_Hepatocytes	none
ENSMUSG00000005161	Prdx2	239	3570	0.0215038	3	-2.1843	5.58844e-05	0.0119506	5	-2.85421	1.77642e-10	0	0	-26.1411	2.79161e-21	0.16498	21	0.0571133	0.94521	0.200615	142	1.30349	0.000319542	0.127487	3	-0.635058	0.6493	0.000616777	1	-6.99849	1.41413e-20	0.0174494	2	-2.30937	0.000154968	0.18265	8	-0.381057	0.7751	up_Hepatocytes	none
ENSMUSG00000005198	Polr2a	537	6132	0.267758	10	-1.59885	0.000273721	0.0696068	6	-3.00172	8.95238e-19	0	0	-28.39	2.51713e-61	0.564542	28	-1.13304	0.00113946	1.41838	328	1.43381	7.8118e-11	0.684799	10	-0.635664	0.368649	0.953928	6	-1.35279	0.0282585	5.78707	8	0.684661	0.628065	0.722446	17	-0.685843	0.228203	up_Hepatocytes	none
ENSMUSG00000005202	Shbg	469	16925	1.14684	16	-0.333054	0.660804	3.47973	20	1.03231	0.172346	3.94573	5	1.16539	0.595711	2.03457	32	0.0346159	0.956876	1.05497	165	-1.3168	7.82787e-06	3.20951	10	0.601868	0.594521	7.36876	12	0.285592	0.788155	2.34332	5	0.479841	0.753147	6.27229	29	2.84325	4.68325e-05	up_Tcell	none
ENSMUSG00000005204	Senp3	250	2821	0.117921	5	-1.24492	0.0355193	0.13835	3	-1.62397	0.0184557	0	0	-27.1107	1.39885e-29	0.324909	16	-0.575329	0.321376	0.533008	154	0.86794	0.00542745	0.453653	11	0.513061	0.593828	0.204181	5	-0.928034	0.236134	2.17985	4	0.964132	0.616451	0.0179478	3	-3.29676	5.0481e-15	up_Hepatocytes	none
ENSMUSG00000005220	Corin	222	2959	0.156515	5	1.63357	0.528403	0.00145901	5	-3.4984	9.86065e-05	0	0	-23.8941	4.19456e-06	0.0415759	24	0.844632	0.483572	0.0204474	86	-1.31376	0.0916364	0.0195615	10	0.155493	0.9125	0.0492118	7	0.583528	0.801903	0.00687343	5	-1.22778	0.114687	0.113907	5	2.18133	0.246416	none	none
ENSMUSG00000005225	Plekha8	291	3669	0.000692195	5	-4.5469	4.30877e-11	0.0128708	10	-0.528961	0.639594	0	0	-23.882	1.27737e-12	0.0113432	11	-0.90645	0.307671	0.0279694	197	2.25456	8.61358e-06	0.00198606	3	-3.04709	4.23187e-07	0.000832017	4	-4.28197	7.82773e-11	0	0	-23.9052	3.53767e-12	0.000499689	2	-5.00967	2.61083e-11	up_Hepatocytes	none
ENSMUSG00000005232	G6pc2	114	1145	0.00547849	1	-1.78316	0.0644326	0.00227318	2	-2.89308	2.10167e-05	0.00720496	1	-1.15294	0.400273	0.00864905	4	-1.35555	0.125642	0.0314927	72	2.84836	4.9414e-06	0	0	-23.9346	2.15867e-09	0	0	-23.9411	1.15536e-09	0.00387198	1	-2.11128	0.0228132	0	0	-23.9318	1.45327e-09	up_Hepatocytes	none
ENSMUSG00000005233	Spc25	1511	88789	30.598	53	0.26987	0.58511	89.4064	71	2.29851	3.3736e-08	46.426	8	0.340417	0.819049	19.3439	103	-0.955763	0.000453808	20.5903	704	-0.806369	4.11447e-06	57.1035	50	0.537141	0.391331	55.1961	54	0.225318	0.713554	62.6795	29	1.38671	0.0387104	47.3389	58	1.68244	2.84637e-05	up_Endothelial	none
ENSMUSG00000005237	Dnah2	567	9143	0.294831	16	-1.01033	0.0197366	1.61782	29	0.852853	0.146614	0.643052	4	0.52868	0.664303	1.62099	43	0.00120881	0.998224	1.06163	237	-0.582486	0.0246212	0.96621	13	-0.252541	0.774016	7.02015	30	1.56369	0.0335511	1.01528	2	-1.22144	0.331515	2.23791	25	0.986268	0.154305	up_PlasmaBcell	none
ENSMUSG00000005251	Ripk4	108	2553	0	0	-23.0316	4.55493e-05	0.0002429	1	-5.16522	0.000140362	0	0	-22.9757	3.52952e-05	0.0045308	6	-1.1947	0.271214	0.0181841	66	2.15346	0.00977638	0.00160751	4	-2.41962	0.00520997	0.0106091	4	0.16304	0.920844	0	0	-22.9989	6.70726e-05	0.000669122	1	-3.69851	0.000561144	up_Hepatocytes	none
ENSMUSG00000005262	Ufd1	633	8095	0.118476	17	-0.799304	0.200714	0.324921	11	-0.0668265	0.949836	0	0	-26.8057	4.68305e-45	0.0605275	33	-1.62393	2.70939e-06	0.246707	398	1.30743	2.14452e-07	0.363994	10	0.205086	0.86582	0.0199868	10	-2.79492	7.52236e-16	0.027982	3	-2.34225	7.59049e-06	0.0624297	10	-1.4178	0.00564144	up_Hepatocytes	none
ENSMUSG00000005267	Zfp287	66	439	0	0	-22.8087	0.0104887	0.165333	5	2.69241	0.520969	0	0	-22.7528	0.00929366	0.0026381	4	-1.6456	0.198749	0.0134173	22	-1.3047	0.34532	0.00233987	1	-1.7349	0.293262	0	0	-22.8105	0.0117229	0.0835726	6	3.14683	0.335262	0.023469	4	1.4244	0.511247	none	none
ENSMUSG00000005268	Prlr	1160	28512	0.0233463	14	-3.95777	1.09205e-47	0.0323954	22	-3.35053	3.30137e-58	0.209315	3	-1.34195	0.274272	0.118477	68	-1.79311	1.16096e-18	0.702264	695	2.3501	2.31005e-38	1.02879	22	-1.14936	0.127511	0.562198	13	-1.33809	0.0291778	0.0795075	14	-2.07974	6.63177e-11	0.309822	27	-1.37076	0.00981256	up_Hepatocytes	none
ENSMUSG00000005299	Letm1	356	6119	0.109495	12	-0.228985	0.84767	0.0085505	7	-2.99672	2.19712e-11	0	0	-25.8832	1.66981e-18	0.353662	27	0.168872	0.875555	0.142393	191	0.808976	0.0569722	0.0148751	8	-2.18613	2.96165e-07	0.0103782	9	-2.69325	1.61347e-10	0.938131	5	0.971379	0.738635	0.0593792	10	-0.730779	0.420406	none	none
ENSMUSG00000005312	Ubqln1	486	5700	0.0343138	5	-2.08513	1.07787e-05	0.0177845	8	-2.78736	7.24884e-15	0.0211887	2	-2.40732	0.000234465	0.0949493	25	-1.36254	0.00311815	0.321533	303	1.97084	3.81682e-11	0.305028	11	0.269183	0.823197	0.012614	7	-3.28606	2.01397e-17	0.00983677	2	-3.58149	5.55302e-15	0.0253236	7	-2.38151	5.34685e-08	up_Hepatocytes	none
ENSMUSG00000005320	Fgfr4	347	2899	0.0882164	5	-1.88943	0.000272359	0.0179844	3	-3.66535	1.14209e-20	0.0890134	2	-1.29106	0.17029	0.0325178	7	-3.12761	6.12552e-18	0.858382	225	3.43386	1.25966e-25	0.0393596	2	-2.85527	1.03235e-08	0.0335645	3	-2.8921	7.85106e-12	0	0	-27.4109	4.82705e-35	0.0285389	5	-2.93843	3.52844e-14	up_Hepatocytes	Hepatocytes
ENSMUSG00000005338	Cadm3	93	2449	0.0132985	2	-0.338858	0.862264	0.0251436	5	0.746713	0.636926	0	0	-23.5154	3.24754e-05	0.00874782	7	-0.890532	0.430409	0.0184752	35	-0.934774	0.251561	0.000588811	1	-4.42484	0.000263057	0.109309	6	2.68106	0.159756	0.0128067	3	-0.0281477	0.987848	0.0438801	3	1.05284	0.667349	none	none
ENSMUSG00000005354	Txn2	890	27916	0.996472	24	-0.677391	0.159491	4.67674	30	1.00785	0.0798948	3.61206	6	1.71637	0.195759	1.33022	74	-0.289739	0.436005	1.19675	436	-0.665416	0.00134446	4.05352	27	0.974486	0.141944	2.32441	20	-0.737623	0.227393	1.02235	11	-0.523578	0.557292	5.64738	38	2.12369	5.88162e-05	up_Tcell	none
ENSMUSG00000005360	Slc1a3	1499	117193	14.1116	53	-0.445186	0.290335	62.8799	70	2.22373	1.42727e-07	45.0817	8	-0.0370665	0.980717	23.628	117	-0.257857	0.466013	16.807	685	-0.978876	3.55867e-08	32.0437	54	0.9554	0.0486515	57.4232	52	0.715786	0.1968	39.1886	24	0.246882	0.809473	41.2524	55	1.67445	0.000137269	up_Endothelial	none
ENSMUSG00000005362	Crbn	282	3400	0.00863088	3	-3.40235	7.64557e-13	0.00807037	3	-3.54982	5.34157e-13	0.0529202	3	-0.735218	0.484618	0.0320779	18	-1.64425	9.5926e-06	0.29319	162	1.69225	3.13387e-06	0.078771	4	-0.898149	0.366998	0.0769845	4	-1.30483	0.142845	0.547801	4	0.897439	0.661337	0.0418056	8	-1.27276	0.0212936	up_Hepatocytes	none
ENSMUSG00000005364	Il5ra	133	2637	0.00956814	5	-0.697268	0.502776	0.00307378	3	-2.29153	0.00343629	0	0	-23.6896	7.21166e-08	0.00535016	4	-1.89431	0.0515923	0.019582	65	-0.206876	0.771021	0.0850083	4	2.00415	0.368649	0.0294473	8	0.919392	0.447108	0.00125154	2	-3.47118	1.01211e-05	0.0395705	7	1.2338	0.420141	none	none
ENSMUSG00000005370	Msh6	80	1014	0.000495668	1	-4.05478	0.00256346	0.00150251	3	-2.45962	0.0198213	0	0	-22.8963	0.000759647	0.00160722	3	-2.46737	0.0205611	0.0215255	43	2.10684	0.0361627	0.00186302	1	-2.19141	0.083175	0.0120173	2	0.351274	0.8498	0.00148642	1	-2.44855	0.041163	0.00193403	3	-2.08101	0.0389935	up_Hepatocytes	none
ENSMUSG00000005371	Fbxo11	1554	26460	0.265585	42	-1.42469	1.37046e-06	0.714639	67	0.316604	0.298647	0.62033	9	0.00747845	0.994846	0.351256	101	-0.944228	4.38018e-06	0.727874	825	0.475636	0.00016356	0.647745	43	-0.126589	0.80447	0.570932	52	-0.304191	0.382766	1.05774	29	0.754488	0.146546	0.444276	53	-0.270786	0.365484	none	none
ENSMUSG00000005373	Mlxipl	1841	73712	0.985693	49	-2.5078	3.96299e-24	2.71608	63	-1.42963	3.59478e-09	3.13639	10	-0.567159	0.348947	4.39522	121	-1.87372	4.30441e-23	8.88851	1020	2.45724	1.03997e-125	1.36835	42	-2.21792	3.4871e-15	2.38321	43	-1.75069	1.24878e-09	1.08336	20	-2.48036	1.41042e-10	2.33299	54	-1.07401	1.64924e-06	up_Hepatocytes	Hepatocytes
ENSMUSG00000005374	Tbl2	150	1311	0.00217411	2	-3.71586	5.81691e-07	0.108823	4	0.394395	0.855318	0.0307661	1	0.0252759	0.991362	0.0424713	13	-0.221694	0.850364	0.0541843	85	0.486121	0.47129	0.00212414	1	-3.77375	2.19307e-06	0.00488562	2	-2.59532	0.00014925	0.592078	3	2.35249	0.481514	0.0023945	1	-3.60497	3.51848e-06	none	none
ENSMUSG00000005378	Bud23	187	1972	0.00135551	1	-6.79955	1.25794e-21	0.115389	4	-1.4679	0.0241259	0	0	-27.0426	1.79672e-22	0.677372	14	-0.15733	0.846376	0.79186	109	1.41029	7.33022e-05	0.0657634	3	-1.83549	0.00269763	0.539319	2	-1.04832	0.339334	0.0563044	2	-1.85995	0.00957635	0.237863	5	-0.817131	0.367075	up_Hepatocytes	none
ENSMUSG00000005397	Nid1	107	817	0.0182493	3	-1.09183	0.197242	1.91816	16	3.31065	0.042026	0	0	-24.8811	2.57101e-08	0.0251814	8	-0.714578	0.322737	0.0206024	33	-2.27461	0.0013305	0.0131942	2	-1.54705	0.0948528	0.119156	4	0.90071	0.568239	0.633115	6	3.25636	0.112071	0.078518	2	-0.0912076	0.965456	up_Endothelial	none
ENSMUSG00000005410	Mcm5	194	773	0.0401191	5	-0.685485	0.471507	0.103735	8	0.529149	0.640332	0.136403	3	1.39922	0.436437	0.101613	17	0.204966	0.828891	0.0614041	80	-0.782445	0.0728324	0.0220457	2	-1.45175	0.0993258	0.16332	6	0.40588	0.789315	0.306521	6	1.95138	0.242634	0.216457	13	1.37973	0.247529	none	none
ENSMUSG00000005417	Mprip	1346	34138	0.157026	34	-2.02299	4.05682e-06	0.261529	39	-0.707951	0.0658216	0.00879073	3	-4.93572	1.47873e-43	0.280213	86	-1.00838	0.000411971	0.530191	785	1.56445	1.12086e-22	0.0764827	31	-2.08206	8.14421e-14	0.18428	35	-1.17286	0.00118233	0.289258	19	-0.468617	0.520815	0.234082	35	-1.33032	0.0052583	up_Hepatocytes	none
ENSMUSG00000005442	Cic	172	1563	0.611176	5	0.282741	0.871387	0.261855	11	0.975054	0.333047	0	0	-25.9715	1.41803e-15	0.0498268	10	-1.21228	0.0286391	0.183111	87	0.271544	0.583144	0.354842	3	-0.154155	0.943004	0.0321535	3	-1.50657	0.0201454	0.555473	2	0.83643	0.743237	0.102247	5	-0.701916	0.570781	none	none
ENSMUSG00000005469	Prkaca	249	2560	0.00471227	5	-2.15936	7.2477e-05	0.02424	4	-0.323214	0.840068	0	0	-24.225	3.16977e-12	0.0195954	17	-0.557742	0.553972	0.0267532	159	0.310315	0.614578	0.0296406	3	0.197414	0.911529	0.143364	2	0.866951	0.750244	0.0292105	6	0.400701	0.797174	0.017597	2	-0.584249	0.670772	none	none
ENSMUSG00000005470	Asf1b	245	1784	0.0167025	6	-1.44312	0.0177551	0.0558241	12	0.273442	0.740611	0.0420681	1	-0.133515	0.948196	0.0358126	19	-0.567859	0.376713	0.0947932	95	-0.201142	0.677254	0.0998438	7	0.388555	0.820439	0.0919777	10	0.736607	0.472033	0.0306757	4	-0.501941	0.63556	0.193153	11	1.23607	0.378732	none	none
ENSMUSG00000005481	Ddx39	253	3250	0.178817	11	-0.375613	0.614425	0.993475	15	1.11987	0.224473	1.71553	1	1.26842	0.693763	0.25899	18	-0.37003	0.547616	0.280476	100	-1.44599	4.69511e-05	3.37265	29	3.59889	2.18456e-05	0.0267438	5	-2.57567	1.15074e-08	0.265436	4	-0.0142098	0.993097	0.43527	10	0.38758	0.692228	up_Kupffer	none
ENSMUSG00000005483	Dnajb1	69	1073	0.00285593	1	-2.97872	0.000688538	0	0	-24.3055	3.20945e-06	0	0	-24.2381	1.42945e-06	0.00282899	4	-3.032	0.000191563	0.0509623	44	0.734027	0.318362	0.0460238	2	0.479067	0.830401	0.0289806	2	-0.242819	0.897124	0.0366012	2	0.399417	0.874324	0.140001	2	1.50897	0.515313	none	none
ENSMUSG00000005493	Msh4	195	1723	0.00190999	7	-1.51268	0.0274669	0.0227496	11	1.77811	0.475572	0.00611568	1	0.183892	0.934242	0.00148147	7	-1.98206	0.00969073	0.00671651	95	0.289102	0.731782	0.00118238	4	-2.20457	0.00399527	0.0101481	8	0.80205	0.645653	0.00133985	2	-2.00367	0.0184673	0.00118652	5	-2.19667	0.00303514	none	none
ENSMUSG00000005501	Usp40	1324	21483	0.520058	41	-1.32461	1.06297e-06	2.65807	55	0.71987	0.0395277	1.67876	8	0.443031	0.643731	0.969638	87	-0.803739	0.000238949	1.40319	703	-0.0255768	0.883647	1.84049	35	0.139734	0.801682	3.27684	50	1.10064	0.00192887	1.48577	17	-0.393346	0.584559	1.72843	48	0.3611	0.324206	up_Endothelial	none
ENSMUSG00000005505	Kbtbd4	437	5302	0.0144674	3	-4.04635	8.998e-29	0.674561	12	-0.515739	0.543206	0	0	-27.5441	1.56447e-44	0.583844	30	-0.635646	0.169758	0.671985	290	1.36981	7.18327e-08	0.194039	9	-1.05068	0.0803982	0.280473	4	-2.10824	0.00460429	0.197074	6	-0.859657	0.303178	0.498584	11	-0.51633	0.540106	up_Hepatocytes	none
ENSMUSG00000005506	Celf1	1381	25857	1.61762	31	-2.06623	9.04312e-11	3.3454	31	-1.67705	9.64065e-07	0.728589	6	-1.98253	0.00103678	2.04442	79	-1.7778	2.13385e-17	8.10733	842	2.29443	4.22192e-64	11.1854	35	-0.778269	0.0991389	4.37127	22	-1.99435	2.50498e-08	3.40298	15	-1.09019	0.0436378	0.998946	25	-2.46808	1.36789e-14	up_Hepatocytes	none
ENSMUSG00000005510	Ndufs3	433	3962	0.115347	9	-1.93465	1.75594e-06	1.38549	11	-0.656134	0.410685	1.74716	1	0.163621	0.947439	0.223325	20	-1.59553	1.88809e-06	1.11657	261	1.59897	1.43741e-11	0.139847	3	-2.17032	5.37612e-05	0.364366	12	-0.694408	0.190684	0.394647	3	-1.04422	0.291588	0.166796	15	-1.12267	0.00257747	up_Hepatocytes	none
ENSMUSG00000005514	Por	1191	24794	0.743256	25	-2.28714	4.40929e-14	1.99702	26	-1.68563	2.35882e-07	16.5582	4	-0.293339	0.870082	1.76682	77	-1.29269	2.54623e-09	7.43189	738	2.10839	1.3739e-47	1.52226	32	-1.47801	2.50129e-06	0.707533	12	-2.89467	3.96763e-17	7.17962	13	-0.61462	0.45081	2.93147	24	-1.43541	0.000393105	up_Hepatocytes	none
ENSMUSG00000005533	Igf1r	473	6117	0.0653157	21	-0.104868	0.914635	0.458477	40	2.39422	0.00985594	0.118532	4	0.851807	0.680741	0.0334052	38	-0.988799	0.0369134	0.0457462	157	-1.88169	1.1483e-05	0.508401	13	1.47036	0.410544	0.142892	14	0.944155	0.286587	0.41881	18	2.43426	0.0505104	0.0980416	19	0.400572	0.690081	up_Endothelial	none
ENSMUSG00000005534	Insr	1725	81145	0.103821	49	-1.13738	0.00118945	0.506536	67	1.27236	0.000375834	0.444449	10	1.09641	0.258056	0.163451	116	-0.550032	0.0426473	0.171302	905	-0.537429	0.000666831	0.338526	52	0.387635	0.537662	0.582313	52	1.29465	0.00352351	0.193783	23	-0.117737	0.870696	0.286504	43	0.356561	0.451912	up_Endothelial	none
ENSMUSG00000005540	Fcer2a	38	759	0.000797909	1	-4.11901	0.00212298	0	0	-23.6989	0.00119241	0	0	-23.6317	0.000637184	0.0617215	7	1.55704	0.286325	0.0403963	18	-0.371412	0.722942	0	0	-23.6832	0.00138413	0.00620016	3	-1.22504	0.248786	0	0	-23.655	0.00111668	0.120972	2	2.07344	0.438151	none	T-cells
ENSMUSG00000005547	Cyp2a5	380	5710	0.170862	8	-1.24226	0.0247046	0.0301929	6	-3.0097	2.40445e-16	0.0844621	1	-1.62989	0.14183	0.51332	30	-0.420907	0.428242	0.789781	244	1.80932	3.0408e-11	0.0457658	5	-2.5535	4.14706e-09	0.083251	9	-1.8914	3.48345e-05	0.221253	4	-1.08977	0.283772	0.0170606	7	-3.61202	3.5964e-25	up_Hepatocytes	none
ENSMUSG00000005553	Atp4a	25	363	0.00553069	2	-0.746915	0.643791	0	0	-23.0007	0.0148055	0	0	-22.9337	0.00911286	0.100066	2	1.55023	0.612912	0.0102879	12	-1.08292	0.474124	0	0	-22.985	0.0172309	0.00230011	1	-1.95642	0.168278	0.297509	1	3.37716	0.574511	0.0182507	1	0.630659	0.816834	none	none
ENSMUSG00000005566	Trim28	1038	21161	0.388928	10	-3.28707	5.55577e-25	0.782407	24	-2.37131	6.57491e-17	0	0	-30.5925	5.63636e-163	1.26471	52	-2.05703	2.09576e-19	10.358	719	3.27666	2.75855e-95	0.986998	16	-2.41285	7.44279e-12	1.1732	10	-2.99073	2.7391e-15	0.505511	9	-2.61122	4.33155e-10	0.391128	16	-3.05017	1.34817e-23	up_Hepatocytes	none
ENSMUSG00000005575	Ube2m	67	373	0.00765926	1	-2.00083	0.041708	0.0116444	1	-1.59007	0.186892	0	0	-24.4988	1.855e-06	0.0246381	6	-0.496897	0.61619	0.148248	40	1.87135	0.00710882	0.00819128	1	-1.89826	0.0907417	0.00944119	1	-1.76833	0.100636	0	0	-24.5222	3.76961e-06	0.00190355	1	-3.76792	7.12858e-05	up_Hepatocytes	none
ENSMUSG00000005580	Adcy9	1346	32648	0.00395636	25	-3.67165	7.42825e-59	0.0328191	25	-1.38233	0.107137	0.016895	5	-1.55351	0.0183524	0.0169146	77	-1.70234	3.66116e-13	0.0711444	863	2.07429	8.05041e-28	0.020754	24	-1.47564	0.00630258	0.0126205	22	-2.14718	2.52273e-07	0.0638551	19	0.103071	0.937975	0.00749462	19	-2.77714	4.83403e-21	up_Hepatocytes	none
ENSMUSG00000005583	Mef2c	394	7057	0.0206306	12	-2.15045	1.49717e-05	0.521526	34	2.18045	0.00328243	0.0443757	1	-1.00319	0.500241	0.0493353	26	-1.09978	0.0106466	0.0976028	151	-1.18723	0.000898928	0.0538949	7	-0.954777	0.216734	0.349994	17	1.15697	0.235531	0.46143	12	1.61435	0.242419	0.838756	24	1.82691	0.0932361	up_Endothelial	B-cells
ENSMUSG00000005609	Ctr9	280	3274	0.0286741	4	-2.34428	1.71044e-05	0.660493	7	0.519989	0.676783	0	0	-26.5674	2.85445e-22	0.0872386	17	-0.983804	0.0305972	0.336906	164	0.757659	0.038274	0.0830337	4	-1.47387	0.0933366	0.0190746	6	-2.63323	1.09288e-09	1.24539	3	0.317892	0.906507	0.323933	8	0.709318	0.457768	up_Hepatocytes	none
ENSMUSG00000005610	Eif4g2	727	11325	2.11724	15	-0.922429	0.0767387	2.53968	12	-1.23052	0.0209277	0.0668216	2	-3.37124	4.68823e-08	1.04622	41	-1.03662	0.000538074	3.11298	459	1.75526	2.81372e-19	0.641924	12	-1.37758	0.00188171	1.07364	11	-2.08276	4.66786e-06	0.0837578	3	-3.38707	1.36545e-15	1.4366	12	-1.17041	0.037554	up_Hepatocytes	none
ENSMUSG00000005611	Mrvi1	86	569	0.00181399	6	-0.188682	0.911677	0	0	-21.0176	0.0873547	0.0653731	1	4.88577	0.495999	0.000105436	2	-4.40711	0.100459	0.000725832	32	-2.70976	0.240489	0.000140144	1	-3.90809	0.139933	0.000756164	3	-1.46908	0.355394	0.0932119	7	5.67621	0.41131	0.000144453	1	-3.86162	0.112689	none	none
ENSMUSG00000005615	Pcyt1a	556	8837	0.00582868	6	-4.11079	4.14337e-25	0.212051	18	-0.153372	0.883159	0.00333398	1	-4.82419	3.15022e-22	0.321956	42	-0.279437	0.704387	0.190169	327	0.912509	0.00415779	0.667809	10	0.103087	0.953777	0.0159699	9	-2.68882	4.62465e-15	0.342396	6	0.28418	0.883601	0.0486541	11	-1.42851	0.0115692	up_Hepatocytes	none
ENSMUSG00000005621	Zfp592	834	15078	0.282021	16	-1.36557	0.00131616	0.975072	23	0.0209375	0.975136	0.0254302	1	-3.95174	2.14748e-09	0.221295	43	-1.49275	2.41714e-09	0.923547	527	0.909451	1.88958e-06	2.23656	16	-0.16918	0.865368	0.755309	17	-0.4098	0.505675	0.241248	7	-1.43708	0.0148872	0.840598	22	0.118067	0.854857	up_Hepatocytes	none
ENSMUSG00000005625	Psmd4	559	6615	0.0410272	11	-1.69241	0.00203662	0.156168	11	-0.310529	0.747787	0	0	-26.4026	4.7659e-31	0.609392	46	0.377768	0.65168	0.175233	312	0.69262	0.032115	0.131389	10	-0.471759	0.667114	0.0697295	6	-1.05697	0.11195	0.0486861	4	-1.42405	0.10663	0.029918	9	-1.84545	3.41749e-05	up_Hepatocytes	none
ENSMUSG00000005628	Tmod4	82	1041	0.048367	3	-0.175267	0.907843	0.00943284	2	-2.12977	0.00993011	0	0	-24.9641	2.35789e-07	0.0794321	8	0.116292	0.926837	0.0758078	25	-0.763897	0.281867	0.0221852	3	-0.892713	0.41291	2.12389	4	1.97678	0.417519	0	0	-24.9875	5.03838e-07	0.226654	8	2.07124	0.109307	none	none
ENSMUSG00000005656	Snx6	508	6149	1.01121	16	-0.839973	0.0911649	6.3257	14	0.0619217	0.945925	0.17278	2	-1.69689	0.0353662	3.20168	29	-0.369718	0.46662	1.9472	271	0.225905	0.420045	4.07838	17	0.714389	0.393149	4.91568	11	-0.737745	0.326982	4.18025	6	0.240798	0.866235	5.74054	14	0.0790219	0.932859	none	none
ENSMUSG00000005667	Mthfd2	374	8642	0.0556187	9	-0.481216	0.663298	0.115942	11	0.139097	0.922257	0.0248956	1	-1.05958	0.460948	0.0212856	23	-1.70056	0.00109508	0.101056	201	0.452681	0.270648	0.141783	10	0.948629	0.453945	0.0155486	10	-1.75811	0.000271075	0.057468	4	-0.426771	0.825545	0.0958026	10	0.471011	0.664495	none	none
ENSMUSG00000005672	Kit	902	17671	0.646544	31	-0.366851	0.441405	2.26824	47	1.08054	0.0196778	1.29537	5	0.668519	0.619491	0.711014	64	-0.729627	0.015039	0.811671	418	-0.43209	0.0217256	1.50238	28	0.533217	0.417295	1.87993	38	0.748953	0.145014	0.771452	10	-0.362931	0.687815	1.31771	44	0.964338	0.0175207	up_Endothelial	none
ENSMUSG00000005674	Tomm40l	663	9265	0.118388	10	-2.47886	1.50958e-15	0.0484324	4	-4.02677	1.70175e-34	0	0	-28.742	2.25279e-81	0.805884	28	-1.51802	5.18661e-06	1.82568	473	2.95653	2.13785e-45	0.667535	7	-1.43761	0.00880603	0.0101093	2	-5.84133	2.81409e-70	0.0681985	4	-3.09961	4.0867e-15	0.0533072	5	-3.61971	2.48798e-28	up_Hepatocytes	none
ENSMUSG00000005677	Nr1i3	686	9501	0.0384422	10	-2.74162	6.59025e-21	0.0167391	5	-4.03238	2.40249e-37	0	0	-27.6733	2.55678e-66	0.243489	32	-1.40133	0.000168028	0.567085	491	2.88966	3.23849e-37	0.195013	6	-1.40373	0.0203552	0.00304507	2	-6.30205	2.2715e-62	0.0205423	4	-3.53078	8.12603e-25	0.0160568	5	-3.97756	4.04215e-37	up_Hepatocytes	Hepatocytes
ENSMUSG00000005681	Apoa2	1947	132307	6.6924	59	-2.31273	1.00777e-12	10.4765	72	-1.74027	1.67354e-09	23.0702	9	-0.963449	0.403718	28.3331	147	-0.500381	0.034057	28.1041	1053	1.92781	1.82432e-58	18.2369	61	-0.749279	0.0358473	11.3275	56	-2.24448	2.61931e-10	16.8368	34	-0.741969	0.106106	6.99675	57	-2.04865	7.35679e-11	up_Hepatocytes	Hepatocytes
ENSMUSG00000005682	Pan2	711	14508	0.0311064	15	-2.17018	0.000423855	0.895932	21	1.09015	0.361407	0.28685	1	0.668107	0.80198	0.114551	52	-0.736177	0.158505	0.130035	413	0.386168	0.272682	0.0282815	8	-1.92134	9.2412e-05	0.0259231	8	-2.36421	5.26159e-05	0.59577	4	0.642605	0.781431	0.208897	17	0.543113	0.54774	none	none
ENSMUSG00000005683	Cs	1337	18542	0.598413	42	-0.678321	0.0388074	0.760743	56	-0.0071852	0.98478	0.466378	9	-0.440295	0.492257	0.315076	83	-1.26436	1.92137e-12	1.1955	678	0.440477	0.00230605	4.67419	42	0.474799	0.48839	0.964978	48	0.116362	0.771262	1.21185	18	0.188184	0.813	0.612858	44	-0.281457	0.39757	none	none
ENSMUSG00000005686	Ampd3	89	707	0.0145579	3	0.450406	0.800534	0.0113323	3	0.150254	0.927732	0	0	-23.0646	4.63621e-05	0.0692719	7	1.87896	0.388172	0.00549968	39	-1.75505	0.0722009	0.0181272	4	0.787765	0.701471	0.0013229	1	-2.84614	0.00447321	0.0232051	4	1.29335	0.496033	0.0423044	6	1.58693	0.544976	none	none
ENSMUSG00000005687	Bcas2	228	1944	0.130143	6	-0.720744	0.556192	0.0247193	1	-2.3889	0.00166735	0.0326333	1	-1.26582	0.323263	0.0989434	13	-0.769408	0.265796	0.191677	158	1.90121	4.10393e-07	0.00911522	3	-3.06973	7.85062e-11	0.005308	2	-3.90566	5.95691e-14	0.0631937	1	-1.04738	0.523307	0.0147756	5	-2.40082	3.98553e-07	up_Hepatocytes	none
ENSMUSG00000005696	Sh2d1a	108	1171	0.0644723	3	-0.242161	0.866785	0.571684	8	2.18823	0.138628	0	0	-25.2504	7.12201e-11	0.0461128	8	-0.616825	0.451651	0.0633086	49	-0.828449	0.147078	0.18393	3	0.200603	0.937003	0.116845	3	0.105794	0.949711	0.364041	2	1.38536	0.623114	0.0534054	6	0.0248635	0.981068	none	none
ENSMUSG00000005698	Ctcf	1435	48774	2.14648	47	-0.18444	0.732533	3.37809	58	0.85685	0.0460015	4.0062	7	0.383033	0.813153	1.95831	113	-0.0429522	0.913553	1.14773	672	-0.916453	7.02059e-08	3.08433	51	0.585398	0.29291	6.45539	61	1.59155	0.000497766	4.02065	25	0.895248	0.256986	2.60098	54	0.82308	0.0551381	up_Endothelial	none
ENSMUSG00000005699	Pard6a	52	1268	0.00236862	3	-2.59902	0.0108821	0.166395	4	2.52019	0.281938	0.0595878	1	1.8041	0.614492	0.387787	4	1.6892	0.519259	0.0151939	18	-1.31879	0.258017	0.00539969	1	-1.5836	0.283888	0.0108646	4	-0.534772	0.676752	0	0	-23.7098	0.00125747	0	0	-23.7352	0.00114485	none	none
ENSMUSG00000005705	Agrp	1493	47324	0.502003	51	-0.237426	0.498051	1.7964	72	1.67566	6.05812e-08	1.43867	11	1.54261	0.0367025	0.637256	116	-0.151662	0.598927	0.370624	686	-1.31133	1.29736e-22	0.932127	49	0.799442	0.013444	1.85505	63	1.4187	2.48385e-05	0.601509	24	-0.0572156	0.939728	1.64002	60	1.63209	7.13121e-07	up_Endothelial	none
ENSMUSG00000005718	Tfap4	67	378	0	0	-23.182	2.99649e-06	0.0122934	3	0.100595	0.956603	0	0	-23.126	2.21147e-06	0.0122614	9	0.240981	0.825882	0.0159356	36	0.802793	0.249518	0.0193233	2	0.753409	0.737728	0	0	-23.1838	3.29886e-06	0	0	-23.1492	4.46916e-06	0	0	-23.1747	4.01844e-06	none	none
ENSMUSG00000005732	Ranbp1	107	584	0	0	-24.2364	4.07119e-09	0.00154679	1	-3.77079	1.67042e-06	0	0	-24.1802	2.81489e-09	0.00539153	5	-2.10027	0.0011027	0.0449782	69	3.23242	1.53676e-06	0	0	-24.2318	8.13124e-09	0.00832611	1	-1.58915	0.142691	0.0057052	1	-1.8905	0.0636236	0.00209874	1	-3.31499	1.59585e-05	up_Hepatocytes	none
ENSMUSG00000005763	Cd247	206	2938	0.00315859	5	-3.04894	4.84764e-05	0.266361	6	0.915394	0.724298	0	0	-24.5338	3.17343e-07	0.0639796	11	-0.288654	0.855713	0.0425298	120	-0.398698	0.624903	0.214271	6	1.232	0.649983	0.00762493	6	-1.79085	0.00598871	0.00734537	2	-1.86047	0.0423295	0.23422	10	1.82381	0.382777	none	none
ENSMUSG00000005774	Rfx5	125	1410	0.129081	7	-0.306413	0.782733	0.283809	4	0.0935638	0.949836	0.0388732	1	-1.11645	0.430963	0.0945122	7	-0.832786	0.239559	0.316531	76	0.918717	0.0472742	0.0344781	4	-1.47448	0.0333813	0.158224	2	-0.799539	0.55032	0	0	-26.0958	1.70068e-13	0.458446	1	-0.401141	0.837486	up_Hepatocytes	none
ENSMUSG00000005779	Psmb4	277	1865	0.110478	5	-1.49897	0.00920931	0.0989096	6	-1.49353	0.00359091	0.605572	1	0.316291	0.898667	0.296304	21	-0.289153	0.598308	0.674514	158	1.36646	1.62208e-06	0.0256518	2	-3.12212	4.72858e-11	0.140359	6	-1.12688	0.056868	0.362116	2	-0.458792	0.774485	0.0432733	4	-2.3676	4.69839e-07	up_Hepatocytes	none
ENSMUSG00000005802	Slc30a4	133	3101	0.0215554	3	-0.454515	0.783624	0.0120939	2	-1.19473	0.377651	0	0	-24.1826	1.72956e-07	0.00722831	6	-1.96809	0.0246119	0.0407724	80	0.908618	0.195629	0.140374	2	0.956331	0.776382	0.00389272	2	-2.47497	0.00204285	0.0137712	4	-0.606325	0.645034	0.0361183	3	0.0843936	0.967662	none	none
ENSMUSG00000005803	Sqor	427	3784	0.0452759	10	-0.809544	0.419894	0.290931	1	-0.267038	0.904668	0	0	-25.4679	5.40545e-20	0.0398742	29	-0.534835	0.257899	0.0988182	247	1.3651	0.000465931	0.00574734	5	-3.12333	7.44279e-12	0.0121012	7	-2.14624	1.12036e-05	0.0221677	5	-1.23689	0.0781509	0.0135137	9	-1.98457	0.000158131	up_Hepatocytes	none
ENSMUSG00000005804	Bloc1s6	107	967	0.00367011	2	-1.86211	0.0279527	0.00187392	2	-2.79362	0.000502484	0	0	-23.5204	8.19564e-07	0.00894106	7	-0.680099	0.436741	0.0192561	65	0.596252	0.456831	0.00959048	3	-0.551522	0.719918	0.0138257	3	-0.222805	0.900972	0.202148	2	2.45505	0.607504	0.000356097	1	-5.14195	4.14354e-06	none	none
ENSMUSG00000005813	Metap1	350	4251	0.00443381	5	-3.93701	1.47061e-17	0.0131188	6	-2.48277	2.09555e-08	0	0	-25.8995	6.41374e-23	0.0305579	18	-1.53334	0.000456171	0.15498	226	2.02068	1.94355e-08	0.164947	5	-0.539634	0.763078	0.0663413	6	-1.1447	0.265443	0.016145	5	-2.07413	2.96056e-05	0.0269665	9	-1.46138	0.00412534	up_Hepatocytes	none
ENSMUSG00000005823	Gpr108	476	8248	0.0200697	10	-1.66592	0.00929669	0.277614	12	0.817648	0.601593	0.00814595	1	-2.61992	0.000809541	0.146291	27	-0.128379	0.910768	0.0831567	261	0.794313	0.0643266	0.0282957	6	-1.27406	0.139582	0.00262874	4	-4.28279	1.34832e-16	0.00464867	3	-3.42873	1.63057e-12	0.0406961	9	-0.727123	0.418179	none	none
ENSMUSG00000005824	Tnfsf14	25	548	0	0	-22.6732	0.0447343	0	0	-22.6843	0.0601152	0	0	-22.6173	0.0422189	0.000985869	2	-2.89811	0.12069	0.0117479	11	-1.20625	0.521901	0	0	-22.6686	0.0693336	0.000575418	1	-3.56545	0.0847939	0	0	-22.6405	0.0610406	0.507985	4	4.88418	0.267374	none	none
ENSMUSG00000005836	Gata6	135	882	0.00225281	5	-1.3126	0.11882	0.0170474	1	1.08477	0.729728	0	0	-22.3384	7.33719e-07	0.00162749	6	-1.87752	0.0156515	0.00751447	83	1.08715	0.159035	0	0	-22.3897	1.95183e-06	0.0041227	5	-0.471105	0.717229	0.00328669	4	-0.716016	0.499207	0.00087713	4	-2.64562	0.000285022	none	Hepatocytes
ENSMUSG00000005846	Rsl1d1	223	2330	0.141468	3	-0.72675	0.628247	0.0258508	6	-1.59602	0.00738659	0	0	-25.802	2.6839e-17	0.0261393	13	-1.63527	0.000465236	0.179264	146	1.81929	6.86874e-06	0.0709873	3	-0.922449	0.507897	0.0179453	4	-2.00858	0.000234716	0.0186567	3	-1.80903	0.00266806	0.0313802	5	-1.44884	0.0593774	up_Hepatocytes	none
ENSMUSG00000005871	Apc	914	22041	0.604369	22	-0.460585	0.5528	0.848894	42	0.737005	0.231355	1.65297	8	1.50945	0.404574	0.279226	62	-0.625068	0.073811	0.37764	479	-0.344894	0.167342	1.50257	30	0.615498	0.523341	0.407386	21	-0.52067	0.444639	1.50296	21	1.2289	0.225165	0.950339	26	0.842359	0.220803	none	Hepatocytes
ENSMUSG00000005873	Reep5	84	530	0.00478175	3	0.043566	0.980082	0.0374638	3	2.27388	0.575793	0	0	-22.047	0.00226317	0.00116324	9	-2.03806	0.0578807	0.00570747	33	-0.16081	0.906095	0.00593464	5	0.305682	0.900753	0.00416392	2	-0.224694	0.910504	0.000736044	1	-2.59452	0.0453578	0.000616379	3	-2.86476	0.0183156	none	none
ENSMUSG00000005881	Ergic3	260	3287	0.0670438	3	-2.48809	9.1573e-07	0.0502215	3	-2.79734	1.70686e-09	0.937456	2	0.606061	0.776034	0.123695	16	-1.60432	1.05719e-05	1.56558	165	1.62964	9.94731e-08	2.56697	6	0.070474	0.961444	0.217265	5	-1.44403	0.0224517	0.916863	3	0.0296881	0.986587	0.133798	3	-2.05912	0.00132966	up_Hepatocytes	none
ENSMUSG00000005882	Uqcc1	805	13653	0.121712	26	-0.0640855	0.940705	0.354145	38	1.47065	0.0271411	0.361817	6	1.45178	0.47691	0.0937945	54	-0.52034	0.263956	0.0953661	429	-0.534989	0.0421769	0.211158	19	0.679808	0.474482	0.101495	18	-0.371195	0.631592	0.143234	10	0.259664	0.838248	0.153921	28	0.452611	0.517266	up_Endothelial	none
ENSMUSG00000005886	Ncoa2	1425	31218	0.02352	25	-1.50943	0.0024893	0.0205461	36	-1.54986	2.22719e-06	0.108075	4	0.516712	0.816335	0.0235301	88	-1.52258	4.14661e-07	0.0802671	864	1.81936	4.00956e-24	0.0379532	38	-0.654694	0.147374	0.00448682	29	-3.65193	9.14859e-59	0.0180398	16	-1.63966	2.73551e-06	0.0252007	28	-1.39193	0.0097675	up_Hepatocytes	none
ENSMUSG00000005893	Nr2c2	897	12810	0.382335	16	-0.657177	0.417885	0.428668	29	0.301815	0.701508	0.00392542	2	-5.28965	1.40646e-46	0.144012	59	-0.904615	0.00427923	0.285104	515	0.671465	0.00210278	0.203376	20	-0.198003	0.785063	0.113653	20	-1.16755	0.0168959	0.223714	11	-0.213521	0.849399	0.214813	28	-0.275505	0.665069	up_Hepatocytes	none
ENSMUSG00000005897	Nr2c1	494	4238	0.00835057	8	-1.29703	0.0371999	0.00568824	5	-1.92075	0.00450414	0.000906893	1	-4.34553	2.47022e-16	0.00510422	22	-2.02466	4.14595e-08	0.0291559	330	2.4168	2.58661e-13	0.00175466	3	-3.46432	8.93926e-16	0.0103306	7	-1.19713	0.249949	0.00385479	2	-2.34382	0.000575474	0.00215391	12	-3.14146	7.32197e-19	up_Hepatocytes	none
ENSMUSG00000005899	Smpd4	224	2217	0.00454636	1	-4.42595	5.43325e-16	0.0184429	2	-2.63578	1.48436e-06	0.0634074	1	-0.74468	0.647891	0.136753	14	-0.538227	0.436411	0.29688	152	2.0109	3.87195e-08	0.0115715	3	-3.03857	1.75576e-10	0.00853456	3	-3.46206	1.71479e-13	0.140167	2	-0.20434	0.909792	0.019134	1	-2.74737	4.93511e-05	up_Hepatocytes	none
ENSMUSG00000005907	Pex1	577	5386	1.77488	9	-1.20309	0.0438843	0.0864863	6	-3.1384	1.56723e-23	0	0	-28.8094	7.86248e-78	0.270576	25	-1.80964	2.64717e-12	2.19792	402	2.47365	9.81167e-34	1.41088	12	-1.03846	0.0703195	0.243763	8	-2.3655	3.94521e-09	0.274269	3	-2.00622	0.000905345	0.0728872	4	-3.51385	5.6745e-21	up_Hepatocytes	none
ENSMUSG00000005936	Kctd20	358	3954	0.0150936	9	-1.54709	0.00316117	0.0260724	12	-0.88313	0.209092	0	0	-25.194	3.53564e-18	0.0136563	13	-2.01911	0.000172285	0.0773938	244	1.54857	0.000218758	0.00114422	2	-5.14642	3.46307e-16	0.00294901	3	-3.83739	7.08953e-13	0.419571	5	1.83897	0.482747	0.00917082	7	-2.17262	1.19963e-06	up_Hepatocytes	none
ENSMUSG00000005947	Itgae	174	3810	0.0447776	12	2.56964	0.192872	0.0150129	5	0.729635	0.773387	0	0	-22.6337	7.73515e-06	0.00734435	14	-0.00895023	0.994367	0.00587606	72	-1.15572	0.143796	0.00713959	4	-0.051898	0.980209	8.93351e-05	2	-6.24613	1.55698e-05	0.00497882	1	-0.509176	0.817379	0.0183315	9	1.32831	0.45472	none	Kupffer and dentritic cells
ENSMUSG00000005949	Ctns	246	2224	0.00361687	1	-3.52425	5.53998e-09	0.0873614	8	0.0727867	0.963879	0	0	-25.0878	8.86044e-17	0.0111767	10	-1.92794	1.00849e-05	0.059268	153	0.526901	0.250703	0.0495054	5	-0.24842	0.875674	0.00325911	3	-3.57715	1.86107e-11	0.0563502	4	0.253314	0.883868	0.254622	9	1.82061	0.195435	none	none
ENSMUSG00000005951	Shpk	380	6084	0.00393368	5	-3.01193	4.54984e-10	0.00243504	6	-3.6995	6.78635e-13	0.00432902	2	-2.79241	2.46056e-05	0.00292727	15	-3.51675	1.2585e-12	0.060583	264	2.58209	1.97767e-08	0.000679392	2	-5.50903	1.02984e-15	0.00186054	4	-4.07006	4.61788e-14	0.125778	3	0.751807	0.812796	0.020135	6	-0.820518	0.333633	up_Hepatocytes	none
ENSMUSG00000005952	Trpv1	67	815	0.00162928	1	-3.53472	0.000908848	0.006323	2	-1.66211	0.0922178	0	0	-24.0385	6.82459e-05	0.0411752	5	0.215648	0.898341	0.0932306	31	0.709221	0.392297	0.00571788	1	-1.86866	0.128826	0.010565	2	-1.02923	0.401648	0.0137796	1	-0.630073	0.765204	0.0456955	4	0.789973	0.658939	none	none
ENSMUSG00000005968	Tuft1	757	26388	0.0889964	16	-0.982752	0.141224	0.230663	18	-0.157994	0.881773	0.654248	6	2.10195	0.200588	0.350351	54	0.323315	0.638836	0.161698	376	-0.374366	0.251011	0.230355	18	-0.205166	0.872428	0.239986	18	-0.0564556	0.955467	0.418171	8	0.822092	0.587965	0.339441	27	1.02341	0.166594	none	none
ENSMUSG00000005973	Rcn1	49	384	0.0239492	2	1.03775	0.68915	0.0723181	4	2.75798	0.253381	0.842136	2	5.25063	0.472294	0.00328116	3	-1.50367	0.194488	0.00412965	17	-2.25081	0.0727662	0.00259131	1	-1.70861	0.236966	0	0	-22.921	0.00165859	0.043882	1	1.87314	0.657596	0.00752103	4	-0.1296	0.926962	none	none
ENSMUSG00000005981	Trap1	488	5972	0.0110936	12	-2.43342	5.00027e-11	0.15462	14	-0.175238	0.906013	0	0	-25.7176	7.43967e-26	0.0665428	27	-0.498138	0.435037	0.103151	291	1.06403	0.00167695	0.0658144	9	-0.566493	0.643489	0.034145	11	-1.13775	0.0796223	0.00710824	2	-3.07565	2.43504e-09	0.0890652	8	-0.495199	0.701154	up_Hepatocytes	none
ENSMUSG00000005982	Naa60	433	3854	0.294184	10	-0.23697	0.882569	0.106615	10	-0.210468	0.840419	0	0	-25.9932	2.27813e-29	0.0465477	24	-1.27539	0.00688999	0.125041	288	1.30952	6.15021e-05	0.126152	7	-0.299416	0.833194	0.00275447	5	-4.69238	1.18161e-25	0.0104303	3	-2.78512	9.87108e-10	0.0517515	5	-1.2959	0.158974	up_Hepatocytes	none
ENSMUSG00000005983	1700037C18Rik	226	2264	1.40987	4	-0.338507	0.836703	0.132768	4	-1.52479	0.0901207	0	0	-26.6133	3.52103e-22	0.0283484	12	-2.30803	4.86356e-09	0.411442	157	2.40041	9.60693e-10	0.0253896	3	-2.38824	2.66218e-06	0.0138673	4	-3.16779	7.00918e-12	0	0	-26.6375	1.40421e-21	0.0234388	2	-2.64573	3.24277e-06	up_Hepatocytes	none
ENSMUSG00000005986	Ankrd13d	457	14119	0.434137	15	-0.683753	0.319858	1.96077	26	1.14619	0.0991381	0.909696	5	1.18957	0.438316	1.1962	45	0.518682	0.321963	0.549097	180	-1.23296	2.49996e-05	0.644613	11	-0.561331	0.565221	1.65155	15	0.286654	0.769206	0.794722	6	-0.189816	0.898663	5.20236	28	2.70914	0.0004413	up_Tcell	none
ENSMUSG00000006005	Tpr	734	10438	0.42278	11	-2.10172	3.38658e-07	1.95852	24	-0.167069	0.793578	0	0	-28.9681	1.31354e-84	0.782108	46	-1.0287	0.0002833	2.02189	420	1.13871	3.16801e-09	7.1143	18	0.314502	0.729542	1.81621	15	-0.985071	0.067252	0.388347	6	-1.36121	0.0116734	0.564032	16	-1.31848	0.00144443	up_Hepatocytes	none
ENSMUSG00000006010	BC003331	396	3920	0.00440279	5	-4.43209	1.38876e-26	0.0780407	7	-0.997196	0.159476	0	0	-26.3863	4.20269e-32	0.0664935	21	-1.33463	0.00378379	0.242748	272	2.33938	1.54917e-14	0.0217005	3	-2.41522	2.33176e-06	0.00318564	1	-4.99798	7.71167e-26	0.0206958	4	-2.23487	1.86284e-06	0.0473077	5	-1.56651	0.0175968	up_Hepatocytes	none
ENSMUSG00000006014	Prg4	221	1328	0.00288075	2	-3.15052	4.21555e-08	0.0305162	2	-0.593496	0.732385	0	0	-24.4805	1.54994e-14	0.0220044	16	-0.481326	0.523067	0.0440071	133	1.57783	0.000379372	0.00681082	3	-1.93556	0.00227271	0.00610987	3	-2.0892	0.000266423	0.0232664	2	-0.365792	0.85226	0.000952119	1	-4.70986	4.10367e-12	up_Hepatocytes	none
ENSMUSG00000006019	Dhx34	86	754	0	0	-23.5252	3.37955e-06	0	0	-23.5363	5.54262e-06	0	0	-23.4691	2.49824e-06	0.0257295	7	0.441724	0.782387	0.02321	52	1.44047	0.0561907	0.000997087	1	-3.63566	0.000165007	0.0119525	1	-0.45078	0.809837	0	0	-23.4924	5.03444e-06	0	0	-23.5178	4.53331e-06	none	none
ENSMUSG00000006021	Kptn	295	6198	0.622557	8	0.176104	0.892613	0.0724507	7	-1.48143	0.0108968	0.00934353	1	-3.66197	4.31927e-09	0.275831	13	-0.929449	0.143706	0.39135	167	0.74176	0.0363375	0.515962	6	-0.153924	0.921039	0.129277	8	-0.907594	0.234979	0.103639	4	-0.665224	0.51443	0.649815	8	0.253045	0.847592	up_Hepatocytes	none
ENSMUSG00000006024	Napa	269	3755	0.122029	5	-1.32982	0.060806	0	0	-26.934	1.78116e-26	0	0	-26.8632	7.98802e-27	0.459005	14	-0.674388	0.302115	0.409597	167	1.06315	0.00128834	0.231544	2	-1.14704	0.320847	0.315121	8	-0.0988564	0.922368	0.207156	4	-0.383197	0.790038	0.676305	8	0.293747	0.804164	up_Hepatocytes	none
ENSMUSG00000006050	Sra1	453	6397	0.00979817	6	-3.30524	1.40332e-16	0.0769945	9	-1.09888	0.156689	0.0399233	2	-1.28498	0.255026	0.0372899	21	-1.85065	6.90628e-06	0.17833	298	1.79918	1.28551e-09	0.217154	4	-0.0737507	0.961491	0.00403003	3	-4.50946	2.35068e-27	0.0907788	6	-0.478735	0.697688	0.0818344	6	-1.20512	0.195945	up_Hepatocytes	none
ENSMUSG00000006056	Calcoco2	64	596	3.53849e-05	1	-7.18137	0.00847498	0.0124647	5	1.01528	0.685681	0.0555542	2	3.38161	0.376537	0.00107932	6	-2.3278	0.0598851	0.0040338	23	-1.35015	0.360812	0.00444933	3	-0.224352	0.89893	0.00210295	2	-1.31758	0.300873	0.239146	1	4.13257	0.556787	0.00675381	5	0.377721	0.80922	none	none
ENSMUSG00000006057	Atp5g1	378	5695	0.0315408	9	-2.24724	7.35625e-08	0.0319401	6	-2.38569	1.47619e-07	0	0	-26.8057	2.58885e-30	0.197639	29	-0.454191	0.399292	0.343682	197	1.25086	2.66946e-05	0.313426	9	-0.197642	0.873872	0.125043	7	-1.00146	0.165457	0.205803	2	-0.800665	0.621135	0.221353	6	-0.929286	0.355278	up_Hepatocytes	none
ENSMUSG00000006058	Snf8	1092	21360	0.86793	33	-0.628053	0.0915448	4.09007	55	1.56519	7.16226e-05	2.36059	9	1.12964	0.235728	1.09384	80	-0.351551	0.206746	0.946318	504	-0.985633	6.60929e-10	2.64081	32	0.406102	0.522043	4.39151	46	1.44827	0.000768611	2.30984	18	0.609523	0.422093	2.70084	49	1.33329	0.000237809	up_Endothelial	none
ENSMUSG00000006095	Tbcb	272	3066	0.151828	6	-0.363894	0.762314	0.774731	11	1.23174	0.33577	0.502648	2	1.3596	0.662617	0.0918561	16	-0.755854	0.232179	0.188887	144	-0.17809	0.715798	0.0683259	5	-0.778552	0.431036	0.29261	4	-0.194468	0.894955	0.0108694	1	-3.00631	9.16153e-06	0.532574	12	1.28819	0.29703	none	none
ENSMUSG00000006127	Inpp5k	309	2933	0.0853802	6	-1.8837	0.000205931	0.5173	7	-0.448548	0.623364	0	0	-27.385	6.58908e-33	0.105819	18	-1.51959	1.62011e-05	0.811251	194	1.37976	2.36461e-06	0.619354	7	-0.634326	0.558202	0.373818	2	-1.66716	0.0464583	1.17962	5	0.548445	0.7376	0.142301	5	-1.46392	0.0240642	up_Hepatocytes	none
ENSMUSG00000006134	Crkl	419	4304	0.00668251	7	-1.83725	0.000171436	0.00404447	9	-2.54465	3.91277e-09	0.0756753	2	1.37795	0.655037	0.00799258	23	-1.68274	0.000104864	0.0355429	257	1.56793	2.18987e-05	0.0316184	7	0.0828787	0.960578	0.00169629	5	-3.76835	6.53429e-16	0.00294276	3	-2.95416	6.45792e-09	0.0252458	8	-0.299046	0.836603	up_Hepatocytes	none
ENSMUSG00000006154	Eps8l1	25	269	0	0	-23.2807	0.00282729	0	0	-23.2918	0.00421748	0	0	-23.2247	0.00239784	0.0195278	5	0.652397	0.642269	0.0271242	10	-0.145745	0.906411	0	0	-23.2761	0.00492774	0.03204	1	0.798564	0.77481	0	0	-23.248	0.00401293	0.114027	2	2.13074	0.522386	none	none
ENSMUSG00000006169	Clint1	1072	20471	0.0255058	17	-2.35246	5.25786e-12	0.0459912	26	-1.58298	9.51633e-06	0.00266756	2	-5.37324	2.65666e-49	0.0779426	75	-1.11712	0.000637114	0.200355	658	1.48167	4.70959e-13	0.282743	29	0.300831	0.760419	0.0296633	19	-2.07407	3.25059e-12	0.110294	12	-0.620975	0.551301	0.0447927	29	-1.53339	1.90459e-05	up_Hepatocytes	none
ENSMUSG00000006191	Cdkal1	2020	270155	1.96742	65	-0.304925	0.280674	5.40133	79	1.05099	0.000223811	7.23207	12	1.50206	0.0765161	1.59912	155	-0.863223	5.32685e-06	2.06062	1013	-0.459759	0.000103546	4.30814	60	0.460384	0.259098	4.59747	68	0.632731	0.0552707	7.12794	35	0.894661	0.104287	4.142	66	1.07231	9.91451e-06	up_Endothelial	none
ENSMUSG00000006204	5430419D17Rik	333	11227	0.132407	12	-0.0966106	0.958025	0.208298	16	1.11644	0.407721	0.808058	6	2.61669	0.502497	0.234707	28	1.1244	0.21928	0.0416605	116	-1.64428	0.00201607	0.0590786	12	-0.187581	0.899218	0.557393	15	1.64881	0.288321	0.00389946	4	-3.49765	7.75428e-09	0.140459	17	1.13343	0.285975	none	none
ENSMUSG00000006215	Zbtb17	158	1442	0.22971	2	-0.571136	0.732889	0.0152289	2	-2.48197	8.3836e-05	0	0	-25.8691	3.18572e-15	0.0146874	6	-2.5334	6.81145e-07	0.318009	111	1.89614	1.63397e-05	0.039683	5	-1.01277	0.171681	0	0	-25.9284	5.72272e-15	0.0661193	5	-0.153277	0.892964	0.104398	6	-0.440457	0.725858	up_Hepatocytes	none
ENSMUSG00000006218	Fam131c	72	634	0.000515028	1	-3.56164	4.86945e-05	0.0048558	1	-0.516226	0.788794	0	0	-22.4591	6.19342e-07	0.00468649	5	-0.581853	0.655006	0.0092986	49	1.79111	0.0097812	0.000527191	1	-3.52241	0.000102508	0.000507988	1	-3.58361	5.05319e-05	0	0	-22.4823	1.29367e-06	0.00291827	3	-1.07744	0.32524	up_Hepatocytes	none
ENSMUSG00000006219	Fblim1	166	2619	0.0108272	4	-0.8893	0.325471	0.15886	10	1.60106	0.478099	0.0139012	1	-0.433506	0.812697	0.01382	16	-0.843168	0.380063	0.0113311	61	-2.0698	0.0123181	0.453222	13	3.42729	0.132664	0.0767905	6	1.32911	0.463276	0.0145781	3	-0.404648	0.781662	0.016273	9	-0.238956	0.804164	none	none
ENSMUSG00000006241	Ccdc159	183	6294	0.00292159	4	-3.26557	9.76044e-05	0.104723	5	0.205736	0.932127	0.0221023	2	-0.294027	0.829604	0.0136876	10	-1.40845	0.0740802	0.103575	79	0.507583	0.528651	0.0082397	5	-1.79004	0.0211766	0.0115951	4	-1.49241	0.113064	1.4444	5	2.45188	0.566281	0.0275448	7	-0.396209	0.773232	none	none
ENSMUSG00000006262	Mob1b	635	7021	0.00287014	6	-3.86557	9.07856e-22	0.079622	19	0.0481186	0.972022	0.0382375	3	-0.185379	0.898667	0.026348	39	-1.01114	0.0349833	0.0570763	396	0.565733	0.089714	0.0910034	13	0.468417	0.748201	0.0245975	9	-0.946268	0.12282	0.115214	10	0.919019	0.590959	0.0393044	14	-0.269336	0.735514	none	none
ENSMUSG00000006273	Atp6v1b2	325	3836	0.0103331	5	-3.0932	1.17219e-11	0.017389	7	-2.30747	9.26689e-09	0	0	-26.1391	2.55644e-26	0.114478	23	-0.100942	0.883596	0.176056	202	1.4223	4.62692e-06	0.0392109	9	-1.1736	0.0186998	0.0321196	7	-1.64952	0.00254828	0.0408288	2	-1.33909	0.153782	0.0841336	4	-1.15089	0.293527	up_Hepatocytes	none
ENSMUSG00000006276	Eps15l1	929	8431	0.0235131	26	-1.48444	0.000405981	0.138736	38	0.679215	0.425448	0.0433224	4	-0.573862	0.672763	0.0196272	63	-1.70074	4.09325e-12	0.0809356	476	0.581501	0.0218358	0.0819537	26	0.126703	0.900052	0.0783618	21	-0.106407	0.910132	0.0914029	9	0.125434	0.938844	0.0354425	34	-0.838675	0.0512077	up_Hepatocytes	none
ENSMUSG00000006281	Tep1	889	20945	1.60253	23	-0.94487	0.0412637	3.07352	32	0.452638	0.447592	0.759153	4	-1.12122	0.388929	1.50737	72	-0.267683	0.452606	1.74993	476	0.185813	0.375925	1.78957	27	-0.144546	0.844597	0.639297	18	-1.553	0.000162218	1.69942	8	-0.702598	0.4549	2.88603	43	1.31848	0.00255288	up_Tcell	none
ENSMUSG00000006288	Ttc5	135	1025	0.000805075	1	-4.48695	2.15505e-07	0.00292054	4	-2.63139	4.97025e-05	0	0	-24.0112	1.09485e-08	0.0221751	10	-0.0759889	0.948501	0.0367092	82	1.29973	0.0218139	0.0308976	6	0.590421	0.696209	0.00143191	1	-3.68843	3.46198e-06	0.00583564	1	-1.69048	0.133051	0.00197347	2	-3.19187	1.24316e-05	up_Hepatocytes	none
ENSMUSG00000006289	Osgep	224	1842	0.00464841	2	-2.88697	2.11028e-07	0.00448344	3	-2.91485	1.30393e-08	0	0	-24.8631	6.92729e-17	0.00617982	10	-2.51453	1.40755e-08	0.0676548	153	2.93275	8.44318e-11	0.00513178	1	-2.83599	3.8727e-05	0.00485501	4	-2.77536	1.87215e-08	0.00794602	1	-2.14642	0.0123161	0.0169722	5	-1.29052	0.187334	up_Hepatocytes	none
ENSMUSG00000006299	Aamp	239	1720	0.0334851	3	-2.06762	0.000393422	0.0346433	4	-1.9307	0.000255513	0.0112613	1	-3.12213	9.22751e-06	0.548525	15	-0.457878	0.583476	0.390176	151	1.39532	0.000115393	0.326866	2	-0.745038	0.64655	0.0790392	4	-1.00232	0.158982	0.108445	3	-0.424104	0.744317	0.0326971	1	-2.43502	0.00114021	up_Hepatocytes	none
ENSMUSG00000006301	Tmbim1	257	2216	0.0448739	8	-0.124136	0.919271	0.0672505	11	0.55026	0.591186	0.0823268	2	0.871734	0.729347	0.0270058	16	-0.750719	0.201571	0.0376386	152	-0.458018	0.341295	0.07876	8	0.551809	0.722433	0.0694665	2	-0.438974	0.806681	0.485284	7	2.18308	0.416963	0.0861953	5	0.420776	0.786153	none	none
ENSMUSG00000006304	Arpc2	616	6906	0.0111127	13	-1.63038	0.000206789	0.0321669	12	-0.312894	0.739995	0.00623914	4	-2.3373	3.22168e-05	0.0268792	45	-0.470948	0.335537	0.0398366	342	0.392334	0.189265	0.0610216	22	0.711911	0.464748	0.00806881	11	-2.0617	5.82942e-08	0.0885426	11	1.22221	0.350305	0.0352565	15	-0.242052	0.828182	none	none
ENSMUSG00000006307	Kmt2b	404	4795	0.437931	9	-1.09785	0.0525555	1.88223	13	0.0870597	0.922891	0	0	-28.1098	3.17926e-47	0.515829	37	-0.348527	0.377138	1.48462	225	0.635018	0.0120952	0.51871	7	-1.13239	0.0828864	1.3433	6	-1.16961	0.12698	3.31749	7	0.998247	0.457273	0.382413	12	-0.633001	0.265584	up_Hepatocytes	none
ENSMUSG00000006310	Zbtb32	47	350	0.00968386	1	-1.65239	0.139749	0	0	-24.4905	3.60166e-05	0	0	-24.423	1.69656e-05	0.0131814	3	-1.34014	0.149348	0.117904	29	2.8776	0.00115006	0	0	-24.4747	4.16791e-05	0	0	-24.4812	2.46652e-05	0	0	-24.4464	3.28213e-05	0.00942463	1	-1.64207	0.165893	up_Hepatocytes	none
ENSMUSG00000006315	Tmem147	417	7154	0.0440935	8	-2.45897	4.22693e-13	0.153941	7	-1.96102	0.000429032	0.0507792	1	-2.28279	0.00991864	0.273316	27	-0.817978	0.0441244	0.878845	273	2.31852	8.57162e-17	0.336224	5	-1.2235	0.130786	0	0	-27.6179	1.33926e-38	0	0	-27.5802	6.0659e-38	0.0100802	2	-4.55405	5.07745e-29	up_Hepatocytes	none
ENSMUSG00000006333	Rps9	393	3806	0.675979	13	-0.0838643	0.918517	0.627204	13	-0.27662	0.704835	0.0299237	1	-3.18647	1.29418e-05	0.588013	26	-0.196977	0.704387	0.809414	194	0.681206	0.00721269	0.795687	10	0.0340977	0.973025	0.0583071	3	-2.77527	1.07217e-10	0.600472	3	-0.546082	0.680726	0.501675	6	-1.10454	0.137135	up_Hepatocytes	none
ENSMUSG00000006335	Tfpt	105	455	0.00151696	1	-3.46912	8.1407e-06	0.001712	1	-3.3266	2.79353e-05	0.310795	2	3.30938	0.511048	0.00426427	7	-2.03066	0.00057088	0.023734	63	0.551084	0.423152	0.100478	4	1.61142	0.546878	0	0	-23.9335	1.39315e-08	0.0231714	1	0.136758	0.962786	0.0133653	7	-0.306312	0.72532	none	none
ENSMUSG00000006344	Ggt5	92	2506	0.0233886	5	0.033412	0.981875	0.0500195	7	0.915411	0.559098	0.00635362	1	-1.56232	0.215295	0.351453	10	2.0032	0.272215	0.0163418	26	-2.60187	0.0177299	0.757802	4	2.5164	0.462497	0.00781965	2	-1.48361	0.17656	0.0136722	2	-0.579824	0.716191	0.138851	4	1.30377	0.617893	none	none
ENSMUSG00000006356	Crip2	113	1276	0	0	-26.286	1.439e-12	1.25566	2	0.203394	0.915573	0	0	-26.2281	9.08331e-13	0.238432	13	0.304106	0.71342	0.329889	58	-0.0562822	0.927254	0.0444657	2	-1.56408	0.065069	0	0	-26.2879	1.56568e-12	6.25562	6	2.93727	0.144282	0.446083	2	-0.0239444	0.988994	none	none
ENSMUSG00000006360	Crip1	96	1983	0.0291852	2	-0.236968	0.894925	0.219726	3	1.05221	0.69594	0	0	-24.3209	9.45433e-06	0.104229	11	1.40973	0.243905	0.0542705	26	-0.876688	0.25399	0.0224664	3	-0.203834	0.894929	0.0214239	3	-0.282243	0.816784	0	0	-24.3443	1.84794e-05	0.0458438	5	0.625332	0.67948	none	none
ENSMUSG00000006362	Cbfa2t3	91	542	0.00409274	3	0.706526	0.715547	0.0355084	14	4.8452	0.0608338	0.00641851	2	1.41307	0.556826	0.00341278	9	0.449625	0.768788	0.000133768	14	-5.6091	0.0023094	0.00111408	3	-1.16187	0.375255	0.000348893	2	-2.84563	0.0111469	0.00892256	3	1.87296	0.517606	0.00158462	4	-0.640158	0.585577	none	Kupffer and dentritic cells
ENSMUSG00000006369	Fbln1	77	2203	0.000675665	1	-5.69234	1.74235e-05	0	0	-25.036	1.68104e-05	0	0	-24.9682	7.77552e-06	0.0719147	7	-0.315911	0.81006	0.346425	42	1.73312	0.0211036	0.00302266	1	-3.6243	0.000352014	0.0621396	3	-0.0848584	0.959335	0.0163733	1	-1.36713	0.342395	0.00376177	1	-3.3287	0.000569797	up_Hepatocytes	none
ENSMUSG00000006373	Pgrmc1	907	14758	0.107122	15	-1.86286	3.70668e-06	0.441475	19	-1.50445	0.0107332	0.00232609	1	-6.67793	1.25439e-69	0.322103	70	-0.614341	0.0599262	0.596234	584	1.89682	1.09758e-22	0.0748413	14	-2.09954	1.82489e-09	0.0350798	14	-3.03598	2.22257e-26	0.4582	12	-0.744204	0.497607	0.0269626	11	-3.36847	4.47138e-31	up_Hepatocytes	none
ENSMUSG00000006378	Gcat	154	1501	0.0076844	1	-2.84002	6.46674e-05	0.0108512	3	-2.2339	0.000235718	0	0	-25.3339	1.05331e-12	0.279861	10	-0.0228605	0.988527	0.114313	95	1.59998	0.0019638	0	0	-25.3861	3.29689e-12	0.0390321	1	-1.23747	0.329978	0	0	-25.3575	2.9256e-12	0.0245187	4	-1.17459	0.150161	up_Hepatocytes	none
ENSMUSG00000006386	Tek	499	7982	0.0589934	18	-0.360467	0.706848	0.498926	42	2.63195	0.0034734	0.0206329	3	-1.32252	0.145234	0.0780637	46	0.0945652	0.900909	0.0334576	178	-2.32174	1.03711e-07	0.104936	12	0.276773	0.851987	0.180438	14	0.980363	0.386108	1.01512	18	2.64299	0.113435	0.149291	32	1.3115	0.0643255	up_Endothelial	none
ENSMUSG00000006389	Mpl	140	2023	7.09994	8	1.73338	0.197311	0.530198	6	-0.304163	0.798659	0.114309	1	-0.559996	0.75258	0.715095	12	0.121276	0.899865	0.415052	57	-0.916506	0.0475238	0.0276882	1	-2.86978	6.01958e-05	1.82494	7	1.31389	0.259717	0.860855	4	1.1757	0.502327	1.15165	5	0.836911	0.541583	none	none
ENSMUSG00000006390	Elovl1	150	881	0.00839641	2	-2.19518	0.00105392	0.0104993	2	-1.96379	0.00774928	1.68153	1	3.24879	0.532707	0.0191809	10	-1.08057	0.0504844	0.0748244	94	1.06851	0.0486646	0.0933463	1	-0.129114	0.960073	0.00555895	2	-2.7954	4.86256e-05	0.0239493	1	-0.92083	0.596863	0.0166571	5	-1.1206	0.0765121	up_Hepatocytes	none
ENSMUSG00000006392	Med8	192	1592	0.00550302	2	-3.67939	4.31856e-11	0.0436131	5	-1.09138	0.160731	0	0	-25.8109	1.12808e-18	0.0444305	12	-0.97021	0.056146	0.176585	125	2.02375	1.54958e-07	0.0194174	2	-2.13231	0.00351435	0.0502804	6	-1.01835	0.243644	0.0152564	1	-2.29815	0.00475297	0	0	-25.8607	2.35796e-18	up_Hepatocytes	none
ENSMUSG00000006395	Hyi	735	9923	0.122725	9	-2.68935	6.53268e-19	0.0679775	7	-3.51385	8.87648e-36	0.151014	1	-2.54806	0.00508685	0.429812	38	-1.44618	1.20434e-08	2.25731	495	3.1192	4.74967e-58	0.0364095	3	-4.39965	2.49118e-45	0.020431	5	-5.0583	1.69719e-70	0.463155	4	-1.96487	0.00218482	0.0613224	7	-3.50287	1.09079e-34	up_Hepatocytes	none
ENSMUSG00000006403	Adamts4	26	281	0.00862938	2	0.67249	0.740016	0.00198971	1	-1.42397	0.423011	0	0	-22.1965	0.0265305	0.0023033	2	-1.3371	0.417749	0.00760807	12	-0.608539	0.730661	0.00250405	2	-1.02061	0.558743	0	0	-22.2542	0.0321947	0.26014	1	4.25506	0.555566	0	0	-22.245	0.0354162	none	none
ENSMUSG00000006412	Pfdn2	234	2148	0.0220992	3	-2.41966	1.39192e-05	0.0470487	6	-1.25901	0.0174629	0	0	-26.3248	5.09986e-22	0.0759385	9	-1.6937	0.00367261	0.303527	151	2.46868	4.10876e-11	0.00759579	1	-3.82675	6.16233e-12	0.028225	3	-2.08159	0.000204602	0.037596	2	-1.56123	0.0455752	0.0123579	3	-3.02592	6.91694e-10	up_Hepatocytes	none
ENSMUSG00000006418	Rnf114	448	5542	0.063523	6	-0.538783	0.626865	0.00821446	9	-2.70774	1.1234e-12	0.00629499	1	-3.01546	2.16417e-05	0.017978	27	-1.82899	6.15774e-06	0.103799	287	1.9117	7.84544e-09	0.0289306	9	-1.11584	0.117518	0.00767808	8	-2.79822	8.07739e-13	0.0693377	5	-0.170705	0.927507	0.0159053	8	-1.91751	0.000823466	up_Hepatocytes	none
ENSMUSG00000006423	C330007P06Rik	443	6554	0.035237	15	-1.71255	0.000329423	0.243204	17	0.801984	0.267909	0.109875	2	-0.243717	0.900052	0.181873	31	-0.121484	0.870002	0.138934	223	-0.363861	0.276367	0.30887	12	0.424506	0.749827	0.570613	17	1.51282	0.0804812	0.0266528	6	-1.89882	0.000146323	0.117229	14	-0.0760601	0.924628	none	none
ENSMUSG00000006442	Srm	37	258	0.0625144	1	0.403409	0.876227	0.036364	2	0.1542	0.940832	0	0	-24.1213	3.24754e-05	0.0169705	3	-0.814755	0.500713	0.0720772	22	0.762102	0.344452	0	0	-24.1729	7.76843e-05	0	0	-24.1794	4.70099e-05	0.0405119	2	0.774276	0.730246	0.0185248	2	-0.332153	0.820729	none	none
ENSMUSG00000006445	Epha2	157	912	0.00508448	2	-2.78655	1.50205e-06	0.0134752	2	-1.61959	0.04376	0	0	-24.8945	4.04354e-14	0.0154706	7	-1.68066	0.0127718	0.0765345	117	2.62015	7.00534e-08	0.00673303	1	-2.53242	0.00107213	0.00793958	3	-2.19246	0.000345627	0.0109852	1	-1.77101	0.0846577	0	0	-24.9436	8.58135e-14	up_Hepatocytes	none
ENSMUSG00000006456	Rbm14	120	1180	0.00111102	1	-3.98611	2.65204e-06	0.0288632	2	-0.013844	0.995435	0	0	-23.9611	5.17476e-08	0.0221737	7	-0.25542	0.849405	0.0246986	81	0.271315	0.732151	0.181142	4	1.82685	0.545256	0	0	-24.0192	7.9679e-08	0.00240263	1	-2.84528	0.000724232	0.0264572	2	-0.0535168	0.980027	none	none
ENSMUSG00000006463	Zdhhc24	44	337	0.000776876	1	-3.72649	0.00249105	0.00508547	1	-1.22489	0.424233	0	0	-23.203	0.00047292	0.00169234	2	-2.72869	0.0116667	0.0296547	27	1.4697	0.112437	0.0259808	2	1.02594	0.668945	0	0	-23.2609	0.000645295	0.0189261	2	0.773506	0.74054	0.000966205	1	-3.40813	0.00490806	none	none
ENSMUSG00000006471	Ndor1	212	2260	0.0118756	2	-2.62378	1.0281e-05	0.00697616	1	-3.43929	2.69855e-08	0	0	-25.764	5.46969e-17	0.014084	11	-2.31531	1.03939e-07	0.184841	148	2.28677	1.49534e-07	0.0505073	4	-0.714812	0.481221	0.00798613	2	-3.2037	1.37995e-07	0.428623	3	0.757055	0.781027	0	0	-25.8138	1.14753e-16	up_Hepatocytes	none
ENSMUSG00000006476	Nsmf	843	12491	0.390586	13	-2.33612	4.71013e-12	1.74547	12	-2.29455	3.18665e-08	0.429022	3	-1.67842	0.0268648	0.527517	41	-2.11523	9.41327e-20	4.6399	596	2.93428	4.96234e-63	0.362933	6	-3.08611	1.42575e-14	0.534662	9	-2.54858	2.72368e-11	0.770871	9	-1.5438	0.00269007	0.327439	8	-2.84901	6.87941e-14	up_Hepatocytes	none
ENSMUSG00000006494	Pdk1	350	4284	0.0329286	8	-1.10823	0.113559	0.0365694	9	-0.816288	0.191236	0.00963405	1	-2.48588	0.00207843	0.0384652	14	-1.23409	0.0349063	0.119567	222	1.21754	0.000851386	0.13762	9	0.428333	0.769307	0.00331673	3	-4.08548	8.45142e-16	0.00806668	1	-2.88191	1.83048e-05	0.112277	7	-0.249414	0.869478	up_Hepatocytes	none
ENSMUSG00000006498	Ptbp1	192	2117	0.0359928	3	-1.73199	0.012712	0.116974	7	-0.319974	0.755869	2.06845	1	2.12622	0.596919	0.263508	9	-0.631196	0.491921	0.256477	128	1.18838	0.00419977	0.0362834	3	-1.75209	0.0276399	0.0184247	1	-2.71171	9.45234e-05	0.0451478	1	-1.47345	0.230624	0.0553851	4	-1.32537	0.138844	up_Hepatocytes	none
ENSMUSG00000006517	Mvd	109	1186	0	0	-23.7935	1.64856e-08	0.0121706	2	-0.696105	0.664748	0	0	-23.7374	1.15157e-08	0.00869106	5	-1.15519	0.213874	0.0249414	69	0.958293	0.101649	0.0350713	5	0.972339	0.591522	0.00688652	1	-1.36307	0.259742	0.00610549	2	-1.2927	0.211975	0.0149987	2	-0.211242	0.889621	none	none
ENSMUSG00000006519	Cyba	133	1288	0.0285732	5	0.0587283	0.974282	0.0569846	6	0.947343	0.570043	0	0	-24.1194	2.49708e-08	0.0175961	10	-0.496089	0.607416	0.00818053	31	-2.92724	5.85476e-05	0.342667	25	4.09827	0.00462179	0.0342776	4	0.353516	0.824356	0.137367	4	2.04269	0.472403	0.0185106	7	-0.110382	0.908784	up_Kupffer	none
ENSMUSG00000006522	Itih3	1814	145775	1.39932	45	-3.63302	9.38563e-34	1.58241	46	-3.46008	2.80306e-36	0.49893	8	-3.84247	8.17009e-10	5.7044	128	-2.01789	9.08704e-24	24.956	1042	4.22358	1.56595e-284	0.768338	40	-3.66937	3.45284e-44	0.456234	43	-4.16269	4.70155e-87	0.830254	23	-3.33608	5.45001e-22	0.472873	38	-4.25663	3.56983e-62	up_Hepatocytes	none
ENSMUSG00000006526	Tmem110	362	4308	0.0432924	11	-1.84207	8.888e-07	0.311594	11	-0.131277	0.890629	0.0932241	2	-0.808478	0.524827	0.054875	16	-1.8126	2.83152e-07	0.452493	222	1.4437	6.29011e-07	0.573699	11	0.222055	0.869586	0.0111374	2	-3.83205	7.36961e-19	0.164331	6	-0.371511	0.746186	0.0276048	7	-2.44739	1.8849e-10	up_Hepatocytes	none
ENSMUSG00000006527	Sfmbt1	1036	13370	0.38657	25	-1.7836	1.76565e-07	0.716211	26	-1.23167	0.000569397	0.128603	4	-2.48301	2.12725e-05	1.51777	64	-1.20227	4.2725e-06	2.03329	628	1.63162	2.38717e-25	1.27273	27	-0.469911	0.36256	0.296537	15	-2.10187	5.42644e-10	2.33049	8	-0.571597	0.555586	0.602866	26	-1.23592	0.000604003	up_Hepatocytes	none
ENSMUSG00000006529	Itih1	1303	33690	1.32429	23	-2.66244	2.78065e-16	0.420551	23	-3.50378	2.83911e-46	0.0434872	1	-6.2333	7.44089e-26	3.94884	76	-1.48153	1.22328e-10	13.3143	837	3.45533	6.0165e-132	0.68172	14	-3.36039	7.86853e-25	0.330667	14	-4.02507	6.88233e-46	1.87189	12	-2.46323	1.08863e-07	0.358816	16	-3.71395	9.03834e-38	up_Hepatocytes	none
ENSMUSG00000006567	Atp7b	353	4885	0.000126861	2	-6.04301	3.39606e-09	0.00138981	7	-2.59945	1.02911e-05	0	0	-22.9375	1.15741e-09	0.00454199	13	-1.06166	0.197759	0.013917	226	2.30517	6.11632e-05	0.00166798	3	-2.33618	0.000383204	0.000534263	3	-3.97484	6.07062e-08	0.00876209	5	0.00225557	0.99893	0.00108792	6	-2.94525	6.94329e-06	up_Hepatocytes	Hepatocytes
ENSMUSG00000006575	Rundc3a	46	317	0.025299	1	-0.848929	0.587325	0	0	-24.6735	1.40898e-05	0	0	-24.6059	6.48766e-06	0.0291069	4	-0.449602	0.67457	0.193172	30	2.30627	0.00337171	0	0	-24.6576	1.64134e-05	0	0	-24.6641	9.55731e-06	0	0	-24.6293	1.28073e-05	0	0	-24.6549	1.16002e-05	up_Hepatocytes	none
ENSMUSG00000006576	Slc4a3	36	586	0.00557379	2	-1.92191	0.04782	0.00488682	1	-2.22366	0.0515561	0	0	-24.1364	0.000198482	0.153098	6	1.83375	0.221034	0.0767194	16	0.133906	0.896158	0	0	-24.188	0.000447341	0.000900142	1	-4.45884	0.000702788	0	0	-24.1597	0.00035947	0.0184494	1	-0.612626	0.733686	none	none
ENSMUSG00000006586	Runx1t1	861	18400	2.31834	25	-0.71016	0.0859145	13.3384	32	0.587447	0.314244	5.41072	5	0.235947	0.870082	2.40811	54	-1.05396	0.000186571	4.73846	426	-0.0367966	0.878468	8.56588	31	0.640035	0.313668	15.4355	26	0.228684	0.729743	3.47184	16	0.0694124	0.940287	8.00511	38	0.997408	0.0391804	up_Tcell	none
ENSMUSG00000006589	Aprt	149	2453	0	0	-26.5099	1.13515e-16	0.0137763	2	-3.13687	1.22779e-08	0	0	-26.4516	6.71587e-17	0.123371	8	-1.1734	0.0633935	0.543505	103	2.69396	3.21107e-09	0.0159824	1	-3.12873	2.19643e-06	0.0115112	2	-3.36947	1.91139e-09	0	0	-26.4758	2.19698e-16	0.15274	2	-1.25937	0.301185	up_Hepatocytes	none
ENSMUSG00000006599	Gtf2h1	377	3535	0.0299388	10	-1.29017	0.0173328	0.0313142	6	-1.63616	0.0260938	0	0	-25.7983	4.01082e-25	0.125288	28	-0.114295	0.895563	0.109193	226	0.868151	0.0118309	0.0756829	7	-0.736813	0.583165	0.156073	4	-0.0766981	0.95786	0.0692624	6	-0.0901596	0.945001	0.0206728	8	-1.71199	0.000354237	up_Hepatocytes	none
ENSMUSG00000006611	Hfe	131	1837	0.0204052	7	-0.627624	0.558951	0.00626666	2	-2.18747	0.00314231	0	0	-24.5262	1.53545e-09	0.0783216	11	0.396935	0.775962	0.0340849	55	-0.613498	0.315974	0.139742	8	1.75706	0.27891	0.062686	4	0.507617	0.769161	0.176494	4	2.0369	0.391377	0.00769785	4	-1.83941	0.0134335	none	B-cells
ENSMUSG00000006638	Abhd1	153	3218	0.0201823	6	-2.31211	1.94719e-06	0.0328479	2	-2.21393	0.00147857	0	0	-26.3377	2.43054e-15	0.0478678	12	-1.48873	0.00193993	0.60985	94	1.5815	0.000290078	0.773797	4	0.488653	0.794674	0.180796	2	-1.12419	0.362345	0.14897	1	-0.731547	0.708449	0.0156791	2	-2.80154	2.06537e-06	up_Hepatocytes	none
ENSMUSG00000006641	Slc5a6	306	7048	0.104598	14	-0.225193	0.82926	0.100319	7	-0.399809	0.710317	0.0257209	1	-1.54346	0.16735	0.315833	31	0.654736	0.431935	0.0919732	127	-1.28506	0.00477176	0.136736	8	-0.141504	0.924859	1.60111	11	1.61146	0.288319	0.150829	2	-0.243675	0.916933	0.88637	23	2.30021	0.032862	up_Tcell	none
ENSMUSG00000006649	Nphs1	62	647	0	0	-23.5106	0.000807401	0.000591015	1	-4.38054	0.00275193	0.0213165	2	0.834113	0.657261	0.00229559	2	-2.58778	0.0191702	0.0453754	26	1.58767	0.100003	0.0182505	2	0.239972	0.921974	0.0231043	2	0.296861	0.901344	0.0101187	1	-0.416729	0.861665	0	0	-23.5033	0.00106186	none	none
ENSMUSG00000006673	Qrich1	992	16608	0.739386	22	-1.36293	0.00204431	1.84167	31	0.248931	0.682354	0.250314	4	-1.3894	0.0783573	0.34591	57	-1.21129	1.33621e-07	1.08167	556	0.395351	0.0363495	1.61668	28	-0.161988	0.834986	1.55237	24	-0.258337	0.67583	3.0002	15	1.01945	0.236119	1.83313	31	0.553694	0.338073	none	none
ENSMUSG00000006675	P4htm	54	1373	0	0	-21.9508	0.00789359	0.000995718	2	-2.04705	0.112721	0	0	-21.895	0.00689299	0.00468708	8	0.122148	0.940399	0.00341437	27	-1.03405	0.490935	0.00549389	3	0.397744	0.858043	0	0	-21.9526	0.00880715	0.133091	1	4.09487	0.557363	0.00870854	2	0.892847	0.749732	none	none
ENSMUSG00000006676	Usp19	462	4390	0.475951	6	-1.17852	0.0926765	0.916981	14	-0.369744	0.67275	7.62602	1	1.15463	0.719763	0.170267	23	-1.21689	0.000296487	0.6774	305	1.03314	7.58576e-05	1.61156	10	0.580415	0.602109	0.232356	5	-1.91337	0.00252824	0.258985	5	-0.946965	0.321412	0.0695096	10	-1.98521	9.41577e-08	up_Hepatocytes	none
ENSMUSG00000006678	Pola1	620	8999	0.0878091	16	-1.04756	0.0277683	0.64562	23	1.01746	0.195205	3.0959	4	2.0749	0.479557	0.117978	46	-0.699843	0.0518873	0.174716	339	-0.420877	0.129928	0.448834	16	0.371914	0.732425	0.251778	17	0.0239347	0.978059	0.378787	13	0.565906	0.668554	0.445178	29	1.1285	0.0814056	none	none
ENSMUSG00000006699	Cdc42	437	4217	0.0151717	13	-0.640891	0.41301	0.0317909	15	0.327073	0.771968	0	0	-24.2985	3.47217e-20	0.0137241	24	-0.876282	0.121323	0.0234168	233	-0.0799091	0.867497	0.0402019	15	0.594931	0.686665	0.0593838	10	0.884234	0.561286	0.0509329	9	0.931262	0.631826	0.0211618	16	-0.344982	0.790184	none	none
ENSMUSG00000006705	Pknox1	300	3465	0.0157562	3	-3.69639	1.03289e-18	0.0908889	9	-1.40372	0.00120911	0	0	-27.294	2.84222e-30	0.292805	24	-0.580678	0.234324	0.720572	166	1.27739	2.90278e-05	1.3228	3	-0.421008	0.786583	0.19057	3	-1.86787	0.0118554	0.216349	1	-1.46162	0.251349	0.609672	11	0.103584	0.921209	up_Hepatocytes	none
ENSMUSG00000006711	D130043K22Rik	603	9458	0.0976731	17	-0.827494	0.046592	0.587058	32	1.40575	0.0150923	0.366701	3	0.930239	0.550524	0.166351	44	-0.704173	0.103896	0.219441	270	-0.432991	0.0836468	0.429344	20	0.885826	0.245388	0.21009	15	-0.236859	0.746746	0.277673	11	0.300733	0.794758	0.305212	34	0.678415	0.229655	up_Endothelial	none
ENSMUSG00000006715	Gmnn	137	1886	0.030887	4	-0.154483	0.937015	0.00890099	6	-1.30204	0.066452	0	0	-24.2289	2.11344e-08	0.00643941	9	-1.87231	0.00348851	0.0457834	68	0.830639	0.14604	0.0624048	7	1.30959	0.365352	0.00400987	2	-2.44807	0.000707424	0.0186437	2	-0.310635	0.863308	0.0124355	4	-0.906911	0.379476	none	none
ENSMUSG00000006717	Acot13	223	2622	0.00178135	3	-3.9569	1.03415e-08	0.0143363	8	-1.14451	0.167173	0.00589005	2	-2.14452	0.00479487	0.016595	8	-1.16527	0.114209	0.0668401	141	2.00256	7.92068e-05	0.0184399	2	-0.894051	0.497004	0.00540236	4	-2.39435	8.39067e-05	0.00146352	1	-4.1868	1.4376e-08	0.00863967	2	-1.80274	0.0206371	up_Hepatocytes	none
ENSMUSG00000006720	Zfp184	33	322	0.00125677	1	-1.9611	0.230649	0.00113682	1	-2.11929	0.239763	0	0	-22.1202	0.0413139	0.0044055	3	-0.32329	0.868997	0.0157246	9	0.505917	0.747398	0.0259887	1	1.88151	0.661392	0.0036671	3	-0.381663	0.801272	0	0	-22.1433	0.0597367	0	0	-22.1687	0.0531849	none	none
ENSMUSG00000006728	Cdk4	336	2126	0.010488	1	-4.46691	7.65156e-23	0.471889	3	-1.46421	0.0915704	0	0	-27.304	1.4373e-36	0.494962	20	-0.658754	0.21715	0.534248	227	1.53405	1.47756e-07	0.324332	3	-1.30596	0.16322	0.440229	5	-0.762508	0.401139	0.817528	3	-0.497544	0.790141	0.133718	5	-1.5574	0.0174742	up_Hepatocytes	none
ENSMUSG00000006731	B4galnt1	326	3091	0.013102	4	-3.29801	6.92695e-13	0.0405911	9	-1.63472	5.21383e-05	0.0291983	1	-2.01172	0.0306612	0.125158	22	-0.631711	0.201573	0.397276	207	2.24365	4.08651e-12	0.010462	2	-3.56208	1.23621e-14	0.00167617	2	-6.03794	1.32272e-25	0.0610461	1	-1.6876	0.115313	0.0102024	5	-3.47799	1.59626e-17	up_Hepatocytes	none
ENSMUSG00000006732	Mettl1	138	1113	0	0	-25.0188	1.55905e-13	0.112598	4	0.12977	0.947435	0	0	-24.9622	9.61259e-14	0.0228873	5	-1.27207	0.0824562	0.0735588	99	2.05793	4.20653e-05	0	0	-25.0142	3.02932e-13	0.00246879	1	-3.90469	1.87686e-09	0.0186939	1	-1.20881	0.407437	0.00357805	1	-3.38803	2.85573e-07	up_Hepatocytes	none
ENSMUSG00000006736	Tspan31	287	1786	0	0	-27.19	1.35715e-31	0.0365764	2	-3.02379	2.34103e-08	0	0	-27.1304	7.71011e-32	0.185135	16	-0.975836	0.0356167	0.531779	196	1.73526	1.96582e-08	0.379315	3	-1.02476	0.360894	0.431374	4	-0.730336	0.46443	0.95612	3	-0.228646	0.915062	0.151214	4	-1.36032	0.0721827	up_Hepatocytes	none
ENSMUSG00000006740	Kif5b	728	7467	1.03292	13	-0.978668	0.0334374	1.58194	15	-0.674071	0.199262	2.41141	5	0.550092	0.693763	0.614129	38	-1.42449	1.23266e-07	2.00194	442	1.23175	9.46859e-12	2.70494	13	-0.42229	0.597488	0.353227	10	-2.02175	7.75068e-08	2.71969	10	-0.0862417	0.940545	0.9667	18	-0.637236	0.182754	up_Hepatocytes	none
ENSMUSG00000006763	Saal1	1010	62864	0.690977	45	0.146345	0.812298	1.28326	48	0.99806	0.0581007	4.00434	6	1.90087	0.3065	0.536444	82	-0.228555	0.586587	0.42838	439	-0.949992	6.59066e-06	1.41236	36	1.01207	0.123378	0.958882	39	0.408459	0.5362	0.751876	11	0.274318	0.80392	1.42547	40	1.46919	0.0049607	up_Tcell	none
ENSMUSG00000006764	Tph2	541	18143	1.72444	16	-0.0609756	0.945521	3.17363	19	0.0456631	0.959791	2.67306	4	0.45579	0.820079	2.54805	47	0.571908	0.219839	1.71552	235	-0.374427	0.192839	1.62505	14	-0.548919	0.530614	6.81777	17	0.369717	0.688632	1.97723	9	0.155033	0.909792	3.0633	21	0.557078	0.497705	none	none
ENSMUSG00000006782	Cnp	501	6468	0.0149653	10	-1.91312	6.49636e-05	0.0520191	18	-0.190465	0.795868	0.0899164	3	0.442249	0.847948	0.0631235	35	-0.180573	0.796902	0.0718865	258	0.299206	0.376382	0.0993394	8	0.238001	0.872987	0.0600604	17	-0.0216619	0.979647	0.159852	10	1.02034	0.536519	0.017523	10	-1.63192	0.000486913	none	none
ENSMUSG00000006784	Ttc25	123	2316	0.286938	5	-0.14693	0.920085	1.37684	6	1.07474	0.486087	0	0	-26.1858	4.49489e-12	0.0889829	10	-0.829619	0.201802	0.541965	52	-0.293812	0.589574	0.126291	6	0.0432959	0.971387	0.75518	6	1.14998	0.388583	0.0595831	1	-1.28064	0.372341	0.376295	4	0.490059	0.731651	none	none
ENSMUSG00000006800	Sulf2	221	2725	0.00535151	4	-1.92058	0.00942908	0.00395302	6	-2.28643	0.000214858	0	0	-24.1006	8.83078e-09	0.0139503	17	-0.86205	0.332093	0.0332105	126	0.814257	0.208602	0.0168772	4	-0.584464	0.746475	0.00143966	4	-3.71843	4.63293e-07	0.180519	1	1.71532	0.674557	0.0451309	7	0.502158	0.808124	none	Hepatobiliary cells
ENSMUSG00000006818	Sod2	271	2813	0.0177017	4	-1.61988	0.0648818	0.0154812	6	-1.58904	0.0172233	0.189093	1	1.54787	0.645885	0.0365385	20	-0.467443	0.476524	0.0657969	178	1.21208	0.000852361	0.0335286	4	-0.621824	0.613138	0.0355738	3	-0.576026	0.58595	0	0	-25.1343	8.83227e-20	0.00597932	4	-2.76179	1.26434e-07	up_Hepatocytes	none
ENSMUSG00000006850	Tmco6	279	3678	0.00153213	3	-4.42261	1.39761e-09	0.0195261	4	-1.05742	0.232739	0.127415	1	1.40584	0.662816	0.0151596	18	-1.23306	0.00955898	0.114484	166	1.40545	0.0030825	0.0203802	5	-0.867967	0.357175	0.00731342	5	-2.22997	0.000119586	0.015893	4	-1.10232	0.202334	0.0427121	7	-0.119538	0.931736	up_Hepatocytes	none
ENSMUSG00000006906	Stambp	122	1147	0.0165632	1	-2.01381	0.0250741	0.00991424	2	-2.41816	0.000397522	0	0	-25.3481	2.58157e-10	0.0819036	5	-0.641033	0.540736	0.179116	66	1.24127	0.0192625	0.01306	1	-2.22924	0.0142546	0.0243498	1	-1.65781	0.114845	0.264364	3	1.46055	0.516658	0.0255139	3	-1.15865	0.182412	up_Hepatocytes	none
ENSMUSG00000006920	Ezh1	263	3066	0.153424	6	-0.0393285	0.984267	0.0389623	11	-0.387808	0.619931	0.00227579	1	-4.18993	6.25188e-11	0.0872565	16	0.247877	0.793652	0.0787318	150	0.488894	0.31113	0.0078363	4	-2.53277	1.40202e-06	0.00344115	2	-3.7238	1.00277e-10	0.129512	1	0.240172	0.936242	0.135399	6	0.135438	0.94143	none	none
ENSMUSG00000006932	Ctnnb1	566	10061	0.117646	5	-2.86337	5.06034e-10	3.30437	9	-0.938003	0.233897	0	0	-28.28	6.0455e-56	0.45475	37	-0.954729	0.00373599	1.4498	339	1.48774	1.12424e-10	0.804717	13	-0.547688	0.47665	1.68713	13	-0.390511	0.612991	0.0137072	1	-4.90165	4.05903e-32	0.358075	9	-1.34312	0.0125975	up_Hepatocytes	Hepatocytes
ENSMUSG00000006941	Eif1b	88	827	0.00676009	2	-2.19227	0.00827915	0	0	-24.659	1.06275e-07	0	0	-24.5914	4.37185e-08	0.023619	7	-0.883215	0.355495	0.080522	53	2.75591	6.71815e-05	0	0	-24.6432	1.22165e-07	0	0	-24.6497	6.74199e-08	0.0112615	1	-1.4349	0.273233	0	0	-24.6404	8.42374e-08	up_Hepatocytes	none
ENSMUSG00000006958	Chrd	144	1534	0.00297569	2	-3.00878	1.06823e-05	0.00187055	1	-3.72374	2.18061e-06	0	0	-24.3897	3.00398e-09	0.0117957	8	-1.38856	0.0653979	0.0614291	96	3.17643	2.18738e-06	0.00219916	1	-3.46873	9.65529e-06	0.000364968	1	-5.98889	1.02412e-08	0	0	-24.4131	7.19079e-09	0.00121305	2	-4.26003	1.1636e-07	up_Hepatocytes	none
ENSMUSG00000006998	Psmd2	409	4348	0.0830678	6	-1.67004	0.0058863	0.090708	9	-1.43686	0.00936736	0.220326	3	0.269475	0.859596	0.186178	32	-0.547529	0.258166	0.489285	242	0.922356	0.00132688	0.273258	7	-0.258253	0.823197	0.283407	7	-0.111296	0.906721	0.030584	1	-2.66947	0.000155645	0.396694	9	-0.33797	0.74701	up_Hepatocytes	none
ENSMUSG00000007029	Vars	132	1316	0.0614772	5	-0.629033	0.47159	0.236385	3	0.10658	0.946365	0	0	-25.8452	9.82972e-14	0.0735295	7	-0.803709	0.269183	0.248031	76	0.909014	0.0463312	0.114152	2	-0.610045	0.712079	0.0245508	2	-1.83663	0.00952299	0.0685248	2	-0.433237	0.785236	0.104438	2	-0.734061	0.600986	up_Hepatocytes	none
ENSMUSG00000007034	Slc44a4	77	1214	0.00460878	4	-1.07138	0.429372	9.64344e-05	1	-6.53822	0.00486327	0.119079	1	3.26597	0.528305	0.00686477	6	-0.843541	0.594249	0.0169131	32	-0.127937	0.925746	0.000826615	2	-3.4345	0.0157145	0.000143193	1	-5.96019	0.00391333	0	0	-23.0466	0.00410018	0.197737	5	2.84352	0.448111	none	none
ENSMUSG00000007035	Msh5	79	537	0.0102902	2	-0.736746	0.589441	0.0146452	1	-0.519477	0.787327	0	0	-23.6902	1.35822e-07	0.0043072	5	-1.87457	0.00601675	0.026311	39	0.825753	0.177156	0.00836723	3	-0.848669	0.452891	0.0160482	5	0.0845422	0.942145	0.0108927	1	-0.563985	0.791029	0.0253656	4	0.516016	0.760907	none	none
ENSMUSG00000007036	Abhd16a	191	2230	0.112389	4	-1.17328	0.130631	0.00578746	1	-4.56001	1.77475e-15	0.109788	2	-0.273583	0.841378	0.18697	13	-0.649	0.294176	0.554086	125	1.60305	1.53711e-05	0.0961811	2	-1.56962	0.0933068	0.0237007	4	-2.53944	1.87819e-07	0.757057	2	0.50579	0.821797	0.0201323	4	-2.6385	8.85727e-09	up_Hepatocytes	none
ENSMUSG00000007038	Neu1	298	3749	2.71595	10	0.141124	0.904984	0.104235	4	-2.15006	6.10197e-05	0.334471	1	-0.465738	0.80743	1.23491	19	-0.4901	0.412823	0.780924	166	0.440177	0.192991	3.70984	12	1.03359	0.360388	2.60659	8	0.197743	0.864456	0.359177	2	-0.808292	0.545882	0.0693296	6	-2.17883	3.34541e-06	none	none
ENSMUSG00000007041	Clic1	531	10178	0.214891	21	-0.851081	0.0731575	1.62888	29	1.40611	0.0188456	1.41757	5	1.53839	0.364978	0.80311	44	0.187389	0.713815	0.301077	195	-1.79432	1.90164e-12	2.12547	23	1.55077	0.0363629	1.58552	22	0.8756	0.237215	0.789096	8	0.416186	0.746503	1.95732	43	2.57997	6.78038e-07	up_Endothelial	none
ENSMUSG00000007050	Lsm2	67	537	0	0	-24.2819	7.84326e-06	0.0143671	3	-0.757287	0.508042	0	0	-24.2257	5.85744e-06	0.0186735	3	-0.987582	0.417702	0.0325161	36	0.165536	0.872475	1.01214	3	2.10832	0.586216	0	0	-24.2838	8.65688e-06	0	0	-24.249	1.1588e-05	0.184024	2	1.27196	0.644498	none	none
ENSMUSG00000007080	Pole	801	24867	1.25748	30	0.317995	0.645958	3.23963	48	1.79187	0.000844346	3.10641	8	2.30999	0.0623364	0.680978	63	-0.416328	0.286165	0.789199	348	-0.814341	0.000452026	2.61727	26	0.443247	0.640321	1.03017	24	-0.236293	0.737574	0.160309	8	-1.64348	0.00165374	2.9764	38	1.35472	0.0312275	up_Endothelial	none
ENSMUSG00000007207	Stx1a	201	2062	0.0451877	9	0.474672	0.769786	0.0450929	6	0.531873	0.731886	0.00716016	1	-1.57213	0.154628	0.0119304	7	-1.2195	0.0950593	0.0340282	98	0.123097	0.839041	0.00512047	3	-2.12108	0.00084153	0.00303432	3	-2.86091	2.28906e-06	0.0405865	4	0.613256	0.766281	0.0752166	10	1.48147	0.257255	none	none
ENSMUSG00000007216	Zfp775	65	577	0.000269924	1	-4.70073	0.00037646	0.000593533	1	-3.59259	0.00191313	0	0	-22.6756	0.000134036	0.00185272	4	-2.02539	0.0242289	0.0144279	33	3.15737	0.00220676	0.00093826	1	-2.92373	0.00855314	0.000175266	1	-5.32177	0.000305422	0	0	-22.6987	0.000245147	0.00330661	2	-1.15596	0.380943	up_Hepatocytes	none
ENSMUSG00000007279	Scube2	81	945	0.0845795	4	1.34574	0.631402	0.00155808	1	-3.16152	0.0101888	0	0	-23.584	0.000664741	0.00815454	5	-1.25381	0.344688	0.0400682	42	0.395191	0.729171	0.0020499	2	-2.70679	0.0169137	0	0	-23.6419	0.000905313	0.00378562	2	-1.79738	0.102226	0.167146	3	1.81112	0.595949	none	none
ENSMUSG00000007338	Mrpl49	80	644	0	0	-24.0317	2.88552e-07	0	0	-24.0428	4.82961e-07	0	0	-23.9755	2.05215e-07	0.041897	5	0.325251	0.842696	0.0363635	49	1.50465	0.0287007	0.00943282	2	-1.03138	0.386925	0.00394564	1	-2.29823	0.0109543	0	0	-23.9988	4.39938e-07	0.00447211	2	-2.04984	0.0166751	up_Hepatocytes	none
ENSMUSG00000007379	Dennd2c	559	9341	0.349978	23	0.583396	0.448158	0.515088	28	1.53345	0.00903245	0.133634	4	-0.109671	0.933004	0.0812955	40	-1.14659	0.00115782	0.149609	258	-0.898267	0.000488541	0.427386	20	0.920084	0.297604	0.452902	20	1.13606	0.0936384	0.259419	4	-0.109888	0.948675	0.290944	31	0.791111	0.178393	up_Endothelial	none
ENSMUSG00000007411	Mark3	1127	14712	0.673635	21	-1.79624	1.43294e-08	4.70697	45	0.138713	0.791354	5.82182	6	1.06234	0.406706	1.71223	55	-1.47057	2.22365e-09	3.41393	661	1.16916	7.16507e-15	1.5594	22	-1.08807	0.0064417	1.07767	25	-1.52944	6.11018e-06	5.00405	16	0.0676707	0.945998	3.1208	34	-0.424949	0.383568	up_Hepatocytes	none
ENSMUSG00000007415	Gatad1	440	4042	0.0655862	11	-1.30264	0.0624582	0.0154356	5	-2.74857	2.86921e-12	0.00387255	1	-4.49551	4.0021e-19	0.0288351	24	-1.86727	2.86422e-10	0.199072	286	2.30858	5.73454e-17	0.0496809	7	-1.19972	0.0363687	0.0159523	2	-2.9672	2.02774e-08	0.0394524	3	-1.45127	0.0353928	0.0320753	7	-1.85509	0.000514806	up_Hepatocytes	none
ENSMUSG00000007440	Pcdha11	183	394	0.000288536	7	-0.400656	0.685413	0.000868224	5	1.28024	0.60729	0.000142054	1	-1.41155	0.271705	0.00025474	12	-0.618642	0.498107	0.000392694	74	0.0957549	0.913692	0.000140804	3	-1.45816	0.135173	0.000496847	10	0.420743	0.68037	0.00024751	2	-0.617663	0.678053	0.000250454	5	-0.608517	0.527275	none	none
ENSMUSG00000007458	M6pr	180	2434	0.0115483	5	-1.56077	0.014339	0.0131888	4	-1.42465	0.0421826	0	0	-24.8136	6.24886e-12	0.0156797	11	-1.34052	0.0280895	0.0667847	91	0.880177	0.065275	0.119995	8	1.1355	0.51564	0.0138928	3	-1.53103	0.0899995	0.00570305	1	-2.52773	0.0015881	0.0454853	10	0.237549	0.838412	none	none
ENSMUSG00000007476	Lrrc8a	193	2037	0.000567827	1	-4.16829	3.63486e-07	0.00754556	3	-0.629436	0.663116	0	0	-23.2018	6.9179e-09	0.00701799	12	-0.683483	0.418561	0.0139964	119	0.680249	0.292152	0.0168774	5	0.595103	0.739844	0.000381387	2	-4.72736	6.64416e-08	0.0663446	3	2.0327	0.598531	0.0010074	2	-3.32738	4.53961e-06	none	none
ENSMUSG00000007564	Ppp2r1a	130	1221	0.0522216	3	-1.30741	0.0790263	0.00549292	1	-4.16775	4.06206e-10	0	0	-26.2075	6.3015e-14	0.488755	7	-0.344144	0.758013	0.41887	81	1.19618	0.0114777	0.945249	4	0.484687	0.811753	0.0402656	3	-1.62707	0.0216612	0.0305941	1	-1.93254	0.0474669	0.0498229	2	-1.43436	0.0910168	up_Hepatocytes	none
ENSMUSG00000007570	Fance	162	2082	0.000358947	2	-5.93004	3.90477e-08	0.000603185	1	-5.2155	1.30656e-07	0	0	-24.3163	1.38431e-08	0.00979698	8	-1.52444	0.0387438	0.0388749	85	0.639971	0.357449	0.0223367	6	-0.263891	0.864812	0.253979	5	2.2491	0.270446	0	0	-24.3396	3.20923e-08	0.00308989	3	-2.85071	3.31954e-05	none	none
ENSMUSG00000007589	Tinf2	182	2905	0.00120799	2	-6.4628	4.24021e-18	0	0	-26.6472	1.92849e-18	0	0	-26.5771	7.3389e-19	0.0950629	11	-1.08173	0.0372562	0.52924	114	1.80766	5.26623e-06	0.544404	3	-0.0222091	0.990442	0.00480426	2	-4.56153	8.35304e-16	0	0	-26.6013	2.54945e-18	0.34607	6	0.23033	0.848679	up_Hepatocytes	none
ENSMUSG00000007603	Dus3l	121	962	0.00631738	2	-2.0215	0.0145798	0.0045317	2	-2.42867	0.000824835	0	0	-24.3421	2.59773e-09	0.00935262	4	-1.73619	0.0275005	0.0421755	79	0.923434	0.131937	0.10295	4	1.00365	0.687176	0.00506441	1	-2.35262	0.00527452	0.142743	2	1.36829	0.699266	0.0168747	4	-0.611123	0.575102	none	none
ENSMUSG00000007610	Gtpbp3	389	3586	0.162025	15	0.149165	0.843451	0.177047	17	0.170143	0.824467	0.0967062	3	-0.245067	0.830593	0.442838	23	-0.0859364	0.917161	0.296388	145	-0.611797	0.0661723	0.0777524	10	-0.691865	0.236019	0.688737	16	1.09055	0.243829	0.627156	9	1.61217	0.195405	0.380294	23	0.796032	0.334257	none	none
ENSMUSG00000007613	Tgfbr1	646	7791	0.00308874	7	-4.11308	1.80969e-31	0.0341067	10	-1.4053	0.0974297	0.00142745	1	-5.16169	2.41562e-29	0.0210117	43	-1.49805	4.02462e-07	0.081141	412	1.32704	5.51227e-07	0.0955724	18	0.637	0.433543	0.00808986	10	-2.7726	1.07264e-15	0.0318419	7	-0.899527	0.279091	0.0993467	13	-0.0622799	0.963719	up_Hepatocytes	none
ENSMUSG00000007617	Homer1	1507	62890	0.147701	52	0.330605	0.38432	0.310538	66	1.46922	2.35195e-05	0.161654	8	0.384036	0.747476	0.0742848	113	-0.759982	0.00149175	0.0901788	733	-0.872852	1.64406e-08	0.216768	44	0.77644	0.128425	0.289164	50	1.22686	0.00406256	0.16468	24	0.45899	0.505853	0.146453	48	0.324896	0.43087	up_Endothelial	none
ENSMUSG00000007646	Rad51c	125	2000	0.00382769	9	-0.0118245	0.993909	0.0113087	6	1.57455	0.417106	0.00674215	3	0.879631	0.613379	0.0015415	9	-1.35702	0.104158	0.00524862	46	0.306499	0.733879	0.00137039	3	-1.47579	0.181292	0.000733889	4	-2.37657	0.0120692	0.00335368	2	-0.165515	0.933976	0.00219052	8	-0.774781	0.40401	none	none
ENSMUSG00000007653	Gabrb2	190	2193	0.00231516	4	0.437545	0.797711	0.000505407	11	-1.78836	0.0482152	0.00185447	2	0.134663	0.950133	0.000125905	8	-3.88141	0.00283875	0.00208094	85	0.421674	0.674563	0.00259117	9	0.573029	0.827634	0.000214719	5	-3.02616	0.00479	0.000330123	3	-2.37351	0.0200295	0.00606181	8	1.84712	0.489663	none	none
ENSMUSG00000007655	Cav1	57	530	0	0	-21.6463	0.0156103	0.00266383	3	-0.348107	0.853433	0	0	-21.5905	0.0140121	3.16162e-05	2	-6.78619	0.0216928	0.0048094	28	-0.402381	0.77816	0.0247952	4	2.90438	0.38635	0.0127013	1	1.64483	0.632686	0	0	-21.6136	0.0213915	0.000345606	1	-3.24988	0.049949	none	none
ENSMUSG00000007656	Arpp19	608	6757	0.048926	13	-1.61154	0.000115581	0.143889	14	-0.45143	0.517315	0.00858759	1	-3.78484	7.54217e-10	0.0751285	42	-1.16244	0.000294031	0.229283	361	1.61917	7.60645e-13	0.064739	7	-1.50216	0.0129905	0.139831	13	-1.03823	0.164316	0.00975907	2	-3.68587	1.25288e-18	0.0416251	14	-1.73094	1.15795e-05	up_Hepatocytes	none
ENSMUSG00000007659	Bcl2l1	810	13936	0.303768	16	-1.55216	3.88264e-05	0.603924	25	-0.721278	0.0768599	10.664	5	2.02644	0.297555	2.37548	48	-0.871391	0.0125636	1.44083	482	0.963907	8.09961e-07	1.13109	15	-0.44803	0.550082	0.318348	22	-1.41419	4.24693e-05	7.1188	10	0.715609	0.569312	0.257819	15	-1.44174	8.10654e-05	up_Hepatocytes	none
ENSMUSG00000007670	Khsrp	174	629	0.00447638	2	-0.993333	0.348878	0.00132696	1	-2.7267	0.000523799	0	0	-22.9337	4.73754e-10	0.00317123	7	-1.4958	0.0123437	0.0121782	105	1.39918	0.0145766	0.00547975	4	-0.627336	0.550556	0	0	-22.9914	7.57428e-10	0.0349405	1	1.56232	0.690319	0.00251815	2	-1.78588	0.0441138	up_Hepatocytes	none
ENSMUSG00000007721	Ccdc124	103	1104	0.0141888	4	-1.24959	0.0986985	0.0290992	3	-0.689469	0.6109	0	0	-24.7569	1.22412e-08	0.00816372	6	-2.14046	0.00103918	0.101215	69	2.44251	8.68017e-05	0.00396743	1	-3.0568	0.000176871	0.000518674	1	-5.85721	4.20497e-08	0.00538186	1	-2.5475	0.00305119	0.00421099	3	-2.86364	3.02051e-05	up_Hepatocytes	none
ENSMUSG00000007739	Cct4	284	3051	0.064817	3	-2.2912	6.48536e-05	0.0147372	2	-3.82822	2.68507e-17	0	0	-27.2065	2.1939e-28	0.0677329	15	-1.91054	1.9088e-07	0.750509	172	1.55628	8.95608e-07	1.78411	2	-0.384909	0.82206	0.690548	6	-0.154847	0.883904	0.232949	5	-0.196151	0.87152	0.167053	10	-0.638576	0.304285	up_Hepatocytes	none
ENSMUSG00000007777	0610009B22Rik	593	5922	0.173044	20	-0.513404	0.281274	0.673881	37	1.53707	0.000603885	1.04302	5	1.25343	0.542613	0.217956	43	-0.269665	0.496122	0.217141	246	-1.10954	3.68823e-07	0.451876	21	0.634053	0.378946	0.997606	20	1.16329	0.0856802	0.190043	8	-0.25208	0.767702	0.738589	37	1.57444	0.00224463	up_Endothelial	none
ENSMUSG00000007805	Twist2	35	322	0.00134338	1	-3.47166	0.00521235	0	0	-23.7784	0.0015882	0	0	-23.7112	0.00085984	0.00724974	2	-1.49683	0.225353	0.0666145	21	2.97317	0.0103968	0	0	-23.7627	0.0018494	0.00213035	1	-2.84486	0.0157543	0.00396424	1	-1.90643	0.143454	0.00406134	1	-1.96298	0.111324	up_Hepatocytes	none
ENSMUSG00000007812	Zfp655	331	4453	0.260539	7	0.262254	0.856793	0.0280924	6	-1.81836	0.00358304	0	0	-25.9799	6.92189e-21	0.133696	15	-1.09726	0.150286	0.183131	210	1.39981	0.000244129	0.0894818	5	-0.679458	0.597859	0.0217144	3	-2.1309	0.000565949	0.0211457	4	-1.79304	0.000890905	0.0390705	2	-1.7413	0.0624155	up_Hepatocytes	none
ENSMUSG00000007815	Rhoa	579	5438	0.0539812	9	-1.42284	0.00268653	0.459847	24	0.432567	0.647747	0.238178	2	0.261902	0.906246	0.134421	27	-0.944089	0.0545941	0.185015	333	0.522347	0.061792	0.337289	13	0.454152	0.678424	0.0610387	8	-1.82467	0.0045799	0.110561	5	-0.781076	0.522101	0.230507	18	0.266392	0.752595	none	none
ENSMUSG00000007817	Zmiz1	1388	33908	1.63722	34	-1.65065	7.24982e-07	2.6993	41	-1.18046	0.000385338	2.99238	5	-0.399419	0.724517	2.38788	80	-1.36688	3.49833e-09	5.42444	829	1.77089	7.12751e-37	3.37448	28	-1.37773	0.000676621	2.72149	27	-2.20933	6.38866e-10	9.29745	23	0.429391	0.596863	1.2872	35	-1.64459	4.8067e-07	up_Hepatocytes	none
ENSMUSG00000007827	Ankrd26	260	3852	0.131883	8	-0.0853456	0.957643	0.142505	9	0.278479	0.841719	0.00296716	1	-4.04722	7.04764e-10	0.030526	20	-1.03698	0.0337943	0.145098	137	0.494228	0.307554	0.0180228	8	-1.61791	0.00353797	0.360335	7	0.782987	0.640441	0.00636905	2	-3.04325	8.44501e-07	0.0739914	7	-0.286338	0.826867	none	none
ENSMUSG00000007833	Aldh16a1	271	2792	0.00274247	2	-4.06528	2.09485e-14	0.0330981	2	-1.39054	0.21669	0.0428051	2	-0.126654	0.930786	0.0101627	8	-2.35491	9.1114e-08	0.101395	185	2.43338	4.73663e-09	0.00607284	3	-2.98534	3.5521e-08	0.00819936	2	-2.668	7.4016e-06	0	0	-25.3546	2.62559e-18	0.0631478	3	-0.46423	0.746346	up_Hepatocytes	none
ENSMUSG00000007836	Hnrnpa0	97	733	0.0128734	1	-1.5777	0.140949	0.196254	4	0.618453	0.798292	0.326354	1	2.47674	0.565394	0.00791659	5	-2.09712	0.0019735	0.082491	67	1.42637	0.0294796	0.00958704	2	-1.72109	0.0496107	0	0	-24.7175	5.14413e-08	0	0	-24.6826	7.51797e-08	0.00211949	1	-3.78249	5.57614e-06	up_Hepatocytes	none
ENSMUSG00000007837	Prrg2	137	938	0.00337209	2	-2.99863	1.07219e-05	0	0	-24.578	1.66876e-10	0.0087623	1	-1.51052	0.183333	0.14074	10	0.732255	0.624776	0.0396255	87	0.758934	0.214861	0.0735726	5	0.966602	0.58634	0.00152429	1	-4.1036	2.20809e-08	0	0	-24.5338	1.64602e-10	0.00110046	1	-4.53723	4.74243e-09	none	none
ENSMUSG00000007850	Hnrnph1	1022	19519	0.797273	15	-2.3051	1.22217e-09	2.77	38	-0.386825	0.400065	2.91467	3	-1.04426	0.468566	0.62515	50	-2.09829	2.33147e-22	4.13297	664	1.90718	5.03233e-34	2.97174	23	-0.342554	0.578786	0.499946	9	-3.13896	9.93665e-18	2.95687	10	-0.556111	0.517205	1.033	16	-1.83158	6.48516e-06	up_Hepatocytes	none
ENSMUSG00000007867	Ift43	247	2826	0.000479467	3	-5.1234	1.17042e-07	0.0165934	8	-0.318283	0.820293	0	0	-23.9263	2.46016e-08	0.0696562	18	0.926288	0.54735	0.0195302	126	-0.471095	0.51279	0.035232	7	0.745468	0.680052	0.00393525	4	-2.18085	0.00436907	0.0673613	5	1.39676	0.629404	0.0661253	5	1.03935	0.651781	none	none
ENSMUSG00000007872	Id3	563	9422	0.320723	8	-1.91996	3.0177e-05	2.25291	13	-0.363605	0.611126	7.96471	2	1.06702	0.642939	1.18198	34	-0.776122	0.0388547	2.19231	349	1.43683	6.5464e-11	0.121197	5	-2.68112	1.20125e-11	0.0730791	5	-3.16549	1.39131e-20	1.53091	6	-0.0726164	0.955037	0.358572	9	-1.34677	0.00292986	up_Hepatocytes	Epcam+ epithelial cells
ENSMUSG00000007880	Arid1a	979	13019	0.245633	21	-1.59974	1.05748e-05	0.430556	26	-1.02415	0.00780612	1.81567	6	1.1284	0.424541	0.256721	54	-1.57933	3.04056e-11	1.08849	591	1.2587	1.43722e-13	1.33421	29	0.0146528	0.985895	0.235853	20	-1.79222	1.50965e-06	1.87648	17	0.782308	0.380692	0.14114	24	-1.81256	1.01341e-11	up_Hepatocytes	none
ENSMUSG00000007891	Ctsd	257	1531	0.0219677	10	-1.32442	0.00511043	0.157579	16	1.03121	0.269728	0.0336573	2	-0.653196	0.591356	0.202484	29	0.240575	0.816856	0.0492198	106	-1.42256	0.00112561	0.664445	23	3.03704	0.00379871	0.0214714	7	-1.37661	0.00537612	0.0902403	4	0.324884	0.85072	0.297118	9	0.737297	0.659483	up_Kupffer	none
ENSMUSG00000007892	Rplp1	534	4969	0.289361	15	-0.899325	0.0862403	0.355451	11	-0.965758	0.0707477	0.40961	2	-0.254709	0.876571	0.73222	45	0.303343	0.512581	0.641489	284	0.655788	0.00292238	0.439023	15	-0.0348786	0.965159	0.0681986	6	-2.45146	3.28303e-10	0.216716	5	-0.846114	0.244554	0.239373	15	-0.838497	0.101918	up_Hepatocytes	none
ENSMUSG00000007908	Hmgcll1	1134	32193	0.045144	37	-0.241688	0.67701	0.104259	48	0.948724	0.102084	0.0805319	7	0.664796	0.606124	0.0492742	89	-0.12548	0.776183	0.0395518	554	-0.82749	3.9514e-05	0.0976979	37	0.903479	0.140674	0.113928	43	1.16492	0.0188804	0.0828192	18	0.661285	0.463138	0.0658952	43	0.325267	0.594274	up_PlasmaBcell	none
ENSMUSG00000007987	Ift22	34	583	2.16577	2	1.48327	0.630822	0	0	-24.8648	0.000265225	0	0	-24.7971	0.000134698	0.0757611	3	-0.165438	0.915855	0.0871544	17	-0.924817	0.366989	0.204138	1	0.495573	0.874325	0	0	-24.8555	0.000188029	4.01923	1	2.42319	0.620312	1.71056	4	2.02393	0.455108	none	none
ENSMUSG00000007989	Fzd3	143	1999	0.00140918	2	-3.2303	0.00130946	0.0104392	9	-0.359622	0.736688	0.00564148	1	-1.15447	0.427907	0.00337836	10	-2.03712	0.0121885	0.010029	59	-1.66172	0.0799298	0.135232	5	2.46391	0.375338	0.0963654	5	1.39153	0.648057	0.0922524	4	2.0407	0.572019	0.120021	8	2.32026	0.343977	none	none
ENSMUSG00000008028	1700008O03Rik	72	570	0.258723	4	3.10079	0.42689	0.000896524	1	-3.19317	0.0123021	0.00707506	1	-0.145991	0.943498	0.00440887	5	-0.97397	0.347712	0.00826067	31	-0.595101	0.648891	0.00653595	3	-0.336511	0.83794	0.00240125	2	-1.75924	0.0953322	0.00407863	2	-0.957227	0.512376	0.00939094	5	0.202017	0.885389	none	none
ENSMUSG00000008035	Mid1ip1	174	1864	0.239369	4	-0.813322	0.386594	0.165752	4	-1.38739	0.0901207	0.0535495	1	-1.52012	0.185814	0.0702618	7	-1.93273	7.37125e-05	0.729674	130	2.3573	8.42713e-10	0.104865	2	-1.76196	0.0455249	0.0171484	3	-3.20756	5.88769e-11	0	0	-26.8802	1.15379e-20	0.0140201	2	-3.44227	9.39354e-12	up_Hepatocytes	none
ENSMUSG00000008036	Ap2s1	148	2204	0.828404	3	0.628238	0.753057	0.0320537	4	-1.19217	0.116532	0	0	-25.6426	5.28428e-11	0.0589971	16	-0.391705	0.570893	0.235579	81	0.500441	0.365842	0.366466	1	-0.103968	0.968279	0.0323611	3	-1.30656	0.118244	0.00980788	1	-2.66366	0.000818077	0.134211	5	0.361598	0.78995	none	none
ENSMUSG00000008090	Fgfrl1	90	757	0	0	-25.3104	5.50277e-10	0.0197764	1	-1.8286	0.0733679	0	0	-25.2535	3.71537e-10	0.0477772	4	-0.848616	0.345203	0.150415	53	2.74	7.00082e-06	0	0	-25.3057	1.11265e-09	0.0032418	1	-3.83852	2.64355e-07	0	0	-25.2771	9.36959e-10	0	0	-25.3029	7.51708e-10	up_Hepatocytes	none
ENSMUSG00000008129	4930432K21Rik	341	6801	0.007322	12	-2.2325	2.91247e-06	0.117014	14	1.22799	0.293662	0.196071	2	1.78928	0.616037	0.0234421	29	-0.932467	0.128748	0.0338472	139	-0.807111	0.0689651	0.0994203	12	1.00322	0.494207	0.143726	9	0.941042	0.551572	0.00159374	1	-4.37184	2.44002e-12	0.138666	22	1.80293	0.0523838	none	none
ENSMUSG00000008136	Fhl2	111	669	0.00185567	4	0.23139	0.898641	0.00177717	6	0.193307	0.884011	0.00227926	1	0.555152	0.823487	0.00112471	8	-0.543199	0.631646	0.00105088	37	-1.29266	0.0730402	0.00466851	3	1.61808	0.545193	0.0025826	4	0.743582	0.641077	0.00331958	2	1.09369	0.686642	0.0058987	3	1.98026	0.418792	none	none
ENSMUSG00000008140	Emc10	115	795	0	0	-24.9	3.89054e-09	0	0	-24.9112	6.8532e-09	0	0	-24.8435	2.68996e-09	0.0639065	17	0.449241	0.62548	0.0774453	59	0.696972	0.247182	0.066286	3	0.100181	0.962076	0.208778	3	0.56431	0.803816	0.0215534	1	-0.929029	0.595147	0	0	-24.8926	5.34071e-09	none	none
ENSMUSG00000008153	Clstn3	80	527	0.0289438	3	-0.345794	0.798492	0	0	-24.6792	1.17134e-07	0	0	-24.6116	4.82296e-08	0.00528958	3	-2.69641	0.000362333	0.0838828	56	1.87694	0.00385176	0.0117559	2	-1.44211	0.15896	0.109075	2	0.44291	0.839404	0	0	-24.635	1.07837e-07	0.00142046	1	-4.28369	1.49661e-06	up_Hepatocytes	none
ENSMUSG00000008167	Fbxw9	223	2785	0.231639	5	-0.893014	0.276689	0.0174803	2	-3.51157	5.02115e-13	0	0	-27.059	1.29907e-24	0.20624	10	-1.08475	0.0376047	0.750924	150	1.88278	9.87696e-08	0.0473731	1	-2.76172	6.27178e-05	1.44425	2	-0.98812	0.460302	0.320273	2	-0.68331	0.674305	0.0790523	2	-2.25417	0.00272276	up_Hepatocytes	none
ENSMUSG00000008200	Fnbp4	747	10751	0.342856	15	-2.15943	4.17409e-10	3.52412	16	-0.643291	0.282936	0.446869	2	-1.88282	0.0705396	1.34385	45	-1.0844	0.000155717	3.30549	465	1.61057	2.53152e-18	0.77883	11	-1.60629	0.000308895	1.10776	15	-1.45263	0.000372469	0.0457653	2	-4.38625	4.80264e-30	3.98846	22	-0.243909	0.707706	up_Hepatocytes	none
ENSMUSG00000008206	Cers4	91	977	0.0240173	4	1.62104	0.51206	0.0862548	10	3.57244	0.201175	0.000458066	1	-3.68097	0.00297247	0.00534452	12	-0.32033	0.804909	0.001495	17	-3.56685	0.0077595	0.0270174	7	1.81255	0.544816	0.00670386	3	-0.039408	0.984157	0.0205788	6	1.76173	0.357567	0.00243016	6	-1.32201	0.156267	none	none
ENSMUSG00000008226	Scrn3	586	7606	0.0323713	10	-1.54833	0.0195117	0.0945146	14	-0.154158	0.87577	0	0	-25.8993	2.86345e-33	0.0949573	31	-0.605177	0.371457	0.116071	396	1.36785	3.42301e-06	0.0354321	10	-1.59569	0.0612733	0.0124045	2	-2.85907	1.37303e-06	0.0364012	4	-1.19756	0.210813	0.0300991	5	-1.43463	0.0179768	up_Hepatocytes	none
ENSMUSG00000008301	Phax	215	3095	0.00453665	4	-1.93042	0.0170014	0.09131	4	1.20328	0.621287	0.017615	1	0.0877995	0.968153	0.00773451	13	-1.22336	0.0668828	0.0314333	119	0.861986	0.193421	0.00184058	3	-3.13605	3.07093e-05	0.00690803	6	-1.24691	0.0597078	0.0166975	3	-0.068972	0.971944	0.00373388	5	-2.11162	0.00126254	none	none
ENSMUSG00000008305	Tle1	852	12467	0.0117278	11	-2.57786	3.36188e-14	0.00709746	11	-3.2944	1.11027e-24	0.00684957	2	-3.23137	2.16153e-09	0.0418118	49	-0.988709	0.00687606	0.104387	566	1.68011	6.98539e-11	0.204859	12	0.343767	0.824159	0.00850896	11	-3.0219	8.57581e-21	0.0805876	9	-0.409525	0.800401	0.0106871	11	-2.81225	4.15726e-10	up_Hepatocytes	none
ENSMUSG00000008307	1700109H08Rik	449	8320	0.252822	8	-1.09819	0.13444	0.897019	14	0.259563	0.796777	10.6955	2	2.42658	0.439715	0.2482	27	-0.872205	0.059018	0.424038	263	0.289361	0.374149	0.121533	4	-1.99377	0.0045809	0.565747	15	0.0125756	0.989405	0.314162	5	-0.39149	0.770935	0.803253	16	0.839904	0.323237	none	none
ENSMUSG00000008333	Snrpb2	175	3881	0.0351982	7	-0.553776	0.639672	0.0136539	4	-1.57984	0.0304775	0.00884301	1	-1.9884	0.041493	0.0291628	17	-0.910213	0.239227	0.0767175	70	-0.0214574	0.97793	0.0696989	5	0.0880388	0.963815	1.78998	6	1.92536	0.399046	0.154319	4	1.15135	0.630495	0.00752976	4	-2.31524	0.000589169	none	none
ENSMUSG00000008348	Ubc	894	7105	0.278879	19	-1.60535	4.12388e-07	0.394323	13	-1.87394	1.03501e-06	0.325871	2	-1.3903	0.145827	0.986663	48	-0.700496	0.0225771	1.22214	612	1.83407	2.48856e-32	0.36435	10	-1.53389	0.000178158	0.319759	11	-1.83154	1.15556e-06	0.381193	10	-1.14251	0.0161561	0.0996498	10	-2.98581	5.12075e-20	up_Hepatocytes	none
ENSMUSG00000008373	Prpf31	74	825	0.328233	2	0.297292	0.906318	0	0	-25.2291	1.58326e-07	0	0	-25.1611	6.57903e-08	0.0710925	5	-0.366353	0.748127	0.151191	43	0.667483	0.341072	0.64218	3	1.56406	0.533819	0	0	-25.2197	1.01496e-07	0	0	-25.1846	1.45428e-07	0.0158764	2	-1.5806	0.0648222	none	none
ENSMUSG00000008384	Sertad1	95	1759	0.00550468	3	-2.37697	0.00117989	0	0	-24.6662	3.87541e-07	0	0	-24.5986	1.64079e-07	0.027401	8	-0.601098	0.555044	0.0690662	46	0.254247	0.733381	0.307388	4	2.11791	0.354435	0.0344721	2	-0.368063	0.818434	0	0	-24.622	3.54582e-07	0.0617865	3	0.289369	0.879607	none	none
ENSMUSG00000008393	Carhsp1	126	1284	0.00126932	1	-3.10079	0.000130603	0	0	-23.3311	1.78983e-07	0	0	-23.264	7.45006e-08	0.0219612	9	0.739438	0.579094	0.0163761	71	0.99447	0.122845	0.00201034	2	-2.42099	0.0021907	0.00321364	1	-1.84504	0.0655274	0.0152679	4	0.48024	0.796545	0.000377562	1	-4.80164	7.55732e-07	none	none
ENSMUSG00000008398	Elk3	648	15235	0.0545445	16	-0.65298	0.2683	0.402147	44	2.17931	0.000950801	0.00378535	2	-4.14721	1.33173e-17	0.0657663	58	-0.634048	0.185413	0.0679538	237	-1.20126	2.47558e-05	0.118383	19	0.367041	0.698197	0.153992	22	0.667406	0.397304	0.281851	17	1.21085	0.369374	0.216304	36	1.42728	0.0147056	up_Endothelial	none
ENSMUSG00000008429	Herpud2	642	10217	0.375308	20	-0.339143	0.611956	0.341259	21	-0.302166	0.641181	0.179365	3	-0.81635	0.543442	0.17736	39	-1.02956	0.00128951	0.399264	340	-0.0196327	0.947171	1.42691	13	0.384432	0.728809	0.822048	18	0.352992	0.656651	1.25812	12	0.852613	0.501513	0.64564	28	1.02724	0.0467402	up_Tcell	none
ENSMUSG00000008435	Rdh13	168	2727	0.677755	3	-0.104561	0.948783	0.0343415	5	-1.82754	0.000518325	30.3914	1	2.85991	0.556264	0.0745946	9	-1.60754	0.00439287	0.432295	113	1.19425	0.0073758	0.133652	4	-0.788618	0.504172	0.0145359	2	-3.02669	5.26854e-08	0.115979	2	-0.859481	0.590783	0.139764	2	-1.08488	0.341829	up_Hepatocytes	none
ENSMUSG00000008438	Adam21	348	9638	0.0967861	16	-0.274336	0.738692	0.557529	14	1.59003	0.0989577	0.104855	1	-0.0920259	0.965222	0.207234	35	0.171484	0.834333	0.101109	120	-1.67986	8.77126e-06	0.337168	12	1.28652	0.192604	0.573429	11	0.806662	0.53141	0.148016	6	0.228149	0.887454	0.509322	29	2.14429	0.00565471	up_Tcell	none
ENSMUSG00000008450	Nutf2	257	5991	0.0157262	6	-0.639628	0.465763	0.00677743	4	-1.82171	0.00868297	0	0	-24.328	9.04553e-10	0.00998125	18	-1.41514	0.027319	0.040039	124	0.823647	0.161358	0.00691119	6	-1.69597	0.00376649	0.000381542	2	-5.8542	3.28508e-09	0.000983331	1	-4.46832	5.24839e-08	0.184354	14	1.98528	0.310446	none	none
ENSMUSG00000008475	Arpc5	540	13835	0.291832	25	-0.310287	0.669124	0.680522	17	0.444379	0.604748	0.0194434	2	-3.12702	2.3865e-08	0.810068	42	0.0411466	0.956764	0.430052	273	0.20355	0.529662	0.174122	18	-0.688183	0.287508	0.548143	12	-0.433428	0.667003	0.201043	8	-0.785142	0.463394	0.367987	19	0.045453	0.95752	none	none
ENSMUSG00000008489	Elavl2	787	18613	1.39144	20	-0.951018	0.0278871	6.16532	35	0.541033	0.354772	5.5361	6	1.59635	0.246705	3.95608	53	-0.665067	0.0453115	2.84346	382	-0.0998494	0.685668	5.78152	17	0.0314915	0.972772	9.26224	34	0.478337	0.475656	2.3392	13	-0.131268	0.893688	5.66547	31	0.980679	0.0853229	none	none
ENSMUSG00000008496	Pou2f2	148	1095	0.00265788	6	-0.399559	0.717204	0.00265239	5	-0.414106	0.729517	0.0254325	1	2.79912	0.544559	0.00536878	13	0.582776	0.673457	0.001851	47	-1.93988	0.0067082	0.0240647	15	2.99135	0.135231	0.00453399	8	0.385057	0.769206	0.000814111	2	-2.08346	0.010422	0.00816034	13	1.28811	0.315579	none	T-cells
ENSMUSG00000008540	Mgst1	1556	61256	0.413775	35	-2.21295	1.30381e-14	0.29319	35	-2.7084	1.61343e-23	4.65555	6	0.120637	0.932478	1.8113	124	-0.307283	0.210735	2.21222	947	1.62257	9.7489e-40	1.20717	29	-1.11528	0.00369613	1.28446	31	-1.49103	4.46289e-05	0.985833	22	-0.906891	0.0370792	0.464624	32	-2.06259	6.04342e-11	up_Hepatocytes	Hepatocytes
ENSMUSG00000008575	Nfib	1779	66195	1.80695	39	-3.24849	4.19882e-25	16.826	65	-0.782607	0.0203064	24.489	10	-0.362193	0.765072	8.53477	123	-1.63781	1.34023e-14	22.8553	1018	2.42421	7.83004e-81	6.3098	33	-2.37196	6.3245e-11	4.1032	44	-2.47456	1.30485e-14	25.1413	30	-0.0815168	0.922414	6.6809	46	-1.85409	4.25973e-08	up_Hepatocytes	none
ENSMUSG00000008604	Ubqln4	211	2275	0	0	-26.5699	2.55592e-22	0.0293267	4	-2.13198	1.25799e-05	0	0	-26.5115	1.42631e-22	0.0427524	8	-1.9515	1.6492e-05	0.380667	142	2.06021	6.39655e-09	0.109844	3	-0.902858	0.387127	0.0414684	4	-1.73641	0.00160369	0.201768	2	-0.138023	0.942176	0.096204	4	-0.995974	0.2486	up_Hepatocytes	none
ENSMUSG00000008658	Rbfox1	997	22607	0.0667076	30	-0.159159	0.90014	0.188883	46	1.49608	0.106513	0.137836	5	1.25701	0.582619	0.0926788	75	0.367328	0.651993	0.0522232	451	-0.806538	0.0299701	0.122694	33	0.960994	0.401749	0.0771915	40	0.476049	0.580071	0.00956126	18	-2.18898	6.13407e-10	0.0423106	31	-0.419645	0.637568	none	none
ENSMUSG00000008668	Rps18	497	4641	0.0607306	4	-3.62931	2.92565e-26	0.347105	6	-2.11439	7.93953e-07	0	0	-28.8008	3.41572e-67	1.10198	39	-0.380665	0.300863	2.51624	310	1.65718	1.45356e-15	0.596556	8	-1.2616	0.0152602	0.196702	6	-2.73744	4.05042e-11	1.55684	5	-0.476173	0.671546	0.605211	13	-0.914465	0.0528627	up_Hepatocytes	none
ENSMUSG00000008682	Rpl10	604	7897	0.299435	14	-1.59847	5.11865e-05	0.462842	15	-1.24231	0.00271037	0.189412	2	-1.62211	0.0486126	1.08342	38	-0.783406	0.0304739	1.78968	372	1.70048	2.78323e-16	1.13771	15	-0.378776	0.615131	0.0287169	6	-4.20415	2.99856e-45	2.60023	3	-0.665098	0.616197	0.0298809	4	-4.21711	7.69868e-39	up_Hepatocytes	none
ENSMUSG00000008683	Rps15a	277	2212	0.175695	7	-0.386027	0.671172	0.421076	10	0.483743	0.631867	0.0650998	1	-1.08428	0.454615	0.24544	17	-0.300482	0.664659	0.260386	141	0.170679	0.656556	0.522099	12	0.936487	0.375459	0.215851	5	-0.687305	0.513531	0.237968	2	-0.171255	0.928056	0.0462715	5	-1.69111	0.00245073	none	none
ENSMUSG00000008690	Ncaph2	1030	20290	1.78251	12	-2.99985	2.1492e-13	0.896456	12	-2.62154	1.41692e-13	0.143273	2	-3.63095	6.88303e-07	1.69279	58	-1.66579	2.54695e-12	6.56599	675	2.77422	4.55691e-65	0.755811	13	-2.6296	3.97697e-13	1.63387	12	-2.9009	8.62271e-13	1.97138	6	-2.14207	0.000313465	2.78829	22	-1.17215	0.00845402	up_Hepatocytes	none
ENSMUSG00000008730	Hipk1	561	6687	0.00395108	14	-2.93363	3.92155e-14	0.0407793	14	0.0294144	0.98126	0.0100716	3	-1.5256	0.0132973	0.00290378	22	-3.46113	1.66111e-17	0.0429588	342	0.909235	0.0108025	0.0659528	16	0.753532	0.582977	0.0287447	11	-0.649575	0.601836	0.0925904	10	1.20596	0.504889	0.00600559	10	-2.33899	1.19754e-08	up_Hepatocytes	none
ENSMUSG00000008763	Man1a2	1098	10663	0.894701	33	-0.918873	0.0025395	3.34599	48	0.775228	0.0282715	4.60447	7	0.38662	0.765596	1.05914	62	-1.09884	1.69227e-06	2.53463	597	0.221194	0.159984	2.82009	34	0.124839	0.832062	1.97501	34	0.0482464	0.919434	2.21108	17	0.12061	0.879816	2.02484	43	0.272694	0.493107	up_Endothelial	none
ENSMUSG00000008822	Acyp1	217	3054	0.00883677	2	-3.76537	3.82934e-12	1.57189	8	0.98214	0.464611	0	0	-26.4798	3.52093e-20	0.0874321	12	-1.225	0.0212793	0.328995	128	0.991618	0.0122375	0.0973318	3	-1.38944	0.179152	0.562982	5	-0.118887	0.934249	0.0466691	2	-1.53344	0.0734236	0.0257306	4	-2.22619	2.0007e-05	up_Hepatocytes	none
ENSMUSG00000008845	Cd163	58	750	0.0440048	2	0.886522	0.735504	0.000958263	1	-3.72724	0.00100435	0	0	-23.4794	6.93858e-05	0.000944415	2	-3.83771	0.000736511	0.00491886	16	-3.1108	0.00337055	0.32824	22	5.30909	0.00423598	0.00114733	1	-3.46096	0.00117904	0.00234594	1	-2.39478	0.0251616	0.0810895	4	1.59433	0.576842	up_Kupffer	Kupffer and dentritic cells
ENSMUSG00000008855	Hdac5	253	3131	0.0592011	8	-0.150317	0.923077	0.0279515	4	-0.869051	0.412911	0.0754469	1	0.711209	0.78798	0.0214225	16	-1.02596	0.0553833	0.0711373	148	0.551816	0.254362	0.170471	6	0.616818	0.785931	0.0318983	6	-0.686674	0.528176	0.0259164	6	-0.556359	0.587329	0.0623113	5	-0.279811	0.872669	none	none
ENSMUSG00000008859	Rala	785	19216	0.028615	21	-1.04706	0.0277958	0.209317	29	1.20862	0.19756	0.0429413	4	-0.333216	0.758227	0.0305949	44	-1.26869	0.00610406	0.0585318	424	-0.124134	0.712477	0.0454051	16	-0.419166	0.59	0.0919334	14	0.216865	0.829264	0.176455	12	1.33177	0.290266	0.0782766	21	0.448971	0.466173	none	none
ENSMUSG00000008874	Clec3a	25	334	0.0123359	3	2.1951	0.548026	0.0329599	1	3.3541	0.535727	0	0	-21.129	0.0536617	0.00382673	5	0.66604	0.726653	0.000306366	5	-4.33104	0.101788	0	0	-21.1802	0.0859583	0.000229411	1	-3.38466	0.10877	0	0	-21.1521	0.0764412	0.0190456	2	2.81869	0.501327	none	none
ENSMUSG00000008892	Vdac3	342	4207	0.0208858	5	-2.44826	2.52533e-07	0.0596364	14	-0.942994	0.0500801	0.016143	2	-2.52792	0.000104453	0.0681927	22	-1.04431	0.0159653	0.268643	211	1.36871	9.6667e-06	0.146001	5	-0.788224	0.524723	0.0200181	7	-2.43825	2.26864e-08	0.308684	6	0.64208	0.697676	0.0696158	6	-0.988486	0.165931	up_Hepatocytes	none
ENSMUSG00000008958	Vps72	675	18487	0.52245	28	-0.33922	0.508375	2.0787	32	1.13415	0.0388756	1.61463	6	0.50379	0.781254	0.902396	58	-0.289166	0.509332	0.765641	283	-0.83957	0.000218319	2.89463	21	0.825631	0.320129	2.70275	23	0.863176	0.219235	0.307514	5	-1.33225	0.0734952	1.85245	39	1.73759	0.000335384	up_Endothelial	none
ENSMUSG00000008976	Gabpa	242	1936	0.0296756	5	-1.77682	0.00130452	0.0227944	2	-2.28712	0.00010456	0.218824	2	1.01091	0.61026	0.144575	21	-0.0682373	0.929321	0.199787	151	1.14061	0.00128834	0.0233263	5	-1.96219	7.11129e-05	0.363226	4	-0.264853	0.858743	0.0980346	1	-0.856627	0.635341	0.0102752	2	-3.15686	1.11869e-09	up_Hepatocytes	none
ENSMUSG00000008999	Bmp7	92	988	0.000232147	2	-4.11795	0.017549	0.000272524	2	-3.90126	0.0275253	0.000575419	1	-2.75301	0.0480892	0.00171646	10	-1.27626	0.243236	0.00430165	32	-0.375957	0.824525	0.0804139	5	3.35432	0.560816	0.00443579	4	0.115968	0.94528	0.000881496	1	-2.17349	0.146677	0.000503341	5	-2.98939	0.0374063	none	none
ENSMUSG00000009013	Dynll1	114	1754	0.633447	4	-0.102661	0.948098	1.53004	3	0.422266	0.797337	0	0	-26.4637	3.44609e-14	1.29173	7	-0.071281	0.952194	0.408967	63	-0.0905605	0.875677	0.448733	2	-0.22646	0.903058	0.287494	3	-0.843497	0.509998	0.478176	3	0.639174	0.74409	0.547347	6	0.805814	0.516224	none	none
ENSMUSG00000009030	Pdcl	164	3021	0.000426399	1	-5.90172	1.39156e-09	0.0168907	4	-0.912839	0.380431	0.00827555	1	-1.60536	0.142735	0.00726676	10	-2.00175	0.000534087	0.0682037	95	2.49019	1.22787e-05	0.00608473	4	-2.09562	0.000504708	0	0	-24.5844	5.85832e-10	0	0	-24.5496	9.20908e-10	0.0181296	3	-0.945488	0.478204	up_Hepatocytes	none
ENSMUSG00000009035	Tmem184b	244	4363	0.00987051	3	-0.820146	0.420006	0.00241777	4	-2.72086	1.95859e-05	0.000748949	1	-4.31919	7.00179e-08	0.00584706	20	-1.54592	0.00734992	0.0208656	144	0.429309	0.540101	0.115727	5	1.60571	0.588408	0.0467423	3	0.52035	0.831596	0.0129961	1	-0.487271	0.824046	0.00972889	4	-0.84064	0.455107	none	none
ENSMUSG00000009073	Nf2	453	4120	0.0137615	11	-1.57534	0.00250905	0.032209	15	-0.6025	0.511276	0.0176641	2	-1.09738	0.337893	0.0511603	26	-0.04709	0.956015	0.0559306	282	1.03436	0.00198804	0.0280199	8	-0.979133	0.438099	0.00726553	7	-2.42107	1.0601e-08	0	0	-25.1052	1.00673e-24	0.0432298	9	-0.382078	0.768781	up_Hepatocytes	none
ENSMUSG00000009076	Zmat5	145	2250	0.056219	8	0.129483	0.934018	0.0612064	6	0.492266	0.695744	0	0	-24.8165	1.66094e-09	0.0216841	11	-1.03809	0.159756	0.0777505	57	0.00171806	0.997928	0.196651	5	1.37709	0.521063	0.0178964	3	-1.24428	0.231578	0.0388932	2	-0.130598	0.953425	0.043964	6	0.0877167	0.947968	none	none
ENSMUSG00000009079	Ewsr1	941	10769	0.403837	19	-0.891382	0.154046	0.144058	22	-0.950135	0.00668989	0.0373851	1	-2.68358	0.000908808	0.141829	45	-1.11491	2.95553e-05	0.396203	591	1.33446	2.66349e-14	0.260058	23	-0.188198	0.760864	0.0268026	9	-3.19821	7.30464e-28	0.491116	10	-0.225667	0.861237	0.15338	19	-1.12853	0.0176777	up_Hepatocytes	none
ENSMUSG00000009090	Ap1b1	415	4631	0.494753	16	-0.097785	0.921494	0.415387	18	0.207116	0.786195	3.01582	3	1.86299	0.492257	0.151974	31	-0.754426	0.0341367	0.458318	203	0.0159257	0.966378	1.14207	7	0.0402982	0.977963	0.632028	13	-0.529867	0.555814	1.5692	6	0.891057	0.573213	0.580346	14	0.381868	0.679591	none	none
ENSMUSG00000009092	Derl3	41	508	0	0	-23.837	0.00111324	0	0	-23.8482	0.00169051	0	0	-23.7809	0.000918664	0.00509149	1	-2.07106	0.0913916	0.0793171	20	2.24408	0.0326998	0.0169068	1	-0.357928	0.883415	0.00359299	1	-2.22244	0.0597693	0	0	-23.8042	0.00159929	0.0160319	2	-0.164608	0.920656	up_Hepatocytes	none
ENSMUSG00000009108	Gnat2	28	269	0	0	-22.355	0.0100226	0.00171843	1	-1.729	0.257592	0	0	-22.2992	0.00885309	0	0	-22.4431	0.0132372	0.0150881	17	5.06409	0.0151738	0	0	-22.3505	0.0167905	0	0	-22.3569	0.0111971	0	0	-22.3223	0.0139096	0	0	-22.3477	0.0126974	up_Hepatocytes	none
ENSMUSG00000009112	Bcl2l13	763	7076	0.0791894	29	0.848433	0.605561	0.0286143	34	0.262206	0.672274	0.00813873	3	-1.51512	0.101337	0.0225117	49	-0.452393	0.556648	0.027074	391	0.0850457	0.843211	0.0204502	21	-0.270989	0.749978	0.0234834	27	-0.158904	0.857957	0.0230541	12	-0.149936	0.918969	0.0160263	37	-0.543317	0.185229	none	none
ENSMUSG00000009114	2610028H24Rik	43	396	0	0	-21.9271	0.0146872	0.00157232	1	-1.41555	0.396648	0.0274775	1	2.71441	0.549197	0.0010044	4	-2.08498	0.121094	0.00553935	24	-0.00358636	0.998321	0	0	-21.9225	0.0242154	0.0535635	1	2.86824	0.53214	0	0	-21.8944	0.0201874	0.000632867	1	-2.66795	0.0806126	none	none
ENSMUSG00000009115	Spatc1l	261	3236	0.0351538	2	-1.50703	0.114683	0.00224587	2	-4.65055	1.02397e-16	0.00670123	1	-2.99268	3.10909e-05	0.0115307	10	-2.5619	1.93775e-08	0.141289	193	3.4472	3.79406e-14	0	0	-25.671	2.62261e-19	0.0124654	5	-2.29438	6.64433e-06	0.00251178	1	-4.44486	1.35053e-14	0	0	-25.6682	1.70032e-19	up_Hepatocytes	none
ENSMUSG00000009145	Dqx1	73	503	0.0104537	1	-1.68954	0.111852	0	0	-24.6121	2.35833e-06	0	0	-24.5445	1.04858e-06	0.103757	8	0.400921	0.795416	0.0730583	44	0.60323	0.442717	0.299021	2	1.64619	0.558743	0	0	-24.6028	1.56836e-06	0	0	-24.5679	2.16135e-06	0.00466332	1	-2.62562	0.00385132	none	none
ENSMUSG00000009207	Lnpk	205	1572	0.00433241	4	-2.29361	0.000364039	0.267297	8	1.5092	0.555448	0	0	-24.2162	2.16761e-09	0.00978477	9	-1.30723	0.0475086	0.0322181	117	0.720776	0.286236	0.0118496	6	-0.913736	0.361886	0.0221004	3	-0.37285	0.804758	0.00182657	1	-3.48313	6.35448e-06	0.0022536	4	-3.1852	1.53633e-06	none	none
ENSMUSG00000009246	Trpm5	79	428	0.000552996	1	-5.97262	3.16818e-08	0	0	-25.0332	2.68464e-08	0	0	-24.9654	1.07194e-08	0.00871676	3	-2.46572	0.000769964	0.105432	53	1.48958	0.0181562	0.394368	4	1.58263	0.507295	0.0164047	2	-1.5528	0.120025	0	0	-24.9889	2.48899e-08	0.0165358	2	-1.32936	0.143081	up_Hepatocytes	none
ENSMUSG00000009281	Rarres2	623	7176	0.0773651	11	-2.17738	2.16775e-08	0.0640271	14	-2.30497	2.26074e-12	0.0115063	1	-4.36315	1.54634e-15	0.292244	45	-0.623996	0.0725539	0.640202	408	1.94498	7.21547e-20	0.393767	8	-1.19226	0.130473	0.0200958	6	-3.75621	1.23796e-33	0.290318	7	-0.608258	0.516025	0.0201212	9	-3.62841	2.68909e-38	up_Hepatocytes	none
ENSMUSG00000009291	Pttg1ip	421	5773	0.017298	7	-2.71959	1.02741e-11	0.119322	6	-1.46896	0.096514	0.0949798	1	-0.555392	0.75196	0.0732492	34	-0.959949	0.0125759	0.27619	246	1.91941	3.07412e-10	0.135075	5	-0.913744	0.40662	0.0105979	6	-3.37661	1.25387e-17	0.0180078	3	-2.60528	1.21811e-07	0.0448774	7	-1.76957	0.0041919	up_Hepatocytes	none
ENSMUSG00000009292	Trpm2	214	2394	0.0352354	6	-1.05149	0.0902206	0.0347924	6	-1.4252	0.0692724	0	0	-25.7732	4.9148e-14	0.156321	18	0.323083	0.707057	0.0589327	89	-2.28367	5.88591e-06	2.179	33	4.6313	1.63981e-05	0.095526	9	-0.0983964	0.931321	0.0171769	3	-1.89427	0.00224758	0.354577	9	0.603032	0.70039	up_Kupffer	none
ENSMUSG00000009293	Ube2g2	264	2849	0.0101363	5	-3.19475	1.39556e-13	0.0642085	7	-1.12976	0.109539	0	0	-26.2738	2.09302e-24	0.0508585	13	-1.61131	0.000887339	0.245023	176	2.31168	2.33412e-11	0.0401422	4	-1.74873	0.0164781	0.00203894	1	-5.47639	7.4781e-22	0.0877075	6	-0.267501	0.808784	0.00786148	5	-3.48645	1.17474e-16	up_Hepatocytes	none
ENSMUSG00000009376	Met	1000	21258	0.0970105	13	-2.35636	1.07941e-09	0.333384	19	-1.02704	0.0359314	0.00898665	3	-4.99169	1.29286e-56	0.165672	52	-1.64069	3.92158e-10	0.650566	664	1.66885	1.69403e-19	0.273213	12	-1.6691	0.00371867	0.450061	11	-1.3425	0.0286426	0.54191	10	-0.508779	0.633079	0.481286	21	-0.243195	0.694042	up_Hepatocytes	none
ENSMUSG00000009378	Slc16a12	936	23560	0.0850447	32	0.511843	0.526054	0.0959977	27	0.735398	0.334526	0.221602	6	2.02423	0.22191	0.0388174	69	-0.620601	0.183864	0.043051	516	-0.649894	0.0232994	0.0769727	24	0.240632	0.847059	0.11828	22	0.435648	0.730023	0.0180062	11	-1.44581	0.00560926	0.147042	37	1.51263	0.0165387	up_Tcell	none
ENSMUSG00000009394	Syn2	429	18628	0.296911	18	0.818056	0.610716	0.0128443	13	-2.07834	0.00107824	0.150505	2	1.08164	0.710935	0.0578078	33	-0.576887	0.482682	0.0604557	183	-1.11632	0.03027	0.0980955	11	-0.23164	0.909368	0.119741	8	-0.405541	0.820004	0.237437	7	1.34312	0.535257	0.712869	17	3.09286	0.0109848	up_Tcell	none
ENSMUSG00000009406	Elk1	86	869	9.45763e-05	1	-6.43005	0.000653663	0.00250084	4	-1.73029	0.0679632	0	0	-22.8992	0.000446909	0.0016119	4	-2.45738	0.0153687	0.0190023	49	1.66513	0.0812746	0.0111095	1	0.0969698	0.972477	0	0	-22.9569	0.00061	0.0285307	1	1.38149	0.714499	0.00197399	3	-2.05947	0.037516	none	none
ENSMUSG00000009418	Nav1	558	5167	0.0163204	15	-0.460491	0.585703	0.0756167	39	1.88811	0.0127455	0.150509	3	2.48823	0.428682	0.0275702	37	0.129753	0.889904	0.017042	217	-1.90222	3.04911e-05	0.0317343	22	0.499077	0.662863	0.0178484	14	-0.397551	0.689203	0.245604	19	3.30013	0.0371155	0.0290791	31	0.428799	0.616115	up_Endothelial	none
ENSMUSG00000009470	Tnpo1	966	12700	0.0917969	27	-0.680365	0.112208	0.226739	26	0.243113	0.734971	0.00782183	2	-3.89428	1.46516e-17	0.0935255	65	-1.05215	0.00190315	0.184031	539	0.60296	0.00553	0.353845	22	0.535041	0.579584	0.103658	24	-0.789763	0.158671	0.172057	14	-0.12799	0.920973	0.0632934	30	-1.00479	0.000906655	up_Hepatocytes	none
ENSMUSG00000009535	Rnmt	217	2077	0.0408502	8	-0.428357	0.657189	0.0370953	6	-0.629149	0.521289	0	0	-25.2284	8.44038e-15	0.011154	7	-2.28912	2.94551e-05	0.103062	139	1.86548	2.1335e-05	0.0661268	3	-0.313356	0.863958	0.00156282	1	-4.78941	1.53757e-12	0.00448219	1	-3.26448	9.39148e-07	0.00445892	3	-3.25115	1.8721e-09	up_Hepatocytes	none
ENSMUSG00000009545	Kcnq1	1351	28561	0.0504264	22	-1.9881	0.000270292	0.395478	46	0.331613	0.705487	0.220763	7	0.290195	0.875083	0.0336606	84	-1.97652	2.94937e-21	0.171056	789	0.943658	1.51093e-06	0.104737	35	-0.40274	0.456572	0.0877856	26	-0.932737	0.0665101	0.177219	21	0.180011	0.864497	0.122563	31	-0.379188	0.543947	up_Hepatocytes	none
ENSMUSG00000009549	Srp14	156	1871	0.0715562	4	-1.02758	0.200752	0.0617524	3	-1.30919	0.0993424	0.0242228	1	-1.89578	0.0526619	0.217162	13	-0.51592	0.515373	0.454778	102	1.74089	4.73977e-05	0.0159406	1	-2.93452	2.7192e-05	0	0	-26.3159	3.40893e-15	0	0	-26.2801	6.03478e-15	0.0753909	3	-1.0851	0.26068	up_Hepatocytes	none
ENSMUSG00000009551	6330409D20Rik	63	736	0.0349311	2	1.03097	0.68178	0.101193	9	2.42246	0.33917	0.0295372	1	1.39904	0.661687	0.0283187	7	0.660273	0.72328	0.000576378	12	-5.58464	0.000690967	0.0734232	5	1.79923	0.597583	0.0076276	1	-0.729764	0.672163	0.0363073	2	1.46072	0.630344	0.107731	8	3.13183	0.115187	none	none
ENSMUSG00000009555	Cdk9	231	2963	0.101282	7	-0.648303	0.368309	0.0107058	2	-3.49885	1.99413e-12	0	0	-26.5104	1.22286e-21	0.081803	15	-1.42128	0.0044755	0.289984	139	1.08655	0.0042744	1.62189	4	0.857559	0.636883	0.535489	7	0.220209	0.865556	0.0582163	4	-1.13414	0.155403	0.0016168	1	-6.00802	3.52152e-20	up_Hepatocytes	none
ENSMUSG00000009563	Tor2a	106	945	0.04629	3	-0.535806	0.609068	0.00515297	1	-3.42171	1.42872e-06	0	0	-25.3886	1.55415e-11	0.0488016	4	-1.03352	0.226218	0.159663	70	1.58627	0.00126365	0.054418	3	-0.399634	0.779662	0	0	-25.4474	2.60414e-11	0.0644922	2	-0.0429657	0.982571	0.0187394	3	-1.56329	0.0345267	up_Hepatocytes	none
ENSMUSG00000009566	Fpgs	1238	31788	0.185664	15	-2.33618	2.44428e-07	0.0530722	28	-3.10044	3.81176e-33	0.00869174	2	-5.33552	5.41734e-46	0.161704	73	-1.75386	1.26565e-15	0.777444	824	2.60164	1.56988e-55	0.902995	15	-1.25481	0.0819856	0.0785673	13	-2.83891	2.5228e-16	0.0634963	11	-2.74005	6.04047e-13	0.169031	22	-1.83936	2.63828e-06	up_Hepatocytes	none
ENSMUSG00000009569	Mkl2	1172	27298	0.0561495	25	-0.872765	0.210235	0.159052	31	0.172687	0.870335	0.00707754	2	-3.2799	4.7595e-10	0.1025	68	-0.742957	0.227266	0.0959435	719	1.08646	6.74695e-06	0.0348807	21	-1.30591	0.0167905	0.0181599	19	-2.19721	3.40606e-07	0.0400206	12	-0.897795	0.092098	0.0403641	30	-0.974398	0.0338048	up_Hepatocytes	none
ENSMUSG00000009575	Cbx5	614	6670	0.114637	12	-1.66305	4.16696e-06	0.257584	18	-1.0936	0.0188727	0.331739	2	-0.647721	0.68741	0.540371	34	-0.928668	0.0184187	0.725001	379	1.48456	2.72148e-12	0.547171	11	-0.9882	0.184959	0.0996011	11	-1.97585	2.48025e-07	0.761168	12	-0.0161658	0.989816	0.096684	11	-1.75612	4.24483e-07	up_Hepatocytes	none
ENSMUSG00000009585	Apobec3	382	8257	1.73354	13	-0.0709047	0.941139	3.88753	26	1.49869	0.0313615	4.04946	4	1.8749	0.34694	1.41923	36	-0.0464796	0.938397	1.03481	145	-1.09545	0.000147249	3.93669	14	1.13208	0.252416	3.37181	9	0.100543	0.925424	0.362	5	-0.614365	0.528416	2.93493	26	1.64895	0.0207578	up_Endothelial	none
ENSMUSG00000009588	St6galnac1	370	14828	0.324078	13	-0.129351	0.932458	0.601396	14	1.32948	0.220175	0	0	-26.2117	1.00361e-17	0.0417315	30	-1.64797	0.000578603	0.180555	163	-0.306002	0.500494	0.0725397	6	-1.23073	0.238605	0.178272	11	-0.105143	0.931593	0.00251483	1	-5.03711	4.75863e-15	1.03837	22	2.22541	0.0344053	up_Tcell	none
ENSMUSG00000009614	Sardh	941	16719	0.0472735	9	-3.45807	1.93599e-38	0.0640883	13	-3.15266	3.14932e-31	0.0429555	3	-3.39051	6.62537e-09	0.23602	53	-1.546	1.37153e-11	1.31831	639	2.99731	4.06612e-60	0.288272	11	-2.1177	4.15547e-06	0.0135602	5	-5.16344	2.64462e-79	0.161432	8	-1.92169	1.68198e-05	0.0687088	9	-3.37862	3.15767e-20	up_Hepatocytes	none
ENSMUSG00000009621	Vav2	668	9981	0.00825285	18	-2.06866	1.46297e-07	0.0259398	16	-0.596851	0.435289	0.0248575	2	-0.54196	0.746558	0.0156256	37	-1.35479	0.00221509	0.0427058	379	0.337447	0.420883	0.114676	24	1.09526	0.45786	0.122964	14	0.19175	0.926133	0.114199	10	1.32512	0.430878	0.0204646	12	-0.997476	0.243066	none	none
ENSMUSG00000009628	Tex15	67	515	0.00197988	4	-1.24466	0.267518	0.00316803	3	-0.621091	0.695166	0	0	-22.1046	0.00934511	0.000776281	5	-2.69117	0.0544942	0.0105219	29	0.835666	0.496732	0	0	-22.1559	0.0176162	0.00506594	6	0.113236	0.937393	0.0308143	1	2.32972	0.6228	0.00125889	2	-1.90205	0.139579	none	none
ENSMUSG00000009630	Ppp2cb	609	11194	0.171395	22	0.227182	0.840924	0.0852309	18	-0.085186	0.918261	0.199776	5	1.13423	0.57066	0.0947561	40	-0.403692	0.536123	0.0918873	322	0.0443271	0.900765	0.0920052	11	-0.342925	0.776775	0.120172	16	0.398933	0.616928	0.0684081	7	-0.294387	0.804535	0.0881417	21	0.0867336	0.911913	none	none
ENSMUSG00000009633	G0s2	724	15675	0.121161	5	-3.71024	3.13711e-28	0.37979	14	-2.32777	1.14341e-12	0.142301	3	-2.66966	1.01413e-05	0.565892	45	-1.57058	3.1342e-11	5.24107	533	3.11151	1.38285e-57	0.185355	11	-2.7038	5.2892e-19	0.0561472	6	-4.25951	1.71848e-53	0.237282	7	-2.30557	2.0954e-08	0.0501972	5	-4.3879	8.55352e-53	up_Hepatocytes	Hepatocytes
ENSMUSG00000009640	Dmap1	88	892	0.0138321	1	-2.52618	0.0013434	0.0385336	2	-1.29666	0.173747	0	0	-25.6715	1.14533e-10	0.413631	5	-0.21206	0.878889	0.25142	57	1.43976	0.00845604	0.096472	1	-0.85258	0.642155	0.0167522	2	-2.19098	0.00358667	0.0398508	1	-1.12927	0.476301	0.0141703	1	-2.44842	0.00295866	up_Hepatocytes	none
ENSMUSG00000009646	Pla2g12b	271	2790	0.00522638	2	-2.90473	4.46839e-07	0.0669354	5	-0.155949	0.924793	0.0292631	2	-0.374249	0.822744	0.0329269	14	-0.665833	0.36445	0.0683791	177	1.70359	4.28598e-05	0.00301127	2	-3.60777	3.24245e-11	0.00341724	3	-3.42832	2.90335e-11	0.0190056	3	-1.02086	0.278855	0.00146411	2	-4.61185	1.32753e-14	up_Hepatocytes	none
ENSMUSG00000009647	Mcu	993	20641	0.0574559	17	-1.95864	9.34742e-08	0.483989	31	-0.0877588	0.918055	0.0297221	2	-2.6615	0.000355503	0.220172	56	-0.719364	0.0733666	0.323255	579	0.781189	0.000291201	0.460689	29	0.104267	0.921205	0.0984254	15	-1.54536	0.00109484	0.303123	13	0.0714346	0.951721	0.20516	31	-0.191696	0.72363	up_Hepatocytes	none
ENSMUSG00000009654	Oit3	129	1351	0.0399773	6	-0.512543	0.565009	0.814506	22	3.50961	0.00146861	0.170108	2	1.43651	0.576987	0.524714	15	1.06854	0.388635	0.00822559	27	-4.08537	6.47211e-08	0.0177549	4	-1.5102	0.0290975	0.151706	4	0.696297	0.629276	0.638013	6	2.64489	0.160571	0.196061	10	1.45738	0.20329	up_Endothelial	Endothelial cells
ENSMUSG00000009670	Tex11	630	12367	0.00914416	22	-0.565194	0.458763	0.0266513	29	1.03411	0.204812	0.0226288	2	0.753576	0.730921	0.0137105	38	-0.299045	0.7921	0.010399	317	-0.832469	0.0392861	0.0237545	21	0.875499	0.331448	0.0406185	21	1.38098	0.32919	0.00770565	7	-0.776079	0.46171	0.0246562	30	0.85303	0.418919	none	none
ENSMUSG00000009681	Bcr	625	6774	0.0587793	8	-2.48488	2.25168e-11	1.03965	21	-0.186504	0.819581	0.158406	1	-1.27425	0.348511	0.375777	33	-1.46933	0.000255691	0.763997	368	1.25885	2.44494e-08	0.18679	12	-1.19114	0.0170242	0.104499	14	-1.55666	5.85874e-06	0.407964	9	-0.221347	0.847945	0.654998	20	0.0533448	0.947074	up_Hepatocytes	none
ENSMUSG00000009687	Fxyd5	84	1747	0.0766742	2	-0.423339	0.803993	0.697089	7	1.99594	0.216207	3.38746	1	3.32535	0.531448	0.17193	8	0.574277	0.635333	0.229534	28	-1.50198	0.0244936	0.21108	6	1.30012	0.421516	0	0	-25.2654	3.45014e-07	0.229336	2	1.18784	0.64707	0.0877248	4	0.384743	0.785018	none	none
ENSMUSG00000009733	Tfcp2	540	12680	3.91131	13	-0.960989	0.0990772	4.33398	17	-0.128291	0.870044	0.11532	2	-2.53041	0.000237601	1.91211	39	-0.542615	0.137698	3.65754	272	0.351566	0.16209	6.59562	9	-0.553947	0.566216	3.67756	14	-0.338491	0.639287	1.57148	7	-0.590819	0.540238	8.54437	21	1.25118	0.0674385	none	none
ENSMUSG00000009734	Pou6f2	916	18437	0.293711	26	-0.845354	0.0239957	1.70836	45	0.518074	0.386286	10.4137	6	2.06158	0.345553	0.901312	63	-0.472333	0.217086	0.938634	432	-0.504054	0.0262041	1.21616	28	-0.0427459	0.961444	2.37501	40	1.11966	0.0530221	2.95104	19	0.739524	0.516988	1.87885	38	1.07788	0.0542675	none	none
ENSMUSG00000009739	Pou6f1	227	2475	0.00788667	5	-1.40872	0.0387343	0.04556	8	1.01867	0.362513	0.0233372	1	0.170424	0.93859	0.00446524	12	-2.26686	8.47229e-06	0.0257392	120	0.247379	0.650658	0.00176812	2	-3.48794	1.1542e-08	0.0280999	6	0.255919	0.841759	0.0276631	3	0.339237	0.853813	0.088456	4	1.13523	0.598609	none	T-cells
ENSMUSG00000009741	Ubp1	619	7884	0.012648	12	-3.32195	6.92784e-29	0.304252	11	-0.108918	0.917171	0.539314	2	1.16996	0.594902	0.0829006	34	-1.44626	0.000350444	0.215504	376	0.89479	0.000493161	0.436121	16	0.40252	0.731516	0.0327898	7	-2.30218	1.58565e-07	0.21192	7	0.0126067	0.993166	0.179346	17	-0.0929651	0.90655	up_Hepatocytes	none
ENSMUSG00000009772	Nuak2	313	7053	0.0380128	6	-2.04581	0.000168283	0.485592	8	-0.0500017	0.969021	0.112207	1	-0.482324	0.791048	0.0921075	20	-1.16244	0.0108884	0.348455	187	0.960191	0.00742995	0.143212	4	-0.716842	0.509382	2.28653	5	-0.35896	0.835315	0.237685	5	0.084482	0.960054	0.123439	5	-0.893028	0.320663	up_Hepatocytes	none
ENSMUSG00000009828	Ick	539	7573	0.198296	8	-0.592037	0.678805	0.0643546	13	-0.778085	0.31803	0	0	-25.9986	8.03748e-31	0.0371933	29	-1.4469	0.000643649	0.132091	348	1.66932	1.10004e-07	0.116919	9	-0.665478	0.643516	0.00824635	8	-3.18041	2.24796e-16	0.0440917	6	-0.918606	0.283604	0.00750604	8	-3.27197	3.23835e-18	up_Hepatocytes	none
ENSMUSG00000009863	Sdhb	613	6683	0.012758	6	-2.83554	1.92244e-12	0.0137442	10	-2.65412	7.3783e-16	0	0	-26.1932	1.59669e-41	0.0455942	32	-1.21736	0.000765448	0.140125	397	1.67378	2.66476e-10	0.310484	13	0.476319	0.739175	0.0355667	8	-1.79518	0.0041276	0.0145874	5	-2.49581	7.84611e-10	0.0329918	11	-1.55182	0.00187348	up_Hepatocytes	none
ENSMUSG00000009876	Cox4i2	247	1998	0.0262392	10	0.464761	0.566392	0.0249157	12	0.382116	0.651693	0.00993593	1	-0.897201	0.555278	0.0274891	19	0.376777	0.659466	0.0199936	88	-0.96083	0.0446298	0.0149567	6	-0.413733	0.7137	0.0645517	9	1.3104	0.382674	0.0893223	2	1.27906	0.715079	0.0318438	21	0.803035	0.237441	none	none
ENSMUSG00000009894	Snap47	369	4650	0.0209155	9	-1.43834	0.00653027	0.00433654	7	-3.57946	5.29728e-14	0.186864	2	1.1642	0.691238	0.0340352	22	-1.24725	0.0315827	0.116645	232	1.44161	0.000218454	0.0536319	8	-0.53658	0.670119	0.202528	12	0.158933	0.92662	0.00658877	3	-2.92804	1.90781e-09	0.006501	2	-3.13564	8.24201e-08	up_Hepatocytes	none
ENSMUSG00000009905	Kdsr	470	2479	0.0371781	8	-1.7712	0.000582805	0.0495038	15	-1.07907	0.00261782	0	0	-26.4257	1.51673e-35	0.0833512	25	-0.786219	0.0618487	0.209562	261	1.2389	6.53684e-07	0.0480295	8	-1.26837	0.0131766	0.0985463	20	-0.159019	0.771262	0.0511244	3	-1.23398	0.116674	0.0568024	15	-0.888214	0.034379	up_Hepatocytes	none
ENSMUSG00000009907	Vps4b	268	3027	0.035945	5	-1.29748	0.0762387	0.158424	7	0.208413	0.87577	0	0	-25.7858	4.96349e-20	0.0575033	17	-0.836379	0.165954	0.137766	146	1.27254	0.00066058	0.0980769	3	-0.806345	0.62091	0.0233265	6	-1.62132	0.00240611	0.0201403	3	-1.69527	0.00587265	0.00498314	3	-3.71488	1.23165e-12	up_Hepatocytes	none
ENSMUSG00000009927	Rps25	443	3564	0.0932365	9	-1.80964	0.000279554	0.117809	6	-1.63627	0.00140762	0.857739	2	1.01591	0.621775	0.120568	20	-1.36731	5.2366e-05	0.497029	260	1.09553	8.08877e-06	0.647051	9	0.0951658	0.937255	0.239333	9	-1.22357	0.0515781	0.696881	7	0.561565	0.673357	0.174161	11	-0.662749	0.227858	up_Hepatocytes	none
ENSMUSG00000009995	Taz	456	4944	0.0971921	6	-2.5214	5.3767e-08	0.251523	7	-1.4379	0.00548114	0	0	-27.9262	9.17965e-50	0.307859	17	-1.50975	7.74169e-05	1.13431	296	2.2308	1.00327e-19	0.336225	7	-0.889585	0.180053	0.0169249	3	-4.25036	1.5678e-33	0.135256	4	-1.56814	0.0072204	0.18032	5	-2.06144	0.000270718	up_Hepatocytes	none
ENSMUSG00000010025	Aldh3a2	448	6045	0.105173	8	-1.78377	0.000104355	0.125596	9	-1.74917	0.000272325	0	0	-27.5909	3.56035e-45	0.124815	28	-1.48637	2.66086e-06	0.723182	306	1.90274	3.00253e-14	0.841834	8	-0.236104	0.844018	0.109929	5	-2.48353	1.66898e-05	0.0451057	3	-2.55659	3.31106e-07	0.179051	7	-1.34747	0.0241181	up_Hepatocytes	none
ENSMUSG00000010047	Hyal2	229	1421	0.22158	5	-0.296362	0.76411	0.636943	8	0.526554	0.637868	0.0356775	1	-1.82918	0.0657514	0.186429	14	-0.861368	0.120919	0.286052	135	0.558566	0.113669	0.0787635	3	-1.37145	0.0726126	0.630667	4	0.165924	0.902517	0.179713	3	-0.146481	0.924877	0.0667155	4	-1.34108	0.034123	none	none
ENSMUSG00000010048	Ifrd2	59	339	0	0	-24.9375	5.26737e-07	0	0	-24.9487	8.8033e-07	0.205159	1	1.8562	0.612176	0.0169435	1	-2.042	0.0396271	0.209697	44	1.7543	0.0112568	0.0772261	2	0.223306	0.921205	0	0	-24.9393	5.74071e-07	0	0	-24.9044	8.07655e-07	0.11091	1	0.0929607	0.968057	up_Hepatocytes	none
ENSMUSG00000010051	Hyal1	521	5679	0.0174801	7	-3.85363	3.74964e-27	0.242596	10	-1.36752	0.0193234	2.67108	4	1.71161	0.476362	0.19485	26	-1.13022	0.00152238	0.608698	353	1.69526	2.36038e-12	0.0940982	4	-2.33046	4.29669e-05	0.707276	8	-0.773681	0.379361	0.107113	5	-1.42648	0.0145761	0.0912516	6	-1.80153	9.58986e-05	up_Hepatocytes	none
ENSMUSG00000010054	Tusc2	85	1088	0	0	-24.809	2.0296e-07	0	0	-24.8202	3.40968e-07	0	0	-24.7525	1.4359e-07	0.00169022	1	-4.3833	4.10205e-06	0.111921	60	2.30056	0.00211539	0.35423	2	1.09216	0.7137	0	0	-24.8108	2.20118e-07	0.0213885	1	-0.845367	0.644564	0	0	-24.8016	2.7366e-07	up_Hepatocytes	none
ENSMUSG00000010057	Nprl2	75	726	0.0492423	1	-0.934856	0.527621	0.247885	1	-0.0979876	0.967385	0	0	-25.2358	1.05867e-07	0.0253524	4	-1.35264	0.0755903	0.253921	39	1.14449	0.0719384	0.146578	4	0.81693	0.63471	0	0	-25.2944	1.63031e-07	0	0	-25.2593	2.31921e-07	0.0204996	2	-1.36828	0.143372	none	none
ENSMUSG00000010064	Slc38a3	1615	71304	0.0983651	29	-3.58202	8.19077e-50	0.239306	32	-3.30802	3.09382e-28	0.0855824	5	-3.49401	1.84442e-09	0.395785	115	-1.84161	5.1837e-27	2.25523	1011	3.46528	2.54232e-164	0.24446	27	-3.0316	1.30873e-19	0.0670229	25	-4.04557	2.46844e-77	0.102347	18	-3.25006	1.31543e-34	0.264636	25	-3.54296	1.41387e-19	up_Hepatocytes	none
ENSMUSG00000010067	Rassf1	149	1266	0.165582	1	-0.523492	0.770726	0.145494	6	0.147061	0.919304	0.0415858	1	-0.557666	0.747135	0.0122341	9	-2.39868	1.66648e-06	0.146175	92	0.943191	0.0439124	0.118289	5	-0.139812	0.939325	0.00566659	2	-3.35517	8.36231e-09	0.0974691	4	0.457126	0.765866	0.172696	4	-0.139841	0.938692	up_Hepatocytes	none
ENSMUSG00000010095	Slc3a2	349	9341	0.679898	8	-0.650514	0.432173	3.83042	18	1.61125	0.0536013	4.42805	4	1.90904	0.424178	0.974287	30	0.198321	0.747494	0.517637	134	-1.27563	6.46917e-05	1.78428	14	0.943767	0.337939	1.09268	9	0.238383	0.807033	1.47917	5	0.360433	0.824973	4.05009	15	1.75187	0.0542675	none	none
ENSMUSG00000010097	Nxf1	1015	27706	2.38359	23	-1.26571	0.00754401	2.17335	24	-0.863878	0.063768	1.03083	3	-1.27808	0.290657	1.28961	60	-1.32639	2.07584e-07	3.30886	599	1.7467	2.78845e-24	4.32974	19	-0.462577	0.517969	0.0695011	7	-4.27686	7.13204e-47	1.2193	11	-0.980403	0.116485	0.563349	18	-1.71682	3.98e-06	up_Hepatocytes	none
ENSMUSG00000010110	Stx5a	953	10841	0.94855	25	-1.07296	0.00111914	2.21433	35	-0.395467	0.364443	2.00614	4	-0.597823	0.631559	2.0084	59	-0.782186	0.00390596	3.68531	551	1.13526	4.72339e-13	0.822623	13	-1.6979	1.08988e-05	1.17848	19	-1.38408	0.000259768	4.83231	11	-0.553781	0.537654	1.80426	33	-0.249084	0.56632	up_Hepatocytes	none
ENSMUSG00000010122	Slc47a1	1067	26221	0.0127524	16	-4.25137	2.54997e-70	0.0590306	17	-2.78508	6.92027e-13	0.0380973	4	-2.67233	1.47873e-05	0.0522024	53	-2.50374	1.56932e-31	0.512805	747	3.35916	1.69934e-65	0.0228821	11	-3.54151	3.92525e-35	0.104411	19	-1.96936	3.87015e-06	0.0617732	9	-2.29774	1.79528e-06	0.0092757	18	-4.66726	4.26865e-80	up_Hepatocytes	none
ENSMUSG00000010136	Pifo	329	5563	0.25804	11	-0.0631992	0.950195	0.54485	8	0.510392	0.633422	0.281894	2	0.642324	0.719842	0.155236	26	-0.612985	0.212092	0.201113	156	-0.59497	0.0727755	1.09412	12	1.5135	0.152217	0.0472653	7	-1.85387	0.000203319	0.623144	8	1.12002	0.431068	0.702214	18	1.39477	0.0989303	none	none
ENSMUSG00000010142	Tnfrsf13b	62	667	0.0116987	3	-0.143111	0.928156	0.000658849	1	-4.16208	0.00396123	0.00359507	1	-1.63658	0.199575	0.00315423	4	-2.01691	0.0461269	0.0415257	28	1.51477	0.122758	0	0	-23.441	0.00187652	0.0325445	6	0.818451	0.728723	0	0	-23.4128	0.0015196	0.00319781	3	-1.86562	0.0632828	none	none
ENSMUSG00000010154	Spire2	45	1004	0	0	-22.3906	0.0692366	0.000477119	1	-3.55965	0.137489	2.03861	2	6.57416	0.481251	0.000960302	3	-2.63215	0.179182	0.0108243	20	-0.67235	0.750963	0.000885403	1	-2.6624	0.229047	0.00208434	3	-1.44427	0.402733	0.00136206	1	-2.00763	0.328675	0.00571024	2	-0.0955473	0.966604	none	none
ENSMUSG00000010175	Prox1	1174	26085	0.00403011	12	-4.70498	5.76117e-73	0.00590913	20	-4.15343	9.92125e-72	0.0191856	4	-2.46123	0.000494144	0.0353449	58	-2.02457	1.49315e-11	0.178773	825	3.57878	7.3217e-67	0.00922348	9	-3.56396	2.03328e-36	0.00960582	17	-3.46937	3.34219e-49	0.0118298	14	-3.11111	3.68738e-36	0.00340477	11	-4.93636	1.50529e-75	up_Hepatocytes	Hepatocytes
ENSMUSG00000010205	Raver1	203	5952	0.00496736	5	-2.38506	0.000445752	0.00481314	5	-2.47567	0.000809692	0.0159721	1	-0.710105	0.667487	0.243807	13	0.460918	0.814718	0.0686577	128	1.33217	0.078394	0.0195673	2	-0.940885	0.582023	0.000369389	2	-6.10019	1.12153e-06	0	0	-24.5513	9.90949e-07	0.0009063	2	-4.80711	2.98552e-06	none	none
ENSMUSG00000010277	2610507B11Rik	669	9500	0.187688	13	-1.65077	2.27308e-05	0.320282	9	-1.63152	0.000775036	0.538232	3	-0.442486	0.767791	2.0934	39	-0.451873	0.336417	0.988507	386	1.00516	1.92166e-06	1.39232	18	0.394796	0.633177	0.30579	13	-1.2713	0.00457104	0.733712	6	-1.00194	0.310505	0.496746	15	-0.813159	0.152106	up_Hepatocytes	none
ENSMUSG00000010290	AI597479	100	1093	0	0	-23.0678	9.92623e-05	0.00661671	3	-0.569791	0.697998	0	0	-23.0118	7.78348e-05	0.00227225	8	-2.0505	0.0133036	0.0206415	55	2.26012	0.00910873	0.00140578	2	-2.66903	0.00741501	0	0	-23.0696	0.000109827	0.00486984	4	-0.830328	0.421101	0.00512302	2	-0.906583	0.518569	up_Hepatocytes	none
ENSMUSG00000010307	Tmem86a	25	258	0.0161957	2	0.193205	0.927807	0	0	-23.3813	0.00343744	0	0	-23.3142	0.00193045	0.0129831	2	-0.254764	0.881598	0.00595474	6	-2.63539	0.0465928	0.534719	7	5.43389	0.0624349	0	0	-23.372	0.00256353	0	0	-23.3374	0.00325899	0	0	-23.3628	0.0029868	none	none
ENSMUSG00000010342	Tex14	1169	26302	0.143415	39	-0.833433	0.00431173	0.965387	53	1.4269	0.00184331	0.600517	9	1.16219	0.235945	0.330199	79	-0.324534	0.379443	0.263501	556	-0.782176	8.65564e-06	0.592491	39	0.81798	0.122107	0.376042	48	0.464813	0.226562	0.17933	15	-0.624705	0.280012	0.78227	51	1.45518	0.000457552	up_Endothelial	none
ENSMUSG00000010358	Ifi35	243	2877	0.0078676	4	-1.79737	0.00169095	0.0272783	5	-0.269905	0.82371	0	0	-24.554	1.01686e-13	0.0292572	14	-0.332316	0.721361	0.0498788	144	1.28207	0.00366598	0.0151187	7	-0.843146	0.241567	0.00192073	4	-3.77121	1.61221e-10	0.0280416	2	-0.235193	0.911607	0.000175628	1	-7.18857	3.49929e-13	up_Hepatocytes	none
ENSMUSG00000010362	Rdm1	274	6731	0.0233081	4	-2.51776	1.75663e-06	1.18898	6	0.200671	0.89854	0.0124112	1	-3.0628	1.94615e-05	0.114577	21	-0.750114	0.150371	0.360512	158	0.866213	0.0302189	0.16079	4	-1.13234	0.359333	0.000819157	1	-6.9955	1.13596e-19	0.0212951	2	-2.45961	3.93268e-05	2.6539	10	1.13642	0.43087	up_Hepatocytes	none
ENSMUSG00000010376	Nedd8	266	3786	0.0254673	6	-2.58772	5.10848e-11	0.266242	5	-0.950796	0.309112	0	0	-26.9287	3.35418e-27	0.327059	22	-0.202654	0.766702	0.365329	166	0.596205	0.0886831	2.17566	9	1.2916	0.341465	0.0187228	2	-3.21789	9.15155e-12	0.54297	3	-0.251701	0.901058	0.244475	7	-0.410377	0.665666	none	none
ENSMUSG00000010392	Gosr1	386	4441	0.0294297	7	-0.410187	0.673663	0.0306512	8	-0.524062	0.646018	0	0	-24.8523	4.60777e-18	0.00813126	21	-2.12004	5.0469e-07	0.0523816	225	0.888524	0.026673	0.0549476	6	0.121786	0.946257	0.042261	7	-0.224677	0.867321	0.0532754	3	0.161818	0.945998	0.0286525	6	-0.757836	0.568639	up_Hepatocytes	none
ENSMUSG00000010406	Mrpl52	311	2936	0.100318	6	-1.02076	0.159467	0.0748884	5	-1.48444	0.027897	0	0	-26.5824	1.93534e-28	0.176999	17	-0.465469	0.45577	0.265226	180	1.12158	0.000318417	0.10353	8	-0.656141	0.424703	0.0347203	5	-2.13889	7.1087e-05	0.473528	5	0.645867	0.716342	0.121893	2	-1.47638	0.150006	up_Hepatocytes	none
ENSMUSG00000010435	Spaca7	33	462	3.77996e-05	1	-5.47322	0.216051	0.00114754	1	-0.575067	0.825463	0	0	-20.6231	0.206662	0.00138406	4	-0.295446	0.894403	0.00425361	11	0.338561	0.881148	0	0	-20.6743	0.28118	0.00113118	2	-0.555267	0.792447	0	0	-20.6463	0.263528	0.0074941	1	2.10883	0.586988	none	none
ENSMUSG00000010453	Kansl3	787	14484	3.0372	24	-0.340369	0.551996	2.28429	21	-0.486553	0.377981	7.00245	3	0.173931	0.9273	1.64452	47	-1.00385	0.000846051	2.7251	449	0.481048	0.0135897	2.08607	20	-0.385061	0.567185	4.1485	24	0.127533	0.848526	1.29747	10	-0.635471	0.409014	2.89094	28	0.58766	0.258644	none	none
ENSMUSG00000010461	Eya4	736	16826	1.12482	24	-0.11564	0.855937	3.12938	34	1.12133	0.0396804	2.3082	4	0.184857	0.920298	1.07863	53	-0.503735	0.149387	1.18366	353	-0.479589	0.0335385	1.40123	19	-0.305269	0.696926	2.78876	24	0.48594	0.47336	8.13718	13	0.747125	0.547967	3.64015	30	1.15017	0.0673185	up_Endothelial	none
ENSMUSG00000010476	Ebf3	190	3211	0.0107743	7	-1.11796	0.214844	0.0292099	6	0.178773	0.900276	0.00713228	2	-1.50352	0.132827	0.0356873	9	0.103996	0.938747	0.0541301	86	0.348276	0.612449	0.027512	8	0.119336	0.944351	0.00428427	9	-2.27705	0.000401416	0.0030221	2	-2.76592	0.000447637	0.0505112	6	0.477489	0.813869	none	none
ENSMUSG00000010492	Uckl1os	299	4253	0.0135634	4	-2.88065	5.99679e-10	0.0191327	3	-2.56851	7.36929e-07	0	0	-26.3442	8.75606e-20	0.029481	10	-2.16231	2.08807e-06	0.455797	191	2.64967	1.03129e-10	0.017924	3	-2.59114	1.24133e-06	0.0212715	3	-2.62118	1.611e-05	0.408662	2	-0.0386451	0.988078	0.0135725	3	-3.00052	3.65076e-08	up_Hepatocytes	none
ENSMUSG00000010505	Myt1	1411	114824	4.23739	44	-0.451941	0.287577	20.782	61	1.43849	0.00206955	12.6894	8	0.630535	0.672948	7.5758	117	-0.198076	0.579245	5.21081	617	-0.961151	1.32638e-07	24.0744	53	1.68998	0.000992467	17.5397	52	0.646888	0.233232	10.6154	18	-0.252558	0.80392	17.7614	51	1.56368	0.00119567	up_Endothelial	none
ENSMUSG00000010517	Faf1	1497	45803	0.0507556	39	-1.10326	0.00663216	0.213418	48	0.808379	0.166161	0.0867447	9	-0.190382	0.8569	0.0374672	96	-1.59179	6.90919e-10	0.10128	833	0.0826184	0.706949	0.18892	37	0.630886	0.382964	0.157278	33	0.397745	0.526505	0.101655	26	-0.0480696	0.957823	0.124851	49	0.33775	0.43797	none	none
ENSMUSG00000010538	Tsacc	239	2637	0.0103235	4	-3.25227	1.05927e-12	0.0512328	5	-1.44603	0.0210865	0.00928667	1	-3.28486	1.32558e-06	0.0322498	7	-2.43152	1.9917e-06	0.418996	159	2.50956	8.0931e-11	0.0643725	3	-1.31401	0.129635	0.0226836	5	-2.21843	1.79035e-06	0.0118608	1	-3.15209	8.06242e-07	0.0535246	2	-1.5767	0.0485935	up_Hepatocytes	none
ENSMUSG00000010554	Mettl16	276	2326	0.0109792	7	-1.86672	0.000347616	0.0256557	5	-1.18012	0.258278	0	0	-25.0752	4.82837e-17	0.00919824	13	-2.25262	1.70873e-06	0.0737514	166	1.60427	0.000106266	0.0178028	5	-1.25271	0.0844586	0.106163	5	0.368886	0.824405	0.0208884	5	-0.871937	0.232028	0.00575012	6	-2.70672	2.92819e-09	up_Hepatocytes	none
ENSMUSG00000010601	Apol7a	642	7994	0.0441252	11	-2.33914	6.73704e-10	0.0201245	11	-3.22843	2.28617e-29	0	0	-27.2886	2.37725e-54	0.0711512	33	-1.84623	2.61982e-10	0.457947	448	3.09471	2.59189e-36	0.0298006	8	-2.71351	1.867e-16	0.0150834	10	-3.59304	1.34606e-35	0.0313417	6	-2.52243	1.15475e-12	0.0112914	6	-3.99298	5.19329e-39	up_Hepatocytes	none
ENSMUSG00000010607	Pigyl	122	1478	0.104353	7	0.0103214	0.991906	0.00495141	1	-4.02697	4.05976e-09	0	0	-25.9422	6.68242e-13	0.319605	5	-0.270976	0.816856	0.275842	80	1.24065	0.0118796	0.450411	2	-0.202809	0.933201	0.0622159	1	-1.50632	0.177533	0	0	-25.966	1.87335e-12	0.0105991	1	-3.04058	1.56482e-05	up_Hepatocytes	none
ENSMUSG00000010608	Rbm25	1240	19018	0.17646	21	-2.3737	8.81881e-17	0.716089	32	-1.17214	0.000779618	1.07694	4	-0.243916	0.846407	0.434734	73	-1.33829	2.2851e-10	1.50251	742	1.76099	6.13377e-35	1.77718	27	-0.0670562	0.930522	0.14302	17	-2.71924	2.38886e-20	0.596819	18	-0.801891	0.0947418	0.178086	21	-2.30611	1.02564e-14	up_Hepatocytes	none
ENSMUSG00000010609	Psen2	1213	23021	0.0760145	30	-1.49328	0.000401374	0.125723	25	-0.849943	0.072917	0.635657	3	0.507203	0.841116	0.135712	89	-0.665843	0.0308157	0.237572	739	1.62478	1.97467e-21	0.0605634	14	-1.7031	5.95422e-05	0.0121298	14	-3.70926	1.06676e-49	0.0832263	14	-1.21492	0.0428931	0.0221676	18	-2.826	7.14129e-29	up_Hepatocytes	none
ENSMUSG00000010651	Acaa1b	1573	62593	2.06044	42	-2.49496	5.46779e-17	1.31937	33	-3.16553	2.48931e-29	1.97804	5	-2.46165	0.00263366	5.25927	127	-1.19095	6.88357e-10	24.1179	928	3.12356	2.38503e-125	6.56032	31	-2.68155	6.71157e-13	1.67823	24	-3.3176	4.36035e-24	6.14273	22	-1.72843	8.39098e-05	0.918518	25	-3.51125	2.3232e-28	up_Hepatocytes	Hepatocytes
ENSMUSG00000010663	Fads1	515	5963	0.00586497	5	-3.30801	8.46188e-16	0.0178486	10	-1.80359	8.3209e-05	0	0	-25.6384	1.54411e-30	0.0415632	38	-0.642241	0.103696	0.097586	318	1.52574	1.66558e-07	0.00468269	5	-3.57551	2.04033e-20	0.0149558	9	-2.09081	2.98502e-05	0.153032	5	0.460905	0.831137	0.0556486	9	-0.470833	0.622725	up_Hepatocytes	none
ENSMUSG00000010721	Lmbr1	558	7627	0.00303946	12	-2.07937	0.0016996	0.0404866	14	1.26575	0.48554	0.00251603	1	-2.25708	0.0101819	0.0022005	29	-2.56809	1.13664e-06	0.0158474	309	0.250931	0.683059	0.0293973	15	0.915618	0.650576	0.0164537	10	0.254682	0.847312	0.0225778	6	0.691229	0.756129	0.00111934	10	-3.45995	2.27214e-08	none	none
ENSMUSG00000010755	Cars	442	4713	0.11481	11	-1.17255	0.00970604	0.235678	12	-0.653787	0.30724	0.0160162	1	-3.51509	9.76174e-08	0.337766	27	-0.651731	0.18041	0.546441	259	0.868792	0.00136902	0.236068	9	-0.70286	0.400141	0.0338326	5	-2.67022	6.42183e-13	2.20475	6	1.15274	0.483043	0.462086	9	-0.279189	0.757264	up_Hepatocytes	none
ENSMUSG00000010796	Asz1	1273	33495	0.0887199	35	-1.04889	8.29088e-05	0.463624	66	1.26878	0.000341379	0.417844	8	1.02704	0.387239	0.127133	87	-0.85024	0.0013524	0.155214	635	-0.630952	2.54552e-05	0.3143	34	0.587255	0.258145	0.469214	49	1.21813	0.00234245	0.25333	22	0.360059	0.607256	0.310826	52	0.826934	0.00612457	up_Endothelial	none
ENSMUSG00000010797	Wnt2	96	1569	0.00129317	4	-2.10332	0.0838547	0.0462285	11	2.90533	0.242881	0	0	-22.3201	0.00518278	0.00229084	10	-1.3358	0.225333	0.00914998	33	-0.769443	0.497968	0.00343605	3	-0.71662	0.683935	0.00112782	4	-2.27295	0.0499524	0.00389039	2	-0.485726	0.796636	0.0139693	4	1.25174	0.539175	none	none
ENSMUSG00000010803	Gabra1	101	2939	0.0537929	4	0.0741001	0.973143	0.0250986	5	-0.383133	0.777632	0.0308897	1	0.209592	0.926781	0.0167332	7	-0.906416	0.293523	0.0540023	39	-0.726772	0.386782	0.00463488	2	-2.47032	0.00524278	0.406564	2	1.10619	0.710961	0.188923	2	1.82583	0.548568	0.378975	3	2.0989	0.381572	none	none
ENSMUSG00000010830	Kdelr3	71	624	0.00178431	3	-1.23147	0.324192	0.0386896	4	2.72242	0.468153	0	0	-21.9136	0.00319089	0.00108861	5	-1.9917	0.0677603	0.00400842	26	-1.07915	0.383032	0.00656459	3	0.649307	0.756074	0.0029434	4	-0.470152	0.68386	0.0178887	1	1.89643	0.654468	0.00509696	5	0.302096	0.8517	none	none
ENSMUSG00000010911	Apip	162	3201	0.0585641	3	-1.26608	0.0733965	0.0505032	5	-1.34502	0.0330268	0.0615731	1	-0.864633	0.58478	0.0341475	9	-1.88166	0.000103518	1.0305	93	2.07589	3.06423e-06	0.0469681	3	-1.5042	0.0430352	0.0390572	3	-1.81525	0.0069393	0.101962	1	-1.02572	0.545908	0.00873409	1	-3.68549	1.58781e-08	up_Hepatocytes	none
ENSMUSG00000010914	Pdhx	322	5214	0.00139216	7	-4.10102	2.2943e-11	0.0137958	13	-0.96668	0.215544	0.00108225	1	-4.40672	1.05507e-10	0.0345794	19	-0.268078	0.818446	0.0355748	212	0.881672	0.108294	0.0113703	5	-1.35666	0.208849	0.175913	2	0.768694	0.768907	0.00295422	2	-3.01224	9.16128e-07	0.0127736	10	-0.995379	0.161627	none	none
ENSMUSG00000010936	Vac14	260	3310	0.000112253	1	-6.16959	9.01642e-08	0.0100827	4	-0.0271154	0.990784	0	0	-22.8851	3.61343e-08	0.00104031	15	-3.04033	1.13571e-05	0.0116153	150	0.870666	0.165663	0.0184782	11	1.14585	0.470218	0.013031	4	0.38861	0.849202	0.000575254	1	-3.78723	6.17437e-06	0.0037465	6	-1.1399	0.208324	none	none
ENSMUSG00000011008	Mcoln2	36	291	0	0	-22.3481	0.0267502	0.00562011	2	-0.0187338	0.993244	0	0	-22.2923	0.0246052	0.0270061	3	1.63771	0.532155	0.00170969	10	-2.89244	0.136759	0.199624	2	4.43893	0.368313	0.00163374	1	-1.77404	0.266276	0	0	-22.3154	0.0364907	0	0	-22.3408	0.0330646	none	none
ENSMUSG00000011034	Slc5a1	94	1313	0.000115143	1	-4.26369	0.0975433	0.000667832	6	-1.71933	0.316846	0.00794439	1	1.88067	0.60765	0.000330204	4	-2.82415	0.172883	0.00107682	30	-2.16545	0.341977	0.000233181	2	-3.23791	0.180813	3.00233e-05	1	-6.20293	0.0899807	0.000865071	2	-1.31776	0.502327	0.0668372	4	5.42148	0.309003	none	none
ENSMUSG00000011052	1700049J03Rik	36	1754	0	0	-22.2497	0.0226839	0.0732743	1	2.64167	0.567177	0	0	-22.1938	0.0206947	6.71488e-05	1	-6.30853	0.0315581	0.00829398	14	-0.280868	0.869573	0.000982259	1	-2.37405	0.167665	0.0117471	2	0.914009	0.740931	0.00147097	1	-1.75694	0.308324	0.00620348	3	0.290078	0.861794	none	none
ENSMUSG00000011096	Akt1s1	109	1256	0.000644677	1	-5.98422	2.60904e-09	0.00844112	1	-2.64639	0.0010916	0	0	-25.1935	7.57008e-10	0.0337955	7	-1.16993	0.144641	0.111613	68	1.01983	0.0939443	0.192931	2	0.15666	0.953355	0.462839	1	0.36302	0.885679	0.00916948	1	-2.29679	0.00953648	0.136263	4	0.324014	0.860785	none	none
ENSMUSG00000011114	Tbrg1	239	2150	0.0104319	2	-2.69832	1.7244e-06	0.0130262	5	-2.25573	7.2508e-07	0	0	-25.6951	3.98271e-19	0.0196145	12	-1.92451	2.88397e-05	0.138576	164	2.02621	7.61954e-07	0.321717	3	0.400294	0.852089	0.0171742	3	-2.20031	0.00128562	0.005343	1	-3.49833	7.9113e-09	0.0115047	2	-2.51872	1.10171e-05	up_Hepatocytes	none
ENSMUSG00000011118	Panx3	54	1864	0.0558451	5	0.999499	0.562256	0	0	-24.1408	0.00390829	0.102471	1	2.01008	0.597645	0.019264	7	-0.220234	0.855831	0.411968	18	0.52011	0.606435	0.00693265	1	-1.66718	0.272807	0	0	-24.1315	0.00292083	0	0	-24.0968	0.00371277	0.0372798	4	0.725428	0.622942	none	none
ENSMUSG00000011148	Adssl1	257	6238	0.0824252	9	-1.06463	0.108963	1.16876	4	0.550107	0.710753	0.0300382	1	-1.91368	0.0488989	1.05597	20	-0.011771	0.991734	0.227336	105	-0.52158	0.241118	0.0410008	3	-1.94269	0.00398737	0.478049	13	0.733675	0.469352	1.9225	3	1.52735	0.48819	0.939198	11	1.47332	0.183865	none	none
ENSMUSG00000011158	Brf1	1258	88317	2.71949	37	-0.0992764	0.888357	4.00455	48	0.685046	0.250635	1.54367	7	-0.163807	0.91366	1.02881	99	-0.545664	0.0703875	1.53018	626	-0.19793	0.37508	2.68755	33	0.235549	0.767333	1.48344	34	-0.702752	0.18173	3.13927	18	0.357353	0.747309	3.33595	40	1.33035	0.00674726	up_Tcell	none
ENSMUSG00000011171	Vipr2	92	2072	0.0194757	3	-0.0503405	0.977473	0.00568158	5	-1.51646	0.0976571	0	0	-23.8374	0.000378722	0.12969	5	1.18993	0.57569	0.0330743	45	-0.354485	0.75385	0	0	-23.889	0.000836093	0.00259253	2	-2.64733	0.00979278	0.00440517	1	-1.89082	0.13348	0.280189	5	1.92653	0.559022	none	none
ENSMUSG00000011179	Odc1	318	1251	0.00503523	1	-4.80402	7.59661e-25	0	0	-26.8506	1.03363e-32	0	0	-26.7801	5.56948e-33	0.0754037	12	-1.36847	0.000579036	0.468431	221	3.50261	1.08313e-23	0.0207271	1	-3.19983	3.16426e-08	0	0	-26.8409	8.49077e-33	0	0	-26.8045	2.53487e-32	0	0	-26.8312	8.98044e-33	up_Hepatocytes	none
ENSMUSG00000011254	Thg1l	56	993	0.00644467	1	-3.02726	0.000361894	0.0169926	2	-1.76772	0.0425695	0	0	-25.3121	3.62154e-07	0.112356	2	-0.802357	0.532288	0.196856	36	0.310671	0.692724	0.00914096	1	-2.59152	0.00504464	0.942295	2	0.651805	0.792365	0.721248	2	1.70746	0.575843	0.550582	2	1.10314	0.609491	none	none
ENSMUSG00000011256	Adam19	224	3635	0.0550147	5	-0.861066	0.262254	0.753309	18	1.87566	0.0801358	0.0801957	2	-0.00424681	0.998471	0.284947	12	-0.647199	0.516893	0.188594	86	-1.31191	0.00624563	0.933878	9	1.90355	0.187364	0.0670126	9	-0.603108	0.476681	0.588773	7	1.31349	0.518051	0.671873	17	1.42447	0.244975	none	Kupffer and dentritic cells
ENSMUSG00000011257	Pabpc4	472	8671	0.70029	15	-0.680289	0.340868	1.5524	15	-0.344222	0.707899	6.37606	4	1.26498	0.652027	0.471319	36	-0.516668	0.228002	1.0165	241	0.433664	0.145219	0.742142	12	-0.54405	0.548198	1.98261	13	-0.0627548	0.951092	0.142051	7	-1.23297	0.0324341	1.32902	17	0.353692	0.703439	none	none
ENSMUSG00000011263	Exoc3l2	108	706	0.055108	5	1.12774	0.516921	0.193203	18	3.39325	0.0137103	0	0	-23.9349	7.60071e-08	0.0400468	13	0.707771	0.562639	0.00675816	23	-3.01816	7.46758e-05	0.00118254	1	-3.86472	9.6568e-06	0.0377468	6	0.869386	0.530208	0.0765806	2	1.32231	0.700583	0.0383173	12	0.958211	0.472735	up_Endothelial	none
ENSMUSG00000011305	Plin5	92	654	0.00190051	1	-3.22377	3.70876e-05	0.00346045	3	-2.33703	0.000544378	0	0	-23.9382	1.42602e-08	0.0201649	7	-0.423231	0.743725	0.0357641	69	2.37801	0.00027829	0	0	-23.9898	4.05852e-08	0	0	-23.9963	2.21881e-08	0.00257266	1	-2.72753	0.00107105	0	0	-23.987	2.77195e-08	up_Hepatocytes	none
ENSMUSG00000011306	Sugp1	276	3296	0.00169875	2	-4.30105	9.42202e-13	0.0547769	9	-0.0724055	0.962401	0	0	-24.8999	1.71929e-15	0.0145401	13	-1.40846	0.00408807	0.047038	175	0.386039	0.453925	0.0800242	9	0.595732	0.714168	0.162437	5	0.574686	0.771446	0.20962	3	1.56359	0.556269	0.011514	5	-1.60612	0.00593634	none	none
ENSMUSG00000011350	Gm5893	29	426	0	0	-21.9691	0.134238	0.0272708	2	2.12189	0.591096	0	0	-21.9133	0.134375	0	0	-22.0571	0.155227	0.00215925	12	-2.34842	0.389652	0.401137	2	4.74047	0.536327	0.000482196	1	-3.1093	0.226849	0	0	-21.9364	0.178917	0.000719108	1	-2.52858	0.286342	none	none
ENSMUSG00000011382	Dhdh	931	10330	0.23341	14	-2.04242	8.2087e-10	0.900699	17	-1.58072	0.000241743	1.45225	1	-0.906708	0.612879	0.401714	46	-1.423	2.8452e-09	1.56599	636	2.33394	5.13144e-46	0.325186	10	-1.95853	1.5912e-06	0.185248	9	-2.83245	1.23612e-13	0.136262	4	-2.66637	1.91938e-08	0.396608	11	-2.06449	4.59281e-06	up_Hepatocytes	none
ENSMUSG00000011427	Zfp790	418	11695	0.279832	14	-0.268783	0.722663	0.531607	13	0.439718	0.593646	1.18374	2	0.73346	0.789257	0.600109	32	-0.0604871	0.93172	0.30577	200	-0.852594	0.00603257	0.500257	11	0.206524	0.855432	0.963432	10	-0.825521	0.446125	0.130048	2	-1.58881	0.118151	3.06938	29	2.94434	0.000141572	up_Tcell	none
ENSMUSG00000011463	Cpb1	60	880	0.00598711	4	-1.54949	0.0738665	0.0195869	1	-0.500269	0.804183	0	0	-23.9498	0.000355688	0.00333318	3	-2.53831	0.0125581	0.0402185	22	-0.296668	0.79607	0.017712	2	-0.25047	0.896763	0.853119	3	2.84159	0.353273	0.00829326	1	-1.1713	0.491404	0.0239234	1	-0.159946	0.941377	none	none
ENSMUSG00000011589	Fsd1	40	416	0	0	-22.4909	0.00756601	0.000703439	1	-3.11078	0.0397922	0	0	-22.435	0.0066023	0.000414704	1	-3.95503	0.0202311	0.00679144	20	-0.633281	0.679411	0.154869	3	4.00408	0.358392	0.00112132	1	-2.44175	0.0738286	0	0	-22.4582	0.01052	0.00538569	2	-0.25857	0.895705	none	none
ENSMUSG00000011658	Fuz	69	308	0	0	-24.2793	3.7484e-08	0.0372819	3	0.0491827	0.980071	0	0	-24.2231	2.63474e-08	0.00796563	3	-1.81173	0.0259131	0.0466362	50	1.7646	0.00521425	0	0	-24.2747	7.42793e-08	0	0	-24.2812	4.07917e-08	0.0542638	1	0.638891	0.843336	0.0134329	2	-0.972356	0.469669	up_Hepatocytes	none
ENSMUSG00000011751	Sptbn4	161	1964	0.670952	6	0.502486	0.736877	0.122665	7	-0.0735586	0.942139	0.087125	1	-0.288714	0.883166	4.50917	11	0.260846	0.845744	0.44781	66	-0.304628	0.580907	0.667188	6	0.639249	0.706279	0.0462968	5	-1.22353	0.0638011	0.0418018	1	-1.58749	0.17588	0.813498	7	1.06624	0.440228	none	none
ENSMUSG00000011752	Pgam1	99	521	0.0011508	1	-3.11137	0.000501973	0.0301926	1	0.760777	0.793185	0	0	-23.1389	2.56607e-06	0.0115024	8	-0.0323128	0.982588	0.0088909	44	-1.02394	0.194622	0.0256942	1	0.739305	0.82048	0.00258344	2	-1.94408	0.017905	0.0808349	2	2.60631	0.433058	0.0377936	11	1.92907	0.155508	none	none
ENSMUSG00000011831	Evi5	1595	51591	0.262067	30	-3.23636	3.20728e-43	1.42532	42	-1.88143	2.48544e-11	0.520918	5	-2.17121	0.000470339	1.35415	94	-1.79126	3.13488e-20	5.53481	965	2.7032	6.70399e-111	3.75543	37	-1.38894	0.00026147	0.703777	32	-2.51859	6.39777e-18	0.604258	18	-2.24489	6.66024e-10	0.903234	43	-2.22844	3.99671e-13	up_Hepatocytes	none
ENSMUSG00000011832	Evi5l	124	721	0.00228244	1	-3.17367	0.000101252	0.00794694	4	-1.3625	0.0601244	0	0	-24.1347	9.308e-08	0.00936813	10	-1.19525	0.0568068	0.0356087	70	0.773307	0.277485	0.0145719	3	-0.647146	0.647791	0.00254514	1	-3.03258	0.000227932	0.450585	1	2.22983	0.631083	0.0242598	5	0.0778134	0.955915	none	none
ENSMUSG00000011837	Snapc2	42	479	0	0	-24.9788	8.53058e-06	1.71855	2	1.51251	0.574299	0	0	-24.9222	6.37761e-06	0.23124	3	0.251354	0.888636	0.129696	26	0.407269	0.649947	0.0258799	2	-0.797111	0.572363	0	0	-24.9807	9.40324e-06	0	0	-24.9457	1.25856e-05	0.02065	2	-1.02553	0.350342	none	none
ENSMUSG00000011877	Git1	94	1376	0.0380417	1	-1.20686	0.346665	0.513807	2	0.921175	0.663116	0	0	-25.3021	4.5372e-08	0.071729	5	-0.717711	0.510514	0.220985	53	0.00870282	0.990904	0.0581057	2	-0.366568	0.827517	0.0126169	2	-2.15299	0.00925572	1.81944	4	2.6201	0.353306	0.0293402	1	-1.35536	0.282899	none	none
ENSMUSG00000011958	Bnip2	417	6218	0.0670781	4	-2.80306	1.26044e-09	0.2364	9	-1.27201	0.0136593	0	0	-27.826	8.59594e-44	0.152033	21	-1.63069	5.92008e-07	1.08195	268	1.79084	9.45836e-13	0.52635	8	-0.824251	0.29948	0.464524	5	-1.76641	0.00976915	0.573378	9	0.257105	0.812993	0.179875	6	-1.63967	0.00368834	up_Hepatocytes	none
ENSMUSG00000011960	Ccnt1	647	6556	0.0484093	11	-1.63463	0.0010757	0.0635094	15	-1.12222	0.0124575	0	0	-26.6127	3.2422e-50	0.0727007	31	-1.05775	0.00260949	0.191779	419	1.33829	3.32579e-09	0.11284	16	-0.439731	0.578666	0.0416557	8	-1.96927	0.000223484	0.375858	11	0.44943	0.784038	0.0506884	11	-1.314	0.00181837	up_Hepatocytes	none
ENSMUSG00000012076	Brms1l	240	2251	0.00166392	7	-3.19407	7.95657e-08	0.00296877	5	-2.39734	6.63797e-05	0.00202981	2	-2.84144	8.16553e-06	0.0175421	13	-0.124497	0.91284	0.0201423	123	0.246056	0.675934	0.0117644	3	-0.56994	0.701471	0.0274301	12	0.449323	0.782332	0.0411181	5	1.20358	0.575261	0.0370193	10	0.790576	0.667793	none	none
ENSMUSG00000012114	Med15	1608	22220	0.125755	54	-0.709321	0.00295747	0.4713	76	1.17428	9.34499e-05	0.488029	10	1.21497	0.131631	0.220351	112	-0.36066	0.20612	0.185872	806	-0.595103	1.03188e-05	0.304323	48	0.504599	0.190179	0.379131	64	0.877543	0.00206152	0.487275	23	0.411601	0.669724	0.305914	62	0.548249	0.0758726	up_Endothelial	none
ENSMUSG00000012117	Dhdds	1441	43960	0.411082	49	-0.101315	0.811083	1.04545	72	1.36306	1.60897e-05	1.96281	10	2.20718	0.0228915	0.557714	112	0.12569	0.708366	0.287958	671	-1.18684	8.29401e-17	0.696503	48	0.613916	0.162236	1.29482	57	1.48349	8.24438e-05	0.218356	21	-0.847043	0.043711	0.782846	59	1.14497	2.39038e-05	up_Endothelial	none
ENSMUSG00000012123	Crybg2	104	1793	0.0124634	2	-2.2788	0.00140597	0.979249	6	1.31553	0.452191	0	0	-25.5296	1.32884e-08	0.131605	7	-1.02686	0.360942	0.288229	52	0.0702819	0.925575	1.9978	4	1.02879	0.711267	0.0118131	1	-2.56299	0.00214172	0.134116	2	0.179877	0.945309	0.0904522	6	0.388334	0.712821	none	none
ENSMUSG00000012126	Ubxn11	114	2913	0.0707492	4	-0.3148	0.800067	1.235	4	1.37959	0.473914	0.041778	1	-0.496401	0.782116	0.138473	14	0.439583	0.632319	0.0990205	34	-1.80458	0.00702802	0.142163	4	0.398625	0.817087	6.2171	6	2.29995	0.255838	0.888275	2	1.6707	0.566759	0.146402	5	0.509776	0.711446	none	none
ENSMUSG00000012187	Mogat1	48	436	0	0	-24.4603	0.000112106	0.0634437	2	0.528011	0.78642	0	0	-24.4039	8.83241e-05	0.117151	4	0.407438	0.819241	0.154104	19	0.396787	0.672751	0	0	-24.4556	0.000205256	0.141945	2	0.849559	0.726218	0	0	-24.4273	0.000163172	0.00934106	2	-1.51065	0.156096	none	none
ENSMUSG00000012211	Tex22	145	3080	0.740425	6	0.488448	0.671605	3.06586	8	0.65024	0.63522	0	0	-26.8793	1.52483e-16	0.433854	12	-0.34726	0.650101	0.929142	66	-0.128938	0.800424	0.0403729	2	-2.31008	0.00029091	0.0689794	2	-1.99953	0.00443777	0	0	-26.9038	4.96517e-16	3.76079	10	2.10892	0.0757551	none	none
ENSMUSG00000012296	Tjap1	131	1573	0.022965	2	-2.66828	2.59594e-06	0.18368	4	-0.593754	0.553158	0.0857319	1	-0.753071	0.647523	0.232925	11	-0.193427	0.803325	0.835705	85	1.28343	0.00142661	0.385909	1	-1.08322	0.511489	0.0182116	1	-3.21298	4.29088e-07	0.162428	1	-0.955734	0.585961	0.138298	1	-1.55482	0.161486	up_Hepatocytes	none
ENSMUSG00000012350	Ehf	46	460	0.101569	3	3.89644	0.463483	0.0216217	3	2.21743	0.568573	0	0	-21.6586	0.0604068	0.00077544	2	-2.24977	0.213902	0.00237533	21	-1.67228	0.433037	0	0	-21.7099	0.0956326	0	0	-21.7163	0.0701418	0	0	-21.6818	0.0852943	0.00030207	1	-3.51136	0.119487	none	none
ENSMUSG00000012396	Nanog	95	302	0.0053093	3	-0.475353	0.681458	0.0359627	3	1.78769	0.507194	0.0106756	1	0.571064	0.820172	0.00440559	4	-0.835985	0.383828	0.00842681	53	-0.327937	0.714195	0.00172299	1	-2.11269	0.052533	0.018849	3	0.958213	0.701907	0.0113015	2	0.574885	0.814658	0.00334002	3	-1.11151	0.221844	none	none
ENSMUSG00000012405	Rpl15	97	1265	0.0677384	2	-0.477092	0.721206	0.0630589	1	-1.08459	0.461842	0	0	-25.4365	2.85741e-11	0.00572987	4	-3.51975	3.36077e-07	0.169771	64	1.05871	0.0457356	0.0203788	2	-1.65795	0.0639019	0.116856	2	-0.437122	0.797525	0.275025	2	0.747644	0.798224	0.178416	4	0.577508	0.724927	up_Hepatocytes	none
ENSMUSG00000012422	Tmem167	655	10930	0.00515548	8	-4.24905	5.03914e-32	0.134855	17	-0.181066	0.826215	0.00747962	3	-3.63161	1.20157e-17	0.160398	42	-0.338047	0.570459	0.163853	401	0.703609	0.009216	0.243559	25	0.384957	0.71744	0.01184	5	-3.30233	3.84653e-14	0.25031	8	0.794445	0.508784	0.115435	12	-0.515064	0.554177	up_Hepatocytes	none
ENSMUSG00000012428	Steap4	305	4157	0.0053039	5	-2.4598	3.58705e-06	0.0124601	6	-1.34038	0.046984	0.0975064	1	1.33741	0.671859	0.00480811	16	-2.65483	4.84695e-08	0.0488882	189	0.950895	0.0606255	0.00220173	4	-3.68715	4.72393e-10	0.173072	4	0.955076	0.639949	0.120819	6	1.46132	0.516922	0.00824944	5	-1.97768	0.0112722	none	none
ENSMUSG00000012429	Mplkip	243	2392	0	0	-26.0113	6.32424e-22	0.0642624	7	-1.07776	0.232619	0.00600658	1	-3.48096	6.39596e-08	0.0387569	8	-1.76518	0.00146362	0.170919	181	2.31063	1.44428e-09	0.108428	2	-0.982078	0.535417	0.00352094	2	-4.39954	7.41896e-17	0	0	-25.9776	1.40421e-21	0.0472661	9	-1.05279	0.174263	up_Hepatocytes	none
ENSMUSG00000012443	Kif11	909	38077	0.114576	37	-0.300668	0.614851	0.554596	50	1.86301	0.00176841	0.885247	8	2.54785	0.105061	0.163299	75	-0.193902	0.713249	0.087413	393	-1.43541	4.61916e-08	0.269896	33	0.538017	0.574667	0.543487	28	1.23411	0.131878	0.224991	13	0.34214	0.80462	0.317008	43	1.3218	0.00988269	up_Endothelial	none
ENSMUSG00000012483	Rpa3	46	331	0	0	-23.8095	3.87614e-05	0	0	-23.8207	6.24608e-05	0	0	-23.7534	2.98564e-05	0.0100266	4	-0.906614	0.377334	0.0487304	32	3.21295	0.000881484	0	0	-23.8049	7.15397e-05	0	0	-23.8114	4.33274e-05	0	0	-23.7767	5.70221e-05	0	0	-23.8022	5.20375e-05	up_Hepatocytes	none
ENSMUSG00000012519	Mlkl	132	1411	0.00895893	5	-1.49515	0.0174684	0.204659	12	2.07397	0.196209	0.727906	3	3.64472	0.387343	0.00997099	10	-1.43207	0.0145639	0.0311949	54	-0.965403	0.149179	0.010539	4	-1.3245	0.11812	0.0379907	4	-0.0674251	0.96928	0.371593	5	2.5946	0.373628	0.0176811	1	-0.991816	0.500829	none	none
ENSMUSG00000012535	Tnpo3	796	10113	0.0207123	14	-2.11323	3.50128e-08	0.112666	19	-0.184042	0.836049	0.0522786	4	-0.751368	0.542451	0.0174263	42	-2.34459	5.2963e-19	0.128007	484	0.954157	0.00011137	0.125093	19	0.225335	0.809682	0.0581653	22	-0.911837	0.124774	0.216776	11	0.854095	0.518065	0.102265	14	-0.53629	0.574152	up_Hepatocytes	none
ENSMUSG00000012609	Ttll5	1791	158633	0.358362	55	0.128306	0.80582	0.634824	72	1.15872	0.00184331	0.593363	9	0.798859	0.57827	0.268344	136	-0.275141	0.397237	0.20481	873	-0.827148	1.57277e-07	0.233781	48	-0.284282	0.578159	0.6802	59	1.08253	0.0150592	0.561009	32	0.831894	0.224259	0.569865	58	1.1284	0.0020807	up_Endothelial	none
ENSMUSG00000012640	Zfp715	429	6409	0.0234744	9	-1.85983	4.5211e-06	0.104259	18	0.0365318	0.963674	0.0344934	1	-1.31201	0.290414	0.0551964	24	-1.30583	0.00892232	0.135647	252	0.774944	0.00706913	0.00143463	2	-5.75367	1.07482e-29	0.138462	9	-0.0500437	0.963139	0.0875955	5	-0.182365	0.887484	0.199365	17	0.840268	0.305431	up_Hepatocytes	none
ENSMUSG00000012819	Cdh23	404	8094	0.0268331	12	0.191683	0.894041	0.0112151	16	-0.76921	0.201027	0.00523776	3	-1.78377	0.00664416	0.0361614	32	0.267556	0.835002	0.026418	160	-0.212657	0.71017	0.0181661	13	-0.140028	0.908302	0.0220808	16	-0.0658198	0.961813	0.066886	6	1.44386	0.518396	0.0217981	20	0.188803	0.823159	none	none
ENSMUSG00000012848	Rps5	289	3286	0.0558932	5	-0.693265	0.382397	0.0413948	2	-1.48558	0.0834665	0.0617055	1	-0.350503	0.852522	0.174827	22	0.494774	0.512583	0.128208	154	0.355154	0.369867	0.0193696	5	-1.90144	0.000297254	0.232671	11	0.911017	0.39168	0.0337756	1	-1.47544	0.221722	0.0217497	6	-1.78419	0.0015083	none	none
ENSMUSG00000012889	Podnl1	51	942	0.00906768	3	-0.213057	0.919477	0.0135648	1	0.137165	0.957302	0.448282	1	4.54074	0.500828	0.0026961	4	-1.8004	0.0799805	0.0191524	16	-0.785134	0.46159	0.0113945	3	0.177465	0.940334	0.0335046	6	1.76795	0.308818	0	0	-23.0105	0.0030924	0.00969508	1	-0.139272	0.950529	none	none
ENSMUSG00000013033	Adgrl1	149	1325	0.0569619	1	-1.6363	0.104472	0.209679	5	-0.141468	0.921596	0.0292792	1	-1.42647	0.230789	0.446573	10	-0.00132847	0.999008	0.191109	80	-0.0140241	0.981236	0.030176	3	-1.6184	0.0186687	0.0679789	3	-1.11267	0.250354	2.7496	8	2.97008	0.105477	0.0575498	3	-1.02943	0.265822	none	none
ENSMUSG00000013076	Amotl1	361	7332	0.0426196	12	0.408636	0.729189	0.101304	23	1.89238	0.030275	0.00245121	1	-3.32157	1.32955e-05	0.0345012	24	0.0633476	0.948815	0.020124	127	-2.01278	0.000870277	0.0089464	9	-1.55744	0.0148659	0.19522	9	1.18702	0.590189	0.435728	10	3.14041	0.147575	0.108427	17	1.1297	0.520702	up_Endothelial	none
ENSMUSG00000013089	Etv5	448	3549	0.0176662	11	-0.594983	0.43435	0.0413719	19	0.635261	0.461211	0.01366	2	-0.854768	0.555206	0.0233343	31	-0.316862	0.659738	0.0247429	223	-0.651629	0.113028	0.0726467	20	1.38655	0.201108	0.0790459	8	0.808592	0.636546	0.0735338	7	1.22794	0.523462	0.0244409	20	-0.0666039	0.935783	none	none
ENSMUSG00000013150	Gfod2	432	7105	0.0140245	8	-1.22626	0.0349662	0.191258	16	1.21764	0.480683	0.026334	1	-0.318332	0.866121	0.00985945	28	-1.75587	4.85451e-05	0.0382692	237	-0.0140934	0.981515	0.200773	11	1.19151	0.588927	0.0472794	7	-0.310593	0.848479	0.0716102	5	0.951587	0.559116	0.0143476	15	-1.13849	0.03742	none	none
ENSMUSG00000013155	Enkd1	50	1378	0.0246203	3	0.832091	0.757041	0.00078397	1	-3.53996	0.035447	0.00855562	1	-0.0399265	0.985825	0.17832	6	1.81483	0.570638	0.0189856	16	-0.233585	0.883974	0.001326	1	-2.77964	0.0773481	0.00213241	3	-2.07123	0.0952423	0	0	-23.0367	0.0146651	0.00120263	2	-2.8842	0.0456111	none	none
ENSMUSG00000013160	Atp6v0d1	438	4067	0.00572198	3	-3.72631	6.36067e-17	0.229284	13	-0.0904826	0.948568	0.00990697	1	-2.79934	0.00018956	0.0456715	33	-0.971793	0.0154183	0.126766	273	1.2227	5.99227e-05	0.0645151	7	-0.688763	0.4891	0.0120225	4	-2.7678	1.22567e-08	0.161199	6	0.579146	0.707151	0.0379542	12	-1.14867	0.0481379	up_Hepatocytes	none
ENSMUSG00000013236	Ptprs	216	2789	0.0423972	7	-0.727027	0.286122	0.0267351	3	-1.67762	0.0297574	0.00303456	1	-4.17511	2.00709e-11	0.0308357	11	-1.4089	0.00785996	0.127553	95	-0.301793	0.499018	0.277414	7	1.16501	0.425638	0.231835	12	0.934854	0.436119	0.212969	9	1.45808	0.239117	0.222684	15	1.28544	0.219011	none	none
ENSMUSG00000013275	Slc41a1	118	917	0.245581	5	1.69022	0.300938	0.335676	5	0.935393	0.676184	0	0	-24.8374	1.80015e-09	0.0290962	10	-0.637374	0.436741	0.0633627	68	0.371847	0.581011	0	0	-24.8893	5.22798e-09	0.00103743	1	-4.96325	2.0235e-08	0	0	-24.8608	4.36688e-09	0.00665949	4	-2.27881	0.000161032	none	none
ENSMUSG00000013338	Fer1l4	44	351	0.00242823	1	-1.33695	0.414557	0.0053088	2	-0.215264	0.910865	0	0	-22.4	0.0270695	0.00543251	3	-0.265585	0.878217	0.0220804	14	-0.141845	0.92988	0	0	-22.4513	0.0465395	0.0684653	2	2.64537	0.477205	0	0	-22.4232	0.0400121	0	0	-22.4486	0.036103	none	none
ENSMUSG00000013415	Igf2bp1	140	1554	0.0416343	5	0.200675	0.886413	0.057074	10	0.577669	0.662513	0.0213282	1	-0.39189	0.832226	0.23385	8	1.47944	0.290355	0.0403866	57	-1.24204	0.0709342	0.118109	6	0.780633	0.749111	0.155636	6	1.02445	0.609112	0.00993677	1	-1.59124	0.189004	0.0223226	6	-0.387868	0.682152	none	none
ENSMUSG00000013418	B4galnt2	245	5430	0.00536654	4	-0.82915	0.551278	0.0187562	7	0.749627	0.727076	0	0	-22.9654	2.34729e-06	0.00193046	14	-2.2711	0.00336172	0.00963854	115	-0.377056	0.651134	0.0321848	3	1.16834	0.738728	0.0138249	5	0.327267	0.881341	0	0	-22.9886	4.7353e-06	0.0372245	12	1.96801	0.278937	none	none
ENSMUSG00000013465	Nelfb	223	2080	0.026626	2	-1.4012	0.196918	0.0525151	6	-0.147305	0.902489	0.133874	1	1.12757	0.704824	0.0195994	10	-1.51804	0.00700253	0.0933014	150	1.41969	0.000735215	0.0850517	3	0.00961293	0.996312	0.00246406	2	-4.10284	2.36698e-12	0.0224236	1	-1.24974	0.375161	0	0	-25.2531	9.8341e-16	up_Hepatocytes	none
ENSMUSG00000013483	Card14	57	404	0	0	-21.6604	0.00818894	0.00508534	1	0.444172	0.874498	0	0	-21.6046	0.00716418	0.00408833	7	0.241707	0.884864	0.00602832	31	0.997893	0.396917	0	0	-21.6558	0.0137663	0	0	-21.6622	0.00913303	0.0011087	1	-1.56489	0.335714	0.00180144	3	-0.870364	0.491538	none	none
ENSMUSG00000013495	Tmem175	692	10902	0.0622381	7	-3.91303	3.28133e-42	2.17488	12	-1.41094	0.00613155	0.0463042	1	-4.10769	2.94828e-09	0.883897	35	-1.69346	1.55765e-09	3.40243	463	2.25346	2.73539e-31	3.09373	10	-1.38364	0.0157208	1.67497	15	-1.13862	0.0197276	4.0611	7	-0.999741	0.279909	0.168158	8	-2.98373	7.33756e-17	up_Hepatocytes	none
ENSMUSG00000013523	Bcas1	53	303	0.000551442	2	-1.49387	0.488295	0.0024257	1	0.607316	0.841896	0	0	-20.5148	0.183558	0.000394319	3	-2.05349	0.397092	0.0039275	27	1.75559	0.450193	0.000252881	1	-2.61995	0.389109	0.000149299	1	-3.3859	0.263128	0.00029312	1	-2.37802	0.406117	0.000176112	1	-3.13848	0.284559	none	none
ENSMUSG00000013539	Tango2	889	14753	0.0340713	18	-2.18171	2.23061e-09	0.0506513	12	-2.14573	2.39264e-05	0.504668	4	0.663263	0.787117	0.233309	52	-0.613848	0.252103	0.222738	571	1.36898	8.27152e-10	0.162599	16	-0.220675	0.789989	0.0136947	17	-3.29574	4.56547e-33	0.144697	11	-0.209171	0.832599	0.0696461	18	-1.33174	0.00771272	up_Hepatocytes	none
ENSMUSG00000013593	Ndufs2	464	7471	0.0135324	13	-2.009	1.17071e-08	0.0962893	15	0.109834	0.926286	0	0	-25.5852	1.68143e-28	0.0626223	39	-0.293956	0.65245	0.0748576	262	0.548421	0.109296	0.188281	11	0.376891	0.840305	0.0790833	12	0.057122	0.957174	0.00274922	1	-4.28686	1.33777e-17	0.0348153	6	-0.911824	0.217279	none	none
ENSMUSG00000013611	Snx31	119	1507	0.00559204	4	-1.77637	0.0286738	0.101106	4	1.29827	0.566995	0	0	-24.037	6.50318e-06	0.00830923	7	-1.31086	0.0802561	0.0451292	55	-0.00759201	0.99243	0.0357342	3	0.126419	0.962955	0.00227954	3	-3.01436	0.000379765	0.0173489	4	-0.105741	0.945001	0.0828129	7	1.58359	0.386753	none	none
ENSMUSG00000013622	Atraid	242	2145	0.0295731	3	-2.88651	3.4639e-09	0.0605587	4	-2.02297	6.34859e-05	0.367881	2	0.239996	0.908231	0.103199	8	-1.63492	0.000215963	0.703927	165	2.23835	1.33804e-11	0.307293	2	-1.37208	0.198832	0.24169	2	-1.8389	0.0391912	0	0	-27.1435	1.66844e-27	0.141486	4	-1.52246	0.0451647	up_Hepatocytes	none
ENSMUSG00000013629	Cad	81	903	0.00918611	1	-2.51924	0.00301455	0.0482226	1	-1.05242	0.492334	0	0	-25.2205	6.39596e-08	0.0998405	6	-0.412098	0.734093	0.190777	41	0.898513	0.168273	0.0259514	2	-1.08784	0.345609	0.611609	6	1.14159	0.559727	0	0	-25.244	1.41469e-07	0.00360668	1	-3.63698	1.4963e-05	none	none
ENSMUSG00000013643	Lypd8	27	365	0.00178132	2	-0.600207	0.747132	0.0280396	2	3.03857	0.519452	0	0	-21.2725	0.0185079	0.00192246	3	-0.574277	0.748843	0.00135797	10	-2.05739	0.229711	0	0	-21.3237	0.033057	0.0112976	1	1.86928	0.607631	0	0	-21.2957	0.0278753	0.0115859	1	1.93509	0.598122	none	none
ENSMUSG00000013646	Sh3bp5l	136	2109	0	0	-25.7945	1.98545e-10	1.85576	6	1.64626	0.371231	1.5665	1	2.38689	0.576372	0.546124	7	-0.4441	0.742287	0.226586	86	0.280278	0.673776	0.0142859	2	-2.46263	0.00199718	0.00550448	1	-3.65446	4.78107e-07	0.250877	4	0.953661	0.632082	0.0141976	2	-2.33415	0.000964092	none	none
ENSMUSG00000013662	Atad1	512	5254	0.00272001	8	-3.23997	1.48851e-15	0.0509887	19	0.571147	0.644452	0.00272924	2	-3.1751	1.14272e-07	0.0154696	26	-1.13302	0.0731638	0.0311457	311	0.523585	0.191157	0.0233833	12	-0.373751	0.762122	0.0634997	16	0.213347	0.913355	0.0209352	6	-0.524756	0.750414	0.0351043	14	0.246861	0.819824	none	none
ENSMUSG00000013663	Pten	1251	24844	0.108999	26	-2.35109	1.08493e-16	1.08031	37	0.12912	0.829993	0.882149	6	-0.0657287	0.962952	0.289033	76	-1.2496	2.96667e-08	0.710836	736	0.526065	0.00104784	1.53498	31	0.303852	0.67882	0.714659	36	-0.224234	0.662872	0.523503	13	-0.449566	0.538313	1.12399	40	0.667099	0.139366	up_Hepatocytes	none
ENSMUSG00000013698	Pea15a	88	682	0.00290684	3	-2.18511	0.00754399	0.0594083	3	1.30818	0.582602	0	0	-23.5457	8.79861e-06	0.0145146	8	-0.333092	0.811848	0.0130001	41	-0.919898	0.295572	0.0590918	5	1.7978	0.393554	0.148366	3	1.75995	0.575037	0.0132971	1	-0.171497	0.94838	0.00294585	3	-2.14435	0.00897249	none	none
ENSMUSG00000013701	Timm23	456	6090	0.0348566	7	-2.45366	8.42461e-10	0.0600545	10	-1.83367	1.57352e-05	0.0452711	2	-1.82961	0.0107991	0.194236	27	-0.778166	0.079693	0.489579	277	1.25437	3.97341e-06	0.726456	8	-0.20581	0.884628	0.266495	10	-0.400074	0.617906	0.233185	8	-0.16811	0.889347	0.0487397	13	-1.83237	3.7434e-07	up_Hepatocytes	none
ENSMUSG00000013736	Trnt1	214	2691	0.00936674	3	-2.59092	3.65468e-06	0.000757524	1	-6.09687	5.58973e-14	0.0164361	3	-1.5907	0.0248746	0.0138714	12	-2.04893	3.43695e-06	0.143238	135	2.57954	6.70486e-08	0.00679439	2	-3.0177	1.8614e-07	0	0	-25.5744	9.19472e-15	0.265025	3	0.653902	0.816717	0.0105039	3	-2.39935	2.21407e-05	up_Hepatocytes	none
ENSMUSG00000013787	Ehmt2	420	3630	0.0210501	7	-2.66196	1.67665e-12	0.342035	10	-0.39869	0.700516	0.377641	2	0.957365	0.63082	0.110019	24	-0.725318	0.0782083	0.317961	228	0.578017	0.0468885	0.65861	14	0.780028	0.501955	0.13161	12	-0.542025	0.421602	0.0610245	4	-1.38505	0.0621634	0.173428	13	-0.067492	0.93408	up_Hepatocytes	none
ENSMUSG00000013822	Elof1	65	667	0.000615369	1	-4.69493	9.75637e-05	0.00406246	2	-2.05701	0.0258654	0	0	-23.8407	2.72536e-05	0.0186418	2	-0.438675	0.766446	0.0368857	36	0.712203	0.430366	0.224646	4	2.02841	0.540348	0.00136906	1	-3.5791	0.000517015	0.00531619	1	-1.64232	0.19521	0.000476334	1	-5.04809	0.000100577	none	none
ENSMUSG00000013833	Med16	75	374	0	0	-23.4409	4.72467e-05	0.0407987	2	0.96318	0.707866	0	0	-23.3849	3.66171e-05	0.00761353	4	-0.863337	0.415729	0.0188992	43	-0.118212	0.905504	0.0828707	2	1.75657	0.598935	0	0	-23.4427	5.27014e-05	0.00491932	1	-1.28619	0.399046	0.032482	3	1.13962	0.563589	none	none
ENSMUSG00000013846	St3gal1	873	11708	0.0160424	10	-2.78711	4.41771e-13	0.115424	24	-0.1904	0.779635	1.50658	4	1.77679	0.597193	0.0565105	59	-1.04884	0.000334626	0.152458	514	1.23697	2.80216e-08	0.0741931	15	-0.83649	0.222722	0.0529565	11	-1.25376	0.0130007	0.0229068	3	-2.28693	9.19529e-05	0.0476698	14	-1.30223	0.00724309	up_Hepatocytes	none
ENSMUSG00000013858	Tmem259	640	8237	0.117441	5	-3.1308	5.11489e-19	1.27161	11	-1.31873	0.00801505	0	0	-29.0252	1.57171e-82	1.08905	36	-1.10619	0.000520784	2.57656	428	2.00273	4.17408e-24	1.37288	8	-1.49548	0.0100926	0.203178	8	-2.69416	1.10262e-12	2.87657	10	-0.00308143	0.997613	0.235327	11	-2.3014	1.28004e-09	up_Hepatocytes	none
ENSMUSG00000013878	Rnf170	308	3215	0.000925933	4	-5.0355	6.05611e-14	0.0996538	4	0.241005	0.907367	0.00523999	1	-2.50215	0.001978	0.0211578	21	-0.967157	0.138709	0.0467329	194	0.73002	0.129399	0.054962	8	0.174564	0.926812	0.0017254	1	-4.20927	2.11751e-11	0.0113685	4	-1.45236	0.0339984	0.107407	11	0.977469	0.5376	none	none
ENSMUSG00000013921	Clip3	35	1321	0.0124623	3	2.79349	0.275285	0	0	-20.9625	0.0019573	0	0	-20.8957	0.00106948	0.00380134	2	0.812958	0.731477	0.00163363	10	-0.920965	0.425188	0	0	-20.9469	0.00228659	0.00392875	1	0.885598	0.75559	0	0	-20.9189	0.00185212	0.000995646	1	-1.03526	0.510993	none	none
ENSMUSG00000013973	Dedd	457	3935	0.106709	9	-1.37864	0.00231291	0.355422	13	-0.535621	0.466176	0	0	-27.3791	9.00612e-48	0.128001	29	-1.23119	0.000177579	0.488364	290	1.26993	3.31811e-08	0.113016	7	-1.53737	0.00577637	0.378307	17	0.0663793	0.929287	0.122476	7	-0.884032	0.12647	0.118197	7	-1.52572	0.00621695	up_Hepatocytes	none
ENSMUSG00000013997	Nit1	560	6456	0.194335	9	-1.73678	4.52824e-05	0.138023	15	-1.70986	3.605e-08	0	0	-28.2403	1.26006e-64	0.639028	32	-1.21792	0.000334581	1.30159	381	2.24348	1.9526e-26	0.0810313	7	-2.52342	1.86965e-12	0.219868	11	-1.72004	5.75255e-05	0.0867156	5	-2.22514	1.01203e-07	0.0565776	7	-2.95502	9.75922e-18	up_Hepatocytes	none
ENSMUSG00000014030	Pax5	221	5172	0.0032886	7	-1.43273	0.151806	0.0105332	8	0.0287994	0.988969	0.380555	3	4.47821	0.483305	0.0116609	21	0.134186	0.930737	0.00567043	72	-1.8322	0.106675	0.00221529	6	-1.94972	0.0396306	0.149857	14	3.19361	0.285406	0.00432733	2	-1.00748	0.508143	0.00550017	9	-0.659256	0.531686	none	B-cells
ENSMUSG00000014039	Prdm15	325	4660	0.0709946	6	-0.669048	0.650655	0.00320895	5	-3.85858	1.14236e-13	0	0	-25.3606	1.19395e-17	0.0100563	20	-2.33279	2.37018e-08	0.0910588	204	1.14375	0.00594848	0.0357945	5	-0.898198	0.443996	0.00519869	6	-3.15079	9.49279e-12	0.197674	5	0.636782	0.81865	0.174805	11	1.17438	0.352225	up_Hepatocytes	none
ENSMUSG00000014074	Rnf168	193	1415	0.00256189	2	-1.86991	0.0165688	0.00315821	3	-1.59999	0.0694672	0.00756804	1	-0.232558	0.904829	0.00250631	7	-2.01595	0.00350359	0.0132074	117	1.54288	0.0019304	0.0044522	4	-1.06483	0.308984	0.000314671	1	-4.84384	1.12664e-09	0.023356	3	1.25504	0.591414	0.00467112	5	-0.955645	0.216729	up_Hepatocytes	none
ENSMUSG00000014075	Tctex1d2	98	1639	0.00253529	1	-2.75747	0.00192782	0.0556944	6	1.528	0.269891	0	0	-23.8611	2.01949e-06	0.0134136	9	-0.609336	0.555222	0.0350696	40	0.0144829	0.984833	0.000655603	1	-4.61908	2.18544e-05	0.00191682	3	-3.08729	0.000179896	0	0	-23.8843	4.09352e-06	0.0769245	11	1.93708	0.193334	none	none
ENSMUSG00000014077	Chp1	967	10934	0.0222547	22	-1.96697	2.0066e-11	0.135325	30	-0.0308581	0.972522	0.0134091	3	-2.58535	4.7372e-07	0.0461091	60	-1.09419	0.000135746	0.1255	541	1.11566	3.55899e-08	0.0596462	23	-0.771338	0.176418	0.0500309	17	-0.956513	0.0307143	0.0420964	11	-1.10447	0.0463077	0.0709822	28	-0.404812	0.441581	up_Hepatocytes	none
ENSMUSG00000014164	Klhl3	526	6733	0.0132025	5	-0.179728	0.923422	0.0107772	18	-0.149139	0.870631	0.000161544	1	-6.11943	3.50418e-13	0.00645684	34	-0.950849	0.0746538	0.0173952	316	1.2549	0.00394486	0.00117894	7	-3.30971	1.91235e-09	0.00172719	3	-2.81735	1.38095e-05	0.0123411	6	-0.0710703	0.975031	0.0037627	16	-1.62658	0.000452416	up_Hepatocytes	none
ENSMUSG00000014177	Tvp23b	152	2345	0.00649008	4	-0.665558	0.624947	0.00433723	6	-1.16383	0.213224	0.00156521	1	-2.5126	0.0051695	0.00123912	5	-3.00347	0.000104084	0.0170082	89	2.40022	0.000578158	0.00346029	4	-1.47386	0.138324	0.000194674	1	-5.57616	1.68116e-06	0.000302124	1	-4.90537	3.93591e-06	0.00232016	5	-2.04061	0.0196403	up_Hepatocytes	none
ENSMUSG00000014195	Dnajc7	867	15820	0.0251822	22	-2.15342	8.66662e-07	0.231916	34	0.982653	0.0741542	0.201894	3	0.363268	0.877595	0.0751886	63	-0.680277	0.0636699	0.113536	436	-0.113016	0.689613	0.274489	17	0.536918	0.650514	0.14267	29	0.201622	0.771233	0.255403	12	0.960152	0.39612	0.10363	24	-0.0384319	0.951681	none	none
ENSMUSG00000014198	Zfp385c	71	879	0.00165302	2	-0.744107	0.595991	0.00366554	4	0.425042	0.79936	0	0	-21.343	0.0103943	0.00214759	9	-0.409786	0.77556	0.00189687	26	-1.52284	0.31484	0.000444233	2	-2.63473	0.0785616	0.032369	4	3.14765	0.491464	0.000384141	1	-2.82026	0.0682297	0.0113858	4	1.86008	0.590123	none	none
ENSMUSG00000014226	Cacybp	79	534	0	0	-24.0054	4.85114e-07	0.0311273	3	0.344291	0.849273	0	0	-23.9492	3.496e-07	0.0197538	4	-0.317602	0.802765	0.0373513	47	1.36038	0.0386011	0	0	-24.0008	9.40326e-07	0	0	-24.0072	5.27641e-07	0	0	-23.9725	7.42751e-07	0.0141352	4	-0.422471	0.721752	up_Hepatocytes	none
ENSMUSG00000014232	Cluap1	314	4631	0.03655	6	-0.410183	0.713568	0.0631436	10	0.342473	0.774439	0.00123688	1	-4.76675	1.24353e-13	0.113806	34	0.907897	0.294159	0.0493625	153	-0.347683	0.445025	0.0247583	5	-0.845794	0.443168	0.00855329	5	-2.19783	0.000212715	0.0347779	3	-0.369007	0.83309	0.0989266	18	1.23929	0.170329	none	none
ENSMUSG00000014243	Zswim7	252	3851	0.00632566	6	-2.2847	0.000161559	0.0308554	13	-0.496968	0.711553	0	0	-24.6812	3.71602e-15	0.0202629	16	-1.25593	0.12482	0.043246	136	0.760275	0.109402	0.068476	5	0.615234	0.73644	0.0476899	5	-0.343015	0.850845	0.089238	3	1.04475	0.649837	0.00757514	5	-2.05207	0.00315727	none	none
ENSMUSG00000014245	Pigl	830	16649	0.0487022	31	-0.076066	0.907843	0.14984	39	1.56738	0.00625464	0.0711657	6	0.472997	0.754096	0.0464123	61	-0.292861	0.557148	0.0362718	351	-1.16959	1.25366e-06	0.10716	32	1.00092	0.175662	0.0722926	22	0.401104	0.580213	0.103314	13	0.877795	0.451214	0.132956	44	1.42969	0.0109077	up_Endothelial	none
ENSMUSG00000014294	Ndufa2	612	9416	0.185786	13	-1.89683	4.5351e-05	0.169826	10	-2.26122	4.89269e-07	2.0948	3	0.290798	0.901529	1.49387	60	0.671045	0.118419	0.722677	341	0.528457	0.0242991	0.890359	12	-0.17879	0.851989	0.761002	11	-0.709144	0.312205	0.592169	8	-0.303726	0.785307	0.347746	11	-1.16091	0.0377479	up_Hepatocytes	none
ENSMUSG00000014301	Pam16	181	1529	0.257656	3	-0.477541	0.703214	0.163762	2	-1.33311	0.240557	0.0461869	1	-1.20751	0.367219	0.118365	12	-0.670788	0.271152	0.268549	120	1.0461	0.00417816	0.267639	5	0.239993	0.868305	0.0151847	2	-2.94188	3.76453e-08	0.0130523	1	-3.04464	3.08229e-06	0.114649	6	-0.323243	0.721099	up_Hepatocytes	none
ENSMUSG00000014303	Glis2	220	2580	0.0283301	5	-0.502528	0.698154	0.0251348	4	-0.708793	0.581236	0.00567262	1	-2.2592	0.00865549	0.0169733	16	-0.936581	0.0858206	0.0409013	131	0.504505	0.302945	0.0351675	6	0.0602202	0.965949	0.00250748	3	-3.49851	2.60754e-10	0.0074085	3	-1.92148	0.00261321	0.195274	12	1.5283	0.401651	none	none
ENSMUSG00000014313	Cox6c	793	11086	0.690662	9	-2.39258	1.22148e-10	3.93029	19	-0.974272	0.0336249	3.32801	3	-1.15033	0.416369	6.05198	63	0.0738648	0.865875	5.76561	477	1.20665	1.31993e-11	2.76944	14	-1.10528	0.0225786	0.775009	10	-2.7242	1.94232e-13	12.7628	14	0.467719	0.648781	2.40403	12	-1.65584	0.000322818	up_Hepatocytes	none
ENSMUSG00000014329	Bicc1	1532	99008	0.898683	52	-0.416159	0.2243	1.8422	67	0.692118	0.0561406	1.87175	7	0.199451	0.883947	0.919959	115	-0.514314	0.038711	1.00369	728	-0.472733	0.00107339	1.34755	44	0.308334	0.527247	2.96507	60	1.18112	0.00220797	1.25896	28	0.23598	0.731501	1.91285	56	1.01992	0.00106515	up_PlasmaBcell	none
ENSMUSG00000014349	Ube2z	183	988	0.00428259	5	-1.38511	0.0222353	0.0154104	4	0.109243	0.954672	0	0	-23.3391	2.05864e-09	0.0135709	13	-0.0401949	0.976233	0.0146995	101	0.351757	0.577452	0.0106859	5	-0.128517	0.930612	0.0110088	4	-0.309971	0.854009	0.00151804	1	-2.86335	0.000308911	0.0198171	7	0.377653	0.864988	none	none
ENSMUSG00000014353	Tmem87b	612	6636	0.154067	14	-1.66298	2.57928e-06	0.660479	26	-0.0212178	0.972867	0.309939	4	-0.473943	0.639169	0.555894	40	-0.530171	0.14119	1.03133	324	0.632744	0.00245961	0.251073	7	-1.4686	0.00404594	0.888021	19	-0.191008	0.775323	1.55198	10	0.652262	0.557869	0.522873	17	-0.300677	0.617144	up_Hepatocytes	none
ENSMUSG00000014355	Anapc1	682	10863	0.162262	15	-1.63275	3.32874e-05	0.264626	14	-1.75303	0.000136418	0.0344167	2	-3.17467	9.28193e-08	0.564185	45	-0.559632	0.123327	0.862844	395	1.20279	1.78238e-08	0.345605	8	-1.21025	0.0442425	0.634536	14	-0.614717	0.336263	3.55988	7	0.147845	0.930101	0.334477	17	-0.955412	0.0615048	up_Hepatocytes	none
ENSMUSG00000014361	Mertk	939	14315	0.0836167	36	-0.275973	0.598959	0.460555	47	1.72949	0.00878599	0.179852	6	0.752556	0.617847	0.101231	76	-0.265787	0.583102	0.0663792	433	-1.66067	1.2527e-10	0.75517	58	3.02826	1.59529e-07	0.0477004	30	-1.10383	0.0086373	0.204489	20	0.954162	0.255005	0.144093	37	0.453334	0.453866	up_Endothelial	none
ENSMUSG00000014402	Tsg101	428	6936	0.0253862	5	-1.68908	0.0121695	0.638908	17	1.44964	0.306869	0.00142118	1	-5.32542	1.20459e-18	0.0262742	26	-1.40382	0.000228488	0.103708	270	0.727882	0.0806293	0.0215611	2	-2.03686	0.0119825	0.0122738	4	-2.47732	1.3245e-06	0.406386	8	1.10181	0.626625	0.00604211	6	-3.32843	6.98702e-14	none	none
ENSMUSG00000014418	Hps5	534	7238	0.0780046	12	-1.28341	0.0494121	0.452449	23	1.24661	0.0940946	0.322221	1	0.528731	0.836973	0.138355	25	-0.907111	0.0840184	0.156823	277	0.0227135	0.949819	0.217638	15	0.242342	0.818823	0.264686	13	-0.0688752	0.949586	0.090159	6	-0.939166	0.416318	0.181899	19	0.364472	0.601132	none	none
ENSMUSG00000014426	Map3k4	260	1862	0.000107742	2	-5.51795	1.06797e-08	0.00367793	7	-0.455372	0.703622	0.00015153	1	-4.96863	1.6836e-08	0.00574644	14	-0.00401013	0.998038	0.00639035	160	1.08349	0.0740866	0.00618337	4	0.243186	0.914165	0.0009607	5	-2.37931	0.0010111	0.000460643	2	-3.38997	2.00676e-06	0.00071433	9	-2.77456	3.10251e-06	none	none
ENSMUSG00000014444	Piezo1	188	1807	0.0180047	7	-0.238749	0.851783	0.108232	12	2.14064	0.129797	0	0	-24.0396	5.39924e-09	0.0170413	22	-0.180298	0.807405	0.0261404	67	-0.711751	0.197817	0.0363858	11	0.965222	0.337681	0.010944	6	-0.966783	0.380142	0.0314422	2	0.494442	0.83309	0.00925598	7	-1.0339	0.190376	none	none
ENSMUSG00000014453	Blk	337	4039	0.238487	7	-0.848501	0.304137	1.06563	20	1.50696	0.0454384	0.310549	3	0.56433	0.731897	0.21981	26	-0.380534	0.470097	0.268523	143	-0.63805	0.0397604	0.546012	5	0.00144722	0.999512	1.01007	12	0.956401	0.303413	0.0499604	2	-2.02234	0.00482481	0.552006	23	1.25751	0.0505387	up_Endothelial	none
ENSMUSG00000014470	Rnf166	180	2527	0.00361509	3	-3.27759	2.02858e-07	0.0123455	3	-1.70008	0.0220172	0.0119222	2	-1.48416	0.127937	0.033017	11	-0.75062	0.389115	0.0529044	101	-0.0146575	0.982764	0.559256	8	2.60745	0.156547	0.0710065	6	0.200135	0.899306	0.00285252	1	-3.57997	6.35039e-07	0.0164052	5	-1.29404	0.131612	none	none
ENSMUSG00000014496	Ankrd28	836	11764	0.0569835	13	-2.80877	7.06438e-16	0.606588	18	-0.556603	0.383229	2.09445	6	1.23943	0.523688	0.173368	47	-1.64222	1.62558e-09	0.645767	537	1.50378	2.12697e-15	0.105401	9	-2.13588	2.63999e-07	0.200196	13	-1.40376	0.00084586	0.603009	11	0.185287	0.856946	0.427415	16	-0.851958	0.164396	up_Hepatocytes	none
ENSMUSG00000014498	Ankrd52	268	2128	0.0102369	4	-0.791022	0.378838	0.0023472	3	-2.83642	1.03067e-05	0	0	-23.8936	7.61563e-10	0.0294094	17	0.452122	0.689279	0.0196673	153	0.0662103	0.930786	0.0059847	6	-1.49515	0.0380301	0.128114	2	1.33459	0.623418	0.00684543	4	-1.23856	0.0779109	0.0315183	4	0.20731	0.927695	none	none
ENSMUSG00000014503	Pkd2l2	362	3748	0.000871002	3	-4.58258	1.1086e-19	0.0125372	7	-0.895473	0.26547	0	0	-24.2458	6.50366e-23	0.0028836	16	-2.96257	2.53561e-13	0.0298524	242	1.47823	3.92489e-05	0.026486	9	0.150582	0.915832	0.0293473	6	-0.142704	0.934832	0.0291923	5	0.376198	0.808691	0.00201149	6	-3.37332	9.58336e-15	up_Hepatocytes	none
ENSMUSG00000014504	Srp19	205	1979	0	0	-25.3522	3.7093e-16	0.00492027	2	-3.26885	3.52505e-09	0	0	-25.2953	2.20771e-16	0.0237199	12	-1.20382	0.0172332	0.0879222	137	1.59977	0.000409903	0.470922	7	1.01232	0.660366	0.00604798	1	-3.09538	1.44585e-06	0.00951954	2	-2.24641	0.000386514	0.015694	4	-1.61392	0.00698501	up_Hepatocytes	none
ENSMUSG00000014542	Clec4f	402	8491	0.167099	17	0.0314034	0.972597	0.150738	21	-0.354045	0.676979	0.0125468	2	-2.98515	1.8067e-07	0.175154	40	0.0114513	0.987674	0.0162556	123	-4.5864	1.48264e-18	4.06747	59	5.80118	1.2867e-14	0.515651	23	1.2521	0.137237	0.028294	10	-1.85265	2.45662e-06	0.368206	21	0.839986	0.389252	up_Kupffer	Kupffer and dentritic cells
ENSMUSG00000014543	Klra17	81	811	0.000991424	5	-0.530855	0.659998	0.00102621	6	-0.478936	0.681517	0	0	-20.4261	0.00633483	0.00385482	9	1.41563	0.601934	0.00144871	33	-0.417427	0.754576	0.000430538	2	-1.75401	0.197565	0.00028944	2	-2.33896	0.0735379	0.000888731	1	-0.690294	0.749557	0.00338891	2	1.21499	0.679591	none	none
ENSMUSG00000014547	Wdfy2	1477	84737	0.196107	42	0.102318	0.893371	0.401208	55	1.44847	0.00311196	0.288101	6	0.908889	0.543256	0.154217	107	-0.0451143	0.924539	0.0972584	713	-1.13113	4.78138e-08	0.206266	53	0.412893	0.550603	0.431632	43	1.33797	0.0237792	0.0888999	20	-0.656062	0.355641	0.333211	44	1.24316	0.0105523	up_Endothelial	none
ENSMUSG00000014550	Rbsn	139	1192	0.00685051	3	-2.88273	5.07717e-06	0.0446385	5	-0.47519	0.629542	0	0	-25.3568	8.39039e-12	0.00594672	4	-3.16608	1.309e-07	0.121853	92	1.05623	0.0505518	0.858616	5	1.69684	0.442296	0.00152227	1	-4.95409	2.26561e-10	0.0272342	2	-1.01679	0.412809	0.0555744	1	-0.879462	0.565841	none	none
ENSMUSG00000014551	Mrps25	305	3630	0.0438641	6	-1.19417	0.0551087	0.139803	13	-0.0653955	0.950382	0.0137425	1	-2.45703	0.00261852	0.187034	20	-0.234788	0.775962	0.146044	170	0.183291	0.648252	0.188344	8	0.234542	0.86976	0.0793573	10	-0.550091	0.516539	0.102884	5	-0.0262452	0.986376	0.276717	11	0.786384	0.47721	none	none
ENSMUSG00000014554	Dguok	274	3669	0.0385442	7	0.0813443	0.96986	0.164962	11	1.34826	0.559098	0	0	-24.1986	2.86763e-11	0.00524812	16	-2.0305	3.0954e-05	0.0287394	143	0.655335	0.280903	0.0236592	10	0.129538	0.91667	0.00283229	7	-2.83744	2.25668e-07	0.00723494	2	-1.53748	0.097504	0.00231658	4	-3.12805	1.74188e-07	none	none
ENSMUSG00000014592	Camta1	1533	61813	0.12161	47	-0.247014	0.692893	0.228622	68	0.842071	0.0651312	0.119723	11	0.155545	0.841583	0.0669314	107	-0.894822	0.000474692	0.121554	744	-0.32349	0.126487	0.173551	49	0.511633	0.352703	0.24233	51	0.417827	0.592408	0.211192	28	0.449811	0.676687	0.246951	53	0.835619	0.157859	none	none
ENSMUSG00000014599	Csf1	68	499	0.00385681	2	-1.46851	0.180351	0.0400452	8	1.89536	0.206533	0.0396002	1	1.84656	0.609995	0.000664855	3	-3.98506	0.000236654	0.0100441	31	-0.879596	0.325815	0.0124109	1	-0.0528068	0.984278	0.00082359	1	-3.60755	0.00044578	0.259049	7	3.79355	0.292736	0.00091671	2	-3.42719	0.000529232	none	none
ENSMUSG00000014601	Strip1	153	1403	0.00285945	2	-2.8504	6.36819e-05	0.0131978	4	-0.7096	0.453598	0	0	-24.1389	4.63815e-10	0.0368101	10	0.324477	0.792853	0.0359795	93	1.10897	0.0395601	0.00123718	1	-4.00649	2.23068e-07	0	0	-24.1969	7.42793e-10	0.0295938	5	0.43147	0.816585	0.00453817	3	-2.15892	0.00192207	up_Hepatocytes	none
ENSMUSG00000014602	Kif1a	49	966	0.00827421	2	1.92945	0.579864	0.000172862	1	-3.56763	0.145649	0	0	-20.8962	0.0727566	0.00106193	5	-0.99663	0.567423	0.00389278	15	0.685178	0.693878	0.00133266	2	-0.591949	0.772533	0.000680024	3	-1.57025	0.347418	0	0	-20.9194	0.101583	0.000127304	1	-3.98892	0.12049	none	none
ENSMUSG00000014606	Slc25a11	338	4628	0.143952	5	-1.66147	0.00679644	1.7596	9	0.788792	0.429278	0.673265	2	0.59572	0.774974	1.73124	23	0.081971	0.920542	0.775949	172	0.0723217	0.854155	0.118675	6	-1.58594	0.00744618	0.318885	4	-1.19541	0.138767	0	0	-27.3999	4.86437e-30	1.56439	18	1.48953	0.0699783	none	none
ENSMUSG00000014633	Cmc2	158	1394	0.00764064	3	-0.108817	0.958871	0.00246566	5	-1.55279	0.0837444	0	0	-22.6749	9.65268e-07	0.00202368	14	-1.85404	0.00405453	0.0109733	81	1.25988	0.0526321	0.00974034	4	0.382564	0.846485	0.00137132	3	-2.36037	0.0015751	0.00603509	2	-0.23811	0.903779	0.00263918	3	-1.45545	0.166432	none	none
[truncated: 18,039 more rows]
