# Supplementary material for: Single-nucleus RNA-seq2 reveals functional crosstalk between liver zonation and ploidy
Source: Nat Commun. 2021 Jul 12;12:4264. doi: 10.1038/s41467-021-24543-5 (PMC8275628; doi:10.1038/s41467-021-24543-5)
Supplement: Supplementary file 8 — Dataset 6 [file 41467_2021_24543_MOESM8_ESM.xlsx]

## Sheet: HVG_CV_2n_4n_
	gene_name	CV_Hepatocytes	CV_Kupffer cells and dendritic cells	CV_Endothelial cells	CV_Hepatobiliary cells	CV_Lymphocytes	CV_2n Hepatocytes	CV_4n Hepatocytes	highly_variable
ENSMUSG00000000085	Scmh1	1.78893	1.57116	1.99466	0.966752	2.33254	1.83533	1.75236	HVG_both
ENSMUSG00000000184	Ccnd2	1.07597	3.05271	1.79273	1.01423	2.73447	1.00939	1.104	none
ENSMUSG00000000301	Pemt	1.10133	0.182762	0.299123	1.29712	0.533276	1.12055	1.07073	none
ENSMUSG00000000325	Arvcf	0.909005	1.37405	1.43019	0.579053	1.59243	0.943014	0.894133	none
ENSMUSG00000000326	Comt	1.11875	1.41998	1.43747	1.17027	2.43599	1.18345	1.08922	none
ENSMUSG00000000346	Dazap2	0.950349	0.860182	0.866871	0.781088	0.723025	1.01808	0.920374	none
ENSMUSG00000000355	Mcts1	0.712162	0.4566	0.262824	0.542953	0.238632	0.687942	0.716641	none
ENSMUSG00000000409	Lck	1.13119	1.87459	1.40981	1.25547	2.67397	1.28577	1.06333	none
ENSMUSG00000000439	Mkrn2	0.915335	1.21892	0.515676	0.438313	0.254778	0.912114	0.915611	none
ENSMUSG00000000555	Itga5	1.07074	0.202663	0.611914	0.383229	0.884288	0.812274	1.17517	none
ENSMUSG00000000563	Atp5f1	0.972756	0.387266	0.620052	0.775274	0.467378	0.828289	1.02887	none
ENSMUSG00000000600	Krit1	0.60613	0.738419	0.42924	0.178057	0.407203	0.549647	0.62599	none
ENSMUSG00000000631	Myo18a	0.472144	0.541498	0.359573	0.363982	0.185789	0.496708	0.461025	none
ENSMUSG00000000708	Kat2b	0.517077	0.451408	0.732239	0.299283	0.887994	0.581029	0.487892	none
ENSMUSG00000000711	Rab5b	0.416774	0.718194	0.623005	0.305204	0.606781	0.470538	0.390657	none
ENSMUSG00000000739	Sult5a1	1.31005	0.279996	0.810065	0.335643	0.578323	1.59509	1.18175	none
ENSMUSG00000000826	Dnajc5	1.07991	1.38598	0.971669	0.469355	0.9548	0.920946	1.13595	none
ENSMUSG00000001021	S100a3	1.24681	1.35502	1.3769	0.540002	1.69259	1.33285	1.21007	none
ENSMUSG00000001065	Zfp276	0.805341	0.695678	0.760098	0.317419	0.319482	0.754711	0.824753	none
ENSMUSG00000001120	Pcbp3	0.481812	0.933806	0.778205	0.0979888	0.748091	0.562153	0.443124	none
ENSMUSG00000001123	Lgals9	0.67552	0.554658	0.22524	0.440178	0.325974	0.626022	0.693608	none
ENSMUSG00000001127	Araf	0.786006	0.982756	0.576801	0.400968	0.667756	0.814223	0.771923	none
ENSMUSG00000001155	Ftcd	1.64188	0.636463	0.619794	1.33601	0.500935	1.77762	1.58272	HVG_2n
ENSMUSG00000001249	Hpn	2.26901	0.721033	0.755847	2.41197	0.676096	2.65339	2.0667	HVG_both
ENSMUSG00000001280	Sp1	0.930773	1.50109	0.842217	1.0922	1.30573	1.051	0.878317	none
ENSMUSG00000001415	Smg5	0.892831	1.33572	0.492083	0.554042	0.836028	0.881439	0.897643	none
ENSMUSG00000001419	Mef2d	1.13767	1.38606	1.40044	0.782244	1.34687	1.25247	1.0886	none
ENSMUSG00000001424	Snd1	0.734103	1.05255	0.641325	0.7376	0.853953	0.853372	0.680926	none
ENSMUSG00000001435	Col18a1	0.652414	0.331665	0.26209	0.455083	0.448177	0.730755	0.616006	none
ENSMUSG00000001440	Kpnb1	0.763068	0.479022	0.558858	0.831094	0.615612	0.624423	0.815347	none
ENSMUSG00000001441	Npepps	0.757902	1.18906	1.27211	0.492452	1.23531	0.939766	0.667052	none
ENSMUSG00000001472	Tcf25	0.838985	0.749289	0.589345	0.361466	0.408704	0.834883	0.838187	none
ENSMUSG00000001542	Ell2	0.538225	0.47378	0.128871	0.191136	0.203719	0.588966	0.513984	none
ENSMUSG00000001670	Tat	0.810681	0.182035	0.204417	0.372143	0.298531	0.872812	0.782906	none
ENSMUSG00000001750	Tcirg1	0.649047	1.76509	0.470126	0.50108	0.825047	0.720928	0.616667	none
ENSMUSG00000001768	Rin2	0.602402	0.778016	0.727493	0.354805	0.820741	0.687775	0.562343	none
ENSMUSG00000001855	Nup214	0.958831	0.421518	0.750097	0.592751	0.450453	0.883693	0.989657	none
ENSMUSG00000001870	Ltbp1	1.55937	2.28546	1.85452	1.28391	2.02198	1.59903	1.53757	none
ENSMUSG00000001891	Ugp2	1.12025	0.633406	0.734658	1.22846	0.714522	1.17614	1.08175	none
ENSMUSG00000001909	Trmt1	0.918068	0.624043	0.562348	0.746725	0.889677	0.861699	0.938663	none
ENSMUSG00000002032	Tmem25	1.6076	0.174722	0.366059	0.531168	0.355321	1.58152	1.612	none
ENSMUSG00000002103	Acp2	1.0903	1.89665	0.392288	0.404103	0.550165	1.03831	1.10871	none
ENSMUSG00000002222	Rmnd5a	0.593383	0.57363	0.404183	0.411953	0.539767	0.599038	0.589888	none
ENSMUSG00000002396	Ocel1	1.14492	0.655535	0.406551	1.65777	0.439486	1.21267	1.11358	none
ENSMUSG00000002413	Braf	0.379306	0.458176	0.444109	0.520541	0.483311	0.397714	0.371022	none
ENSMUSG00000002496	Tsc2	0.937856	0.754663	0.556155	0.872337	0.565741	1.03852	0.894224	none
ENSMUSG00000002718	Cse1l	0.733508	1.18476	0.550316	0.739106	0.742164	0.79653	0.705772	none
ENSMUSG00000002733	Plekha3	1.05705	2.03072	0.900105	0.691556	1.44763	1.06507	1.05359	none
ENSMUSG00000002748	Baz1b	0.69876	0.605697	0.477167	0.39383	0.389954	0.739562	0.678805	none
ENSMUSG00000002769	Gnmt	1.09633	0.697426	0.493128	1.13239	0.474846	1.27607	1.01921	none
ENSMUSG00000002985	Apoe	1.67172	2.283	2.04482	0.831741	1.97509	2.20945	1.46118	HVG_2n
ENSMUSG00000002992	Apoc2	0.787515	0.251402	0.259875	0.862614	0.272928	0.859312	0.755422	none
ENSMUSG00000003062	Stard3nl	0.493694	0.392807	0.728375	0.188282	0.744024	0.58396	0.451019	none
ENSMUSG00000003119	Cdk12	0.627245	0.800543	0.592877	0.327645	0.787157	0.61876	0.626193	none
ENSMUSG00000003131	Pafah1b2	0.756178	0.795588	0.899435	0.751915	1.37653	0.772158	0.748937	none
ENSMUSG00000003134	Tbc1d8	0.762571	0.729397	0.314261	0.20079	0.549791	0.739393	0.770884	none
ENSMUSG00000003166	Dgcr2	0.94777	1.33278	0.872242	0.851109	1.04695	1.08841	0.886299	none
ENSMUSG00000003411	Rab3b	1.00061	1.45343	1.42586	0.857109	1.70495	1.13728	0.939353	none
ENSMUSG00000003464	Pex19	1.12474	0.766384	0.552411	0.603743	0.382383	1.29764	1.05109	none
ENSMUSG00000003477	Inmt	0.893945	0.282742	0.330653	0.6491	0.338258	0.728751	0.95126	none
ENSMUSG00000003585	Sec14l2	0.811124	0.165807	0.354222	0.395263	0.338306	0.837773	0.793332	none
ENSMUSG00000003617	Cp	0.502438	0.138614	0.248392	0.534533	0.234839	0.554243	0.477158	none
ENSMUSG00000003623	Crot	0.67844	0.353625	0.240098	0.387984	0.343844	0.689181	0.669661	none
ENSMUSG00000003660	Snrnp200	0.780759	1.15701	0.65296	0.621114	1.0298	0.981355	0.687928	none
ENSMUSG00000003721	Insig2	0.540055	0.555711	0.464205	0.353512	0.475435	0.585583	0.518708	none
ENSMUSG00000003746	Man1a	0.259914	0.382809	0.3304	0.105733	0.349611	0.281494	0.249686	none
ENSMUSG00000003809	Gcdh	1.91637	1.03803	0.53363	2.42214	0.471455	2.07417	1.82883	HVG_both
ENSMUSG00000003814	Calr	0.743285	0.793076	0.637676	1.35217	0.384995	0.866723	0.687177	none
ENSMUSG00000003847	Nfat5	0.427001	0.618305	0.582145	0.349506	0.557856	0.472339	0.406206	none
ENSMUSG00000003949	Hlf	1.03928	2.39237	2.00989	1.046	2.46086	1.11152	1.00792	none
ENSMUSG00000004031	Brinp2	0.80839	0.784615	1.17161	0.226324	1.1156	0.848361	0.79079	none
ENSMUSG00000004040	Stat3	0.968263	1.35498	1.27191	0.607401	1.29998	1.13007	0.898299	none
ENSMUSG00000004071	Cdip1	0.618435	0.540353	0.295062	0.560713	0.48525	0.707463	0.578249	none
ENSMUSG00000004270	Lpcat3	1.55303	0.626507	0.616015	0.865698	0.694808	1.77838	1.44536	HVG_2n
ENSMUSG00000004356	Utp20	1.50415	2.02047	1.84396	0.812667	3.72337	1.42378	1.53636	none
ENSMUSG00000004359	Spic	0.957775	1.34435	1.0965	0.609978	1.64134	1.12416	0.878538	none
ENSMUSG00000004383	Large1	0.482172	0.775648	0.650367	0.0851994	0.725408	0.607053	0.420918	none
ENSMUSG00000004558	Ndrg2	1.1563	0.604239	0.530607	1.24691	0.476606	1.19321	1.13066	none
ENSMUSG00000004565	Pnpla6	0.96304	0.403096	0.294693	0.576724	0.569018	0.725358	1.0508	none
ENSMUSG00000004610	Etfb	1.19129	0.979307	0.617962	1.45868	0.487217	1.18193	1.1933	none
ENSMUSG00000004789	Dlst	0.918959	2.32758	0.39692	0.549091	0.773551	0.88221	0.931896	none
ENSMUSG00000004798	Ulk2	1.01041	1.05326	1.29938	1.37661	1.38138	1.16657	0.942504	none
ENSMUSG00000004815	Dgkq	0.798991	0.642359	0.386705	0.363343	0.323408	0.854524	0.774174	none
ENSMUSG00000004865	Srpk1	0.590179	0.555528	0.601362	0.329115	0.705787	0.653472	0.561616	none
ENSMUSG00000004936	Map2k1	0.539953	0.885906	0.68098	0.501092	0.804238	0.598506	0.513497	none
ENSMUSG00000004948	Zp3	0.557895	1.00318	1.10009	0.400877	1.27217	0.636468	0.521128	none
ENSMUSG00000004980	Hnrnpa2b1	0.749269	0.766343	0.66021	0.459171	0.465221	0.810387	0.720999	none
ENSMUSG00000005198	Polr2a	0.860446	0.607847	0.583981	0.561798	0.52553	0.951494	0.820663	none
ENSMUSG00000005233	Spc25	3.5395	5.5567	5.52797	1.45011	5.88426	4.43343	3.19636	HVG_both
ENSMUSG00000005237	Dnah2	0.646872	0.609489	0.767971	0.0960693	1.2203	0.619058	0.658351	none
ENSMUSG00000005268	Prlr	0.533945	0.230493	0.341499	0.247847	0.286831	0.525203	0.529475	none
ENSMUSG00000005354	Txn2	0.755283	1.57249	0.888662	0.59147	1.40938	0.862851	0.707587	none
ENSMUSG00000005360	Slc1a3	3.56844	3.25072	3.78175	2.6184	7.04436	3.24877	3.65959	HVG_both
ENSMUSG00000005371	Fbxo11	0.495648	0.544691	0.399401	0.368738	0.465563	0.525074	0.48202	none
ENSMUSG00000005373	Mlxipl	1.09856	0.851222	0.754022	1.59392	0.918591	1.22154	1.01695	none
ENSMUSG00000005501	Usp40	0.763479	1.07613	0.671298	0.340008	0.972043	0.810441	0.742657	none
ENSMUSG00000005506	Celf1	1.59237	1.92599	1.16809	1.0603	0.94764	1.82943	1.48276	HVG_2n
ENSMUSG00000005514	Por	1.75463	0.997316	0.981602	0.952656	1.00618	1.58315	1.74472	none
ENSMUSG00000005566	Trim28	2.02032	0.731163	0.651673	2.18926	0.577359	2.29257	1.90549	HVG_both
ENSMUSG00000005610	Eif4g2	1.2741	0.794438	0.589065	1.10699	0.702193	0.962427	1.37748	none
ENSMUSG00000005621	Zfp592	0.668835	0.687376	0.463808	0.148549	0.621558	0.733581	0.639731	none
ENSMUSG00000005656	Snx6	0.949772	1.45761	0.846727	1.01223	1.16686	1.12714	0.872897	none
ENSMUSG00000005672	Kit	0.63031	0.739676	0.552237	0.524779	0.995578	0.737731	0.581429	none
ENSMUSG00000005674	Tomm40l	0.966071	0.505546	0.230824	0.667751	0.321689	0.5968	1.0687	none
ENSMUSG00000005681	Apoa2	1.11088	1.95026	1.44485	1.2051	1.75371	1.25461	1.04942	none
ENSMUSG00000005683	Cs	0.715166	1.15292	0.52231	0.457205	0.438066	0.574981	0.763692	none
ENSMUSG00000005698	Ctcf	0.767105	1.06673	1.00446	0.626936	1.3497	0.783157	0.759844	none
ENSMUSG00000005705	Agrp	0.349461	0.520781	0.585784	0.235054	0.626546	0.34391	0.351553	none
ENSMUSG00000005907	Pex1	1.04885	0.786601	0.389618	0.213576	0.427574	1.10465	1.02417	none
ENSMUSG00000006005	Tpr	1.00294	1.18347	0.535382	0.926466	0.883124	0.976384	1.01082	none
ENSMUSG00000006058	Snf8	0.701557	0.984462	0.927467	0.554765	1.15973	0.852395	0.631373	none
ENSMUSG00000006191	Cdkal1	0.778693	1.16298	0.983016	0.453233	1.06112	0.927257	0.711461	none
ENSMUSG00000006281	Tep1	0.943584	0.993402	0.831535	0.710269	1.22068	1.03242	0.904858	none
ENSMUSG00000006307	Kmt2b	0.788925	0.368588	0.568032	0.549818	0.791087	0.75455	0.801046	none
ENSMUSG00000006395	Hyi	1.05859	0.154837	0.38305	0.683212	0.227501	1.2201	0.988764	none
ENSMUSG00000006476	Nsmf	1.40037	0.49616	0.531961	1.04972	0.452	1.48154	1.36438	none
ENSMUSG00000006522	Itih3	1.43338	0.604021	0.693583	2.04418	0.735629	1.74656	1.29897	HVG_2n
ENSMUSG00000006527	Sfmbt1	0.930311	0.592422	0.690462	0.788731	0.561039	1.04935	0.877674	none
ENSMUSG00000006529	Itih1	2.24738	0.602763	0.73351	1.70434	0.757389	2.24577	2.16802	none
ENSMUSG00000006586	Runx1t1	1.60357	2.67194	1.36231	0.51536	2.21622	2.03594	1.42785	HVG_2n
ENSMUSG00000006673	Qrich1	0.693441	0.829251	0.766151	0.286088	0.913274	0.733406	0.673427	none
ENSMUSG00000006740	Kif5b	1.0111	1.051	0.803628	0.440504	0.774471	1.07465	0.97938	none
ENSMUSG00000006764	Tph2	0.889124	0.69509	1.06666	0.579053	1.461	0.722952	0.95597	none
ENSMUSG00000006932	Ctnnb1	0.812547	0.66589	0.688765	0.828585	0.498976	0.907118	0.770077	none
ENSMUSG00000007080	Pole	0.6265	0.922824	0.723447	0.242945	1.0739	0.69609	0.595431	none
ENSMUSG00000007411	Mark3	1.19491	0.956797	1.05924	0.932966	1.0734	1.17462	1.19469	none
ENSMUSG00000007659	Bcl2l1	0.765376	0.701906	0.846246	0.34017	0.804264	0.915306	0.698537	none
ENSMUSG00000007817	Zmiz1	1.30911	0.98072	1.04727	1.12777	1.22145	1.42675	1.25795	none
ENSMUSG00000007850	Hnrnph1	1.38507	1.3905	0.936682	0.471826	0.714089	1.58627	1.30082	none
ENSMUSG00000007872	Id3	0.989482	0.290166	0.791224	1.19949	0.742263	0.565847	1.12869	none
ENSMUSG00000007880	Arid1a	0.693037	0.595406	0.638633	0.398172	0.37221	0.785698	0.651722	none
ENSMUSG00000008200	Fnbp4	1.23951	1.2193	0.930335	0.718096	0.799501	1.14476	1.27189	none
ENSMUSG00000008348	Ubc	0.716539	0.43824	0.425639	1.11305	0.347888	0.759172	0.695976	none
ENSMUSG00000008489	Elavl2	1.17	2.16234	1.19883	1.16923	1.60047	1.23544	1.14125	none
ENSMUSG00000008540	Mgst1	0.795547	0.743001	0.50051	1.14604	0.537735	0.877092	0.754428	none
ENSMUSG00000008575	Nfib	1.68349	1.92279	2.00159	2.65415	1.64449	2.02782	1.53187	HVG_2n
ENSMUSG00000008668	Rps18	1.16282	0.67167	0.588851	0.791055	0.633135	1.16851	1.15954	none
ENSMUSG00000008682	Rpl10	0.929125	0.692996	0.734108	1.25711	0.414781	0.904679	0.937262	none
ENSMUSG00000008690	Ncaph2	1.78363	0.685324	0.559852	0.782725	1.0574	2.0151	1.68196	HVG_2n
ENSMUSG00000008763	Man1a2	1.02855	1.03044	0.893292	0.497378	1.02318	0.997951	1.03861	none
ENSMUSG00000008958	Vps72	0.624505	1.12335	0.753001	0.196145	0.983956	0.736862	0.571798	none
ENSMUSG00000009566	Fpgs	0.506748	0.74278	0.230909	0.32618	0.290398	0.54831	0.486132	none
ENSMUSG00000009614	Sardh	0.768272	0.342995	0.183094	0.461353	0.199816	0.836529	0.738216	none
ENSMUSG00000009633	G0s2	1.53053	0.418007	0.410994	0.589775	0.471073	1.57396	1.49502	none
ENSMUSG00000009733	Tfcp2	1.1942	1.57373	0.896931	0.655769	1.69595	1.19888	1.18944	none
ENSMUSG00000009734	Pou6f2	0.6434	1.17118	0.543675	0.698638	0.950879	0.830577	0.55406	none
ENSMUSG00000010064	Slc38a3	0.726709	0.436988	0.197624	0.589473	0.320938	0.88077	0.654948	none
ENSMUSG00000010097	Nxf1	1.26544	1.05608	0.959137	0.359163	0.740393	1.31353	1.23708	none
ENSMUSG00000010110	Stx5a	1.27323	0.650226	1.06416	1.03818	1.09211	1.14416	1.31129	none
ENSMUSG00000010277	2610507B11Rik	0.65903	1.26769	0.583133	0.362694	0.544198	0.697895	0.639882	none
ENSMUSG00000010453	Kansl3	1.15595	1.00516	0.930086	0.429779	1.44101	1.08569	1.18207	none
ENSMUSG00000010461	Eya4	0.778865	0.999606	1.02283	0.429886	1.21997	0.910747	0.719839	none
ENSMUSG00000010505	Myt1	1.81404	4.32677	2.68323	1.28758	3.34287	1.92788	1.76475	HVG_both
ENSMUSG00000010608	Rbm25	0.748435	0.932831	0.485666	0.593069	0.422332	0.816347	0.718392	none
ENSMUSG00000010651	Acaa1b	2.37256	1.70484	1.07134	1.68875	0.907889	2.55558	2.07991	none
ENSMUSG00000011158	Brf1	0.894281	1.35968	0.827361	0.889351	1.42116	0.882883	0.896955	none
ENSMUSG00000011382	Dhdh	0.795041	0.364275	0.375367	0.543405	0.493599	0.779517	0.797724	none
ENSMUSG00000011831	Evi5	1.19023	1.06924	0.444487	0.816549	0.764149	1.43875	1.08388	none
ENSMUSG00000012117	Dhdds	0.319232	0.42601	0.527979	0.541845	0.49088	0.385129	0.28239	none
ENSMUSG00000013495	Tmem175	1.27172	0.882571	0.6776	0.657749	0.663282	1.35537	1.23088	none
ENSMUSG00000013663	Pten	0.509255	0.819158	0.49098	0.3888	0.684908	0.567711	0.482478	none
ENSMUSG00000013858	Tmem259	1.165	0.915046	0.596694	0.462108	0.637704	1.21911	1.13547	none
ENSMUSG00000013997	Nit1	0.787883	0.205372	0.272291	0.985765	0.275452	0.827262	0.7691	none
ENSMUSG00000014313	Cox6c	1.83085	1.1952	1.39477	3.26606	1.03147	1.97611	1.76046	HVG_both
ENSMUSG00000014329	Bicc1	0.672422	0.675759	0.686958	0.691447	0.837989	0.731722	0.644926	none
ENSMUSG00000014353	Tmem87b	0.696985	0.49024	0.463621	0.226789	0.703062	0.611359	0.729409	none
ENSMUSG00000014668	Chfr	0.518008	0.796752	0.697901	0.50996	0.988828	0.617903	0.471141	none
ENSMUSG00000014956	Ppp1cb	0.629815	1.08884	0.695595	0.766199	1.08895	0.771052	0.563681	none
ENSMUSG00000015027	Galns	0.961596	1.23722	0.661965	0.303495	1.51347	0.978012	0.954302	none
ENSMUSG00000015083	C8g	1.2127	1.35177	0.598115	1.24965	0.58185	1.13723	1.24319	none
ENSMUSG00000015120	Ube2i	1.03906	0.84205	0.509199	0.471491	0.577539	1.06203	1.02651	none
ENSMUSG00000015243	Abca1	0.753035	0.701444	0.363255	0.323709	0.30525	0.83925	0.713006	none
ENSMUSG00000015291	Gdi1	1.29511	1.75432	0.419283	0.457914	0.728642	1.39792	1.24529	none
ENSMUSG00000015363	Trabd	1.00772	0.916534	0.45913	0.637026	0.427471	0.929097	1.03711	none
ENSMUSG00000015451	C4a	1.00723	0.185343	0.325128	0.398204	0.2927	1.11954	0.95759	none
ENSMUSG00000015522	Arnt	1.00332	1.25896	0.629579	1.00038	0.793914	1.21882	0.910764	none
ENSMUSG00000015697	Setdb1	0.91523	0.757836	0.731008	0.377119	0.677144	1.00257	0.877196	none
ENSMUSG00000015714	Cers2	1.15967	0.601227	0.504648	1.17777	0.560028	1.0825	1.17751	none
ENSMUSG00000015837	Sqstm1	1.06897	0.336027	0.443665	1.22191	0.62521	1.1574	1.02637	none
ENSMUSG00000015839	Nfe2l2	0.563278	0.60437	0.641707	0.464795	0.821011	0.67943	0.50934	none
ENSMUSG00000015932	Dstn	0.409925	0.605431	0.572071	0.158184	0.623809	0.495031	0.366938	none
ENSMUSG00000015944	Gatsl2	0.707181	0.865593	0.84593	0.340414	1.24577	0.824535	0.654418	none
ENSMUSG00000016018	Skiv2l2	0.572868	0.753861	0.802699	0.535683	0.961247	0.665627	0.529926	none
ENSMUSG00000016028	Celsr1	0.939927	0.268295	0.82567	0.236272	1.11145	0.890376	0.960909	none
ENSMUSG00000016128	Stard13	0.574312	0.454343	0.683767	0.50831	0.613984	0.654823	0.537405	none
ENSMUSG00000016239	Lonrf3	0.64009	0.835904	0.924189	0.27735	1.12875	0.705064	0.611149	none
ENSMUSG00000016382	Pls3	0.796065	0.195933	0.445314	0.666516	0.413994	0.69949	0.830015	none
ENSMUSG00000016520	Lnx2	1.00357	1.06251	0.600719	0.619578	1.15014	1.17884	0.927959	none
ENSMUSG00000016534	Lamp2	0.77336	0.716093	0.629932	0.533987	0.534449	0.794029	0.752593	none
ENSMUSG00000016559	H3f3b	1.16748	1.77876	0.948098	0.706594	1.62996	1.28762	1.11606	none
ENSMUSG00000016756	Cmah	0.428483	0.0615585	0.224052	0.432371	0.201984	0.465904	0.411585	none
ENSMUSG00000016831	Tox4	0.818403	0.994747	0.797078	0.191863	0.622423	0.757253	0.839851	none
ENSMUSG00000016921	Srsf6	1.04369	0.795505	0.627463	0.304424	0.400136	1.03279	1.03081	none
ENSMUSG00000016933	Plcg1	0.765886	0.405213	0.453242	0.556632	0.667806	0.678972	0.796075	none
ENSMUSG00000017119	Nbr1	0.759304	0.203647	0.294551	0.758911	0.319662	0.83978	0.723438	none
ENSMUSG00000017286	Glod4	0.886815	0.696108	1.18506	0.55077	1.24938	0.888303	0.885192	none
ENSMUSG00000017288	Vps53	1.2318	0.975127	1.62251	0.564328	1.8519	1.23489	1.22935	none
ENSMUSG00000017344	Vtn	1.05821	0.87489	0.538018	1.45098	0.790529	1.22339	0.987193	none
ENSMUSG00000017412	Cacnb4	1.51267	1.8807	1.72403	1.11012	1.39021	1.83356	1.38105	HVG_2n
ENSMUSG00000017453	Pipox	0.80484	0.137951	0.140599	0.341582	0.250749	0.766929	0.817338	none
ENSMUSG00000017485	Top2b	0.619705	0.687656	0.73266	0.373038	0.724382	0.687816	0.589116	none
ENSMUSG00000017493	Igfbp4	0.588168	0.282122	0.445473	0.561075	0.157006	0.639669	0.56496	none
ENSMUSG00000017686	Rhot1	0.756671	0.79808	0.561873	0.450092	0.633673	0.821796	0.7275	none
ENSMUSG00000017756	Slc12a7	1.359	0.748177	0.340353	1.21604	0.524657	1.41501	1.31131	none
ENSMUSG00000017760	Ctsa	1.07029	2.43422	0.598674	0.703148	0.640667	0.966036	1.10815	none
ENSMUSG00000017830	Dhx58	0.732406	1.114	1.15718	0.65089	1.50942	0.765408	0.717968	none
ENSMUSG00000017950	Hnf4a	0.582223	0.090295	0.118557	0.8598	0.132489	0.652834	0.550286	none
ENSMUSG00000018068	Ints2	0.815069	0.793708	0.501109	0.768696	0.334256	0.854334	0.797997	none
ENSMUSG00000018076	Med13l	0.674963	1.16451	0.856619	0.455421	1.182	0.759278	0.634963	none
ENSMUSG00000018171	Vmp1	0.641162	0.908095	0.698655	0.408507	0.833638	0.778743	0.577563	none
ENSMUSG00000018363	Smurf2	0.505189	0.729863	0.61278	0.322595	0.694362	0.568166	0.476092	none
ENSMUSG00000018387	Shroom1	1.84656	0.193238	0.468067	1.48506	0.642725	1.90912	1.81138	HVG_both
ENSMUSG00000018428	Akap1	0.568778	0.35309	0.308723	0.233474	0.298249	0.654967	0.528953	none
ENSMUSG00000018474	Chd3	1.32569	1.36137	0.565158	0.505857	0.639748	1.54568	1.22258	none
ENSMUSG00000018707	Dync1h1	0.793559	1.37386	0.825204	0.643145	0.668184	0.779098	0.798135	none
ENSMUSG00000018765	Fxr2	0.894066	0.369872	0.426474	0.753842	0.625613	0.837992	0.916887	none
ENSMUSG00000018770	Atp5g3	0.805066	0.579136	0.596089	1.0795	0.384879	0.798184	0.804312	none
ENSMUSG00000018796	Acsl1	1.01453	0.754838	0.360458	0.479238	0.426498	1.09975	0.950092	none
ENSMUSG00000018849	Wwc1	0.584981	0.171442	0.18678	0.304923	0.202717	0.65512	0.552973	none
ENSMUSG00000018899	Irf1	0.922501	0.670022	0.585631	0.314513	0.371575	0.866979	0.944654	none
ENSMUSG00000018932	Map2k3	1.24785	5.24263	1.69095	1.0122	3.98754	1.275	1.23616	none
ENSMUSG00000018973	Hoxb1	0.836625	1.25055	0.95226	0.881593	1.29243	0.697536	0.890783	none
ENSMUSG00000019039	Dalrd3	1.672	1.31845	0.829726	0.632903	0.391423	1.70973	1.6486	HVG_2n
ENSMUSG00000019082	Slc25a22	1.05515	0.159073	0.517461	0.260283	0.300424	1.15225	1.01312	none
ENSMUSG00000019302	Atp6v0a1	0.791835	1.33381	0.880842	0.871042	0.776678	0.768648	0.801078	none
ENSMUSG00000019312	Grb7	0.813567	0.167136	0.157914	0.598716	0.257635	0.73544	0.843032	none
ENSMUSG00000019428	Fkbp8	0.9648	0.476622	0.491342	0.729451	0.556538	0.950008	0.964149	none
ENSMUSG00000019437	Tlcd1	0.9259	0.712409	0.344021	0.526971	0.327986	0.743117	0.992442	none
ENSMUSG00000019659	Ccdc12	1.08208	1.32114	1.19327	0.977109	1.82417	1.15276	1.05166	none
ENSMUSG00000019726	Lyst	1.65348	1.30844	0.931441	0.94986	0.84453	1.75484	1.6042	HVG_2n
ENSMUSG00000019791	Hint3	1.00648	0.812404	1.19563	0.582682	2.08292	0.985244	1.01331	none
ENSMUSG00000019806	Aig1	0.430882	0.508593	0.512673	0.255695	0.635064	0.471988	0.411459	none
ENSMUSG00000019820	Utrn	0.665116	0.592047	0.524587	0.470097	0.620508	0.733906	0.634583	none
ENSMUSG00000019828	Grm1	1.61959	2.74226	1.87075	0.548933	2.52779	1.77351	1.55382	HVG_2n
ENSMUSG00000019838	Slc16a10	0.923727	0.862738	1.21695	0.980671	1.21662	0.995057	0.88944	none
ENSMUSG00000019841	Rev3l	0.495656	0.606218	0.483595	0.394254	0.66789	0.452761	0.507864	none
ENSMUSG00000019854	Reps1	1.11203	0.170393	0.638055	0.670677	0.547908	1.16926	1.08487	none
ENSMUSG00000019873	Reep3	1.42256	1.68948	1.91792	1.19191	2.69563	1.68359	1.3138	none
ENSMUSG00000019888	Mgat4c	0.56388	0.798216	0.81515	0.668886	0.679544	0.618847	0.538536	none
ENSMUSG00000019889	Ptprk	1.30277	2.21324	2.34282	1.36811	1.97422	1.60976	1.17305	none
ENSMUSG00000019920	Lims1	0.740969	0.979236	0.897827	0.49178	0.844931	0.839093	0.695681	none
ENSMUSG00000019923	Zwint	0.918687	0.765482	0.75265	0.615768	0.738358	0.841881	0.94903	none
ENSMUSG00000019944	Rhobtb1	0.734068	1.12633	0.574202	0.640682	0.735337	0.846233	0.683968	none
ENSMUSG00000019951	Uhrf1bp1l	0.579046	0.410175	0.402398	0.353012	0.398503	0.626914	0.557674	none
ENSMUSG00000019977	Hbs1l	1.00949	0.464776	0.574742	0.811929	0.312325	0.949487	1.0309	none
ENSMUSG00000019987	Arg1	0.794973	0.397539	0.357126	0.604258	0.318015	0.857626	0.766163	none
ENSMUSG00000019996	Map7	0.558739	0.756535	0.199954	0.410439	0.182232	0.605244	0.536675	none
ENSMUSG00000020017	Hal	0.502601	0.183012	0.150709	0.484563	0.136904	0.583663	0.451437	none
ENSMUSG00000020021	Fgd6	0.626064	1.01641	0.647094	0.270117	0.731205	0.656754	0.612597	none
ENSMUSG00000020022	Ndufa12	0.631355	0.872747	0.672428	1.12377	1.0551	0.650836	0.62285	none
ENSMUSG00000020027	Socs2	1.16397	3.01428	1.28486	0.803241	1.77659	1.09837	1.19246	none
ENSMUSG00000020048	Hsp90b1	1.38115	1.36289	0.824079	1.64175	0.705254	1.62231	1.27351	none
ENSMUSG00000020051	Pah	0.475571	0.0960578	0.154553	0.664755	0.140121	0.526348	0.452294	none
ENSMUSG00000020063	Sirt1	0.586454	0.816275	0.797989	0.31099	1.11104	0.730859	0.517584	none
ENSMUSG00000020064	Herc4	0.852978	0.929018	0.666905	0.556972	0.500644	0.903712	0.824813	none
ENSMUSG00000020072	Pbld2	0.975783	0.739682	0.474945	0.32331	0.488732	1.10771	0.918281	none
ENSMUSG00000020088	Sar1a	1.15381	0.407206	0.63398	0.709513	0.447046	0.964447	1.23092	none
ENSMUSG00000020089	Ppa1	0.705445	0.545526	0.724445	0.712311	0.491009	0.801071	0.662845	none
ENSMUSG00000020097	Sgpl1	0.95011	1.49447	0.49669	0.495004	0.499441	1.01125	0.923647	none
ENSMUSG00000020111	Micu1	0.710499	0.40719	0.62256	0.459845	0.601104	0.745814	0.694963	none
ENSMUSG00000020122	Egfr	1.11717	0.339355	0.465676	0.810423	0.491589	1.21919	1.07341	none
ENSMUSG00000020128	Vps54	0.484864	0.816813	0.513882	0.415201	0.558308	0.596713	0.430859	none
ENSMUSG00000020142	Slc1a4	0.388719	0.476736	0.596301	0.166775	0.58827	0.471718	0.346216	none
ENSMUSG00000020149	Rab1a	0.386962	0.698327	0.629522	0.50537	0.658154	0.411931	0.375807	none
ENSMUSG00000020150	Gamt	1.07597	0.322526	0.606936	1.12469	0.417121	0.872607	1.15466	none
ENSMUSG00000020182	Ddc	0.734185	1.40542	1.03543	0.713578	1.35619	0.93045	0.639321	none
ENSMUSG00000020184	Mdm2	1.15414	0.922226	0.648658	0.351982	0.465385	1.20329	1.13172	none
ENSMUSG00000020189	Osbpl8	0.498291	0.809245	0.518496	0.23734	0.675739	0.539158	0.479799	none
ENSMUSG00000020205	Phlda1	1.07268	0.22455	0.227439	0.247514	0.373034	1.01595	1.08705	none
ENSMUSG00000020258	Glyctk	1.80329	0.243194	0.515542	0.874743	0.324423	1.98707	1.72478	HVG_both
ENSMUSG00000020286	1700093K21Rik	0.977218	1.0998	1.10762	0.529039	2.07129	1.03715	0.951175	none
ENSMUSG00000020305	Asb3	0.789473	1.23349	0.432372	0.37361	0.563337	0.939332	0.722963	none
ENSMUSG00000020319	Wdpcp	0.965468	1.30724	1.26882	0.542552	1.34491	0.896606	0.994356	none
ENSMUSG00000020349	Ppp2ca	0.908998	1.32678	0.814052	0.8445	0.997661	0.907612	0.907342	none
ENSMUSG00000020368	Canx	0.921662	0.989942	0.620149	1.33067	0.680819	1.05065	0.865267	none
ENSMUSG00000020372	Rack1	1.19706	1.69533	0.465847	1.17895	0.968777	1.22848	1.17985	none
ENSMUSG00000020375	Rufy1	0.416948	0.818146	0.604315	0.253164	0.748814	0.435436	0.408782	none
ENSMUSG00000020385	Clk4	1.54079	1.26398	0.698055	0.931269	0.964528	1.7742	1.42853	HVG_2n
ENSMUSG00000020390	Ube2b	0.821966	0.934278	0.388343	0.762502	0.589233	0.826433	0.814765	none
ENSMUSG00000020454	Eif4enif1	0.559822	0.723297	0.548121	0.12485	0.610184	0.576888	0.552039	none
ENSMUSG00000020457	Drg1	0.656282	0.947199	0.804944	0.280798	0.860431	0.718062	0.628908	none
ENSMUSG00000020458	Rtn4	0.680904	1.50259	0.755395	0.698897	1.0799	0.711089	0.667351	none
ENSMUSG00000020459	Mtif2	0.921927	1.42732	1.08273	0.514207	1.12951	0.986524	0.891794	none
ENSMUSG00000020460	Rps27a	0.803323	0.732062	0.549267	1.39834	0.586878	0.844759	0.783778	none
ENSMUSG00000020472	Zkscan17	1.41506	1.90936	1.40086	1.11138	3.63819	1.51366	1.37319	none
ENSMUSG00000020481	Ankrd36	0.261981	0.388203	0.392623	0.206013	0.38479	0.269913	0.258053	none
ENSMUSG00000020530	Ggnbp2	1.2633	0.398439	0.622302	0.531267	0.493303	1.35285	1.21306	none
ENSMUSG00000020532	Acaca	0.327811	0.341401	0.382742	0.356899	0.383205	0.411643	0.27875	none
ENSMUSG00000020541	Tom1l1	0.651596	0.790905	0.709864	0.557032	0.918669	0.559181	0.686446	none
ENSMUSG00000020544	Cox11	1.05124	1.87164	1.45523	0.690074	1.63177	1.23427	0.970519	none
ENSMUSG00000020546	Stxbp4	0.732805	0.785091	0.849301	0.538246	1.16781	0.860821	0.675088	none
ENSMUSG00000020564	Atxn7l1	0.542503	0.560359	0.318671	0.164432	0.408055	0.453466	0.574082	none
ENSMUSG00000020576	Nbas	0.523035	0.695389	0.543181	0.596335	0.689692	0.608177	0.483823	none
ENSMUSG00000020580	Rock2	0.726943	1.04786	0.99635	0.16167	1.12436	0.852921	0.670439	none
ENSMUSG00000020594	Pum2	1.11379	1.36259	0.801973	0.404994	0.472567	1.14823	1.09204	none
ENSMUSG00000020607	Fam84a	0.380055	0.623742	0.437501	0.658617	0.466516	0.46721	0.334158	none
ENSMUSG00000020608	Smc6	0.940147	1.32635	1.01224	0.397052	1.16406	1.00282	0.910556	none
ENSMUSG00000020609	Apob	0.969241	0.306816	0.302686	1.05455	0.463746	1.06928	0.913963	none
ENSMUSG00000020640	Itsn2	1.01964	1.50657	0.795069	0.900088	0.888078	1.00869	1.02031	none
ENSMUSG00000020644	Id2	1.58556	0.500385	0.429512	2.03694	0.437967	1.67822	1.535	none
ENSMUSG00000020648	Dus4l	0.982438	0.727288	1.2632	0.750209	1.00052	0.686879	1.09854	none
ENSMUSG00000020654	Adcy3	1.04961	0.343956	0.822835	0.262666	1.43014	1.01105	1.06609	none
ENSMUSG00000020661	Dnmt3a	1.05984	1.97728	0.900184	0.396073	0.884561	1.17198	1.01166	none
ENSMUSG00000020668	Kif3c	2.04686	1.72414	1.82608	0.783165	6.03292	1.84703	2.13084	HVG_both
ENSMUSG00000020700	Map3k3	0.635545	1.15358	0.666599	0.858502	0.637892	0.675403	0.617859	none
ENSMUSG00000020705	Ddx42	0.984089	1.12369	1.19652	0.67564	1.41348	1.22541	0.878095	none
ENSMUSG00000020716	Nf1	0.378574	0.66329	0.564743	0.344823	0.67176	0.416941	0.360803	none
ENSMUSG00000020719	Ddx5	1.05656	1.94894	0.99523	0.787614	0.982544	1.25292	0.970782	none
ENSMUSG00000020732	Rab37	1.05626	1.46233	1.49832	0.969171	2.53166	1.11989	1.02757	none
ENSMUSG00000020738	Sumo2	0.820813	1.09812	1.42551	1.29422	1.33884	0.934395	0.768448	none
ENSMUSG00000020741	Cluh	1.28979	0.394017	0.48732	0.704066	0.469976	1.41647	1.23069	none
ENSMUSG00000020752	Recql5	0.640846	0.7657	1.13693	1.22854	1.48694	0.648453	0.637149	none
ENSMUSG00000020777	Acox1	0.644472	0.358291	0.265722	0.626464	0.379793	0.735431	0.59643	none
ENSMUSG00000020840	Blmh	0.545369	0.616496	0.649264	0.468683	0.737326	0.632912	0.502728	none
ENSMUSG00000020863	Luc7l3	0.613575	0.934212	0.562512	0.312433	0.481697	0.603342	0.616007	none
ENSMUSG00000020883	Fbxl20	1.36747	1.45396	0.954062	0.652396	0.689681	1.56331	1.28431	none
ENSMUSG00000020884	Asgr1	0.839799	0.818411	0.287158	0.962416	0.423828	0.770207	0.861222	none
ENSMUSG00000020903	Stx8	0.58126	0.767835	0.745872	0.930527	0.710349	0.601831	0.571689	none
ENSMUSG00000020935	Dcakd	0.966257	0.747699	0.769281	0.331962	0.710427	1.16538	0.879947	none
ENSMUSG00000020949	Fkbp3	0.640603	0.572176	0.820242	0.259957	0.788881	0.723772	0.603336	none
ENSMUSG00000020954	Strn3	0.761405	0.830782	0.707898	0.718608	0.507338	0.75167	0.757625	none
ENSMUSG00000020961	Ston2	0.951797	1.32096	0.747093	1.03922	1.06408	1.01017	0.925996	none
ENSMUSG00000020986	Sec23a	0.546856	0.546761	0.58068	0.219157	0.762854	0.624525	0.510903	none
ENSMUSG00000020994	Pnn	0.712011	0.436246	0.40684	0.230511	0.217456	0.659918	0.726412	none
ENSMUSG00000021000	Mia2	0.518737	0.5949	0.452791	0.382592	0.392851	0.555743	0.501358	none
ENSMUSG00000021003	Galc	0.489295	0.558063	0.509889	0.126609	0.669978	0.556625	0.45804	none
ENSMUSG00000021033	Gstz1	0.729316	0.280778	0.240431	0.740128	0.194373	0.91058	0.644836	none
ENSMUSG00000021039	Snw1	1.00464	0.833307	0.838709	0.929532	0.511456	0.939499	1.02961	none
ENSMUSG00000021076	Actr10	0.727384	0.934857	1.11671	0.808749	1.20842	0.78438	0.70233	none
ENSMUSG00000021079	Timm9	0.830461	0.699129	0.247716	0.587144	0.475611	0.798909	0.841038	none
ENSMUSG00000021096	Ppm1a	1.4235	2.36817	2.41998	0.602722	3.44223	1.59655	1.35056	none
ENSMUSG00000021108	Prkch	0.408633	1.12183	0.874551	0.84352	0.837584	0.379734	0.420605	none
ENSMUSG00000021111	Papola	0.582875	0.593037	0.41858	0.450554	0.417383	0.595175	0.576013	none
ENSMUSG00000021133	Susd6	0.923549	1.37254	0.88257	0.545383	0.917726	1.00755	0.886373	none
ENSMUSG00000021134	Srsf5	0.566477	0.675993	0.444458	0.453182	0.352078	0.606583	0.547792	none
ENSMUSG00000021140	Pcnx	0.831216	0.298995	0.706405	0.49271	0.425588	0.8113	0.836694	none
ENSMUSG00000021143	Pacs2	0.920865	0.473966	0.616332	0.340205	0.73701	0.929841	0.916803	none
ENSMUSG00000021156	Zmynd11	0.584141	0.514531	0.475373	0.137474	0.380893	0.594605	0.579086	none
ENSMUSG00000021176	Efcab11	1.05396	1.58559	1.07403	0.448283	1.99706	1.06146	1.04976	none
ENSMUSG00000021188	Trip11	4.0345	8.25271	5.42639	1.64234	8.41923	4.93576	3.68078	HVG_both
ENSMUSG00000021210	Akr1c6	0.795571	0.183716	0.240555	0.424702	0.217969	0.776961	0.745147	none
ENSMUSG00000021218	Gdi2	0.647398	0.420635	0.48765	0.243089	0.4891	0.712609	0.61843	none
ENSMUSG00000021243	Fcf1	1.52064	2.17304	2.36664	0.643747	3.09137	1.79633	1.40251	HVG_2n
ENSMUSG00000021248	Tmed10	0.620705	0.613597	0.530572	0.576957	0.618297	0.640453	0.612083	none
ENSMUSG00000021270	Hsp90aa1	0.741179	0.527763	0.851404	1.7051	0.848806	0.861124	0.687786	none
ENSMUSG00000021282	Eif5	1.03785	0.73339	0.482409	0.745861	0.545835	1.1564	0.980215	none
ENSMUSG00000021286	Zfyve21	1.03207	0.423773	0.331701	1.16438	0.254621	0.867861	1.09513	none
ENSMUSG00000021288	Klc1	0.765281	0.592775	0.650839	0.73325	0.441126	0.754276	0.768228	none
ENSMUSG00000021327	Zkscan3	1.44553	0.729625	0.814803	0.678569	0.765517	1.73624	1.30733	HVG_2n
ENSMUSG00000021340	Gpld1	0.54501	0.0842749	0.225436	0.83824	0.252435	0.55925	0.536817	none
ENSMUSG00000021360	Gcnt2	0.738226	0.118344	0.270295	0.344918	0.202984	0.802858	0.709594	none
ENSMUSG00000021363	Mak	0.438149	0.657774	0.611748	0.128235	0.749253	0.514747	0.401266	none
ENSMUSG00000021400	Wrnip1	0.740499	0.63011	0.870723	0.0831155	0.706425	0.785522	0.720807	none
ENSMUSG00000021413	Prpf4b	0.998347	0.945835	0.554466	0.913054	0.381065	1.03874	0.975355	none
ENSMUSG00000021420	Fars2	0.916034	1.36403	1.22732	0.636605	1.54441	1.11257	0.829522	none
ENSMUSG00000021448	Shc3	0.884123	1.18167	1.08241	0.162901	1.48985	0.863492	0.891839	none
ENSMUSG00000021458	2010111I01Rik	1.34231	1.06449	1.41144	1.50673	1.03843	1.4379	1.29394	none
ENSMUSG00000021460	Auh	1.35882	3.2063	1.64182	0.753308	2.49109	1.50233	1.29821	none
ENSMUSG00000021466	Ptch1	1.83165	0.651077	1.62821	0.443624	1.01198	1.9723	1.76616	HVG_both
ENSMUSG00000021476	Habp4	0.784596	0.30726	0.273863	0.792568	0.2751	0.873415	0.744713	none
ENSMUSG00000021477	Ctsl	1.06393	0.279289	0.684741	0.472671	0.520666	1.19531	1.00735	none
ENSMUSG00000021481	Zfp346	0.598334	0.521102	0.622943	0.376937	1.10351	0.658783	0.57116	none
ENSMUSG00000021488	Nsd1	0.972017	0.905276	0.877077	0.658256	0.8675	1.11299	0.91029	none
ENSMUSG00000021495	Fam193b	0.847434	0.743742	1.03297	0.618948	1.17794	0.874908	0.832407	none
ENSMUSG00000021501	Caml	0.710553	1.20316	1.1077	0.175347	1.50235	0.815198	0.662691	none
ENSMUSG00000021518	Ptdss1	0.339148	0.478641	0.445067	0.359518	0.345454	0.320705	0.346804	none
ENSMUSG00000021546	Hnrnpk	0.74457	0.514826	0.395039	0.886687	0.393981	0.664349	0.773105	none
ENSMUSG00000021548	Ccnh	1.01141	2.36074	0.933329	0.551491	1.05607	1.04539	0.990313	none
ENSMUSG00000021552	Gkap1	0.673013	0.880641	0.975422	0.189677	1.04779	0.745482	0.639657	none
ENSMUSG00000021559	Dapk1	0.85725	0.961064	0.689692	0.604067	0.884258	0.953769	0.815106	none
ENSMUSG00000021595	Nsun2	1.16332	0.557334	0.448034	1.0082	0.491886	1.35015	1.08399	none
ENSMUSG00000021596	Mctp1	0.61924	0.794734	0.454743	0.772014	0.71231	0.713319	0.576545	none
ENSMUSG00000021608	Lpcat1	0.698294	0.772486	0.799437	0.346714	0.844063	0.67962	0.706241	none
ENSMUSG00000021620	Acot12	0.565287	0.324481	0.222981	0.30134	0.175228	0.529682	0.576108	none
ENSMUSG00000021621	Zcchc9	0.960305	0.674327	0.801539	0.409859	1.00083	0.993598	0.945575	none
ENSMUSG00000021629	Slc30a5	0.633149	0.8536	0.625998	0.852684	0.802537	0.639231	0.629332	none
ENSMUSG00000021635	Rad17	0.732571	0.903239	0.908469	0.693715	1.38267	0.808801	0.698783	none
ENSMUSG00000021669	Col4a3bp	0.962196	0.519915	0.702996	0.543687	0.549828	1.00101	0.943152	none
ENSMUSG00000021686	Ap3b1	0.562591	0.574932	0.585303	0.165214	0.54419	0.59479	0.5478	none
ENSMUSG00000021687	Scamp1	0.430701	0.59487	0.606367	0.293099	0.774224	0.520948	0.385692	none
ENSMUSG00000021693	Kif2a	0.500696	0.645041	0.66595	0.156281	0.728494	0.51977	0.491484	none
ENSMUSG00000021699	Pde4d	1.02958	1.25346	1.39251	1.45344	1.11159	1.10417	0.993475	none
ENSMUSG00000021711	Trappc13	0.596177	1.01269	0.733632	0.455223	0.880337	0.677564	0.559234	none
ENSMUSG00000021712	Trim23	0.378095	0.569508	0.488487	0.179489	0.567013	0.469352	0.332555	none
ENSMUSG00000021738	Atxn7	0.835897	1.33566	0.861622	0.26531	1.23741	0.956973	0.781937	none
ENSMUSG00000021745	Ptprg	0.991621	0.79574	0.822612	0.871071	0.831519	1.09286	0.943726	none
ENSMUSG00000021748	Pdhb	0.925934	0.429547	0.363081	0.422026	0.237403	0.987816	0.896545	none
ENSMUSG00000021751	Acox2	1.21822	0.175334	0.230722	1.07652	0.262928	1.04375	1.26962	none
ENSMUSG00000021767	Kat6b	1.31186	0.862385	0.953133	0.749621	1.01054	1.53296	1.21927	none
ENSMUSG00000021794	Glud1	0.815935	0.571873	0.436192	0.625447	0.671688	0.915355	0.760909	none
ENSMUSG00000021806	Nid2	1.00482	0.676734	0.914164	0.228591	1.19249	0.910214	1.04108	none
ENSMUSG00000021809	Nudt13	0.588255	0.837173	0.694759	0.342867	0.823578	0.717122	0.527113	none
ENSMUSG00000021810	Ecd	0.48175	0.754589	0.495919	0.400805	0.635688	0.512071	0.467035	none
ENSMUSG00000021823	Vcl	0.617968	0.841687	0.837576	0.383245	0.878082	0.697723	0.582	none
ENSMUSG00000021830	Txndc16	0.787637	0.928156	0.76446	0.397145	1.08844	0.862583	0.754791	none
ENSMUSG00000021870	Slmap	0.639619	0.674734	0.583233	0.520157	0.495584	0.683238	0.620344	none
ENSMUSG00000021876	Rnase4	0.857229	0.54501	0.468956	0.90569	0.628237	0.81965	0.831595	none
ENSMUSG00000021884	Hacl1	0.652819	0.426845	0.331206	0.207581	0.286213	0.687308	0.635938	none
ENSMUSG00000021895	Arhgef3	0.403247	0.545466	0.494316	0.228859	0.444578	0.458842	0.37624	none
ENSMUSG00000021916	Glt8d1	0.830281	0.79465	0.645312	0.548196	0.896703	0.704929	0.877136	none
ENSMUSG00000021922	Itih4	0.937952	0.24654	0.332095	1.0353	0.313345	0.973596	0.917797	none
ENSMUSG00000021929	Kpna3	1.14835	1.50024	1.13056	0.985184	2.25971	1.05281	1.18	none
ENSMUSG00000021981	Cab39l	0.381804	0.771327	0.659521	0.24301	0.656593	0.417933	0.365138	none
ENSMUSG00000021983	Atp8a2	0.848777	1.28711	1.35447	0.170889	1.21291	0.916363	0.819295	none
ENSMUSG00000021991	Cacna2d3	1.07292	1.66341	1.12659	0.646365	1.29581	1.05865	1.0776	none
ENSMUSG00000021998	Lcp1	1.1584	0.985034	0.544093	1.26019	0.597514	1.20281	1.12404	none
ENSMUSG00000022010	Tsc22d1	0.877237	2.00736	0.487652	0.319388	0.524839	0.727873	0.928177	none
ENSMUSG00000022012	Enox1	1.18112	1.2037	1.43661	0.776518	1.67	1.28869	1.13516	none
ENSMUSG00000022037	Clu	1.0995	0.611711	0.447001	1.54201	0.516433	1.28257	1.01781	none
ENSMUSG00000022094	Slc39a14	0.376674	0.387234	0.243812	0.16835	0.360707	0.389559	0.37056	none
ENSMUSG00000022098	Bmp1	1.79672	0.278684	0.400863	0.52758	0.3798	1.69925	1.78354	none
ENSMUSG00000022100	Xpo7	1.15775	2.10213	1.93143	0.851811	2.17417	1.27149	1.10717	none
ENSMUSG00000022108	Itm2b	0.567427	0.693515	0.475404	0.715875	0.436706	0.603121	0.551659	none
ENSMUSG00000022110	Sucla2	1.0035	0.806022	0.783703	0.374077	0.851784	1.06532	0.97663	none
ENSMUSG00000022149	C9	0.797382	1.01008	0.925377	0.956725	1.46157	0.884774	0.758921	none
ENSMUSG00000022194	Pabpn1	1.40893	0.890088	0.715483	0.427596	0.865128	1.41859	1.38386	none
ENSMUSG00000022197	Pdzd2	1.22481	1.37415	1.15219	0.929098	1.57077	1.28412	1.19875	none
ENSMUSG00000022201	Zfr	0.608376	0.621851	0.599218	0.457449	0.635161	0.625039	0.600857	none
ENSMUSG00000022214	Dcaf11	0.781824	0.475069	0.15651	0.582527	0.347618	0.742457	0.79208	none
ENSMUSG00000022237	Ankrd33b	1.32995	0.564301	0.438826	0.475551	0.380852	1.17089	1.38927	none
ENSMUSG00000022240	Ctnnd2	0.786564	1.2842	0.748864	0.465268	0.955981	0.7577	0.798368	none
ENSMUSG00000022247	Brix1	0.841811	1.70524	1.50989	0.707513	1.35555	0.909828	0.812083	none
ENSMUSG00000022253	Nadk2	0.656732	0.108074	0.362118	0.271406	0.344694	0.671649	0.645399	none
ENSMUSG00000022272	Myo10	1.16033	1.88578	1.4886	0.841913	1.40777	1.27101	1.11299	none
ENSMUSG00000022304	Dpys	1.10542	0.225837	0.534206	1.05786	0.336133	1.19428	1.06036	none
ENSMUSG00000022307	Oxr1	0.519182	0.402242	0.657879	0.275763	0.481884	0.592285	0.485494	none
ENSMUSG00000022323	Rida	0.817109	0.582506	0.358675	1.433	0.325232	0.878053	0.790092	none
ENSMUSG00000022353	Mtss1	0.987043	0.711011	0.95954	0.969537	0.720598	1.08521	0.944297	none
ENSMUSG00000022383	Ppara	0.910569	0.300058	0.32938	0.491631	0.359337	0.940618	0.882011	none
ENSMUSG00000022389	Tef	0.691518	0.744449	0.822258	0.234948	1.03644	0.739966	0.670232	none
ENSMUSG00000022390	Zc3h7b	1.26444	0.923136	0.629771	0.442249	0.913993	1.21726	1.27978	none
ENSMUSG00000022403	St13	0.70824	1.04993	1.12598	0.504228	1.31995	0.821949	0.657331	none
ENSMUSG00000022412	Mief1	1.2702	1.77411	1.75659	0.855027	2.4745	1.38616	1.22077	none
ENSMUSG00000022445	Cyp2d26	1.50943	0.284032	0.639121	1.4735	0.389742	1.5595	1.47233	none
ENSMUSG00000022450	Ndufa6	1.05892	0.501337	0.427539	0.785135	0.444883	1.13298	1.02562	none
ENSMUSG00000022477	Aco2	0.618779	0.362792	0.439481	0.296765	0.364478	0.612675	0.618987	none
ENSMUSG00000022508	Bcl6	0.545779	0.143941	0.180291	0.405357	0.165742	0.516518	0.550773	none
ENSMUSG00000022514	Il1rap	1.51568	1.13039	1.17212	0.596661	1.33605	1.87387	1.37069	HVG_2n
ENSMUSG00000022521	Crebbp	0.538552	0.740643	0.426297	0.627109	0.436466	0.54119	0.535008	none
ENSMUSG00000022533	Atp13a3	0.76911	0.894058	0.589871	0.224691	0.747666	0.734211	0.779885	none
ENSMUSG00000022536	Glyr1	0.948922	1.21911	0.981544	0.976553	1.37248	0.99995	0.924546	none
ENSMUSG00000022546	Gpt	0.915273	0.216715	0.23178	0.574564	0.35451	0.980322	0.884364	none
ENSMUSG00000022607	Ptk2	0.349406	0.555205	0.431394	0.147797	0.537467	0.369903	0.34024	none
ENSMUSG00000022617	Chkb	1.01854	0.964829	0.507675	0.36846	0.478053	1.02684	1.00755	none
ENSMUSG00000022641	Bbx	0.504332	0.979408	0.416404	0.486211	0.511856	0.591015	0.46368	none
ENSMUSG00000022679	Mpv17l	0.58757	0.564611	0.827356	0.396112	1.09864	0.559648	0.598721	none
ENSMUSG00000022681	Ntan1	0.776115	0.87508	0.708843	0.759429	0.833078	0.790958	0.768607	none
ENSMUSG00000022707	Gbe1	0.643113	0.18858	0.453535	0.344128	0.491049	0.748665	0.594823	none
ENSMUSG00000022708	Zbtb20	0.272515	0.235366	0.215783	0.18675	0.220992	0.311499	0.251588	none
ENSMUSG00000022710	Usp7	0.925016	1.29258	0.59506	0.793411	0.680282	0.808176	0.966131	none
ENSMUSG00000022718	Dgcr8	1.24347	1.73286	1.41496	0.31252	2.52234	1.38733	1.18234	none
ENSMUSG00000022723	Crybg3	0.960968	1.0282	1.16419	0.437125	1.43436	1.11754	0.891219	none
ENSMUSG00000022724	Riox2	1.22208	1.27027	1.40055	0.523221	1.94465	1.38282	1.15375	none
ENSMUSG00000022748	Cmss1	0.407041	0.440814	0.393979	0.356502	0.441858	0.439284	0.386222	none
ENSMUSG00000022770	Dlg1	0.808333	0.913442	1.04327	0.630625	1.12705	0.9083	0.764158	none
ENSMUSG00000022791	Tnk2	0.73284	0.974226	0.842439	0.400844	1.16369	0.716948	0.737255	none
ENSMUSG00000022802	Lmln	0.580985	0.574968	0.858994	0.38321	0.930032	0.546609	0.594715	none
ENSMUSG00000022807	Osbpl11	0.408726	0.792773	0.498297	0.489771	0.673977	0.462953	0.383326	none
ENSMUSG00000022816	Fstl1	0.756863	1.01408	1.19579	0.737794	1.16329	0.867308	0.70718	none
ENSMUSG00000022821	Hgd	0.590541	0.223261	0.368305	0.378528	0.331713	0.680227	0.549153	none
ENSMUSG00000022836	Mylk	0.705952	0.247975	0.311472	0.306111	0.436715	0.707919	0.699875	none
ENSMUSG00000022837	Iqcb1	1.1764	1.60335	1.68811	0.812434	1.46964	1.38293	1.08917	none
ENSMUSG00000022838	Eaf2	0.317908	0.51005	0.494665	0.202806	0.458692	0.374698	0.29022	none
ENSMUSG00000022840	Adcy5	0.864721	1.2021	1.22643	0.352064	1.62817	0.783805	0.897709	none
ENSMUSG00000022868	Ahsg	0.890539	0.48235	0.442178	0.912833	0.480348	0.996427	0.842145	none
ENSMUSG00000022875	Kng1	0.391604	0.111874	0.186121	0.540179	0.199197	0.454915	0.361829	none
ENSMUSG00000022877	Hrg	0.557049	0.116386	0.13253	0.61761	0.145962	0.598476	0.537968	none
ENSMUSG00000022883	Robo1	1.62085	2.24645	2.05106	1.60841	1.39593	1.86969	1.51815	HVG_2n
ENSMUSG00000022884	Eif4a2	0.973023	0.746482	0.745841	0.698443	0.566616	1.04399	0.925409	none
ENSMUSG00000022890	Atp5j	0.782962	0.548827	0.448934	1.47623	0.398923	0.780701	0.782592	none
ENSMUSG00000022914	Brwd1	0.436788	0.644378	0.513479	0.439255	0.662788	0.500304	0.406687	none
ENSMUSG00000022946	Dopey2	0.950916	0.875281	0.55348	0.396287	0.671613	1.02147	0.920043	none
ENSMUSG00000022948	Setd4	0.809551	0.156484	0.282242	0.242174	0.399642	0.985864	0.731358	none
ENSMUSG00000022957	Itsn1	0.891068	1.38779	0.759392	0.479129	1.22065	0.797571	0.927368	none
ENSMUSG00000022960	Donson	2.67472	1.66935	2.11107	3.96977	1.56231	3.16318	2.40028	none
ENSMUSG00000022961	Son	1.04437	1.28066	1.26928	1.5098	0.910824	1.235	0.956125	none
ENSMUSG00000022962	Gart	0.693553	1.2341	0.848748	0.47146	1.13689	0.786291	0.651331	none
ENSMUSG00000022973	Synj1	0.616318	1.41128	0.538261	0.43583	0.426201	0.564839	0.636141	none
ENSMUSG00000022983	Scaf4	0.936493	0.947772	0.538487	1.05197	0.733899	1.01191	0.901851	none
ENSMUSG00000023010	Tmbim6	0.921456	0.975787	0.668069	1.47655	0.507146	0.952476	0.907659	none
ENSMUSG00000023015	Racgap1	0.934923	1.32534	1.16771	0.650137	1.85986	0.99227	0.909785	none
ENSMUSG00000023020	Cox14	0.549125	0.792622	0.643898	0.498974	1.00781	0.628378	0.512261	none
ENSMUSG00000023026	Dip2b	0.659051	1.16349	0.976433	0.308296	1.06688	0.569261	0.693295	none
ENSMUSG00000023044	Csad	0.769556	0.324188	0.41265	0.453353	0.164647	0.542005	0.842442	none
ENSMUSG00000023067	Cdkn1a	0.718573	1.05306	1.00624	1.48969	1.96749	0.679283	0.735159	none
ENSMUSG00000023150	Ivns1abp	1.30163	2.56854	1.01439	0.900813	0.960778	1.37583	1.26958	none
ENSMUSG00000023224	Serping1	0.9668	0.157177	0.297423	0.66741	0.334413	1.09002	0.913529	none
ENSMUSG00000023467	Tulp2	1.08587	0.894116	1.0128	0.929108	0.563513	1.05531	1.09295	none
ENSMUSG00000023764	Sfi1	0.645429	0.660394	0.830795	0.652677	0.643806	0.676277	0.627199	none
ENSMUSG00000023826	Park2	0.558563	0.810561	0.62627	0.39041	0.758647	0.60834	0.536083	none
ENSMUSG00000023827	Agpat4	1.31411	1.8934	1.24323	0.989103	2.13301	1.46915	1.24692	none
ENSMUSG00000023830	Igf2r	0.857826	0.638137	1.03441	0.225977	1.27448	0.921574	0.830032	none
ENSMUSG00000023852	Chd1	0.568455	0.737729	0.439082	0.136414	0.785152	0.670212	0.521637	none
ENSMUSG00000023861	Mpc1	1.01549	0.444306	0.418893	0.625321	0.730138	0.931126	1.0425	none
ENSMUSG00000023868	Pde10a	0.56793	0.87267	0.732083	0.392364	0.845786	0.626192	0.540998	none
ENSMUSG00000023927	Satb1	1.62917	1.33237	1.7451	1.69026	2.32046	1.82281	1.54867	HVG_2n
ENSMUSG00000023944	Hsp90ab1	0.982268	0.878966	0.621451	1.35986	0.614382	0.916062	1.00789	none
ENSMUSG00000023951	Vegfa	0.609517	0.0751741	0.252776	0.449939	0.224323	0.65589	0.58746	none
ENSMUSG00000023952	Gtpbp2	0.804392	0.629135	0.697908	0.518363	0.633658	0.836725	0.790336	none
ENSMUSG00000024002	Brd4	0.45725	0.619747	0.250847	0.495933	0.345752	0.487654	0.442027	none
ENSMUSG00000024006	Stk38	0.559974	0.732188	0.652342	0.694213	0.770302	0.671082	0.50557	none
ENSMUSG00000024050	Wiz	0.67462	1.13508	1.14276	0.549358	1.79027	0.682963	0.670812	none
ENSMUSG00000024052	Lpin2	1.51045	0.767189	0.790611	0.659668	0.670993	1.77751	1.39379	HVG_2n
ENSMUSG00000024054	Smchd1	0.547795	1.00223	0.485215	0.331331	0.490247	0.575054	0.535718	none
ENSMUSG00000024070	Prkd3	0.558854	0.23738	0.220041	0.432661	0.202728	0.578321	0.548112	none
ENSMUSG00000024073	Birc6	0.640422	0.855244	0.75014	0.475642	0.696275	0.786711	0.571435	none
ENSMUSG00000024109	Nrxn1	1.08436	1.43768	1.51281	0.925455	1.65824	1.15657	1.05284	none
ENSMUSG00000024118	Tedc2	1.02304	0.275482	0.197587	1.16988	0.235576	1.03179	1.01926	none
ENSMUSG00000024158	Hagh	0.645382	0.66389	0.389093	0.321785	0.394228	0.668254	0.632434	none
ENSMUSG00000024164	C3	0.863912	0.518936	0.507081	1.03207	0.454675	1.05951	0.777908	none
ENSMUSG00000024182	Axin1	1.7377	2.44138	1.82559	0.73635	3.45227	1.74119	1.72996	HVG_both
ENSMUSG00000024187	Fam234a	0.688909	1.15292	0.88515	0.147646	0.736176	0.762285	0.656335	none
ENSMUSG00000024211	Grm8	1.72361	1.87275	2.26172	0.974011	1.79627	1.80597	1.65674	none
ENSMUSG00000024218	Taf11	0.587521	0.81825	0.737753	0.370792	1.10305	0.598886	0.582575	none
ENSMUSG00000024231	Cul2	1.37788	1.9996	1.6796	1.14256	1.57475	1.59902	1.28343	none
ENSMUSG00000024236	Svil	0.756737	0.677631	0.548559	0.390853	0.368736	0.783778	0.74439	none
ENSMUSG00000024240	Epc1	0.722208	0.749869	0.81374	0.816157	0.875276	0.712292	0.722922	none
ENSMUSG00000024287	Thoc1	0.291308	0.3575	0.42047	0.399082	0.452347	0.359675	0.25321	none
ENSMUSG00000024360	Etf1	3.75041	1.12284	1.66323	4.69799	1.76219	2.64651	4.19135	none
ENSMUSG00000024371	C2	0.553988	0.721617	0.58913	0.669358	0.677343	0.662501	0.502763	none
ENSMUSG00000024379	Tslp	0.62803	0.437123	0.675112	0.42916	0.826081	0.659786	0.614099	none
ENSMUSG00000024384	Iws1	0.499535	0.416036	0.70944	0.274664	0.749039	0.606005	0.448971	none
ENSMUSG00000024395	Lims2	0.825132	0.0850933	0.358124	0.224615	0.203827	0.819361	0.825936	none
ENSMUSG00000024404	Riok3	0.451772	0.59795	0.724466	0.418742	0.81639	0.549312	0.40074	none
ENSMUSG00000024413	Npc1	0.657833	0.402775	0.240225	0.227811	0.40351	0.597335	0.67846	none
ENSMUSG00000024424	Ttc39c	1.29175	0.371845	0.623275	0.989248	0.716854	1.54554	1.1691	none
ENSMUSG00000024431	Nr3c1	0.59525	0.92767	0.338653	0.2104	0.396715	0.681283	0.555746	none
ENSMUSG00000024456	Diaph1	0.922697	0.969261	0.661266	0.46549	0.698067	1.00678	0.885083	none
ENSMUSG00000024483	Ankhd1	1.08092	1.39806	1.59646	0.912811	1.42039	1.27759	0.99242	none
ENSMUSG00000024507	Hsd17b4	0.564684	0.374683	0.342996	0.339467	0.216477	0.568926	0.560425	none
ENSMUSG00000024542	Cep192	0.991124	1.42389	1.25238	0.70395	1.14293	0.986997	0.992239	none
ENSMUSG00000024566	Atp9b	0.514802	0.684427	0.668824	0.526037	0.499658	0.524292	0.50992	none
ENSMUSG00000024603	Dctn4	1.69904	1.92515	1.323	0.95454	1.51205	1.61028	1.72871	HVG_4n
ENSMUSG00000024646	Cyb5a	1.3561	0.613212	0.855111	1.33229	0.559401	1.63631	1.20523	none
ENSMUSG00000024667	Tmem216	0.963524	1.2137	0.557935	0.380682	0.536181	0.931322	0.972963	none
ENSMUSG00000024782	Ak3	0.802767	0.731915	0.593557	0.455429	0.547887	0.697134	0.838567	none
ENSMUSG00000024817	Uhrf2	1.24425	2.21112	1.00703	0.875671	1.99628	1.33003	1.20633	none
ENSMUSG00000024843	Chka	1.52424	0.44852	0.519894	1.05686	0.497007	1.60519	1.44839	none
ENSMUSG00000024908	Ppp6r3	0.337627	0.590744	0.502923	0.149118	0.720424	0.429224	0.288612	none
ENSMUSG00000024921	Smarca2	1.19207	0.917548	0.677882	0.733302	0.82299	1.19156	1.14048	none
ENSMUSG00000024943	Smc5	1.87019	1.34779	0.801633	1.88129	0.791055	1.55322	1.97063	none
ENSMUSG00000024949	Sf1	0.773255	0.80208	0.320586	0.229149	0.453662	0.840862	0.73728	none
ENSMUSG00000024974	Smc3	0.52392	0.488461	0.372815	0.336421	0.449056	0.528272	0.522029	none
ENSMUSG00000024981	Acsl5	1.02215	0.304219	0.428846	0.543581	0.559144	1.03017	1.01614	none
ENSMUSG00000024982	Zdhhc6	1.65667	0.738355	0.658704	0.820581	1.12651	1.69684	1.63195	none
ENSMUSG00000024985	Tcf7l2	0.456356	0.716617	0.371751	0.394559	0.314409	0.495913	0.43857	none
ENSMUSG00000024990	Rbp4	0.692957	0.556788	0.412214	1.03056	0.343665	0.822924	0.633274	none
ENSMUSG00000025006	Sorbs1	1.97105	3.87377	3.0203	2.12134	4.88703	2.11695	1.90173	HVG_both
ENSMUSG00000025059	Gk	0.698288	0.2789	0.253291	0.394748	0.247944	0.651607	0.709855	none
ENSMUSG00000025060	Slk	0.797549	0.992851	0.520915	0.442245	0.479535	0.813559	0.789792	none
ENSMUSG00000025089	Gfra1	1.96599	0.397482	0.773284	1.22437	0.611466	2.14338	1.81714	none
ENSMUSG00000025127	Gcgr	1.31504	0.323285	0.392196	0.802975	0.517433	1.44983	1.21932	none
ENSMUSG00000025137	Pcyt2	1.12685	0.594846	0.374248	0.93655	0.399398	1.26054	1.06923	none
ENSMUSG00000025138	Sirt7	1.03202	1.03396	0.287464	0.443741	0.509646	1.1227	0.988567	none
ENSMUSG00000025142	Aspscr1	1.37373	0.713816	0.585135	0.941773	0.464028	1.41906	1.3476	none
ENSMUSG00000025153	Fasn	1.53454	0.725704	0.359606	0.907919	0.413505	1.52723	1.53145	none
ENSMUSG00000025194	Abcc2	1.19808	0.515333	0.562673	1.08699	0.569969	1.54164	1.00268	none
ENSMUSG00000025198	Erlin1	1.91885	3.20334	2.47716	0.740576	4.73153	2.02076	1.87235	HVG_both
ENSMUSG00000025199	Chuk	0.54505	0.623349	0.22336	0.503082	0.233367	0.627616	0.506036	none
ENSMUSG00000025207	Sema4g	0.661036	0.13185	0.198794	0.207091	0.230307	0.730412	0.628525	none
ENSMUSG00000025224	Gbf1	1.98898	4.1552	2.68265	1.90981	3.64607	2.49605	1.79166	HVG_both
ENSMUSG00000025231	Sufu	0.630417	0.999313	0.910338	0.474413	1.71194	0.699961	0.59923	none
ENSMUSG00000025239	Limd1	0.70484	0.886244	0.646506	0.436723	0.676436	0.716066	0.699974	none
ENSMUSG00000025261	Huwe1	0.857204	0.630917	0.361461	0.548408	0.352423	0.933288	0.822796	none
ENSMUSG00000025278	Flnb	0.91483	0.620332	0.68818	0.419963	0.649869	1.12207	0.823493	none
ENSMUSG00000025283	Sat1	0.940262	3.43733	0.587964	0.247441	0.68833	0.887937	0.961829	none
ENSMUSG00000025326	Ube3a	0.86733	0.543538	0.544482	0.631173	0.513798	0.803544	0.882331	none
ENSMUSG00000025332	Kdm5c	0.760027	1.29318	0.798572	0.668009	0.779276	0.667944	0.791601	none
ENSMUSG00000025340	Rabgef1	0.90588	0.643622	0.566869	0.553883	0.508247	0.878054	0.916798	none
ENSMUSG00000025347	Mettl7b	0.666672	0.326829	0.196489	0.754461	0.297653	0.7389	0.634335	none
ENSMUSG00000025393	Atp5b	0.876321	0.502082	0.469029	1.54792	0.346901	0.933351	0.851486	none
ENSMUSG00000025396	Hsd17b6	0.617856	0.101374	0.231611	0.302453	0.27596	0.683463	0.584693	none
ENSMUSG00000025404	R3hdm2	0.637876	0.793377	0.829086	0.506319	0.881488	0.787951	0.568157	none
ENSMUSG00000025428	Atp5a1	0.730818	0.684801	0.39255	1.18904	0.544312	0.845497	0.679703	none
ENSMUSG00000025437	Usp33	1.0041	0.723543	0.590039	0.664152	0.923487	1.14587	0.94202	none
ENSMUSG00000025439	Clns1a	1.29233	1.79697	1.88813	0.533426	3.188	1.28814	1.2941	none
ENSMUSG00000025451	Paip1	0.913841	0.759942	1.30193	0.879666	1.06321	1.06458	0.848089	none
ENSMUSG00000025453	Nnt	0.483414	0.775999	0.67987	0.226898	0.873414	0.514653	0.469533	none
ENSMUSG00000025479	Cyp2e1	1.64084	0.63013	0.666022	1.67539	0.573774	1.26257	1.65015	none
ENSMUSG00000025485	Ric8a	0.786772	0.485156	0.375422	0.239957	0.264343	0.767644	0.789518	none
ENSMUSG00000025486	Sirt3	1.17646	0.46945	0.331791	0.638528	0.305277	1.12278	1.18005	none
ENSMUSG00000025492	Ifitm3	0.932159	1.45513	0.78874	0.674659	0.496556	1.01567	0.89551	none
ENSMUSG00000025504	Eps8l2	1.4093	0.329616	0.482978	0.586071	0.459497	1.45556	1.36402	none
ENSMUSG00000025533	Asl	0.975295	0.729684	0.419447	0.516942	0.294141	0.978132	0.973981	none
ENSMUSG00000025537	Phkg1	1.08832	1.20145	1.39098	1.30936	1.40354	1.12073	1.07115	none
ENSMUSG00000025555	Farp1	0.574888	0.973209	0.607466	0.200892	0.837894	0.619701	0.554847	none
ENSMUSG00000025571	Tnrc6c	0.902805	0.92369	1.17462	0.393545	0.829914	0.981561	0.866716	none
ENSMUSG00000025607	Copg2	2.37206	3.56059	2.61255	1.00357	2.90352	2.64125	2.24452	HVG_both
ENSMUSG00000025616	Usp16	1.01111	0.836867	0.524388	0.686401	0.724005	1.04511	0.996425	none
ENSMUSG00000025702	2008-03-01	1.32249	1.86499	1.86361	1.43575	2.38055	1.56473	1.22161	none
ENSMUSG00000025736	Jmjd8	0.838175	0.780413	0.463122	0.372925	0.436945	0.828242	0.841103	none
ENSMUSG00000025745	Hadha	0.76031	0.439998	0.551548	0.73652	0.51123	0.783267	0.748975	none
ENSMUSG00000025747	Tyms	0.698962	0.868916	0.808009	0.669981	1.26123	0.685471	0.704076	none
ENSMUSG00000025762	Larp1b	1.14158	1.13579	0.723432	1.12218	0.779616	1.17474	1.11386	none
ENSMUSG00000025782	Taf3	0.682372	0.399942	0.429212	0.656352	0.61431	0.683842	0.681107	none
ENSMUSG00000025812	Pard3	0.429262	0.464118	0.379097	0.285431	0.471546	0.437054	0.423978	none
ENSMUSG00000025815	Dhtkd1	0.657764	0.204734	0.160695	0.430047	0.513675	0.673309	0.649537	none
ENSMUSG00000025873	Faf2	0.57707	0.644011	0.437184	0.475117	0.608267	0.607296	0.563773	none
ENSMUSG00000025899	Alkbh8	0.471542	0.740873	0.638215	0.305119	0.61279	0.536226	0.441846	none
ENSMUSG00000025907	Rb1cc1	0.545922	0.734702	0.615147	0.657647	0.661141	0.584727	0.52802	none
ENSMUSG00000025917	Cops5	0.977175	1.01182	0.71262	0.736041	0.59297	1.0105	0.962719	none
ENSMUSG00000025934	Gsta3	1.10952	0.316833	0.396107	0.767779	0.270894	0.979447	1.12927	none
ENSMUSG00000025937	Lactb2	0.500411	0.27203	0.266203	0.53791	0.305101	0.523305	0.489311	none
ENSMUSG00000025939	Ube2w	0.643681	1.01649	0.669792	0.199292	0.929237	0.715733	0.611409	none
ENSMUSG00000025940	Tmem70	1.41537	1.31834	1.4454	0.939316	2.11767	1.20481	1.50219	none
ENSMUSG00000025968	Ndufs1	0.757753	1.15059	1.158	0.367007	1.25582	0.879392	0.702798	none
ENSMUSG00000025979	Mob4	0.741599	0.690802	0.791389	0.364395	0.577984	0.672532	0.768576	none
ENSMUSG00000025982	Sf3b1	1.71299	2.07674	1.37605	1.71637	1.28386	1.87427	1.63891	HVG_2n
ENSMUSG00000025983	Ccdc150	0.941701	1.21195	0.866954	0.706393	1.16938	1.03962	0.899246	none
ENSMUSG00000025997	Ikzf2	0.849173	1.07458	0.972439	0.43507	1.09991	0.932763	0.812443	none
ENSMUSG00000026024	Als2	1.05142	1.58231	1.45294	0.578235	1.8773	1.25774	0.962156	none
ENSMUSG00000026034	Clk1	1.1269	1.10857	0.708363	0.472708	0.780593	1.10773	1.11262	none
ENSMUSG00000026072	Il1r1	0.469513	0.142772	0.377942	0.323286	0.332721	0.463743	0.467942	none
ENSMUSG00000026083	Eif5b	0.49427	0.63761	0.387489	0.602175	0.666202	0.51334	0.485822	none
ENSMUSG00000026098	Pms1	0.946587	0.588953	0.384185	0.355953	0.360979	1.13883	0.863159	none
ENSMUSG00000026113	Inpp4a	0.788693	0.755213	0.409025	0.344193	0.389669	0.809647	0.777979	none
ENSMUSG00000026127	Imp4	1.13834	1.42566	1.08289	1.14717	1.13285	1.07694	1.16308	none
ENSMUSG00000026131	Dst	0.689384	0.764268	0.866014	0.322231	1.11747	0.736554	0.668667	none
ENSMUSG00000026158	Ogfrl1	1.35377	1.53847	1.98363	1.19292	2.2475	1.49069	1.29589	none
ENSMUSG00000026162	Nhej1	2.97981	1.91601	1.79694	0.868482	1.53873	2.62289	3.12644	HVG_both
ENSMUSG00000026170	Cyp27a1	1.86957	1.14702	0.584425	1.19429	0.604957	1.85561	1.68759	none
ENSMUSG00000026173	Plcd4	0.462984	0.870375	0.680612	0.266996	0.733123	0.577133	0.404336	none
ENSMUSG00000026193	Fn1	0.761087	0.264105	0.319415	0.397435	0.318173	0.869371	0.708501	none
ENSMUSG00000026270	Capn10	1.38671	4.785	1.47672	0.442566	4.67567	1.23797	1.45165	none
ENSMUSG00000026276	2002-09-01	0.67124	0.492021	0.539162	0.593847	0.659958	0.783057	0.620784	none
ENSMUSG00000026288	Inpp5d	0.643122	0.930752	0.741875	0.426722	0.978278	0.705532	0.614834	none
ENSMUSG00000026307	Scly	0.561174	0.943672	0.978828	0.387092	1.09107	0.54893	0.565889	none
ENSMUSG00000026335	Pam	0.366275	0.459112	0.492312	0.270999	0.513323	0.426126	0.33615	none
ENSMUSG00000026353	Ubxn4	0.791986	0.591255	0.409353	0.68391	0.531735	0.783544	0.791933	none
ENSMUSG00000026354	Lct	0.708852	0.966175	0.847245	1.19955	1.35502	0.763659	0.68457	none
ENSMUSG00000026365	Cfh	2.07651	1.59474	0.975548	1.55064	0.845719	2.27222	1.97863	HVG_both
ENSMUSG00000026368	F13b	0.8674	0.379978	0.180559	1.11882	0.309678	0.787584	0.898006	none
ENSMUSG00000026374	Tsn	1.27521	1.16598	1.39739	0.985497	2.05954	1.50954	1.17574	none
ENSMUSG00000026385	Dbi	1.51313	1.68576	0.880754	2.07871	0.743172	1.66171	1.42803	none
ENSMUSG00000026398	Nr5a2	0.63495	0.898747	0.711642	0.385627	0.900352	0.747623	0.582536	none
ENSMUSG00000026405	C4bp	0.741579	0.333455	0.177251	0.444336	0.360706	0.678485	0.752739	none
ENSMUSG00000026409	Pfkfb2	0.836829	1.44161	1.24988	0.43534	1.34797	0.983916	0.772028	none
ENSMUSG00000026455	Klhl12	0.484415	0.7439	0.583274	0.506196	0.824612	0.513409	0.471477	none
ENSMUSG00000026466	Tor1aip1	0.5079	0.698676	0.612099	0.545234	0.824927	0.581358	0.474163	none
ENSMUSG00000026469	Xpr1	0.618905	0.586227	0.614785	0.406919	0.534722	0.728376	0.568706	none
ENSMUSG00000026473	Glul	0.866621	0.516126	0.746165	0.983507	0.368423	1.22143	0.699709	none
ENSMUSG00000026480	Ncf2	1.44572	1.56553	0.964925	0.968223	2.11901	1.38523	1.46941	none
ENSMUSG00000026490	Cdc42bpa	1.25972	1.42557	1.5379	1.01549	1.44442	1.39467	1.20198	none
ENSMUSG00000026500	Cox20	0.68153	0.921455	0.475733	0.410252	0.209093	0.612287	0.704608	none
ENSMUSG00000026502	Desi2	2.24109	3.21724	2.72054	0.993689	4.5289	2.72993	2.04992	HVG_both
ENSMUSG00000026504	Sdccag8	0.521613	0.826447	0.668854	0.277255	0.734197	0.585253	0.492135	none
ENSMUSG00000026553	Copa	1.01928	0.881751	0.833201	0.5771	0.554252	1.19036	0.9458	none
ENSMUSG00000026554	Dcaf8	0.458873	0.490158	0.559749	0.273617	0.554762	0.531595	0.424589	none
ENSMUSG00000026568	Mpc2	0.649879	0.414385	0.218738	0.711845	0.204545	0.782284	0.589326	none
ENSMUSG00000026589	Sec16b	0.589064	0.0845941	0.0877796	0.276002	0.190673	0.641539	0.56548	none
ENSMUSG00000026601	Axdnd1	1.06789	1.48132	1.30466	0.877381	2.00163	1.19779	1.01105	none
ENSMUSG00000026609	Ush2a	0.701404	0.999613	0.767608	0.285891	0.96255	0.812707	0.651462	none
ENSMUSG00000026626	Ppp2r5a	1.05097	1.31967	1.0234	1.09042	1.67354	1.15551	1.00541	none
ENSMUSG00000026634	Angel2	1.82224	2.40461	2.5344	1.77534	3.23131	2.06538	1.71284	HVG_both
ENSMUSG00000026638	Irf6	1.05278	0.278564	0.262675	0.503819	0.521258	1.11785	1.02398	none
ENSMUSG00000026639	Lamb3	0.790117	0.369205	0.461262	1.34102	0.529232	0.856226	0.757988	none
ENSMUSG00000026640	Plxna2	0.482939	0.807162	0.549507	0.477542	0.498422	0.491121	0.479364	none
ENSMUSG00000026648	Dclre1c	0.882662	1.25513	0.451226	0.385565	0.571261	0.875676	0.883489	none
ENSMUSG00000026655	Fam107b	0.679687	0.564586	0.786577	0.696825	0.817017	0.726668	0.658551	none
ENSMUSG00000026663	Atf6	1.03633	0.788096	0.947681	0.979688	1.04011	1.05361	1.02471	none
ENSMUSG00000026664	Phyh	1.6976	1.31187	0.888617	2.37372	1.13584	2.00708	1.53232	HVG_2n
ENSMUSG00000026672	Optn	0.384677	0.483327	0.458045	0.324312	0.629279	0.426246	0.365575	none
ENSMUSG00000026701	Prdx6	0.969514	0.211816	0.400663	0.757011	0.350755	0.937312	0.979102	none
ENSMUSG00000026715	Serpinc1	0.53919	0.226981	0.174932	0.584652	0.181565	0.620061	0.501651	none
ENSMUSG00000026727	Rsu1	0.998137	1.59155	0.998822	1.14717	1.32813	1.00314	0.995021	none
ENSMUSG00000026743	Mllt10	0.401441	0.382482	0.364508	0.612815	0.410342	0.46442	0.371139	none
ENSMUSG00000026767	Mindy3	1.33362	0.617194	0.582233	0.547069	1.18546	1.30684	1.33912	none
ENSMUSG00000026775	Yme1l1	1.15054	1.61137	1.48387	1.08283	1.69519	1.35519	1.06078	none
ENSMUSG00000026781	Acbd5	0.466011	0.452991	0.492477	0.218253	0.48888	0.515615	0.443478	none
ENSMUSG00000026790	Odf2	0.882666	0.952057	0.575312	0.201676	0.902998	0.981853	0.839474	none
ENSMUSG00000026803	Ttf1	0.854258	1.8474	1.01782	1.24954	2.04286	1.02508	0.778786	none
ENSMUSG00000026812	Tsc1	1.36717	1.73719	1.5759	1.21674	2.11134	1.4443	1.33249	none
ENSMUSG00000026827	Gpd2	2.14279	3.5127	1.93337	0.861622	3.28943	2.56629	1.97378	HVG_both
ENSMUSG00000026831	1700007K13Rik	0.691004	0.915005	0.731465	0.243482	1.23245	0.684154	0.693546	none
ENSMUSG00000026832	Cytip	1.12709	0.91897	1.22269	0.593453	1.54524	1.18657	1.10147	none
ENSMUSG00000026842	Abl1	1.16485	0.957534	0.646688	0.597844	0.83742	1.30619	1.10445	none
ENSMUSG00000026864	Hspa5	1.38993	1.11192	0.73694	1.76406	0.686801	1.51291	1.33628	none
ENSMUSG00000026866	Kynu	0.678548	0.595092	0.239141	0.657859	0.271495	0.765568	0.639696	none
ENSMUSG00000026872	Zeb2	0.922558	1.57025	1.69654	1.09147	1.39401	1.12256	0.828392	none
ENSMUSG00000026874	Hc	0.68935	0.330382	0.262742	0.732952	0.218075	0.786168	0.645963	none
ENSMUSG00000026878	Rab14	1.21688	0.636831	0.62807	1.19666	0.405539	1.21689	1.20675	none
ENSMUSG00000026888	Grb14	0.974149	0.247705	0.222978	0.481218	0.312838	1.06587	0.928691	none
ENSMUSG00000026915	Strbp	0.262219	0.355683	0.396615	0.301768	0.423416	0.300396	0.243749	none
ENSMUSG00000026950	Neb	0.731973	0.891469	0.633488	0.490757	0.777583	0.765418	0.716769	none
ENSMUSG00000026970	Rbms1	2.03126	2.53989	2.4849	2.3378	1.8333	2.15582	1.89877	none
ENSMUSG00000026977	2007-03-01	1.78556	2.14147	1.83778	0.707583	2.32829	2.1719	1.62774	HVG_2n
ENSMUSG00000026987	Baz2b	0.819472	0.831757	0.73739	0.556602	0.703006	0.831652	0.813256	none
ENSMUSG00000026991	Pkp4	0.760473	0.756373	0.562284	0.317269	0.665609	0.830248	0.729842	none
ENSMUSG00000027010	Slc25a12	0.693977	1.24366	0.757471	0.483604	0.915727	0.763449	0.663125	none
ENSMUSG00000027016	Zfp385b	0.947152	0.392864	0.506785	0.424633	0.457925	1.1402	0.863453	none
ENSMUSG00000027048	Abcb11	1.69315	0.601008	1.07135	1.34587	1.1385	2.03104	1.51368	HVG_2n
ENSMUSG00000027087	Itgav	1.14064	1.44194	1.24155	1.48636	1.42551	1.36433	1.04131	none
ENSMUSG00000027130	Slc12a6	0.9307	1.20876	1.14261	0.740681	1.08854	1.09624	0.857989	none
ENSMUSG00000027164	Traf6	1.05515	1.58	1.5029	0.613524	1.56708	1.31724	0.940077	none
ENSMUSG00000027170	Eif3m	0.46365	0.728865	0.656927	0.121213	0.614923	0.558345	0.417844	none
ENSMUSG00000027173	Depdc7	1.34911	0.538326	0.617837	1.43945	1.22179	1.34393	1.34565	none
ENSMUSG00000027176	Cstf3	1.25786	1.02475	0.720038	0.509621	1.00729	1.28577	1.23553	none
ENSMUSG00000027184	Caprin1	1.35046	1.02628	0.903886	0.816658	0.661105	1.40136	1.30332	none
ENSMUSG00000027187	Cat	0.450678	0.262538	0.156747	0.435091	0.26293	0.496518	0.428295	none
ENSMUSG00000027200	Sema6d	0.918899	1.41334	0.95102	0.553267	1.19224	0.965413	0.898698	none
ENSMUSG00000027206	Cops2	0.801742	1.0313	1.27597	0.300162	1.36961	0.91276	0.751601	none
ENSMUSG00000027236	Eif3j1	1.13686	0.816892	0.743748	1.48155	0.732563	1.22709	1.09587	none
ENSMUSG00000027249	F2	0.673549	0.675368	0.314341	0.67537	0.292234	0.666449	0.667119	none
ENSMUSG00000027282	Mtch2	0.800307	0.142157	0.302262	0.811222	0.270982	0.68033	0.842729	none
ENSMUSG00000027303	Ptpra	1.70108	2.67374	2.37842	1.22262	2.94646	1.55052	1.74973	HVG_4n
ENSMUSG00000027304	Rtf1	0.830693	0.867184	0.458844	0.38421	0.705695	0.872475	0.811335	none
ENSMUSG00000027312	Atrn	0.506015	0.535955	0.547243	0.495264	0.561141	0.580131	0.47192	none
ENSMUSG00000027332	Ivd	0.971182	0.232476	0.570549	0.450915	0.283269	0.789809	1.0322	none
ENSMUSG00000027346	Gpcpd1	0.380172	0.299631	0.378306	0.309922	0.37894	0.424421	0.358836	none
ENSMUSG00000027359	Slc27a2	0.551015	0.206744	0.164383	0.529691	0.150876	0.587724	0.531364	none
ENSMUSG00000027365	Trpm7	1.12876	1.76737	1.68075	0.761115	1.36787	1.29668	1.05731	none
ENSMUSG00000027367	Stard7	0.795523	0.886292	1.00135	0.400234	1.06603	0.980196	0.707636	none
ENSMUSG00000027397	Slc20a1	0.910993	0.56596	0.890222	0.511026	0.892313	0.990011	0.875739	none
ENSMUSG00000027423	Snx5	0.867007	1.89471	1.01502	0.508077	0.825519	0.983903	0.815946	none
ENSMUSG00000027430	Dtd1	0.39989	0.531522	0.39749	0.271406	0.599857	0.459595	0.371132	none
ENSMUSG00000027487	Cdk5rap1	1.16815	1.59014	1.76754	1.00687	1.93505	1.25836	1.12926	none
ENSMUSG00000027513	Pck1	1.08042	0.445316	0.390886	0.579747	0.412136	1.22808	1.00722	none
ENSMUSG00000027523	Gnas	0.684587	0.821268	0.591357	1.30177	0.418305	0.75261	0.654469	none
ENSMUSG00000027551	Zfp64	1.27349	1.38327	0.858384	1.02112	2.43922	1.29424	1.26438	none
ENSMUSG00000027559	Car3	1.24346	0.816019	0.541461	1.41433	0.560834	1.31818	1.17799	none
ENSMUSG00000027575	Arfgap1	0.857944	0.681216	0.566174	0.366003	0.547212	0.797758	0.878646	none
ENSMUSG00000027596	a	0.609265	0.557476	0.581802	0.292091	0.412701	0.648087	0.591505	none
ENSMUSG00000027605	Acss2	0.810034	0.263142	0.264095	0.440137	0.30793	0.85391	0.79021	none
ENSMUSG00000027615	Hps3	0.827992	1.41894	0.61548	1.07546	0.625256	0.716715	0.869694	none
ENSMUSG00000027620	Rbm39	1.32161	1.79659	1.15825	0.797095	1.20309	1.55011	1.21847	none
ENSMUSG00000027641	Rbl1	0.653037	0.700059	0.888956	0.286174	0.95853	0.683623	0.639286	none
ENSMUSG00000027665	Pik3ca	0.898073	1.22182	0.602231	0.328002	0.376872	1.00109	0.852582	none
ENSMUSG00000027677	Ttc14	1.15185	1.07262	1.32364	0.368424	0.491858	1.14758	1.14731	none
ENSMUSG00000027678	Ncoa3	0.7117	1.67602	0.784547	0.63282	0.842583	0.776064	0.683212	none
ENSMUSG00000027680	Fxr1	1.48893	2.51446	2.04677	0.874543	2.48051	1.70417	1.39954	HVG_2n
ENSMUSG00000027684	Mecom	1.35193	1.77268	2.33133	1.68832	2.26188	1.61542	1.2367	none
ENSMUSG00000027690	Slc2a2	0.619302	0.332534	0.137886	0.303221	0.183074	0.791348	0.537275	none
ENSMUSG00000027706	Sec62	0.720725	0.478572	0.63319	0.910006	0.510593	0.74378	0.706597	none
ENSMUSG00000027708	Dcun1d1	1.06551	1.508	1.43992	0.81338	1.36833	1.16211	1.02387	none
ENSMUSG00000027737	Slc7a11	2.12037	2.9852	2.54193	1.77638	3.04808	2.48539	1.97098	HVG_both
ENSMUSG00000027761	Aadac	0.821578	0.295565	0.199028	0.927615	0.225009	0.940909	0.768967	none
ENSMUSG00000027763	Mbnl1	0.866315	1.2545	0.746857	0.751951	0.722707	0.935994	0.834894	none
ENSMUSG00000027777	Schip1	0.669935	0.664486	0.969589	0.98454	1.02895	0.757838	0.630426	none
ENSMUSG00000027799	Nbea	0.743045	0.989082	0.779122	0.19512	1.15574	0.815622	0.710772	none
ENSMUSG00000027809	Etfdh	1.37085	0.967988	0.576448	1.70625	0.594229	1.138	1.46172	none
ENSMUSG00000027827	Kcnab1	0.706941	1.17175	1.03729	0.241208	1.40447	0.76574	0.681046	none
ENSMUSG00000027852	Nras	0.535464	0.652022	0.700678	0.594814	0.740117	0.604454	0.502528	none
ENSMUSG00000027875	Hmgcs2	0.381112	0.100003	0.145766	0.418929	0.159268	0.44774	0.349495	none
ENSMUSG00000027879	Sec22b	0.998495	0.587173	0.538653	0.514486	0.442971	0.916296	1.03097	none
ENSMUSG00000027993	Trim2	0.832365	1.16589	0.781149	0.409391	0.762254	0.939241	0.785536	none
ENSMUSG00000028001	Fga	0.511742	0.325589	0.177288	0.73116	0.208857	0.57801	0.481559	none
ENSMUSG00000028011	Tdo2	1.197	0.463446	0.544615	1.07149	0.508339	1.52441	1.06081	none
ENSMUSG00000028029	Aimp1	0.747211	1.29588	1.02372	0.817367	1.30859	0.812868	0.718091	none
ENSMUSG00000028053	Ash1l	0.909107	0.706935	1.06984	0.781316	1.02543	1.01923	0.861226	none
ENSMUSG00000028060	2810403A07Rik	0.753625	0.849425	0.270811	0.449651	0.350845	0.871723	0.700646	none
ENSMUSG00000028064	Sema4a	1.09264	0.520894	0.361941	0.21903	0.391835	1.15366	1.06563	none
ENSMUSG00000028076	Cd1d1	2.34062	0.942043	0.52183	1.08203	0.509292	2.30276	2.14193	none
ENSMUSG00000028082	Sh3d19	0.942484	0.869345	0.74035	0.489736	0.73384	1.07946	0.882509	none
ENSMUSG00000028088	Fmo5	0.629507	0.364835	0.152281	0.954678	0.182965	0.655741	0.612634	none
ENSMUSG00000028114	Mettl14	1.79482	2.76459	2.52791	1.08916	2.04595	2.18537	1.63911	HVG_2n
ENSMUSG00000028121	Bcar3	1.87917	0.74613	0.554094	1.03556	0.866054	1.65115	1.92932	none
ENSMUSG00000028124	Gclm	0.497138	0.8683	0.698376	0.303355	0.878972	0.602424	0.447333	none
ENSMUSG00000028136	Snx27	1.09952	1.65318	0.878744	0.387918	1.16243	1.10702	1.093	none
ENSMUSG00000028138	Adh5	0.865383	0.558058	0.451193	0.59881	0.213249	0.802802	0.885674	none
ENSMUSG00000028158	Mttp	0.735002	0.501045	0.481408	0.729308	0.571268	0.725623	0.738045	none
ENSMUSG00000028161	Ppp3ca	1.06347	1.29565	1.24536	0.783902	1.03899	1.12274	1.03094	none
ENSMUSG00000028173	Wls	0.524185	0.892069	0.72052	0.467663	0.65684	0.622659	0.476669	none
ENSMUSG00000028179	Cth	0.592813	0.632076	0.260173	0.694827	0.449798	0.58142	0.597179	none
ENSMUSG00000028186	Uox	1.40071	0.652368	0.575308	1.60951	0.810662	1.70624	1.26967	HVG_2n
ENSMUSG00000028207	Asph	1.13474	0.591183	0.797521	0.783935	1.11174	1.22377	1.0965	none
ENSMUSG00000028212	Ccne2	1.37091	2.40682	1.90897	0.678501	2.36812	1.58695	1.27991	none
ENSMUSG00000028221	Tmem55a	0.270906	0.377416	0.434854	0.126038	0.421602	0.304915	0.254239	none
ENSMUSG00000028223	Decr1	1.05395	0.136347	0.427157	0.779124	0.249997	0.972235	1.08451	none
ENSMUSG00000028226	Mmp16	0.277671	0.32693	0.352223	0.110983	0.387071	0.298175	0.267668	none
ENSMUSG00000028244	1700025O08Rik	0.485695	0.613625	0.60248	0.211489	0.750024	0.560934	0.449694	none
ENSMUSG00000028246	Faxc	1.04041	1.62465	1.39597	0.657752	1.41261	1.23433	0.944323	none
ENSMUSG00000028247	Coq3	0.864827	0.361162	0.177361	0.651544	0.223843	0.933819	0.833719	none
ENSMUSG00000028248	Pnisr	1.2417	0.900185	1.08842	0.449995	0.949725	1.09505	1.27567	none
ENSMUSG00000028307	Aldob	1.41148	0.541665	0.764437	1.64553	0.738979	1.61951	1.32456	none
ENSMUSG00000028356	Ambp	1.17081	0.522702	0.555686	1.53404	0.598416	1.25992	1.13252	none
ENSMUSG00000028423	Nfx1	0.97355	0.794103	0.380735	0.264929	0.341451	1.03423	0.946238	none
ENSMUSG00000028433	Ubap2	1.11774	1.49956	1.22209	0.533789	1.62464	1.09497	1.12386	none
ENSMUSG00000028476	Reck	0.717472	1.02992	0.730226	0.53816	1.12839	0.778804	0.690406	none
ENSMUSG00000028483	Snapc3	0.594415	0.575746	0.539479	0.835375	0.552614	0.647163	0.570666	none
ENSMUSG00000028488	Sh3gl2	0.535042	0.631293	0.671355	0.588465	0.718517	0.59449	0.507642	none
ENSMUSG00000028494	Plin2	0.707284	0.372583	0.439163	1.00381	0.463989	0.663913	0.72265	none
ENSMUSG00000028514	Usp24	0.65261	0.457166	0.317309	0.146112	0.37302	0.696044	0.629887	none
ENSMUSG00000028519	Dab1	0.357169	0.545419	0.556711	0.344654	0.590511	0.418664	0.321428	none
ENSMUSG00000028521	Slc35d1	0.686152	0.136428	0.301695	0.258421	0.246472	0.723026	0.666214	none
ENSMUSG00000028525	Pde4b	0.936176	1.39092	1.178	0.704729	1.49604	1.06271	0.88101	none
ENSMUSG00000028538	St3gal3	0.357563	0.246272	0.204056	0.260248	0.180108	0.387549	0.343407	none
ENSMUSG00000028552	Eps15	0.721611	1.14584	1.03836	0.631349	1.34469	0.771945	0.698827	none
ENSMUSG00000028556	Dock7	0.630804	0.706963	0.361259	0.588606	0.472162	0.684132	0.606324	none
ENSMUSG00000028576	Ift74	0.452207	0.665319	0.538448	0.282323	0.732274	0.5269	0.416855	none
ENSMUSG00000028600	Podn	0.788381	1.01014	0.838402	1.14045	1.00445	0.874626	0.743232	none
ENSMUSG00000028601	Echdc2	0.910506	0.445423	0.333879	0.612681	0.547944	1.08853	0.832666	none
ENSMUSG00000028603	Scp2	0.30292	0.3141	0.262075	0.392416	0.321567	0.319012	0.29433	none
ENSMUSG00000028639	Ybx1	2.39781	4.99389	2.72038	1.08947	5.25124	2.80634	2.23512	HVG_both
ENSMUSG00000028649	Macf1	0.341478	0.616674	0.527735	0.254691	0.43031	0.373626	0.32683	none
ENSMUSG00000028672	Hmgcl	0.73111	0.440026	0.541075	0.639359	0.398407	0.705643	0.741195	none
ENSMUSG00000028673	Fuca1	0.833978	1.27767	0.777663	0.714229	1.9728	1.0398	0.740469	none
ENSMUSG00000028675	Pnrc2	0.941052	0.986034	0.875713	0.234528	0.966466	0.962098	0.931079	none
ENSMUSG00000028676	Srsf10	1.06716	0.627868	0.803441	0.986756	1.16244	0.782607	1.17532	none
ENSMUSG00000028689	Ccdc163	0.731271	0.760519	0.771109	0.338533	0.818051	0.926479	0.640951	none
ENSMUSG00000028719	Cmpk1	1.23301	1.52294	1.39475	0.744662	1.96366	1.50954	1.11421	none
ENSMUSG00000028745	Capzb	0.792911	1.78486	0.419802	0.464806	0.736324	0.691478	0.832667	none
ENSMUSG00000028760	Eif4g3	1.08416	1.6525	1.20477	1.1921	1.22244	1.2307	1.02045	none
ENSMUSG00000028820	Sfpq	0.961646	0.877176	0.699903	0.519454	0.634928	1.12378	0.890456	none
ENSMUSG00000028830	AU040320	0.590477	0.653616	0.461164	0.559224	1.01769	0.556483	0.603806	none
ENSMUSG00000028868	Wasf2	1.26074	1.57541	1.60242	1.07381	2.45072	1.39719	1.20264	none
ENSMUSG00000028890	Mtf1	0.591571	0.711271	0.720483	0.362396	0.944529	0.505118	0.624461	none
ENSMUSG00000028894	Inpp5b	0.941174	0.606018	0.979411	0.732311	0.8805	1.05486	0.891841	none
ENSMUSG00000028917	Plekhm2	0.611894	1.21493	0.749684	0.65515	0.738023	0.685195	0.579032	none
ENSMUSG00000028944	Prkag2	1.27134	0.530083	0.4175	0.923351	0.818524	1.58717	1.14063	none
ENSMUSG00000028960	Ube4b	1.40577	0.941432	1.22655	0.889073	1.06108	1.78974	1.2506	HVG_2n
ENSMUSG00000028967	Errfi1	0.810969	0.454895	0.477807	0.641874	0.405543	0.807493	0.812455	none
ENSMUSG00000028979	Masp2	1.29781	0.381316	0.520128	0.652978	0.391848	1.42983	1.23121	none
ENSMUSG00000028980	H6pd	1.06944	0.394733	0.306986	0.522282	0.288221	1.17327	1.02294	none
ENSMUSG00000028990	Lzic	1.42082	2.27324	1.28656	1.10029	3.4518	1.69478	1.30066	none
ENSMUSG00000029004	Kmt2e	0.88469	1.07518	0.728977	0.276064	0.654489	0.920542	0.866742	none
ENSMUSG00000029017	Pmpcb	1.27414	0.524256	1.03466	0.369452	0.899416	1.40854	1.21718	none
ENSMUSG00000029062	Cdk11b	0.738303	0.569333	0.403844	0.28286	0.667651	0.768257	0.723828	none
ENSMUSG00000029063	Nadk	0.696774	0.778309	0.363955	0.426764	0.391807	0.751504	0.671187	none
ENSMUSG00000029068	Ccnl2	0.565351	0.395832	0.205854	0.438705	0.223089	0.657827	0.522889	none
ENSMUSG00000029071	Dvl1	1.0038	0.498793	0.307805	0.591959	0.402059	0.968468	1.01438	none
ENSMUSG00000029102	Hgfac	1.02836	0.315564	0.23445	0.546183	0.3467	1.05147	1.01623	none
ENSMUSG00000029162	Khk	1.41805	0.71643	0.653957	1.21016	0.364152	1.50092	1.37981	none
ENSMUSG00000029166	Mapre3	1.4806	0.655118	0.575229	0.744987	0.277634	1.72536	1.37722	HVG_2n
ENSMUSG00000029178	Klf3	0.913807	1.09375	0.85313	0.29208	1.08747	0.979422	0.88352	none
ENSMUSG00000029190	D5Ertd579e	0.521461	0.590881	0.448106	0.530931	0.557964	0.564442	0.502156	none
ENSMUSG00000029203	Ube2k	0.787108	0.95177	0.974906	0.736355	1.1231	0.861341	0.751588	none
ENSMUSG00000029227	Fip1l1	0.80682	0.30337	0.633992	0.337966	0.602898	0.730706	0.831851	none
ENSMUSG00000029245	Epha5	1.07979	1.31803	0.999076	0.762182	1.54023	1.22078	1.01698	none
ENSMUSG00000029247	Paics	1.67559	2.69106	2.32668	1.59868	3.44776	1.82781	1.61142	HVG_2n
ENSMUSG00000029250	Polr2b	0.432542	0.615555	0.579037	0.204366	0.580032	0.385887	0.451574	none
ENSMUSG00000029283	Cdc7	1.71257	2.80619	1.57595	1.48034	2.27454	2.14978	1.5346	HVG_2n
ENSMUSG00000029291	Rufy3	0.933274	0.993055	0.817137	0.647897	0.609031	1.03388	0.885529	none
ENSMUSG00000029328	Hnrnpdl	1.48251	1.70016	0.760872	0.556253	0.63431	1.58055	1.42652	none
ENSMUSG00000029368	Alb	0.834596	0.703846	0.592518	0.875025	0.64694	0.897339	0.769124	none
ENSMUSG00000029381	Shroom3	1.15831	0.685296	0.958201	0.602471	0.990579	1.35166	1.07642	none
ENSMUSG00000029387	Gtf2h3	0.547404	0.665958	0.710807	0.252365	0.873288	0.547558	0.546382	none
ENSMUSG00000029422	Rsrc2	0.870161	0.76292	0.696134	0.952296	0.683428	0.793617	0.896151	none
ENSMUSG00000029426	Scarb2	0.859918	1.2529	0.780697	0.539238	0.523193	0.86269	0.855996	none
ENSMUSG00000029432	Nipsnap2	0.649627	0.68514	0.60014	0.572603	0.386812	0.609851	0.663011	none
ENSMUSG00000029439	Sfswap	1.23848	1.20061	0.81254	1.00408	0.631167	1.31719	1.20373	none
ENSMUSG00000029440	Psmd9	0.774621	0.292431	0.494837	0.697426	0.446926	0.795393	0.755663	none
ENSMUSG00000029445	Hpd	1.48543	0.651215	0.686909	1.53703	0.744351	1.58773	1.39722	none
ENSMUSG00000029447	Cct6a	0.886714	0.828224	0.596699	0.780064	0.720915	0.893599	0.883605	none
ENSMUSG00000029467	Atp2a2	0.555436	0.836304	0.702709	0.259685	0.731421	0.645426	0.51321	none
ENSMUSG00000029470	P2rx4	0.923236	0.852054	0.718453	0.818376	0.790777	0.781493	0.978271	none
ENSMUSG00000029499	Pxmp2	0.731943	0.10735	0.32963	0.324525	0.207819	0.827411	0.688883	none
ENSMUSG00000029512	Ulk1	0.802828	0.575481	0.336645	0.445411	0.265507	0.862812	0.776548	none
ENSMUSG00000029528	Pxn	0.863596	0.917655	0.793198	0.556038	0.754375	0.949575	0.826128	none
ENSMUSG00000029550	Sppl3	0.638024	0.762745	0.447664	0.66603	0.345771	0.639266	0.635688	none
ENSMUSG00000029563	Foxp2	0.272724	0.471687	0.42851	0.306077	0.420798	0.289426	0.265234	none
ENSMUSG00000029580	Actb	0.703433	1.05613	0.764457	1.10127	0.579715	0.734889	0.688423	none
ENSMUSG00000029597	Sds	2.66707	0.411688	0.604475	1.65241	0.734265	3.33043	2.31949	none
ENSMUSG00000029630	Cyp3a25	0.919758	0.419827	0.49088	1.16162	0.601615	1.11761	0.816272	none
ENSMUSG00000029635	Cdk8	0.764426	0.659668	0.592127	0.727829	0.706375	0.850301	0.725819	none
ENSMUSG00000029647	Pan3	0.520396	0.751638	0.63723	0.385922	0.609349	0.574734	0.495507	none
ENSMUSG00000029650	Slc46a3	0.91311	0.958397	0.359105	0.234307	0.568945	0.8637	0.931256	none
ENSMUSG00000029655	N4bp2l2	1.72198	2.82782	2.70051	2.46994	3.13138	1.90399	1.64621	HVG_2n
ENSMUSG00000029669	Tspan12	1.37354	0.454128	0.519915	0.502675	0.462224	1.42191	1.34141	none
ENSMUSG00000029673	Auts2	4.28948	4.34223	4.92695	3.38243	3.58937	4.23969	4.30836	HVG_both
ENSMUSG00000029686	Cul1	0.768342	0.766112	0.482022	0.518849	0.495044	0.81769	0.744951	none
ENSMUSG00000029716	Tfr2	0.823763	0.384045	0.32894	0.967477	0.294897	0.839594	0.811229	none
ENSMUSG00000029723	Tsc22d4	0.818733	1.19271	1.43274	0.950849	1.52309	0.999356	0.73682	none
ENSMUSG00000029761	Cald1	1.17426	0.758724	0.98076	0.848906	0.740048	1.37868	1.08127	none
ENSMUSG00000029763	Exoc4	1.05291	1.37321	1.03323	1.57641	1.32209	1.27932	0.952893	none
ENSMUSG00000029767	Calu	0.867887	1.04084	0.753967	0.297795	0.802775	0.84359	0.877539	none
ENSMUSG00000029772	Ahcyl2	0.515762	0.70079	0.44539	0.274531	0.561065	0.605764	0.473899	none
ENSMUSG00000029776	Hibadh	0.609038	0.34245	0.421513	0.570754	0.252513	0.581738	0.611459	none
ENSMUSG00000029802	Abcg2	0.535018	0.558075	0.507553	0.518113	0.501621	0.530381	0.534666	none
ENSMUSG00000029823	Luc7l2	0.307029	0.356293	0.197918	0.239701	0.133044	0.343631	0.289948	none
ENSMUSG00000029838	Ptn	0.304229	0.39801	0.469174	0.216295	0.447836	0.336125	0.289563	none
ENSMUSG00000029911	Ssbp1	1.0694	0.237339	0.489178	0.740846	0.688733	0.974952	1.10573	none
ENSMUSG00000029919	Hpgds	0.501898	0.671215	0.623611	0.267985	0.819249	0.588864	0.460839	none
ENSMUSG00000030002	Dusp11	0.997624	0.278656	0.503879	0.611664	0.251035	0.927118	1.02181	none
ENSMUSG00000030016	Zfp638	0.72108	0.773377	0.537799	0.744864	0.496362	0.82203	0.676059	none
ENSMUSG00000030041	M1ap	0.898578	0.739588	0.977517	1.09633	1.45156	0.901295	0.897009	none
ENSMUSG00000030057	Cnbp	0.973902	0.716909	0.617114	1.06095	0.441605	0.823607	1.02755	none
ENSMUSG00000030082	Sec61a1	1.12434	2.14213	0.659319	0.960196	0.883698	1.12923	1.12219	none
ENSMUSG00000030088	Aldh1l1	0.721699	0.254853	0.21862	0.527079	0.246321	0.782576	0.69486	none
ENSMUSG00000030096	Slc6a6	0.585404	1.20022	0.287183	0.38814	0.452772	0.558953	0.593642	none
ENSMUSG00000030102	Itpr1	1.76192	0.889131	1.50828	0.985324	1.70207	1.98999	1.66347	HVG_2n
ENSMUSG00000030104	Edem1	0.862812	1.02339	1.0309	0.37482	1.34351	0.9843	0.809583	none
ENSMUSG00000030126	Tmcc1	1.06876	1.73554	1.10982	0.779825	1.2553	1.25678	0.987999	none
ENSMUSG00000030166	Rad52	0.846539	1.01542	1.17985	0.437764	1.59752	1.00155	0.775593	none
ENSMUSG00000030172	Erc1	1.84353	3.78699	2.88966	1.10825	2.83847	2.31718	1.65386	HVG_2n
ENSMUSG00000030199	Etv6	1.43476	1.75691	1.27245	1.32949	1.41181	1.7196	1.31774	HVG_2n
ENSMUSG00000030201	Lrp6	1.19662	1.44034	0.938224	1.58238	0.784127	1.41161	1.1042	none
ENSMUSG00000030228	Pik3c2g	0.520861	0.676432	0.909544	0.380597	0.901382	0.599876	0.48392	none
ENSMUSG00000030231	Plekha5	1.33042	2.58965	1.58733	1.21663	2.11411	1.61141	1.21207	none
ENSMUSG00000030236	Slco1b2	1.32003	0.257882	0.393881	1.13029	0.442956	1.25466	1.21846	none
ENSMUSG00000030237	Slco1a4	0.83347	0.238165	0.258672	0.247124	0.176137	0.9554	0.779911	none
ENSMUSG00000030244	Gys2	1.21763	0.409847	0.407263	0.969442	0.268029	1.1942	1.22777	none
ENSMUSG00000030256	Bhlhe41	1.718	3.23278	3.167	2.18602	5.85534	2.10838	1.55263	HVG_2n
ENSMUSG00000030259	Rassf8	0.911953	0.162604	0.53622	0.685185	0.442909	0.927836	0.904423	none
ENSMUSG00000030313	Dennd5b	1.00581	1.12378	1.05767	1.02522	1.31548	1.25101	0.900674	none
ENSMUSG00000030314	Atg7	0.698122	0.901349	0.530917	0.53198	0.468462	0.614243	0.729138	none
ENSMUSG00000030315	Vgll4	1.0865	0.90174	0.537666	1.02613	0.883472	1.20838	1.02989	none
ENSMUSG00000030330	Ing4	0.824317	0.128321	0.726423	0.260493	1.08892	0.74959	0.850497	none
ENSMUSG00000030347	D6Wsu163e	0.649068	0.867014	0.727117	0.49388	0.83552	0.766714	0.592163	none
ENSMUSG00000030359	Pzp	0.875545	1.85825	1.36209	0.844298	1.68936	1.02723	0.807929	none
ENSMUSG00000030378	Sult2a8	0.65669	0.297062	0.187488	0.496654	0.198963	0.617994	0.625946	none
ENSMUSG00000030382	Slc27a5	0.683246	0.370363	0.412724	0.937182	0.442334	0.744151	0.654135	none
ENSMUSG00000030397	Mark4	0.8246	1.05379	0.631764	0.499451	1.2857	0.576726	0.918133	none
ENSMUSG00000030465	Psd3	1.54735	2.10409	2.4463	1.51386	1.60301	1.90521	1.40015	HVG_2n
ENSMUSG00000030513	Pcsk6	0.866042	1.78015	1.3994	0.844463	1.69663	0.983181	0.814735	none
ENSMUSG00000030516	Tjp1	0.80803	1.58122	1.1993	0.479811	1.15731	0.930863	0.749837	none
ENSMUSG00000030519	Apba2	0.6792	0.922393	0.906656	0.453114	1.11394	0.731986	0.655945	none
ENSMUSG00000030555	Ttc23	1.79256	3.84726	2.12995	1.28491	2.33899	2.01992	1.69768	HVG_2n
ENSMUSG00000030583	Sipa1l3	0.687491	0.664684	0.506448	0.435403	0.739702	0.657666	0.69711	none
ENSMUSG00000030615	Tmem126a	0.630396	0.577424	0.634013	0.216975	0.598796	0.654558	0.619254	none
ENSMUSG00000030629	Zfand6	0.235221	0.402201	0.316594	0.302785	0.366752	0.259816	0.223591	none
ENSMUSG00000030630	Fah	0.853784	0.304878	0.399382	0.58667	0.371827	0.961528	0.800378	none
ENSMUSG00000030649	Anapc15	0.9409	2.65209	1.89902	0.694467	2.83063	0.988879	0.919826	none
ENSMUSG00000030660	Pik3c2a	0.306403	0.372542	0.343511	0.126857	0.442265	0.350369	0.283387	none
ENSMUSG00000030663	1110004F10Rik	0.277165	0.389288	0.357854	0.378492	0.40335	0.331313	0.249749	none
ENSMUSG00000030688	Stard10	0.701276	0.187806	0.258229	0.791477	0.320935	0.689744	0.699779	none
ENSMUSG00000030691	Fchsd2	0.969426	0.962938	1.07809	0.74012	0.839917	1.12363	0.901352	none
ENSMUSG00000030751	Psma1	0.958395	0.704551	0.881788	0.712949	0.815492	0.799286	1.01841	none
ENSMUSG00000030779	Rbbp6	0.768374	1.086	0.489496	0.520848	0.319194	0.797518	0.751372	none
ENSMUSG00000030805	Stx4a	1.34499	2.8414	2.52444	0.900305	2.92504	1.21927	1.3998	none
ENSMUSG00000030815	Phkg2	1.07951	0.301871	0.632597	0.267054	0.478209	1.09377	1.07084	none
ENSMUSG00000030816	Rnf40	0.629429	0.661646	0.843326	0.475821	1.84582	0.621354	0.63287	none
ENSMUSG00000030822	Prr14	0.901388	0.624452	0.73563	0.309556	0.586397	0.946066	0.880503	none
ENSMUSG00000030834	Abcc6	0.944861	0.366182	0.256804	0.332097	0.314696	1.05938	0.893453	none
ENSMUSG00000030846	Tial1	1.09646	1.1281	0.563305	0.299109	0.428612	1.03931	1.10623	none
ENSMUSG00000030849	Fgfr2	0.900915	1.1266	1.45225	1.32542	1.28587	0.995607	0.854125	none
ENSMUSG00000030852	Tacc2	0.638668	0.54635	0.197922	0.494438	0.398128	0.711775	0.606032	none
ENSMUSG00000030895	Hpx	0.80017	0.704965	0.577483	1.30021	0.458649	1.04756	0.673033	none
ENSMUSG00000030921	Trim30a	0.815743	2.01807	1.29667	0.887186	1.10073	0.931854	0.756998	none
ENSMUSG00000030930	Chst15	0.408695	0.784279	1.78462	1.00167	1.59847	0.249131	0.463861	none
ENSMUSG00000030935	Acsm3	1.39169	0.632986	0.460653	0.50971	0.343731	1.50987	1.33984	none
ENSMUSG00000030967	Zranb1	1.21264	2.2454	1.01238	1.34289	0.974299	1.39794	1.13439	none
ENSMUSG00000030982	9030624J02Rik	1.06693	1.93052	1.60992	0.685092	1.88946	1.00264	1.09464	none
ENSMUSG00000030987	Stim1	0.783396	0.988652	0.987911	0.581783	0.881961	0.907029	0.726055	none
ENSMUSG00000030990	Pgap2	0.796303	1.45771	0.800065	0.322799	0.96487	0.744062	0.814208	none
ENSMUSG00000030994	D7Ertd443e	0.643791	1.02653	0.796288	0.247376	0.900232	0.624017	0.651573	none
ENSMUSG00000031012	Cask	1.89707	1.73438	1.60927	1.10713	1.90955	2.08765	1.81671	HVG_both
ENSMUSG00000031022	BC051019	0.806974	1.21353	0.978571	0.544462	1.41013	0.870506	0.779234	none
ENSMUSG00000031028	Tub	0.916645	1.05802	0.970216	0.263888	1.14702	1.04832	0.859413	none
ENSMUSG00000031129	Slc9a9	0.330078	1.39818	0.983403	0.986822	0.908393	0.332553	0.328947	none
ENSMUSG00000031167	Rbm3	0.537508	0.671524	0.525525	0.415177	0.498447	0.617677	0.500076	none
ENSMUSG00000031292	Cdkl5	0.951917	1.07704	0.87188	0.597746	1.24417	1.06581	0.902604	none
ENSMUSG00000031293	Rs1	0.852617	1.05178	0.846956	0.54047	1.19402	0.912363	0.826401	none
ENSMUSG00000031314	Taf1	0.533136	0.733086	0.549484	0.0930231	0.740612	0.696275	0.452336	none
ENSMUSG00000031353	Rbbp7	0.789705	0.976452	1.07661	0.124822	1.44064	1.01289	0.688673	none
ENSMUSG00000031392	Irak1	0.753599	0.840543	0.644935	0.313893	0.397238	0.693724	0.773907	none
ENSMUSG00000031445	Proz	0.65985	0.191078	0.121868	1.03456	0.142737	0.665747	0.655133	none
ENSMUSG00000031447	Lamp1	1.14336	2.6357	0.972786	1.72807	0.776441	1.18635	1.12484	none
ENSMUSG00000031511	Arhgef7	0.750682	0.372775	0.639678	0.462417	0.733349	0.76132	0.745855	none
ENSMUSG00000031523	Dlc1	0.650067	0.902295	0.795327	0.651999	0.829754	0.763562	0.598349	none
ENSMUSG00000031529	Tnks	1.72917	1.95611	1.69263	1.25944	1.55241	2.10742	1.56833	HVG_2n
ENSMUSG00000031545	Gpat4	0.508217	0.527489	0.819907	0.093752	1.17817	0.550781	0.489021	none
ENSMUSG00000031549	Ido2	0.634613	0.554383	0.585321	0.377807	0.580495	0.687859	0.610822	none
ENSMUSG00000031586	Rbpms	1.06886	0.75094	1.07935	0.845735	1.08647	1.32411	0.959232	none
ENSMUSG00000031596	Slc7a2	0.564754	0.216416	0.129426	0.370627	0.164507	0.686193	0.508217	none
ENSMUSG00000031601	Cnot7	0.817945	0.919087	0.232104	0.839681	0.419774	0.767942	0.835222	none
ENSMUSG00000031626	Sorbs2	1.39249	0.906214	0.856003	1.28914	1.09767	1.60224	1.30494	none
ENSMUSG00000031627	Irf2	0.820243	1.38584	0.522053	0.565923	0.577811	0.956516	0.76022	none
ENSMUSG00000031634	Ufsp2	1.13097	1.65638	1.4029	0.621912	1.38317	1.30169	1.05318	none
ENSMUSG00000031657	Heatr3	1.76181	2.6444	2.70057	1.12284	3.48565	1.83458	1.72927	HVG_both
ENSMUSG00000031672	Got2	0.79742	0.510796	0.414013	0.497217	0.637251	0.684167	0.838327	none
ENSMUSG00000031700	Gpt2	0.543862	0.415589	0.305094	0.458866	0.401872	0.56407	0.534766	none
ENSMUSG00000031703	Itfg1	0.694497	0.802195	0.692884	0.482122	0.744122	0.758657	0.666172	none
ENSMUSG00000031722	Hp	1.15276	0.847499	0.778197	1.50951	0.615394	1.45558	1.01554	none
ENSMUSG00000031725	Ces1f	0.741699	0.116188	0.16668	0.418297	0.156195	0.802951	0.71087	none
ENSMUSG00000031731	Ap1g1	1.05303	1.01559	0.687254	0.417386	0.946404	1.21225	0.984601	none
ENSMUSG00000031753	Cog4	2.92918	6.54611	3.80304	2.22681	6.88857	3.75956	2.59338	HVG_both
ENSMUSG00000031767	Nudt7	0.635402	1.08607	0.532018	0.67425	0.761034	0.750995	0.58212	none
ENSMUSG00000031770	Herpud1	1.36118	0.671227	0.389824	1.02349	0.602223	1.42678	1.32197	none
ENSMUSG00000031782	Coq9	0.901724	0.243401	0.369761	1.0011	0.479231	0.971329	0.871395	none
ENSMUSG00000031818	Cox4i1	0.862628	0.820002	0.504227	0.994801	0.453408	0.882189	0.853891	none
ENSMUSG00000031822	Gse1	0.725929	0.641262	0.741026	0.318509	0.547013	0.788807	0.698063	none
ENSMUSG00000031826	Usp10	0.851513	0.231596	0.419047	0.566029	0.355307	0.786822	0.87726	none
ENSMUSG00000031901	Dus2	0.511568	1.1394	0.722159	0.58211	0.879084	0.63849	0.449788	none
ENSMUSG00000031902	Nfatc3	0.725304	0.886783	0.835843	0.408844	0.911381	0.745437	0.714676	none
ENSMUSG00000031930	Wwp2	0.573623	0.765091	0.745224	0.606783	1.01942	0.597501	0.563156	none
ENSMUSG00000031939	Taf1d	0.886022	0.650375	0.538479	0.679072	0.376586	0.853004	0.896406	none
ENSMUSG00000031951	Tmem231	0.747359	0.919151	1.01155	0.441578	0.934076	0.760003	0.741509	none
ENSMUSG00000031960	Aars	0.735361	0.61535	0.763251	0.602758	0.927369	0.755552	0.724049	none
ENSMUSG00000031967	Afg3l1	0.893101	0.558787	0.5104	0.399122	0.395197	0.949918	0.868205	none
ENSMUSG00000031996	Aplp2	1.17151	0.623238	0.871865	1.16888	0.547769	1.24117	1.13936	none
ENSMUSG00000032014	Oaf	1.43125	0.33065	0.562061	1.6861	0.453957	1.66759	1.32714	none
ENSMUSG00000032036	Kirrel3	0.561082	0.842974	0.642157	0.768357	0.785255	0.65677	0.516794	none
ENSMUSG00000032038	St3gal4	1.55948	2.83948	2.03529	1.39556	1.48133	1.85104	1.43496	HVG_2n
ENSMUSG00000032079	Apoa5	0.982192	0.307347	0.475666	1.18625	0.471951	1.07337	0.939416	none
ENSMUSG00000032081	Apoc3	1.84428	1.66805	1.33897	3.16969	1.56419	2.32605	1.65261	HVG_2n
ENSMUSG00000032083	Apoa1	1.64512	1.76149	1.41952	1.91457	1.52053	2.04741	1.4718	HVG_2n
ENSMUSG00000032086	Bace1	0.70592	1.92969	1.40604	0.764527	1.73518	0.89585	0.614242	none
ENSMUSG00000032096	Arcn1	0.50033	0.553525	0.66923	0.387224	0.709467	0.598728	0.453904	none
ENSMUSG00000032114	Slc37a4	1.41013	1.73124	0.379117	1.14384	0.496188	1.4536	1.39065	none
ENSMUSG00000032116	Stt3a	0.403586	0.593762	0.416536	0.383182	0.545831	0.517742	0.343192	none
ENSMUSG00000032126	Hmbs	1.25242	2.17474	1.94813	1.1255	2.84478	1.30611	1.22901	none
ENSMUSG00000032178	Ilf3	1.5251	2.86954	1.58898	0.953681	2.70388	1.7435	1.43281	HVG_2n
ENSMUSG00000032185	Carm1	0.889197	0.757486	0.859936	0.794213	0.937665	0.933067	0.870139	none
ENSMUSG00000032193	Ldlr	0.717178	0.449863	0.657209	0.42085	0.858544	0.770931	0.690482	none
ENSMUSG00000032204	Aqp9	1.03354	0.62854	0.497097	0.774346	0.531291	0.983874	1.02886	none
ENSMUSG00000032212	Sltm	1.19081	1.79293	1.48048	0.505525	1.53684	1.35996	1.11887	none
ENSMUSG00000032216	Nedd4	1.10388	0.838299	1.15138	0.893804	1.06272	1.19695	1.06117	none
ENSMUSG00000032228	Tcf12	0.705592	0.753138	0.76628	0.687735	0.701965	0.816279	0.655799	none
ENSMUSG00000032263	Bckdhb	0.449662	0.183166	0.275661	0.278322	0.180818	0.472835	0.438886	none
ENSMUSG00000032264	Zw10	0.92574	1.35823	1.05977	0.418727	1.35899	1.06716	0.864319	none
ENSMUSG00000032267	Usp28	0.798464	1.52095	0.69638	0.753658	0.782108	0.804391	0.79584	none
ENSMUSG00000032271	Nnmt	0.833652	0.139714	0.286557	0.385642	0.514209	1.01155	0.753684	none
ENSMUSG00000032290	Ptpn9	1.12214	1.42235	1.30268	0.852925	1.66061	1.31476	1.04023	none
ENSMUSG00000032307	Ube2q2	0.764237	1.07077	1.07224	0.36609	1.12472	0.923127	0.68977	none
ENSMUSG00000032310	Cyp1a2	0.705121	0.531154	0.407218	1.00892	0.385054	0.499219	0.772747	none
ENSMUSG00000032314	Etfa	0.401038	0.776972	0.566295	0.143002	0.659975	0.454948	0.375832	none
ENSMUSG00000032330	Cox7a2	0.828231	0.488276	0.398492	1.08071	0.393944	0.919214	0.788335	none
ENSMUSG00000032336	Nptn	0.973163	1.54248	0.982533	1.16542	1.04167	0.924145	0.986904	none
ENSMUSG00000032350	Gclc	0.534763	0.237335	0.0844944	0.241192	0.163918	0.652256	0.479572	none
ENSMUSG00000032363	Adamts7	0.503803	0.893616	0.679451	0.528904	0.630019	0.646183	0.432079	none
ENSMUSG00000032380	Dapk2	0.720321	0.265108	0.803394	0.506146	0.618014	0.772937	0.695548	none
ENSMUSG00000032384	Csnk1g1	0.672544	0.881361	0.882406	0.349336	0.919915	0.755651	0.635298	none
ENSMUSG00000032386	Trip4	0.507619	0.773384	0.681188	0.222305	0.786903	0.526705	0.49923	none
ENSMUSG00000032387	Rbpms2	0.820179	0.168907	0.375205	0.327077	0.675335	0.79822	0.827244	none
ENSMUSG00000032400	Zwilch	0.585452	0.712016	0.782938	0.183886	0.964614	0.712922	0.524681	none
ENSMUSG00000032407	U2surp	0.731422	1.17936	0.826605	0.773095	0.961575	0.864167	0.671309	none
ENSMUSG00000032410	Xrn1	0.703797	0.746015	0.671324	0.437462	0.92963	0.72613	0.692132	none
ENSMUSG00000032420	Nt5e	0.53078	0.802222	0.782045	0.242355	0.796546	0.585169	0.504574	none
ENSMUSG00000032443	Zcwpw2	0.55035	1.04741	0.622981	0.089746	0.852832	0.619335	0.51864	none
ENSMUSG00000032479	Map4	0.804734	0.87149	0.860577	0.639738	0.76832	1.0409	0.696127	none
ENSMUSG00000032481	Smarcc1	1.07787	2.0081	1.12529	1.33919	1.35257	1.10228	1.06553	none
ENSMUSG00000032485	Scap	2.20741	0.68796	0.724717	1.60726	0.754992	2.1596	2.1835	HVG_both
ENSMUSG00000032518	Rpsa	0.770235	0.744346	0.785713	1.37328	0.642153	0.872111	0.724975	none
ENSMUSG00000032525	Nktr	1.0554	1.05419	1.02485	0.338364	0.889043	1.19335	0.993564	none
ENSMUSG00000032554	Trf	0.96983	0.908483	0.719122	0.948667	0.634054	1.1499	0.889669	none
ENSMUSG00000032570	Atp2c1	0.692819	0.934995	0.671491	0.373598	0.679779	0.790055	0.6494	none
ENSMUSG00000032575	Manf	0.827472	1.40261	0.645699	0.469032	0.681976	0.861405	0.812473	none
ENSMUSG00000032580	Rbm5	1.09141	0.867731	0.692464	0.564904	0.914877	0.999599	1.10477	none
ENSMUSG00000032582	Rbm6	0.785469	1.59735	0.737349	0.462265	1.06765	0.868608	0.748488	none
ENSMUSG00000032591	Mst1	2.11806	0.477951	0.452646	0.940599	0.552985	2.2894	2.01526	HVG_both
ENSMUSG00000032594	Ip6k1	1.45738	1.54111	0.758502	0.500302	1.13136	1.76847	1.3292	HVG_2n
ENSMUSG00000032601	Prkar2a	0.862866	0.935785	0.754453	0.908664	1.16231	0.923347	0.835858	none
ENSMUSG00000032606	Nicn1	0.765431	1.3602	1.96976	0.367142	2.65541	0.739495	0.776506	none
ENSMUSG00000032612	Usp4	0.862114	0.975056	0.640133	0.737695	0.589195	0.907536	0.84106	none
ENSMUSG00000032621	Srek1	0.552497	0.558691	0.4255	0.343198	0.4344	0.569044	0.544262	none
ENSMUSG00000032633	Flcn	0.971028	0.393572	0.802895	0.509632	0.511359	0.972952	0.966583	none
ENSMUSG00000032702	Kank1	0.870792	0.97573	0.79496	0.9436	0.805458	0.910579	0.847076	none
ENSMUSG00000032712	2810474O19Rik	0.470524	0.689509	0.460684	0.358696	0.589192	0.497766	0.458397	none
ENSMUSG00000032724	Abtb2	1.01553	0.337939	0.361069	0.496301	0.450614	0.930449	1.04205	none
ENSMUSG00000032754	Slc8b1	0.769271	0.974767	0.23534	0.589338	0.415442	0.780533	0.762864	none
ENSMUSG00000032769	Trpa1	0.490372	0.544198	0.558125	0.066821	0.703285	0.557454	0.459416	none
ENSMUSG00000032826	Ank2	5.81533	6.78874	7.25807	4.92868	8.7757	6.72485	5.45303	HVG_both
ENSMUSG00000032827	Ppp1r9a	0.836898	1.02439	0.797442	0.648994	0.761084	0.996606	0.763683	none
ENSMUSG00000032849	Abcc4	0.670743	0.790301	0.72653	0.204235	0.971529	0.682919	0.664707	none
ENSMUSG00000032850	Rnft2	0.574745	0.936883	0.791466	0.8005	1.05008	0.500994	0.60374	none
ENSMUSG00000032897	Nfyc	0.356577	0.774495	0.575297	0.302233	0.74819	0.407691	0.332033	none
ENSMUSG00000032913	Lrig2	1.77731	2.48848	2.34076	1.70626	1.93011	1.98037	1.68464	HVG_2n
ENSMUSG00000033009	Ogfod1	1.03953	1.18162	1.51474	0.758697	1.97527	1.27228	0.939446	none
ENSMUSG00000033022	Cdo1	0.438539	0.239918	0.358593	0.712235	0.465793	0.432438	0.431451	none
ENSMUSG00000033106	Slc7a6os	0.732251	0.845455	0.630539	0.329796	0.565809	0.819616	0.693498	none
ENSMUSG00000033174	Mgll	1.10469	0.783556	0.480792	0.936319	0.670036	1.33728	1.00069	none
ENSMUSG00000033222	Ttf2	0.655375	0.753759	0.703924	0.90545	0.91735	0.645601	0.659439	none
ENSMUSG00000033257	Ttll4	0.696524	0.278032	0.643392	0.423758	0.744131	0.721095	0.685432	none
ENSMUSG00000033308	Dpyd	0.393453	0.679775	0.456209	0.280387	0.540229	0.463947	0.358293	none
ENSMUSG00000033318	Gstt2	0.776203	0.465634	0.584055	0.411938	0.314772	0.959206	0.694098	none
ENSMUSG00000033335	Dnm2	1.06738	1.63702	0.964608	1.13854	1.23694	1.01794	1.08235	none
ENSMUSG00000033355	Rtp4	0.794753	0.694323	0.61002	0.417618	0.579861	0.851533	0.769252	none
ENSMUSG00000033364	Usp37	0.838586	1.46011	1.28017	1.38325	1.32733	0.976521	0.773765	none
ENSMUSG00000033373	Fntb	0.671263	0.978656	0.716007	0.712879	0.919003	0.766856	0.625814	none
ENSMUSG00000033379	Atp6v0b	0.957111	1.4394	0.791979	0.47087	0.667208	1.03124	0.924286	none
ENSMUSG00000033416	Gucd1	0.661851	0.36219	0.334082	0.352976	0.339542	0.702023	0.636011	none
ENSMUSG00000033427	Upb1	0.888158	0.246884	0.300493	0.410736	0.30869	0.946162	0.852374	none
ENSMUSG00000033499	Larp4b	0.676224	0.560155	0.418474	0.401004	0.447781	0.681504	0.671856	none
ENSMUSG00000033540	Idua	1.0447	0.249586	0.789997	1.05506	0.431127	1.1066	1.018	none
ENSMUSG00000033577	Myo6	1.61849	1.69051	1.78529	0.875687	1.5572	1.73845	1.56316	HVG_2n
ENSMUSG00000033596	Rfwd3	0.528877	0.724963	0.754461	0.300354	0.776403	0.653568	0.467954	none
ENSMUSG00000033623	Pcgf3	0.575538	1.38824	1.04093	0.631154	1.3482	0.652814	0.540555	none
ENSMUSG00000033634	Nat8f2	0.997403	0.304422	0.328316	0.862933	0.317509	0.946251	1.0085	none
ENSMUSG00000033671	Cep350	0.66271	0.600719	0.372802	0.13611	0.350357	0.743498	0.626563	none
ENSMUSG00000033720	Sfxn5	0.63003	0.689918	0.148497	0.317466	0.264661	0.714232	0.592205	none
ENSMUSG00000033740	St18	2.06059	2.20291	2.33876	0.711758	2.74976	2.32841	1.94802	HVG_both
ENSMUSG00000033760	Rbm4b	0.990831	0.764653	0.424119	0.421193	1.07717	1.06861	0.956986	none
ENSMUSG00000033767	Tmem131l	0.787388	0.673741	0.424438	0.602836	0.461164	0.780263	0.789198	none
ENSMUSG00000033788	Dysf	1.00134	2.66546	2.03853	1.5039	1.88901	0.946246	1.0251	none
ENSMUSG00000033831	Fgb	0.727412	0.415838	0.32937	1.18561	0.46225	0.830811	0.681369	none
ENSMUSG00000033860	Fgg	0.66693	0.556451	0.225647	0.710165	0.249692	0.740132	0.633074	none
ENSMUSG00000033885	Pxk	0.424013	0.477322	0.342235	0.1608	0.36275	0.407467	0.430575	none
ENSMUSG00000033943	Mga	0.741679	0.855572	0.59777	0.420714	0.427062	0.765994	0.730715	none
ENSMUSG00000034006	Pqlc1	1.76874	0.497382	0.691566	1.91289	0.604902	1.8229	1.73429	HVG_both
ENSMUSG00000034040	Galnt17	1.21689	1.00393	1.33497	0.918418	1.83659	1.23726	1.2073	none
ENSMUSG00000034088	Hdlbp	0.820948	0.353465	0.544381	0.628898	0.548558	0.913695	0.779616	none
ENSMUSG00000034101	Ctnnd1	0.30717	0.470389	0.409394	0.168715	0.444921	0.381839	0.269097	none
ENSMUSG00000034109	Golim4	0.731173	0.366189	0.493606	0.333382	0.420883	0.603883	0.772789	none
ENSMUSG00000034120	Srsf2	1.34533	1.2114	0.768053	0.616737	0.850962	1.56186	1.24342	none
ENSMUSG00000034135	Sik3	1.39703	0.955488	1.23383	0.968115	1.04493	1.54971	1.31928	none
ENSMUSG00000034163	Zfc3h1	1.46936	1.16021	0.484376	0.77237	0.723921	1.74585	1.34994	HVG_2n
ENSMUSG00000034165	Ccnd3	0.967321	0.961388	0.661038	0.915294	1.06332	0.986186	0.957147	none
ENSMUSG00000034177	Rnf43	1.89036	0.298522	0.641317	0.974996	0.701267	1.6862	1.91997	none
ENSMUSG00000034187	Nsf	0.780711	1.11673	0.985243	0.590422	1.18822	0.891519	0.731273	none
ENSMUSG00000034206	Polq	0.858397	1.44428	1.22127	0.580023	1.33788	0.901554	0.839518	none
ENSMUSG00000034243	Golgb1	1.55484	1.13461	0.697841	0.513559	0.476535	1.63167	1.51672	none
ENSMUSG00000034252	Senp6	0.800181	0.834574	0.54161	0.35051	0.50753	0.862981	0.772568	none
ENSMUSG00000034285	Nipsnap1	1.49456	1.32319	0.579665	0.590203	0.501528	1.56066	1.46177	none
ENSMUSG00000034297	Med13	1.07094	1.22969	0.852772	0.668787	0.924185	1.11771	1.04444	none
ENSMUSG00000034310	Tmem132d	1.23356	1.84574	1.39229	0.484677	1.79072	1.28387	1.21194	none
ENSMUSG00000034329	Brip1	0.432894	0.415173	0.49466	0.180805	0.600174	0.502278	0.398904	none
ENSMUSG00000034343	Ube2f	0.949521	0.797041	0.852872	0.333728	1.17798	0.969662	0.939111	none
ENSMUSG00000034349	Smc4	1.29032	1.65463	1.97353	0.702412	1.60064	1.5139	1.19687	none
ENSMUSG00000034354	Mtmr3	0.919282	0.731657	0.709484	0.601291	0.83543	0.947423	0.90648	none
ENSMUSG00000034377	Tulp4	0.368039	0.529765	0.466535	0.411957	0.52112	0.439376	0.329693	none
ENSMUSG00000034429	Zfp707	0.925746	0.117609	0.208356	0.248291	0.22555	1.02308	0.883508	none
ENSMUSG00000034453	Polr3b	0.609774	1.21323	0.838306	0.66217	1.04715	0.735274	0.546789	none
ENSMUSG00000034522	Zfp395	1.02665	0.657491	0.328678	0.433794	0.49213	1.13914	0.978168	none
ENSMUSG00000034544	Rsrc1	0.57332	0.871208	0.46126	0.7061	0.46344	0.569623	0.572961	none
ENSMUSG00000034573	Ptpn13	0.905327	1.15759	1.0612	0.825285	1.25652	1.04271	0.845134	none
ENSMUSG00000034610	Zcchc11	0.57386	0.762872	0.668939	0.295897	0.733648	0.627736	0.549783	none
ENSMUSG00000034620	Tmem5	0.927025	1.22045	1.25421	0.214125	0.915821	0.868895	0.951505	none
ENSMUSG00000034636	Zyg11b	1.12204	1.11046	0.754603	1.18428	0.756487	1.11377	1.12468	none
ENSMUSG00000034647	Ankrd12	0.70413	1.07216	0.87371	0.974936	0.597126	0.749738	0.684133	none
ENSMUSG00000034653	Ythdc2	0.82887	1.10995	0.640218	0.842885	0.767653	0.800864	0.838692	none
ENSMUSG00000034656	Cacna1a	0.834247	0.689102	1.55824	0.853854	1.16371	0.756757	0.864721	none
ENSMUSG00000034723	Tmx4	0.617387	0.799132	0.535482	0.116653	0.786538	0.600526	0.622632	none
ENSMUSG00000034751	Mast4	2.36803	3.58146	3.50426	1.9092	3.03621	2.80142	2.19604	HVG_both
ENSMUSG00000034780	B3galt1	0.946319	1.0272	1.13991	0.695716	1.15712	1.05165	0.900015	none
ENSMUSG00000034789	Rab24	0.870339	0.788517	0.420967	0.192836	0.31559	0.932487	0.842724	none
ENSMUSG00000034801	Sos2	0.701992	0.794611	0.712796	0.697646	0.746802	0.648712	0.724107	none
ENSMUSG00000034832	Tet3	1.10686	1.67762	1.29361	0.907252	1.54588	1.12285	1.0993	none
ENSMUSG00000034892	Rps29	0.725014	0.940918	0.794102	1.10913	0.557437	0.777155	0.701706	none
ENSMUSG00000034912	Mdga2	1.03165	1.18638	1.21131	0.358961	1.10756	1.06876	1.01553	none
ENSMUSG00000034940	Synrg	0.682528	1.28968	1.14336	0.60015	1.37597	0.807404	0.624281	none
ENSMUSG00000034973	Dopey1	0.920444	1.41092	1.09511	0.433153	1.29826	1.04097	0.867925	none
ENSMUSG00000034994	Eef2	0.853589	1.12722	0.952754	0.993274	0.846597	0.968333	0.803362	none
ENSMUSG00000035000	Dpp4	0.662631	0.0993932	0.526422	0.406548	0.621484	0.715899	0.638501	none
ENSMUSG00000035027	Map2k2	0.612542	1.03047	0.861542	0.7098	0.987097	0.63031	0.604708	none
ENSMUSG00000035041	Creb3l3	0.502011	0.0968334	0.174899	0.388474	0.13295	0.546978	0.481333	none
ENSMUSG00000035047	Kri1	0.89401	1.36162	0.970431	0.505404	0.938895	0.980783	0.856271	none
ENSMUSG00000035086	Becn1	0.933424	0.918829	0.674404	0.723187	0.366479	0.911507	0.937639	none
ENSMUSG00000035161	Ints6	0.624659	0.155127	0.260556	0.392056	0.363442	0.659506	0.606036	none
ENSMUSG00000035168	Tanc1	0.615154	0.667554	0.926849	0.707283	0.765755	0.67322	0.589137	none
ENSMUSG00000035202	Lars2	0.669886	0.597298	0.800351	0.468413	0.823177	0.687861	0.645661	none
ENSMUSG00000035242	Oaz1	1.06233	1.26725	0.810369	0.910712	0.965766	0.930789	1.1117	none
ENSMUSG00000035247	Hectd1	0.881912	0.772751	0.699143	0.709217	0.734364	0.95645	0.846046	none
ENSMUSG00000035248	Zcchc6	1.74966	2.08711	1.83032	1.33726	1.60118	1.73774	1.74384	HVG_both
ENSMUSG00000035325	Sec31a	1.42776	0.625219	0.713357	0.677542	0.581762	1.46949	1.40181	none
ENSMUSG00000035455	Fignl1	0.87145	1.2849	1.16302	0.975678	1.29117	1.08076	0.766804	none
ENSMUSG00000035530	Eif1	1.44339	1.24076	1.09968	1.5883	1.15698	1.61478	1.37099	none
ENSMUSG00000035540	Gc	0.536194	0.451314	0.313365	0.663709	0.267778	0.606443	0.504233	none
ENSMUSG00000035649	Zcchc7	0.634324	0.607606	0.529198	0.648319	0.484496	0.752158	0.580523	none
ENSMUSG00000035653	Lrfn5	0.724024	0.729075	0.795355	0.70781	0.889674	0.874056	0.656491	none
ENSMUSG00000035686	Thrsp	0.944327	0.998487	1.11061	0.613928	1.25988	1.11279	0.870109	none
ENSMUSG00000035864	Syt1	0.279989	0.50005	0.423435	0.323964	0.467158	0.331266	0.253112	none
ENSMUSG00000035878	Hykk	0.948408	0.682485	0.880129	0.805839	1.32812	1.03084	0.910031	none
ENSMUSG00000035933	Cog5	1.46697	1.9215	1.99848	1.4202	2.06103	1.77251	1.33777	HVG_2n
ENSMUSG00000035949	Fbxw2	1.0465	0.854805	0.763701	0.571936	0.897921	1.07231	1.03333	none
ENSMUSG00000035954	Dock4	1.07107	1.2638	0.974424	0.597292	1.29483	1.24073	0.975285	none
ENSMUSG00000035958	Tdp2	0.991657	1.85891	1.35452	0.647668	1.67578	1.06217	0.961206	none
ENSMUSG00000035969	Rusc2	1.25111	0.188822	0.766571	0.231737	0.532751	0.988013	1.34932	none
ENSMUSG00000036023	Parp2	1.49654	1.00534	1.14811	1.31668	2.15777	1.31684	1.5726	none
ENSMUSG00000036030	Prtg	0.623245	0.933199	0.756834	0.200167	1.20288	0.680517	0.597115	none
ENSMUSG00000036091	Hyal3	0.661549	0.342041	0.206367	0.42034	0.586083	0.764147	0.615158	none
ENSMUSG00000036138	Acaa1a	1.90191	0.684568	0.911199	1.83495	0.846665	1.9758	1.82772	none
ENSMUSG00000036167	Pphln1	0.548115	0.609704	0.590613	0.230079	0.713733	0.635911	0.505007	none
ENSMUSG00000036216	Leap2	1.34313	0.611966	0.391958	1.60036	0.399162	1.11878	1.39368	none
ENSMUSG00000036218	Pdzrn4	1.39238	1.60731	1.59768	0.609947	1.55203	1.51904	1.33005	none
ENSMUSG00000036241	Ube2r2	0.868824	0.364245	0.62362	0.312026	0.372682	0.848222	0.870962	none
ENSMUSG00000036273	Lrrk2	0.975091	1.34451	1.08497	0.39481	1.58968	0.941651	0.989325	none
ENSMUSG00000036292	Gramd1c	0.843273	0.274471	0.346004	0.177418	0.227995	1.05361	0.749748	none
ENSMUSG00000036323	Srp72	0.953576	0.517461	0.560026	0.717039	0.411738	0.953638	0.953195	none
ENSMUSG00000036371	Serbp1	0.617728	1.24149	0.722348	0.25971	0.881732	0.677619	0.591048	none
ENSMUSG00000036377	C530008M17Rik	1.96233	1.92195	1.87713	2.62392	3.43575	2.16688	1.87771	HVG_both
ENSMUSG00000036452	Arhgap26	0.841004	1.08071	0.840452	0.401626	0.884683	0.984296	0.777823	none
ENSMUSG00000036528	Ppfibp2	0.990148	0.846588	1.12584	0.317271	1.3967	1.19869	0.900198	none
ENSMUSG00000036591	Arhgap21	1.93334	1.77737	2.49725	1.60278	3.33095	2.0908	1.86444	HVG_both
ENSMUSG00000036617	Etl4	1.23184	1.97324	1.2177	0.891099	1.37093	1.50201	1.11163	none
ENSMUSG00000036641	Ccdc148	1.3067	1.36857	1.61242	1.02404	2.19673	1.49385	1.22707	none
ENSMUSG00000036707	Cab39	1.21797	1.1038	1.28324	0.957116	1.79852	1.25835	1.1993	none
ENSMUSG00000036779	Papd5	0.847542	1.71966	1.11999	0.299908	1.29546	0.924355	0.8128	none
ENSMUSG00000036813	Entpd8	1.5704	0.304428	0.338591	0.607999	0.263439	1.48527	1.58956	none
ENSMUSG00000036833	Pnpla7	1.62219	1.68432	0.590687	1.62835	0.768287	1.54588	1.65286	none
ENSMUSG00000036867	Smad6	0.853111	1.44059	1.96352	0.989036	1.76086	0.748926	0.895988	none
ENSMUSG00000036879	Phkb	0.45355	0.585335	0.736847	0.349581	0.663839	0.505268	0.42999	none
ENSMUSG00000036885	Arhgef26	1.24204	2.41921	1.62506	0.701414	1.86456	1.44679	1.15416	none
ENSMUSG00000036892	Prodh2	0.666226	0.511383	0.228593	0.276778	0.24413	0.741623	0.630178	none
ENSMUSG00000036918	Ttc7	0.703133	0.479693	0.172413	0.68631	0.432533	0.730562	0.690929	none
ENSMUSG00000036932	Aifm1	0.797742	0.402963	0.372558	0.78403	0.383285	0.833453	0.781511	none
ENSMUSG00000036990	Otud4	0.885353	0.720868	1.09887	0.273792	1.33813	1.0348	0.820082	none
ENSMUSG00000037020	Wdr62	0.734332	1.13312	1.12951	0.50604	1.49449	0.765666	0.720678	none
ENSMUSG00000037053	Azgp1	0.936963	0.465053	0.475782	1.01124	0.262512	1.13855	0.848892	none
ENSMUSG00000037058	Paip2	0.764907	0.379195	0.251443	0.397741	0.245785	0.756925	0.761526	none
ENSMUSG00000037112	Sik2	0.559255	0.812577	0.744054	0.574613	0.825845	0.630144	0.526968	none
ENSMUSG00000037143	Cfap61	0.860703	0.553521	1.06549	0.401494	1.55443	0.925009	0.832726	none
ENSMUSG00000037234	Hook3	0.588297	0.563642	0.507635	0.46872	0.668626	0.632762	0.56803	none
ENSMUSG00000037236	Matr3	0.797339	1.15305	0.540666	0.617769	0.823383	0.900728	0.751755	none
ENSMUSG00000037254	Itih2	0.736645	0.162827	0.175578	0.505423	0.180275	0.788204	0.712209	none
ENSMUSG00000037266	Rsrp1	1.31129	1.52716	0.959424	1.09803	1.09543	1.5709	1.19703	none
ENSMUSG00000037270	4932438A13Rik	0.648856	0.706193	0.531545	0.523123	0.477241	0.660956	0.64052	none
ENSMUSG00000037286	Stag1	0.729148	0.914017	0.81928	0.693097	0.833651	0.819026	0.687922	none
ENSMUSG00000037326	Capn15	0.952828	1.42595	0.655119	0.999913	0.568479	0.965881	0.946693	none
ENSMUSG00000037331	Larp1	0.922583	1.02727	0.455019	0.710077	0.428321	0.984358	0.895068	none
ENSMUSG00000037363	Letm2	0.955927	0.637094	1.12243	0.770195	2.03529	0.976084	0.946729	none
ENSMUSG00000037400	Atp11b	0.395247	0.614485	0.671063	0.23745	0.665768	0.460462	0.364014	none
ENSMUSG00000037416	Dmxl1	0.630853	0.947981	0.372585	0.420425	0.27008	0.718431	0.591284	none
ENSMUSG00000037426	Depdc5	0.573641	1.04897	0.785314	0.632943	1.28904	0.530745	0.591201	none
ENSMUSG00000037458	Azin1	0.575596	0.824906	0.75382	0.385713	0.856698	0.671827	0.530646	none
ENSMUSG00000037465	Klf10	0.734879	0.929264	0.646851	0.650777	0.53011	0.843194	0.686572	none
ENSMUSG00000037470	Uggt1	0.720153	0.208777	0.75779	0.412226	0.500064	0.705708	0.724505	none
ENSMUSG00000037474	Dtl	0.791151	1.20311	1.11991	1.07813	1.36884	0.906358	0.737042	none
ENSMUSG00000037487	Ubr5	0.787497	1.00328	0.917322	0.594715	1.28281	0.898371	0.737793	none
ENSMUSG00000037519	Ppfia1	0.780365	0.90917	0.733719	0.267649	1.03388	0.95231	0.70366	none
ENSMUSG00000037533	Rapgef6	1.04428	1.42088	1.30787	0.774493	1.55179	1.14861	0.999412	none
ENSMUSG00000037536	Fbxo34	0.67192	0.834088	0.756569	0.49151	0.875623	0.769151	0.626624	none
ENSMUSG00000037541	Shank2	0.78283	0.997145	0.763627	0.799132	0.583514	0.692521	0.81571	none
ENSMUSG00000037580	Gch1	0.741498	0.331417	0.265581	0.320347	0.415155	0.811138	0.70978	none
ENSMUSG00000037583	Nr0b2	0.747426	0.161424	0.189694	0.910498	0.190975	0.779828	0.732671	none
ENSMUSG00000037605	Adgrl3	1.07152	1.69053	1.02795	0.865953	1.36527	1.15334	1.03624	none
ENSMUSG00000037646	Vps13b	0.834927	0.830032	0.670814	0.525806	1.05057	0.972582	0.7722	none
ENSMUSG00000037656	Slc20a2	0.854914	0.827389	0.491168	0.474555	0.461804	0.925708	0.822668	none
ENSMUSG00000037674	Rfx7	0.99708	0.99824	0.846221	1.0229	1.24126	1.04527	0.973627	none
ENSMUSG00000037686	Aspg	0.804635	0.125911	0.179548	0.194232	0.188455	0.942248	0.742698	none
ENSMUSG00000037709	Fam13a	0.727122	0.460924	0.605069	0.383252	0.522337	0.773085	0.704503	none
ENSMUSG00000037742	Eef1a1	1.34266	1.51981	0.839651	1.53552	0.935435	1.35515	1.32263	none
ENSMUSG00000037791	Phf12	1.16847	1.33243	1.18657	0.852874	1.52882	1.25097	1.13107	none
ENSMUSG00000037798	Mat1a	0.440563	0.09717	0.151059	0.489617	0.183374	0.485484	0.419932	none
ENSMUSG00000037818	Abhd18	0.583989	0.158597	0.308231	0.560817	0.326754	0.633169	0.561837	none
ENSMUSG00000037822	Smim14	0.894769	0.817286	0.657399	0.419382	1.12915	0.905271	0.889864	none
ENSMUSG00000037826	Ppm1k	1.26201	0.836481	0.723338	1.00601	1.0625	1.13437	1.29174	none
ENSMUSG00000037851	Iars	0.83093	0.719477	0.642656	0.747849	1.00537	0.865046	0.815355	none
ENSMUSG00000037876	Jmjd1c	0.623333	0.706958	0.733127	0.47507	0.574268	0.695341	0.590182	none
ENSMUSG00000037921	Ddx60	0.495757	0.652772	0.597849	0.297902	0.724532	0.563162	0.464304	none
ENSMUSG00000037926	Ssh2	1.3274	1.72842	1.76562	1.18282	1.94178	1.67253	1.18364	none
ENSMUSG00000037936	Scarb1	0.818907	1.10112	0.321512	0.382794	0.294148	0.819401	0.815783	none
ENSMUSG00000037965	Zc3h7a	0.614502	0.714479	0.782227	0.759419	0.96636	0.670383	0.58492	none
ENSMUSG00000037990	Sh3rf3	0.38422	0.607422	0.456175	0.209656	0.547519	0.450678	0.351828	none
ENSMUSG00000038013	Wipf2	0.845555	0.593984	0.660243	0.298385	0.615092	0.866345	0.835378	none
ENSMUSG00000038060	Dlec1	0.634674	0.38621	0.293871	0.598736	0.268628	0.564594	0.640026	none
ENSMUSG00000038095	Sbno1	0.81582	1.29765	0.886523	1.1848	0.815441	0.827999	0.808242	none
ENSMUSG00000038112	AW551984	0.804011	0.907307	0.87919	0.541521	1.168	0.783586	0.811625	none
ENSMUSG00000038127	Ccdc50	1.02511	0.932376	0.636508	0.71662	0.725811	1.03886	1.01224	none
ENSMUSG00000038145	Snrk	1.1751	1.05516	1.28733	0.600085	1.48158	0.885931	1.28105	none
ENSMUSG00000038217	Tlcd2	0.843118	0.348509	0.410589	0.574477	0.262365	0.86313	0.82934	none
ENSMUSG00000038224	Serpinf2	0.826135	0.646057	0.355683	1.27659	0.226865	0.862535	0.809833	none
ENSMUSG00000038235	F11r	1.35297	1.01188	1.18992	1.60599	1.37815	1.47765	1.29856	none
ENSMUSG00000038290	Smg6	0.84625	0.844507	0.901464	0.728794	0.941004	0.970277	0.791412	none
ENSMUSG00000038331	Satb2	0.55957	0.824196	0.740622	0.40902	0.793141	0.554398	0.561465	none
ENSMUSG00000038344	Txlng	1.30218	0.847732	0.981747	0.918598	1.08678	1.30267	1.27302	none
ENSMUSG00000038352	Arl5c	0.697793	0.420994	0.309332	0.501402	0.375491	0.758053	0.671021	none
ENSMUSG00000038366	Lasp1	0.960313	0.227288	0.528218	0.418035	0.432051	0.952366	0.960553	none
ENSMUSG00000038375	Trp53inp2	0.743137	1.2698	0.615392	1.01289	0.684475	0.75908	0.734198	none
ENSMUSG00000038393	Txnip	0.617056	1.51901	1.3984	0.554628	0.681824	0.671881	0.592291	none
ENSMUSG00000038462	Uqcrfs1	0.725978	1.26916	0.970538	0.783952	1.11102	0.882835	0.652228	none
ENSMUSG00000038495	Otud7b	0.817223	0.343021	0.310213	0.195465	0.442592	0.930945	0.767156	none
ENSMUSG00000038497	Tmco3	0.68187	1.1099	0.795082	0.539345	1.01161	0.74578	0.653495	none
ENSMUSG00000038521	C1s1	1.67642	0.55129	0.593541	1.33798	0.66436	2.16681	1.47899	HVG_2n
ENSMUSG00000038533	Cbfa2t2	0.62351	0.681618	0.590535	0.261364	0.681312	0.781626	0.548841	none
ENSMUSG00000038535	Zfp280d	0.626798	0.648466	0.358905	0.440231	0.275105	0.679759	0.602881	none
ENSMUSG00000038563	Efl1	1.59772	2.40915	2.13255	0.301481	2.5914	1.75181	1.53293	HVG_2n
ENSMUSG00000038587	Akap12	0.585593	0.585827	0.547307	0.37477	0.685135	0.60846	0.575547	none
ENSMUSG00000038611	Phrf1	0.895721	2.16672	1.00455	0.371435	1.29505	0.99227	0.853489	none
ENSMUSG00000038648	Creb3l2	0.709433	0.324417	0.464898	0.273059	0.507746	0.762226	0.685841	none
ENSMUSG00000038664	Herc1	0.512803	0.581112	0.548633	0.325616	0.590241	0.595787	0.472939	none
ENSMUSG00000038685	Rtel1	1.44165	2.42347	1.93533	0.971041	2.41493	1.66841	1.34755	none
ENSMUSG00000038690	Atp5j2	0.632518	0.756435	0.310427	0.579625	0.572856	0.639794	0.627902	none
ENSMUSG00000038696	Mapkap1	0.697734	0.843875	0.515794	0.729977	0.66571	0.768835	0.666006	none
ENSMUSG00000038704	Aspdh	1.58567	0.842138	0.513267	0.544824	0.336139	1.76453	1.5082	HVG_2n
ENSMUSG00000038705	Gmeb2	0.483769	0.546244	0.546786	0.102718	0.811643	0.551575	0.452196	none
ENSMUSG00000038718	Pbx3	1.4584	2.3927	2.16597	0.859265	2.02039	1.81025	1.31405	HVG_2n
ENSMUSG00000038733	Wdr26	0.528869	0.563717	0.302766	0.65781	0.3554	0.58646	0.502875	none
ENSMUSG00000038745	Nlrp6	2.16697	0.646711	0.745303	2.04754	0.638113	2.60612	1.95299	HVG_both
ENSMUSG00000038759	Nup205	0.918128	0.762605	1.09193	0.78567	1.38614	0.950836	0.903344	none
ENSMUSG00000038766	Gabpb2	0.736638	0.924002	0.878584	0.5342	0.737711	0.699203	0.752582	none
ENSMUSG00000038773	Kdm3b	0.619619	0.921607	0.816591	0.212431	1.01863	0.723749	0.572324	none
ENSMUSG00000038774	Ascc3	0.219966	0.35156	0.282752	0.343316	0.311576	0.259506	0.198501	none
ENSMUSG00000038844	Kif16b	0.735317	0.624304	0.882969	0.530898	1.09549	0.926026	0.646131	none
ENSMUSG00000038859	Baiap2l1	0.581357	0.375788	0.305468	0.25421	0.181813	0.612703	0.567363	none
ENSMUSG00000038884	A230050P20Rik	0.811212	0.292372	0.296722	0.189865	0.343152	0.865371	0.783973	none
ENSMUSG00000038930	Rccd1	0.91185	1.04977	1.13346	0.257105	1.30587	0.896524	0.918416	none
ENSMUSG00000039000	Ube3c	0.969543	1.03853	0.85431	0.688201	0.823994	0.990332	0.95804	none
ENSMUSG00000039046	Usp6nl	0.686077	0.346198	0.677787	0.433561	0.706889	0.683526	0.686125	none
ENSMUSG00000039068	Zzz3	0.99816	0.568311	0.533901	0.280069	0.321158	1.20165	0.910498	none
ENSMUSG00000039087	Rreb1	1.25225	1.74333	1.2624	0.881456	1.62339	1.51062	1.14456	none
ENSMUSG00000039089	L3mbtl3	0.291707	0.375826	0.408078	0.0747487	0.405635	0.336304	0.268346	none
ENSMUSG00000039130	Zc3hc1	0.879115	1.78583	1.11445	0.844724	1.54941	0.913397	0.864093	none
ENSMUSG00000039156	Stim2	0.894263	0.816197	0.926704	0.465984	0.868779	0.910132	0.886371	none
ENSMUSG00000039196	Orm1	0.587636	0.388095	0.258652	0.945747	0.31091	0.60097	0.581516	none
ENSMUSG00000039197	Adk	0.961981	1.55559	1.91797	1.95733	2.36917	1.21313	0.852843	none
ENSMUSG00000039218	Srrm2	1.68925	2.54148	3.0047	1.49036	2.88372	2.02362	1.54875	HVG_2n
ENSMUSG00000039219	Arid4b	0.545065	0.699892	0.574056	0.319446	0.467614	0.635072	0.503719	none
ENSMUSG00000039230	Tbcd	0.518574	0.976936	0.689499	0.756942	0.909848	0.579243	0.491062	none
ENSMUSG00000039234	Sec24d	1.17689	0.959815	0.52225	0.578966	0.516854	1.10376	1.19732	none
ENSMUSG00000039262	Prrc2b	0.683965	1.06169	0.803057	0.821796	0.484932	0.817545	0.623131	none
ENSMUSG00000039275	Foxk2	0.802631	0.230106	0.665566	0.46241	0.568501	0.894174	0.762286	none
ENSMUSG00000039318	Rab3gap2	0.533492	0.622807	0.462968	0.209288	0.680286	0.646443	0.479621	none
ENSMUSG00000039323	Igfbp2	0.675644	0.100747	0.548277	0.560857	0.130068	0.625723	0.686678	none
ENSMUSG00000039361	Picalm	0.948687	1.37802	0.974315	0.602398	1.0774	0.967794	0.937788	none
ENSMUSG00000039367	Sec24c	0.922499	0.628435	0.559948	0.284342	0.453885	0.912627	0.92311	none
ENSMUSG00000039419	Cntnap2	0.312332	0.390069	0.401849	0.221474	0.371156	0.327765	0.30364	none
ENSMUSG00000039585	Myo9a	2.87661	2.1652	3.87969	2.01996	4.25483	3.36965	2.68175	HVG_both
ENSMUSG00000039630	Hnrnpu	1.77461	2.13653	1.24831	1.07028	0.708877	1.73904	1.74369	none
ENSMUSG00000039648	Kyat1	0.535354	0.0729214	0.169573	0.142439	0.108863	0.647231	0.483052	none
ENSMUSG00000039652	Cpeb3	2.17088	2.88762	2.18277	0.985569	2.26769	2.68186	1.96808	HVG_both
ENSMUSG00000039682	Lap3	0.741923	0.922808	0.724758	0.449204	1.46013	0.831907	0.701447	none
ENSMUSG00000039701	Usp53	0.537954	0.867971	0.769958	0.415407	0.826103	0.663327	0.473499	none
ENSMUSG00000039703	Nploc4	0.764343	0.869608	1.02268	0.410786	1.56014	0.849773	0.726545	none
ENSMUSG00000039735	Fnbp1l	0.809699	0.927103	0.880047	0.726755	0.753669	0.869218	0.781998	none
ENSMUSG00000039768	Dnajc11	0.894232	0.684452	0.654751	0.615063	0.578535	0.84289	0.911837	none
ENSMUSG00000039828	Wdr70	0.92849	1.16454	1.09547	1.53217	1.37301	1.05559	0.873193	none
ENSMUSG00000039831	Arhgap29	0.786337	0.147162	0.622897	0.331883	0.500077	0.825173	0.768847	none
ENSMUSG00000039844	Rapgef1	1.30967	2.89881	1.66796	0.63822	2.32649	1.44881	1.25082	none
ENSMUSG00000039852	Rere	1.18993	1.78729	1.38901	1.36434	1.53213	1.29514	1.13516	none
ENSMUSG00000039988	Ankrd13c	0.788699	0.77878	0.369139	0.302192	0.505629	0.917686	0.731622	none
ENSMUSG00000040003	Magi2	1.67034	2.19717	2.0528	0.840261	2.67972	1.71015	1.65292	HVG_2n
ENSMUSG00000040029	Ipo8	1.46752	2.17197	2.01553	0.394564	2.84731	1.7145	1.36548	HVG_2n
ENSMUSG00000040033	Stat2	0.570559	0.655241	0.611739	0.835705	0.607019	0.592216	0.560544	none
ENSMUSG00000040084	Bub1b	0.725038	0.829622	0.920306	0.0901896	1.03498	0.778766	0.701393	none
ENSMUSG00000040134	Rdh7	1.68935	0.922843	0.580543	2.63876	0.67227	1.6284	1.63942	none
ENSMUSG00000040151	Hs2st1	0.717895	1.13476	0.629021	0.330686	0.716229	0.839632	0.66341	none
ENSMUSG00000040174	Alkbh3	1.14036	1.47818	1.14485	0.611356	1.88404	1.12944	1.1434	none
ENSMUSG00000040213	Kyat3	0.696031	0.436769	0.373574	0.31382	0.419143	0.75973	0.667484	none
ENSMUSG00000040265	Dnm3	0.680336	1.066	0.614166	0.261093	0.607884	0.622682	0.704605	none
ENSMUSG00000040270	Bach2	1.21366	1.78372	1.2779	0.919363	1.67827	1.43205	1.12033	none
ENSMUSG00000040274	Cdk6	0.806927	0.72207	0.594993	0.674738	0.807388	0.787018	0.811954	none
ENSMUSG00000040407	Akap9	2.06816	0.947011	0.879497	0.992903	0.805544	2.02081	2.04682	HVG_both
ENSMUSG00000040423	Rc3h1	0.919594	1.03748	0.884503	0.67885	0.940418	0.951621	0.898614	none
ENSMUSG00000040430	Pitpnc1	0.616544	0.963054	0.894181	0.51303	1.05324	0.742785	0.555651	none
ENSMUSG00000040481	Bptf	0.462997	0.537917	0.521496	0.518415	0.529127	0.501244	0.444994	none
ENSMUSG00000040505	Abcg5	0.617672	0.158327	0.0758658	0.170682	0.182539	0.576509	0.629593	none
ENSMUSG00000040506	Ambra1	0.812934	1.41995	1.17205	0.438808	1.20796	1.0127	0.723442	none
ENSMUSG00000040524	Zfp609	1.26099	2.05483	1.62242	0.94395	1.79035	1.51505	1.15484	none
ENSMUSG00000040549	Ckap5	0.56716	0.399068	0.427064	0.197364	0.50924	0.58522	0.559132	none
ENSMUSG00000040564	Apoc1	1.5305	2.91735	2.59806	1.47609	2.82595	2.16848	1.28316	HVG_2n
ENSMUSG00000040565	Btaf1	0.271202	0.429774	0.464716	0.109137	0.48487	0.310804	0.252458	none
ENSMUSG00000040624	Plekhg1	0.437089	0.569862	0.972638	0.404756	1.01086	0.449154	0.431799	none
ENSMUSG00000040651	Fam208a	0.666652	0.833119	0.756508	0.505677	0.977745	0.760831	0.624328	none
ENSMUSG00000040652	Oaz2	1.49298	2.64676	2.06101	1.17078	3.18641	1.65186	1.4255	none
ENSMUSG00000040661	Rad54l2	0.629978	0.647238	0.32605	0.187568	0.254738	0.643165	0.62241	none
ENSMUSG00000040712	Camta2	0.684648	0.932437	0.333755	0.120719	0.508233	0.740075	0.660217	none
ENSMUSG00000040738	Ints8	1.57503	3.08784	2.25395	0.869457	2.8396	1.835	1.46778	HVG_2n
ENSMUSG00000040774	Cept1	0.458927	0.786495	0.401028	0.372829	0.542231	0.495109	0.442288	none
ENSMUSG00000040782	Cop1	0.66191	0.926547	0.585383	0.32439	0.540457	0.702777	0.642987	none
ENSMUSG00000040818	Dennd6a	0.463125	0.726528	0.601626	0.367044	0.701333	0.550615	0.420869	none
ENSMUSG00000040820	Hlcs	1.09706	1.44415	0.875182	0.508055	0.890695	0.831724	1.20403	none
ENSMUSG00000040850	Psme4	0.899794	1.3468	1.1461	0.719918	1.09412	1.06657	0.821329	none
ENSMUSG00000040883	Tmem205	1.08941	0.321976	0.541015	1.27299	0.490727	1.14325	1.06448	none
ENSMUSG00000040918	Slc19a2	1.44251	0.232186	0.397312	0.64066	0.29444	1.3505	1.43732	none
ENSMUSG00000040987	Mill2	0.699253	1.02733	0.906356	0.326871	0.991293	0.708597	0.695051	none
ENSMUSG00000041012	Cmtm8	1.03097	0.203164	0.434994	0.901292	0.476214	1.12192	0.984309	none
ENSMUSG00000041020	Map7d2	0.783438	0.784353	0.765334	0.491291	1.12456	0.872953	0.744068	none
ENSMUSG00000041040	Fam117b	0.685117	1.01264	0.805063	0.361792	0.987193	0.732241	0.664415	none
ENSMUSG00000041132	N4bp2l1	1.19181	1.85529	0.615201	0.683674	0.333489	1.20477	1.17671	none
ENSMUSG00000041133	Smc1a	0.924581	1.27292	0.470767	0.596972	0.436041	0.827103	0.963309	none
ENSMUSG00000041215	Yeats2	2.49921	3.83466	3.02017	0.797859	4.47018	3.112	2.25878	HVG_both
ENSMUSG00000041225	Arhgap12	0.828184	0.782775	0.541371	0.722806	0.593066	0.798216	0.838467	none
ENSMUSG00000041235	Chd7	0.962232	0.71789	0.508243	0.255378	0.669735	1.01012	0.938611	none
ENSMUSG00000041236	Vps41	1.23248	1.18678	1.308	0.568929	1.01462	1.39699	1.16291	none
ENSMUSG00000041258	Zfp236	0.702903	0.391817	0.387223	0.449902	0.423227	0.682586	0.709628	none
ENSMUSG00000041328	Pcf11	1.04774	0.986918	0.774803	0.784127	0.60945	1.07455	1.03352	none
ENSMUSG00000041408	Wapl	0.720302	0.790684	0.419467	0.500904	0.409334	0.863808	0.655646	none
ENSMUSG00000041459	Tardbp	1.37967	0.832984	0.643376	0.736685	0.531587	1.6241	1.27198	none
ENSMUSG00000041540	Sox5	0.331633	0.369285	0.401214	0.175537	0.415488	0.375026	0.310579	none
ENSMUSG00000041596	Nlrp5-ps	0.486506	0.10306	0.225222	0.231166	0.211007	0.47132	0.487829	none
ENSMUSG00000041624	Gucy1a2	1.1162	1.67817	1.09558	0.76954	1.40376	1.243	1.06196	none
ENSMUSG00000041650	Pcca	0.978959	1.11675	0.76801	0.461284	1.0563	1.02758	0.956315	none
ENSMUSG00000041702	Btbd7	1.66093	1.2063	2.02609	0.975144	1.59554	1.51731	1.70903	HVG_4n
ENSMUSG00000041703	Zic5	1.59028	1.80518	1.42748	0.639194	2.37498	1.56585	1.59752	none
ENSMUSG00000041720	Pi4ka	0.43665	0.938649	0.674653	0.615211	0.719826	0.475807	0.41706	none
ENSMUSG00000041757	Plekha6	0.649513	0.0702409	0.41319	0.498197	0.40014	0.747557	0.604988	none
ENSMUSG00000041763	Tpp2	0.819626	1.19934	0.583342	0.689359	0.533159	0.813742	0.818694	none
ENSMUSG00000041798	Gck	2.1294	0.501668	0.618865	0.966816	0.564234	2.308	2.01001	HVG_both
ENSMUSG00000041845	Rhod	1.46473	1.59517	2.02922	1.57917	4.05136	1.52335	1.43942	none
ENSMUSG00000041846	Ppp4r3a	0.590254	0.472295	0.540701	0.279769	0.417754	0.679205	0.54988	none
ENSMUSG00000041890	Git2	0.637684	0.827287	0.694995	0.212812	1.01555	0.767828	0.576419	none
ENSMUSG00000041921	Metap1d	1.61815	0.751615	0.510231	0.549429	0.806067	1.70428	1.5524	HVG_2n
ENSMUSG00000042010	Acacb	1.17656	1.09767	0.972768	1.14527	0.982313	1.09778	1.20871	none
ENSMUSG00000042032	Mat2b	0.849702	0.999711	1.07775	0.397778	1.18938	0.965998	0.798764	none
ENSMUSG00000042046	Dstyk	0.802988	0.172565	0.515543	0.669425	0.460741	0.69886	0.843572	none
ENSMUSG00000042097	Zfp239	0.495258	0.847169	0.898814	0.433852	1.16617	0.530204	0.4797	none
ENSMUSG00000042102	Dmgdh	1.5914	1.03447	0.590379	2.09018	0.796552	1.75271	1.51298	HVG_2n
ENSMUSG00000042197	Zfp451	0.820837	0.743331	0.43615	0.340468	0.447178	0.781241	0.835205	none
ENSMUSG00000042251	Pm20d1	1.71011	0.484817	0.544032	0.78653	0.442996	1.46698	1.79417	HVG_4n
ENSMUSG00000042289	Hsd3b7	2.02438	0.872912	0.898766	1.68945	0.738381	2.59972	1.59705	none
ENSMUSG00000042323	Pbrm1	1.03605	1.28152	1.2777	0.412671	1.7334	1.14716	0.98449	none
ENSMUSG00000042390	Gatad2b	0.501003	0.744312	0.318662	0.713701	0.329743	0.586191	0.46149	none
ENSMUSG00000042408	Zmym6	0.692272	1.12439	0.793352	0.370991	0.997606	0.686489	0.693978	none
ENSMUSG00000042453	Reln	0.620073	0.77189	1.13231	0.749077	0.933495	0.638014	0.611652	none
ENSMUSG00000042476	Abcb4	1.871	1.02872	0.965943	1.00752	0.737188	1.96197	1.80841	HVG_both
ENSMUSG00000042508	Dmtf1	0.683168	0.649345	0.543956	0.589738	0.616396	0.771651	0.643564	none
ENSMUSG00000042520	Ubap2l	0.551033	0.679904	0.57513	0.140605	0.614323	0.613853	0.520941	none
ENSMUSG00000042548	Asxl1	0.649523	0.947901	0.660061	0.213739	0.772191	0.74132	0.607936	none
ENSMUSG00000042581	Thsd7b	2.38419	3.02626	2.23049	1.68148	3.19386	2.47514	2.34168	HVG_both
ENSMUSG00000042605	Atxn2	0.97229	0.887555	0.4939	0.752989	0.721733	1.15473	0.891028	none
ENSMUSG00000042628	Zfyve1	1.02674	1.17035	0.622746	0.719351	0.841034	1.12261	0.982726	none
ENSMUSG00000042675	Ypel3	1.07285	1.13356	0.503601	0.556122	0.435062	1.06823	1.07403	none
ENSMUSG00000042684	Npl	0.72152	0.732584	0.795878	0.242032	1.15903	0.759892	0.704752	none
ENSMUSG00000042694	Stn1	0.810949	1.04482	0.978953	0.406145	1.23511	0.685794	0.86269	none
ENSMUSG00000042700	Sipa1l1	2.91329	5.82796	5.59136	1.26463	7.93381	3.20179	2.79525	HVG_both
ENSMUSG00000042719	Naa25	0.987453	0.193879	0.423021	0.530475	0.702824	0.938895	1.00574	none
ENSMUSG00000042726	Trafd1	0.683814	1.60293	0.557452	0.232279	0.386572	0.759024	0.650379	none
ENSMUSG00000042751	Nmnat2	2.16804	2.55959	1.94655	1.44119	3.10852	2.38118	2.07605	HVG_both
ENSMUSG00000042790	Rnf214	1.05723	1.76897	1.68826	0.715024	2.00607	1.20688	0.99081	none
ENSMUSG00000042901	Aida	1.11159	1.45122	1.30192	1.1375	1.22949	1.14906	1.09381	none
ENSMUSG00000043154	Ppp2r3a	0.600486	0.647991	0.48545	0.266586	0.568489	0.710207	0.550253	none
ENSMUSG00000043183	Simc1	1.08125	1.49844	1.48917	0.490248	1.33957	1.33781	0.965889	none
ENSMUSG00000043241	Upf2	0.552988	0.818874	0.634784	0.717262	0.696428	0.62602	0.519838	none
ENSMUSG00000043336	Filip1l	0.520272	0.550963	0.525092	0.393574	0.591689	0.556639	0.495385	none
ENSMUSG00000043411	Usp48	1.87978	2.39471	1.83718	1.19302	3.63505	2.10522	1.78692	HVG_both
ENSMUSG00000043467	Zbtb37	0.596715	0.482961	0.284139	0.439595	0.497984	0.606735	0.590931	none
ENSMUSG00000043940	Wdfy3	0.902876	1.19556	0.972832	0.390512	1.03909	0.945181	0.883177	none
ENSMUSG00000044005	Gls2	1.10934	0.451428	0.396531	0.475326	0.271105	1.24655	1.03559	none
ENSMUSG00000044042	Fmn1	1.93239	2.48744	1.47411	1.07964	2.10777	2.09479	1.86295	HVG_both
ENSMUSG00000044252	Osbpl1a	0.564158	0.701289	0.268023	0.346671	0.422523	0.603953	0.545521	none
ENSMUSG00000044308	Ubr3	1.09693	0.958141	1.18865	0.483082	1.24208	1.15191	1.06507	none
ENSMUSG00000044340	Phlpp1	1.11331	1.38765	0.903019	0.575913	0.941642	1.15406	1.09067	none
ENSMUSG00000044471	Lncpint	1.3791	1.07257	0.979421	0.846673	0.846922	1.44571	1.34602	none
ENSMUSG00000044533	Rps2	1.19651	0.775413	0.82011	2.85222	0.78865	1.05675	1.23817	none
ENSMUSG00000044633	B530045E10Rik	1.21116	2.90814	2.17392	0.809844	3.19861	1.40179	1.12597	none
ENSMUSG00000044702	Palb2	1.21233	1.71341	1.54171	0.761735	1.92184	1.42207	1.1092	none
ENSMUSG00000044783	Hjurp	1.16044	0.923932	0.762197	1.08559	0.729908	1.48557	1.02495	none
ENSMUSG00000044788	Fads6	0.717082	0.310166	0.134858	0.44922	0.14385	0.797565	0.680498	none
ENSMUSG00000044791	Setd2	1.23246	1.09999	0.744407	0.817628	0.887882	1.18861	1.2475	none
ENSMUSG00000044894	Uqcrq	0.956788	0.94557	0.542341	1.53115	0.54914	1.03523	0.920898	none
ENSMUSG00000044923	Olfr1030	1.21832	1.45949	1.47539	0.85167	1.7454	1.38095	1.14947	none
ENSMUSG00000044950	Pwwp2a	0.587434	0.658042	0.504534	0.589995	0.701847	0.571394	0.592324	none
ENSMUSG00000045038	Prkce	0.889531	1.37717	1.39293	0.328621	0.973258	0.980206	0.849414	none
ENSMUSG00000045083	Lingo2	2.1848	2.12538	2.0385	0.716797	3.03268	2.28041	2.13539	HVG_both
ENSMUSG00000045098	Kmt5b	0.655635	0.305875	0.633176	0.234246	0.52501	0.641701	0.657169	none
ENSMUSG00000045106	Ccdc73	2.40012	4.08992	3.09562	1.4126	2.81639	3.20792	2.10177	HVG_both
ENSMUSG00000045302	Preb	1.03949	0.881113	0.574461	0.462464	0.327645	1.02025	1.04518	none
ENSMUSG00000045341	Olfr167	0.868294	1.49543	1.05718	0.121013	1.54316	1.16848	0.734267	none
ENSMUSG00000045624	Esf1	0.778245	0.982003	0.613588	0.315528	0.65467	0.807727	0.765323	none
ENSMUSG00000045658	Pid1	1.29853	1.63069	1.17507	1.82415	1.51248	1.48248	1.16636	none
ENSMUSG00000045867	Cradd	1.24047	1.36875	1.12734	0.615271	1.34274	1.36271	1.18817	none
ENSMUSG00000045896	Paip2b	4.44317	2.95214	5.03283	1.93332	9.10659	5.28644	4.11607	HVG_both
ENSMUSG00000045962	Wnk1	0.889786	0.956178	0.640781	0.440251	0.775133	0.942773	0.866677	none
ENSMUSG00000045973	Slc25a51	1.28144	0.754857	0.497302	0.535454	0.400663	1.52995	1.17482	none
ENSMUSG00000045975	C2cd2	0.73088	1.19984	0.894506	0.402404	1.20673	0.850872	0.676535	none
ENSMUSG00000045983	Eif4g1	1.46789	1.99118	0.915722	1.18969	0.771417	1.45625	1.45993	none
ENSMUSG00000046027	Stard5	1.30789	1.35773	0.747074	0.713063	0.547165	1.35397	1.27429	none
ENSMUSG00000046032	Snx12	1.04375	1.28686	1.2792	0.444465	1.92677	1.29247	0.93666	none
ENSMUSG00000046079	Lrrc8d	0.552434	0.49836	0.352111	0.382269	0.397243	0.589725	0.534103	none
ENSMUSG00000046186	Cd109	1.11985	1.20037	1.25575	1.746	2.07064	1.3421	1.02383	none
ENSMUSG00000046330	Rpl37a	0.687264	1.10542	0.733971	1.2527	0.472089	0.7456	0.661333	none
ENSMUSG00000046341	Gm11223	1.40605	1.69864	1.4371	0.383452	2.26399	1.45663	1.37907	none
ENSMUSG00000046364	Rpl27a	0.725535	0.597694	0.399971	0.881752	0.526981	0.736595	0.718336	none
ENSMUSG00000046598	Bdh1	1.48268	0.541364	0.482757	1.25169	0.534488	1.37512	1.50498	none
ENSMUSG00000046764	A530053G22Rik	0.641047	0.715497	0.85068	0.324929	0.855943	0.702998	0.613527	none
ENSMUSG00000046794	Ppp1r3b	1.01137	0.473225	0.350696	0.904852	0.307717	1.03213	0.992533	none
ENSMUSG00000046844	Vat1l	0.529778	0.921277	0.780451	0.667066	0.828359	0.618476	0.487307	none
ENSMUSG00000046861	Hectd3	1.07057	0.339807	0.760632	0.335872	0.637712	1.01454	1.09206	none
ENSMUSG00000046962	Zbtb21	0.714106	1.12471	0.901876	0.401476	1.21357	0.814833	0.666775	none
ENSMUSG00000046985	Tapt1	0.797993	1.16219	0.95589	0.381458	1.46579	0.915162	0.746248	none
ENSMUSG00000047036	Zfp445	0.777519	0.296052	0.486556	0.640717	0.331733	0.859957	0.741283	none
ENSMUSG00000047126	Cltc	1.27774	1.65416	1.77325	0.777701	2.26062	1.47402	1.19402	none
ENSMUSG00000047141	Zfp654	0.749828	1.15629	0.996235	0.685766	1.0854	0.824919	0.716633	none
ENSMUSG00000047246	Hist1h2be	1.61149	2.06894	2.27984	1.07121	3.25355	1.82575	1.52158	HVG_2n
ENSMUSG00000047369	Dnah14	0.616636	1.12072	0.644613	0.600181	0.815965	0.605761	0.621162	none
ENSMUSG00000047412	Zbtb44	0.996641	1.60245	1.17814	0.310077	1.48226	1.12335	0.940625	none
ENSMUSG00000047454	Gphn	0.76831	0.64983	0.980401	0.663691	0.950107	0.860237	0.725985	none
ENSMUSG00000047648	Fbxo30	0.842938	1.26416	1.07985	0.483026	1.16366	0.925314	0.806963	none
ENSMUSG00000047675	Rps8	0.532553	0.573331	0.616968	0.632177	0.522824	0.560453	0.520229	none
ENSMUSG00000047767	Atg16l2	2.0537	1.51638	1.80319	0.626364	0.947846	2.20109	1.98505	HVG_both
ENSMUSG00000047786	Lix1	0.697896	0.838076	0.922482	0.387014	0.846084	0.79356	0.652811	none
ENSMUSG00000047789	Slc38a9	0.742521	0.985809	0.690583	0.230572	0.689271	0.761445	0.732238	none
ENSMUSG00000047793	Sned1	1.03522	0.842409	0.601301	0.857341	0.896419	0.963372	1.05928	none
ENSMUSG00000047797	Gjb1	0.794032	0.246233	0.202235	0.576381	0.225338	0.826613	0.775381	none
ENSMUSG00000047822	Angptl8	0.964766	0.180635	0.237036	0.471424	0.156886	1.00773	0.94491	none
ENSMUSG00000047843	Bri3	0.501897	0.33282	0.411007	0.265618	0.401051	0.551435	0.479595	none
ENSMUSG00000047879	Usp14	1.15418	1.31469	1.74414	0.833936	1.34955	1.40181	1.04287	none
ENSMUSG00000047888	Tnrc6b	0.709635	0.690707	0.494801	0.497627	0.609554	0.739287	0.694496	none
ENSMUSG00000048000	Gigyf2	0.565212	0.583677	0.373417	0.607789	0.399133	0.615505	0.541437	none
ENSMUSG00000048120	Entpd1	3.58907	3.53725	2.93136	1.29614	6.28457	3.5829	3.58819	HVG_both
ENSMUSG00000048170	Mcmbp	0.686522	1.36471	0.783901	0.464147	0.90936	0.770124	0.64799	none
ENSMUSG00000048264	Dip2c	0.347968	0.545218	0.498134	0.395483	0.57074	0.399032	0.323781	none
ENSMUSG00000048271	Rbm33	0.683726	0.409502	0.3658	0.23154	0.320258	0.585993	0.718422	none
ENSMUSG00000048279	Sacs	0.65978	0.931091	1.02709	0.559444	1.64768	0.699626	0.642247	none
ENSMUSG00000048379	Socs4	0.342332	0.456572	0.463976	0.471543	0.458924	0.432922	0.294637	none
ENSMUSG00000048489	8430408G22Rik	1.06928	0.152854	0.206616	1.41386	0.277873	0.924887	1.12251	none
ENSMUSG00000048490	Nrip1	0.502095	0.748589	0.536347	0.0614036	0.666861	0.620269	0.444645	none
ENSMUSG00000048546	Tob2	0.751775	0.268605	0.319291	0.632293	0.711195	0.791729	0.734302	none
ENSMUSG00000048578	Mlec	1.08313	2.25895	1.64027	0.649643	1.98387	1.09895	1.07585	none
ENSMUSG00000048834	Vstm2a	0.572368	0.664176	0.698001	0.564659	0.833102	0.672257	0.523401	none
ENSMUSG00000048856	Slc25a47	0.637826	0.242098	0.212714	0.685248	0.274205	0.649735	0.631772	none
ENSMUSG00000048874	Phf3	1.03337	1.13841	0.586936	0.341668	0.659757	0.864697	1.08751	none
ENSMUSG00000048967	Yjefn3	1.4531	0.942799	0.968981	1.14227	0.609419	1.45152	1.45074	none
ENSMUSG00000049044	Rapgef4	0.637492	1.05246	0.611607	0.527438	0.921818	0.774059	0.572886	none
ENSMUSG00000049091	Sephs2	0.598914	0.444617	0.356579	0.870184	0.254812	0.624866	0.586443	none
ENSMUSG00000049119	Fam110b	0.848923	1.15409	0.754073	0.249386	1.27281	0.992456	0.785939	none
ENSMUSG00000049252	Lrp1b	1.10334	1.14716	1.33563	0.580543	1.04758	1.08952	1.1091	none
ENSMUSG00000049339	Retreg2	1.04703	0.35672	0.539064	1.20655	0.420677	0.914452	1.09799	none
ENSMUSG00000049421	Zfp260	0.66799	1.03193	0.849403	0.824324	1.04573	0.770962	0.617381	none
ENSMUSG00000049422	Chchd10	1.43904	0.856227	0.920312	3.3798	0.656626	1.47663	1.41892	none
ENSMUSG00000049470	Aff4	0.684363	0.789876	0.930958	0.95057	1.01651	0.819661	0.622649	none
ENSMUSG00000049550	Clip1	0.620669	0.715855	0.55102	1.37334	0.892696	0.659468	0.603415	none
ENSMUSG00000049606	Zfp644	1.36101	1.4716	1.13374	1.36956	1.15871	1.5457	1.28192	none
ENSMUSG00000049658	Bdp1	0.53894	0.830817	0.578074	0.42583	0.903322	0.607579	0.506981	none
ENSMUSG00000049659	Aftph	0.633287	0.862419	0.444826	0.578948	0.622203	0.726742	0.590992	none
ENSMUSG00000049800	Sertad2	0.744622	0.368499	0.592317	0.180551	0.428031	0.830191	0.706846	none
ENSMUSG00000049843	Olfr1102	0.602684	0.840556	0.819443	0.38597	0.753652	0.673836	0.568369	none
ENSMUSG00000049878	Rlf	0.699401	0.555997	0.596226	0.606104	0.531413	0.700247	0.696779	none
ENSMUSG00000049881	2810025M15Rik	1.70087	3.08167	1.88598	0.57663	2.72654	1.72706	1.68928	HVG_2n
ENSMUSG00000049939	Lrrc4	0.685488	0.830919	0.522937	0.500221	0.466044	0.744547	0.658643	none
ENSMUSG00000050079	Rspry1	0.57061	0.393543	0.670745	0.181619	0.750457	0.592796	0.560874	none
ENSMUSG00000050199	Lgr4	1.39517	1.37142	0.929375	1.05407	0.886343	1.63354	1.29628	none
ENSMUSG00000050244	Heatr1	1.16526	1.81821	1.07992	0.512984	1.03971	1.37464	1.07673	none
ENSMUSG00000050440	Hamp	2.22214	0.545902	0.673319	1.78796	0.609361	2.09294	2.05625	none
ENSMUSG00000050565	Tor1aip2	0.997245	0.548945	0.509007	0.627834	0.550707	0.884984	1.03753	none
ENSMUSG00000050708	Ftl1	1.68579	1.57695	0.976112	2.52609	0.94292	1.77498	1.62978	HVG_2n
ENSMUSG00000050772	Olfr1124	0.467536	0.696788	0.624153	0.357014	0.740008	0.521934	0.442781	none
ENSMUSG00000050953	Gja1	1.01152	1.02357	0.860777	0.240818	1.27698	1.16313	0.946067	none
ENSMUSG00000051149	Adnp	0.910946	0.974719	0.572048	0.435266	0.812909	0.91063	0.908369	none
ENSMUSG00000051166	Eml5	0.582456	0.834577	0.759243	0.723515	1.00093	0.592231	0.577114	none
ENSMUSG00000051177	Plcb1	0.901641	0.680629	0.619841	0.374326	0.659178	1.12315	0.804711	none
ENSMUSG00000051329	Nup160	0.730299	1.03162	0.817821	0.345608	0.87489	0.812754	0.693191	none
ENSMUSG00000051510	Mafg	0.863984	0.703291	0.285309	0.404508	0.33025	0.890549	0.847257	none
ENSMUSG00000051748	Wfdc21	0.536713	0.403886	0.334041	1.0747	0.371052	0.583139	0.513803	none
ENSMUSG00000051855	Mest	1.03029	1.57911	1.11307	0.512964	1.6186	1.10078	0.999857	none
ENSMUSG00000051910	Sox6	1.08007	0.396451	0.676909	0.64638	0.580481	1.1606	1.03663	none
ENSMUSG00000052040	Klf13	1.37567	2.01255	1.52654	1.64258	1.98199	1.60031	1.27603	none
ENSMUSG00000052139	Babam2	0.756206	1.36052	0.874379	0.419183	1.14189	0.860418	0.710047	none
ENSMUSG00000052144	Ppp4r2	0.837502	1.14187	0.785869	0.333904	0.301981	0.900457	0.80925	none
ENSMUSG00000052273	Dnah3	0.409218	0.65643	0.678773	0.109487	0.702846	0.477856	0.375783	none
ENSMUSG00000052291	5330438D12Rik	0.65301	0.75995	0.332435	0.415624	0.447079	0.666751	0.647008	none
ENSMUSG00000052477	C130026I21Rik	0.478521	0.560242	0.463792	0.507775	0.586958	0.472047	0.480146	none
ENSMUSG00000052488	Cherp	0.781261	0.926402	0.518684	0.284706	0.464951	0.669576	0.822163	none
ENSMUSG00000052504	Epha3	0.639644	0.773761	0.821825	0.443636	0.900275	0.733519	0.596058	none
ENSMUSG00000052512	Nav2	1.47872	1.52344	1.41489	1.35101	2.1731	1.72736	1.36652	HVG_2n
ENSMUSG00000052534	Pbx1	0.447724	0.5622	0.63406	0.451196	0.459851	0.540377	0.402893	none
ENSMUSG00000052539	Magi3	1.50056	1.85873	1.83119	1.8244	2.37775	1.63038	1.43089	none
ENSMUSG00000052551	Adarb2	0.794034	0.672883	1.07704	0.401874	0.963287	0.889787	0.751909	none
ENSMUSG00000052572	Dlg2	0.636324	0.983693	0.734612	0.584533	0.746043	0.69851	0.605102	none
ENSMUSG00000052581	Lrrtm4	0.927495	1.40386	1.07326	0.407518	1.24911	1.07221	0.864398	none
ENSMUSG00000052613	Pcdh15	0.831623	1.05295	1.17506	0.726459	0.94619	0.923066	0.788325	none
ENSMUSG00000052707	Tnrc6a	0.400083	0.303861	0.291931	0.515797	0.361057	0.448994	0.377484	none
ENSMUSG00000052727	Map1b	0.466226	0.75118	0.570868	0.276698	0.704713	0.504075	0.449256	none
ENSMUSG00000052748	Swt1	0.851239	0.975927	0.731937	0.27357	0.868237	0.872268	0.838977	none
ENSMUSG00000052794	1700030K09Rik	1.32717	2.28355	1.6875	0.442638	1.92762	1.38797	1.29997	none
ENSMUSG00000052812	Atad2b	0.516992	0.887624	0.538882	0.305873	0.668638	0.622093	0.46772	none
ENSMUSG00000052854	Nrk	0.569816	0.810083	0.646371	0.417391	0.753973	0.601616	0.555531	none
ENSMUSG00000052917	Senp7	0.638866	0.814745	0.595369	0.262227	0.791987	0.684717	0.618334	none
ENSMUSG00000052920	Prkg1	0.734918	1.09355	1.18981	0.608868	1.14962	0.741988	0.730231	none
ENSMUSG00000052974	Cyp2f2	0.733529	0.150706	0.255987	0.805645	0.362635	0.832234	0.681465	none
ENSMUSG00000053205	Styx	0.663563	0.912257	0.417339	0.316658	0.505775	0.611433	0.683826	none
ENSMUSG00000053332	Gas5	2.05963	1.33128	0.951581	0.889382	0.755077	2.52556	1.80891	none
ENSMUSG00000053333	Dis3l2	1.67766	1.94527	1.17443	1.30436	1.0005	1.72552	1.64236	HVG_2n
ENSMUSG00000053395	Cacng8	2.29091	2.16049	2.59738	2.15904	4.5427	2.57926	2.17359	HVG_both
ENSMUSG00000053436	Mapk14	0.762049	0.865326	0.819712	0.592768	0.842222	0.808195	0.741519	none
ENSMUSG00000053477	Tcf4	1.92717	1.63878	2.30759	1.24975	2.52142	2.06452	1.86949	HVG_both
ENSMUSG00000053626	Tll1	4.39584	8.41828	5.21805	1.23087	6.32744	5.34634	4.02284	HVG_both
ENSMUSG00000053754	Chd8	0.837391	1.14714	1.01675	1.05266	1.02586	0.93845	0.79172	none
ENSMUSG00000053819	Camk2d	0.538689	1.064	0.642917	0.80137	0.600806	0.583773	0.518581	none
ENSMUSG00000053877	Srcap	0.728675	1.11832	0.639728	0.353379	0.766566	0.829605	0.683261	none
ENSMUSG00000053898	Ech1	0.825992	0.892996	0.727103	0.836373	0.958956	0.891814	0.797268	none
ENSMUSG00000053907	Mat2a	1.22124	0.752274	0.565179	0.350195	0.594504	1.31835	1.1739	none
ENSMUSG00000053931	Cnn3	1.08639	0.782184	0.58498	0.789453	0.594247	1.38789	0.959174	none
ENSMUSG00000053964	Lgals4	0.789549	0.17401	0.389529	0.403899	0.261788	0.645097	0.84173	none
ENSMUSG00000054074	Skida1	0.774815	1.20769	1.0607	1.15461	1.17591	0.844825	0.743382	none
ENSMUSG00000054342	Kcnn4	0.96919	0.656498	1.14004	0.976563	1.38857	1.14029	0.894946	none
ENSMUSG00000054387	Mdm4	0.546154	0.582749	0.49364	0.184969	0.41738	0.565635	0.53626	none
ENSMUSG00000054405	Dnajc8	1.01747	1.1101	0.97476	0.327319	1.95223	1.20314	0.937358	none
ENSMUSG00000054414	Slc30a7	0.662964	0.890269	0.681288	0.622937	0.83023	0.763207	0.615919	none
ENSMUSG00000054422	Fabp1	0.841819	0.708928	0.728574	1.00276	0.678871	0.993674	0.774581	none
ENSMUSG00000054509	Parp4	0.667237	0.851818	0.595234	0.563301	0.901783	0.846203	0.581081	none
ENSMUSG00000054611	Kdm2a	0.946849	1.49097	1.34618	0.426172	1.51574	1.14012	0.860581	none
ENSMUSG00000054622	D730045B01Rik	2.65166	3.00558	5.09839	2.39706	6.33973	3.20643	2.43611	HVG_both
ENSMUSG00000054630	Ugt2b5	0.448264	0.215687	0.118766	0.438526	0.151398	0.502042	0.423395	none
ENSMUSG00000054693	Adam10	0.923302	1.58542	1.02758	0.625482	1.13841	0.949802	0.910187	none
ENSMUSG00000054733	Msra	1.59414	1.08772	0.977444	1.48493	1.78897	1.82997	1.49147	HVG_2n
ENSMUSG00000054764	Mtnr1a	1.01761	1.54057	1.59184	0.664329	1.74596	1.21854	0.914598	none
ENSMUSG00000054766	Set	0.76926	0.919473	0.670956	0.739536	0.997819	0.84054	0.737734	none
ENSMUSG00000054823	Nsd3	1.64019	1.92101	0.951609	1.59819	0.833716	1.89443	1.51008	HVG_2n
ENSMUSG00000055065	Ddx17	0.533883	0.576075	0.512647	0.249782	0.322759	0.609944	0.499104	none
ENSMUSG00000055067	Smyd3	0.679008	0.721054	0.645539	0.620656	0.829202	0.785978	0.630966	none
ENSMUSG00000055137	Sugct	1.01982	1.28479	1.44651	0.998911	1.13454	1.17333	0.951464	none
ENSMUSG00000055204	Ankrd17	1.665	2.77932	2.90285	1.56831	2.68836	2.09404	1.48172	HVG_2n
ENSMUSG00000055320	Tead1	0.698914	0.157634	0.791742	0.832892	0.570505	0.957463	0.570679	none
ENSMUSG00000055421	Pcdh9	0.856026	1.58163	1.03405	0.381268	1.16046	0.994344	0.795089	none
ENSMUSG00000055435	Maf	0.535644	0.890676	0.68065	0.415234	0.940315	0.659766	0.469954	none
ENSMUSG00000055436	Srsf11	0.789009	0.779111	0.617971	0.294964	0.663307	0.909536	0.735445	none
ENSMUSG00000055725	Paqr3	0.709753	1.1169	0.996437	0.526691	0.99688	0.785302	0.676117	none
ENSMUSG00000055737	Ghr	0.554849	0.462508	0.340264	0.330795	0.361364	0.613285	0.528139	none
ENSMUSG00000055850	Rnf181	1.09135	0.25766	0.275282	0.938694	0.508243	1.01575	1.1173	none
ENSMUSG00000055912	Tmem150a	0.875931	0.0874882	0.227909	0.236111	0.133628	0.898464	0.863135	none
ENSMUSG00000055917	Zfp277	1.27422	0.8746	1.17098	0.47371	2.3929	1.40414	1.21767	none
ENSMUSG00000056035	Cyp3a11	1.24936	0.694457	0.410693	1.32265	0.494713	1.37534	1.18146	none
ENSMUSG00000056211	R3hdm1	0.970647	1.06283	1.05114	1.17104	1.22512	1.07169	0.919351	none
ENSMUSG00000056342	Usp34	2.15392	1.26071	1.84985	1.96643	1.68525	2.63695	1.95102	HVG_both
ENSMUSG00000056350	Krtap13-1	1.08281	1.36454	1.07423	0.13347	1.57945	1.101	1.0744	none
ENSMUSG00000056429	Tgoln1	0.833824	1.67131	1.27251	0.624608	1.54353	0.878078	0.814559	none
ENSMUSG00000056486	Chn1	1.05292	1.10795	1.18541	0.419758	1.74633	1.21728	0.981883	none
ENSMUSG00000056602	Fry	1.74418	3.24134	2.68049	1.02639	3.57323	1.931	1.66384	HVG_2n
ENSMUSG00000056608	Chd9	0.877736	1.22848	0.638531	0.644975	0.726247	0.984318	0.828365	none
ENSMUSG00000056763	Cspp1	1.12442	1.46343	1.26869	0.865275	1.64214	1.42213	0.999249	none
ENSMUSG00000056899	Immp2l	0.421058	0.307954	0.306278	0.364164	0.36347	0.461174	0.401162	none
ENSMUSG00000056919	Cep162	0.279271	0.34617	0.348786	0.220258	0.370872	0.331007	0.251854	none
ENSMUSG00000056973	Ces1d	0.680097	0.739964	0.997648	0.503134	0.880296	0.627896	0.697993	none
ENSMUSG00000057037	Cfhr1	0.623556	0.31857	0.193112	0.467794	0.167083	0.70175	0.587914	none
ENSMUSG00000057058	Skap1	0.490895	0.774485	0.673245	0.268245	0.740831	0.627416	0.420419	none
ENSMUSG00000057103	Nat8f1	0.58851	0.399584	0.16651	0.424292	0.128944	0.649647	0.560436	none
ENSMUSG00000057137	Tmem140	0.815354	1.28938	0.545731	0.854559	0.68275	0.805767	0.817252	none
ENSMUSG00000057228	Aadat	0.38523	0.595795	0.47624	0.217694	0.624629	0.430805	0.363823	none
ENSMUSG00000057230	Aak1	0.85918	0.823198	0.725043	0.741195	0.501004	0.973561	0.807958	none
ENSMUSG00000057236	Rbbp4	0.891024	1.56818	1.65337	0.613277	1.61064	1.09682	0.799697	none
ENSMUSG00000057329	Bcl2	1.10896	1.22984	0.988285	0.39729	1.71826	1.07354	1.12282	none
ENSMUSG00000057367	Birc2	1.39626	2.52242	0.676849	0.253914	0.754971	1.23476	1.46126	none
ENSMUSG00000057388	Mrpl18	1.92119	0.579368	0.642169	1.03487	0.602861	2.38283	1.73502	HVG_both
ENSMUSG00000057400	Ces1c	0.415624	0.0521589	0.146004	0.35107	0.220479	0.372723	0.424417	none
ENSMUSG00000057406	Nsd2	1.31381	1.49279	1.94036	1.05929	1.35799	1.51252	1.22954	none
ENSMUSG00000057465	Saa2	0.467506	0.278478	0.26473	1.16921	0.640815	0.569173	0.414504	none
ENSMUSG00000057554	Lgals8	0.898041	0.57949	0.564279	0.36113	0.561551	1.01216	0.847634	none
ENSMUSG00000057666	Gapdh	1.24916	1.44958	1.43172	1.57353	1.65373	1.38282	1.19125	none
ENSMUSG00000057696	Rpl30-ps1	0.9937	1.34217	1.23871	0.385886	1.93469	1.10906	0.943494	none
ENSMUSG00000057738	Sptan1	1.17069	1.99749	1.97764	1.17429	2.0056	1.17337	1.16856	none
ENSMUSG00000057880	Abat	0.716948	0.714771	0.851502	0.574026	1.08123	0.735271	0.708041	none
ENSMUSG00000058006	Mdn1	0.787311	0.721543	0.851489	0.470146	0.983769	0.886452	0.740568	none
ENSMUSG00000058056	Palld	0.322251	0.383233	0.504634	0.382318	0.577641	0.392102	0.286513	none
ENSMUSG00000058135	Gstm1	0.644534	0.285154	0.409162	0.790584	0.337336	0.616512	0.653622	none
ENSMUSG00000058207	Serpina3k	0.870385	0.729503	0.679125	1.13078	0.614561	1.00677	0.801702	none
ENSMUSG00000058317	Ube2e2	0.684015	0.190134	0.548972	0.609875	0.581152	0.62586	0.692489	none
ENSMUSG00000058318	Phf21a	0.562055	0.854229	0.488605	0.362304	0.486207	0.584132	0.55231	none
ENSMUSG00000058325	Dock1	1.43083	1.96126	1.75546	0.718452	2.10407	1.708	1.30763	HVG_2n
ENSMUSG00000058492	Scp2-ps2	3.41532	4.90576	4.60502	1.47613	9.48681	3.93337	3.20661	HVG_both
ENSMUSG00000058558	Rpl5	0.674005	0.859456	0.833371	0.840492	0.755281	0.599197	0.703566	none
ENSMUSG00000058600	Rpl30	0.962635	0.889956	1.04778	1.77926	1.05305	0.920516	0.978204	none
ENSMUSG00000058655	Eif4b	1.31928	0.261445	0.689489	0.555895	0.329504	1.12341	1.38327	none
ENSMUSG00000058690	Ccser2	0.51211	0.729689	0.624724	0.205498	0.775249	0.588313	0.472591	none
ENSMUSG00000058793	Cds2	1.04787	2.04253	1.51133	0.55223	1.82579	0.987809	1.06923	none
ENSMUSG00000058997	Vwa8	0.261925	0.327029	0.308669	0.225098	0.343931	0.286604	0.250541	none
ENSMUSG00000059040	Eno1b	0.490375	0.504404	0.404736	0.357083	0.591207	0.527723	0.47287	none
ENSMUSG00000059112	Olfr1263	1.13539	1.57289	1.28862	1.29728	1.56867	1.34225	1.04775	none
ENSMUSG00000059119	Nap1l4	0.60579	0.659527	0.669968	0.467373	0.708536	0.614497	0.601513	none
ENSMUSG00000059182	Skap2	0.42122	0.569632	0.566991	0.193358	0.664759	0.47562	0.396177	none
ENSMUSG00000059248	2009-09-01	1.20876	1.39083	0.78843	0.49224	0.551676	1.27156	1.17758	none
ENSMUSG00000059263	Usp47	0.649184	0.450873	0.309423	0.412826	0.194187	0.574422	0.668712	none
ENSMUSG00000059291	Rpl11	0.688933	0.601725	0.967992	0.979417	1.43042	0.798775	0.639311	none
ENSMUSG00000059434	Gckr	1.6705	1.55968	2.34845	2.06917	3.67565	2.07885	1.50768	HVG_2n
ENSMUSG00000059439	Bcas3	1.19614	1.56215	1.22628	1.0873	1.66898	1.26211	1.1613	none
ENSMUSG00000059474	Mbtd1	0.928218	1.39711	1.27634	0.639576	1.38588	1.11055	0.847728	none
ENSMUSG00000059495	Arhgef12	1.61265	2.88237	2.54017	0.819788	2.59956	1.99074	1.4479	HVG_2n
ENSMUSG00000059659	Gm10069	0.637944	0.219739	0.293936	0.570984	0.302246	0.688869	0.614563	none
ENSMUSG00000059796	Eif4a1	0.737288	1.0743	0.360572	0.749493	0.507379	0.784	0.716593	none
ENSMUSG00000059834	Sclt1	1.16019	1.64589	1.0052	0.650146	1.55028	1.20008	1.14008	none
ENSMUSG00000059854	Hydin	1.25107	1.48458	1.45277	0.491863	2.12564	1.25891	1.24749	none
ENSMUSG00000059857	Ntng1	2.36042	4.7358	3.5871	1.54686	3.35352	2.87019	2.15963	HVG_both
ENSMUSG00000059908	Mug1	1.00349	0.5907	0.81315	1.05656	0.751739	1.19341	0.897872	none
ENSMUSG00000059974	Ntm	0.876649	1.21429	1.10463	0.536172	1.14128	0.935647	0.850981	none
ENSMUSG00000060002	Chpt1	0.381429	0.406374	0.511296	0.292628	0.527223	0.427906	0.359961	none
ENSMUSG00000060036	Rpl3	0.757997	1.2554	0.713849	0.984751	0.839879	0.727796	0.768787	none
ENSMUSG00000060073	Psma3	0.71859	1.11501	0.747651	0.648135	0.945657	0.871788	0.647406	none
ENSMUSG00000060126	Tpt1	1.22003	1.85944	1.35354	1.82008	2.08219	1.17572	1.23487	none
ENSMUSG00000060149	BC002059	0.988676	2.18536	1.0591	0.909612	1.19663	0.93735	1.00841	none
ENSMUSG00000060261	Gtf2i	0.948851	1.63556	0.858853	0.36705	1.57053	0.997759	0.925248	none
ENSMUSG00000060475	Wtap	0.878287	1.33773	1.16768	0.697994	1.17574	1.00002	0.820564	none
ENSMUSG00000060477	Irak2	0.978109	1.30123	0.774469	0.745897	0.540027	1.02213	0.9553	none
ENSMUSG00000060510	Zfp266	0.906935	0.979519	0.538037	0.332248	0.685946	0.898667	0.908988	none
ENSMUSG00000060530	A930017M01Rik	1.797	2.49085	2.33411	1.44328	2.81216	2.03353	1.6948	HVG_2n
ENSMUSG00000060802	B2m	0.64261	0.672531	0.563756	0.770008	0.518321	0.639118	0.642826	none
ENSMUSG00000060803	Gstp1	1.18242	0.783436	0.433514	2.6019	0.450395	1.29839	1.13151	none
ENSMUSG00000060904	Arl1	0.455371	0.760969	0.489448	0.481734	0.676296	0.499301	0.435531	none
ENSMUSG00000061080	Lsamp	0.394811	0.35864	0.426957	0.305461	0.586202	0.452439	0.367114	none
ENSMUSG00000061143	Maml3	1.14034	2.70615	1.17768	1.25535	1.0206	1.27376	1.07811	none
ENSMUSG00000061232	H2-K1	1.10907	1.26306	1.15633	1.29443	0.923918	1.17193	1.08202	none
ENSMUSG00000061313	Ddhd2	0.767648	0.826446	0.50754	0.539541	0.359567	0.81594	0.746054	none
ENSMUSG00000061388	Csn1s2b	1.5058	2.37276	1.85482	0.910019	1.85839	1.65663	1.44232	none
ENSMUSG00000061731	Ext1	0.557974	0.652204	0.604087	0.556575	0.657541	0.636674	0.521944	none
ENSMUSG00000061740	Cyp2d22	0.724542	0.101283	0.319114	0.868089	0.321504	0.832246	0.676079	none
ENSMUSG00000061751	Kalrn	1.07726	0.818753	1.18624	0.915674	1.10092	1.23056	1.01167	none
ENSMUSG00000061787	Rps17	0.905621	0.906187	0.529547	1.8267	0.463741	0.675283	0.989917	none
ENSMUSG00000061808	Ttr	0.742675	0.623155	0.604174	0.870639	0.474979	0.873012	0.684533	none
ENSMUSG00000061887	Ssbp3	0.952754	0.409029	0.450571	0.787661	0.469017	0.951107	0.949894	none
ENSMUSG00000061904	Slc25a3	0.758367	0.388662	0.363126	0.695851	0.3543	0.857271	0.713693	none
ENSMUSG00000061950	Ppp4r1	0.796685	0.938362	0.595763	0.629729	0.568908	0.816991	0.787841	none
ENSMUSG00000062181	Ces3b	0.830251	0.395127	0.341633	0.581054	0.223627	0.887056	0.800758	none
ENSMUSG00000062232	Rapgef2	0.715315	1.02776	0.963729	0.505702	1.02157	0.786174	0.683973	none
ENSMUSG00000062257	Opcml	0.493506	0.550931	0.426155	0.0923036	0.808912	0.553926	0.465879	none
ENSMUSG00000062382	Ftl1-ps1	2.7149	5.54916	3.79096	1.19027	5.56106	3.55911	2.39799	HVG_both
ENSMUSG00000062410	Hsd3b3	0.874826	0.448895	0.566646	0.519935	0.6877	0.937336	0.840358	none
ENSMUSG00000062480	Acat3	0.765503	0.293459	0.309137	0.79474	0.285746	0.813119	0.743359	none
ENSMUSG00000062580	Timm17a	0.841807	1.03516	0.83276	1.171	1.11281	0.812555	0.851567	none
ENSMUSG00000062604	Srpk2	1.2658	1.08153	1.05017	1.05147	1.47894	1.42175	1.19949	none
ENSMUSG00000062619	2310039H08Rik	1.03186	0.660931	0.486853	0.398168	0.64378	0.727149	1.14709	none
ENSMUSG00000062647	Rpl7a	0.764199	0.973199	0.716145	1.41962	0.556987	0.94489	0.682407	none
ENSMUSG00000062797	Hikeshi	0.571929	1.0544	0.593307	0.462213	0.704045	0.632655	0.544588	none
ENSMUSG00000062908	Acadm	0.637672	0.306209	0.218886	0.483701	0.180737	0.627199	0.638103	none
ENSMUSG00000062980	Cped1	0.578698	0.307352	0.465976	0.454373	0.548256	0.644329	0.549148	none
ENSMUSG00000062991	Nrg1	2.23114	3.33365	2.82949	0.599095	3.52302	2.74917	2.02249	HVG_both
ENSMUSG00000063015	Ccni	0.470529	0.711631	0.575257	0.184234	0.590027	0.562263	0.424093	none
ENSMUSG00000063077	Kif1b	0.458362	0.805174	0.606701	0.531046	0.677043	0.539415	0.420311	none
ENSMUSG00000063142	Kcnma1	0.889105	1.04993	1.1712	0.287213	1.47223	0.909307	0.880291	none
ENSMUSG00000063229	Ldha	0.85202	0.417819	0.512825	1.56234	0.437578	0.811762	0.866361	none
ENSMUSG00000063273	Naa15	1.39279	2.10295	1.3465	0.788149	2.31746	1.39697	1.3873	none
ENSMUSG00000063358	Mapk1	0.672026	0.79944	0.76571	0.314172	1.24211	0.894427	0.564892	none
ENSMUSG00000063362	Alg11	1.17366	0.209675	0.31327	0.409246	0.243391	0.98406	1.23749	none
ENSMUSG00000063406	Tmed5	0.668671	0.758181	0.597744	0.270361	0.899784	0.700212	0.654664	none
ENSMUSG00000063450	Syne2	0.688201	0.43747	0.532004	0.403065	0.590682	0.747886	0.661711	none
ENSMUSG00000063458	Lrmda	1.35191	1.70568	2.45688	1.63322	1.76773	1.49533	1.29129	none
ENSMUSG00000063524	Eno1	0.827827	0.914035	0.758037	1.25063	0.914027	0.956329	0.770021	none
ENSMUSG00000063531	Sema3e	1.51434	1.75926	2.09349	0.730636	1.8131	1.76675	1.40535	HVG_2n
ENSMUSG00000063611	Gm10134	0.946685	1.5216	1.28079	0.34321	2.12343	1.10577	0.875364	none
ENSMUSG00000063810	Alms1	0.929949	1.32865	1.24244	0.228534	1.51633	0.99007	0.903742	none
ENSMUSG00000063856	Gpx1	1.7403	2.85377	1.21854	2.38054	1.30788	2.19493	1.56048	HVG_2n
ENSMUSG00000063870	Chd4	0.770769	0.753771	0.385601	0.287267	0.502964	0.841159	0.739507	none
ENSMUSG00000063953	Amd2	0.926001	1.40796	1.05671	0.131127	1.38541	1.08885	0.853994	none
ENSMUSG00000063972	Nr6a1	1.02094	1.18972	0.873135	1.10341	1.19688	1.1891	0.944388	none
ENSMUSG00000064115	Cadm2	0.318347	0.465574	0.412401	0.124375	0.435219	0.346679	0.305134	none
ENSMUSG00000064194	Zfp936	0.859911	0.97912	0.964071	0.703762	1.11789	0.998448	0.799227	none
ENSMUSG00000064293	Cntn4	0.489528	0.685825	0.577435	0.405457	0.616108	0.549111	0.462294	none
ENSMUSG00000064294	Aox3	1.50789	0.571678	0.594421	1.20323	0.599855	1.87072	1.36147	HVG_2n
ENSMUSG00000064302	Clasp1	1.02314	1.25971	1.49373	0.456824	1.73056	0.996058	1.03246	none
ENSMUSG00000064337	mt-Rnr1	1.25837	1.96184	1.44981	1.19732	1.30304	1.49959	1.1538	none
ENSMUSG00000064339	mt-Rnr2	1.27782	1.58179	1.53039	0.82947	1.66983	1.40706	1.19673	none
ENSMUSG00000064341	mt-Nd1	1.59747	1.75979	1.35989	2.57806	1.78316	1.83135	1.49663	HVG_2n
ENSMUSG00000064345	mt-Nd2	1.18341	1.93577	1.10103	1.96709	1.40228	1.45131	1.06362	none
ENSMUSG00000064351	mt-Co1	1.89816	3.50235	2.181	2.67651	2.02248	2.39803	1.68013	none
ENSMUSG00000064363	mt-Nd4	1.12097	1.34736	1.06508	1.67139	1.08023	1.3324	1.02423	none
ENSMUSG00000064367	mt-Nd5	0.725832	1.26017	0.769313	1.55977	0.810363	0.885883	0.652713	none
ENSMUSG00000064368	mt-Nd6	0.739396	0.91346	0.857633	1.7525	0.787332	0.783842	0.719673	none
ENSMUSG00000064370	mt-Cytb	1.77687	2.22818	1.65734	3.27947	1.5435	2.06583	1.65911	HVG_2n
ENSMUSG00000064373	Selenop	0.901111	0.836334	0.955751	1.08932	0.742058	1	0.853824	none
ENSMUSG00000064515	n-R5s162	1.18696	1.31937	1.15627	0.828279	1.47576	1.0664	1.23272	none
ENSMUSG00000064899	Snord118	0.987011	1.63768	2.10023	3.91823	1.75009	1.24482	0.85978	none
ENSMUSG00000064943	Gm23240	2.02405	2.64769	2.75153	0.979387	1.90367	2.18235	1.95257	HVG_both
ENSMUSG00000065037	Rn7sk	1.35128	1.01545	0.610517	1.38262	0.794779	1.42579	1.30987	none
ENSMUSG00000065126	Snord104	7.14071	0.618946	1.28821	4.57316	1.31632	7.54779	6.52266	none
ENSMUSG00000065208	Gm24616	1.63812	0.489438	0.69286	0.821879	0.716585	1.80304	1.50702	none
ENSMUSG00000065402	Mir122	2.64633	0.711267	0.658437	1.28309	0.859225	3.0702	2.30665	none
ENSMUSG00000065954	Tacc1	1.36658	1.67172	1.45493	0.635669	1.48428	1.47449	1.32053	none
ENSMUSG00000066026	Dhrs3	1.36942	0.67682	1.06292	1.22941	0.55996	1.46485	1.32054	none
ENSMUSG00000066036	Ubr4	1.04291	1.06596	0.451939	0.48179	0.450747	1.05008	1.03502	none
ENSMUSG00000066037	Hnrnpr	1.59632	2.37938	1.94313	1.23731	1.86175	1.88092	1.47636	HVG_2n
ENSMUSG00000066149	Cdc26	0.671899	1.37498	0.938723	0.929263	1.36545	0.812572	0.604075	none
ENSMUSG00000066153	Mup21	0.866718	0.375099	0.178005	0.595745	0.13342	0.876655	0.862191	none
ENSMUSG00000066154	Mup3	0.945695	0.984773	0.86314	1.21824	0.854855	1.08996	0.879314	none
ENSMUSG00000066366	Serpina1a	0.779048	0.510716	0.521546	1.03993	0.474611	0.847456	0.749051	none
ENSMUSG00000066406	Akap13	0.427978	0.50823	0.30304	0.253767	0.397231	0.45838	0.414263	none
ENSMUSG00000066440	Zfyve26	0.639305	0.61948	0.32779	0.150511	0.778698	0.61278	0.649106	none
ENSMUSG00000066442	Mthfs	0.918901	0.497785	0.386144	0.527733	0.469724	0.982119	0.891372	none
ENSMUSG00000066551	Hmgb1	1.17181	1.47423	1.62793	1.49559	2.16449	1.42825	1.05849	none
ENSMUSG00000066571	4931406P16Rik	1.30537	1.63989	1.49633	1.00414	1.66827	1.61626	1.1674	none
ENSMUSG00000066595	Flvcr1	0.939496	1.30244	1.08219	1.1532	1.13732	0.830363	0.983173	none
ENSMUSG00000066809	Gm10180	1.33813	1.62375	1.17418	0.815742	2.59358	1.22882	1.38336	none
ENSMUSG00000066839	Ecsit	1.74787	3.14577	3.04554	1.22065	3.90228	1.73529	1.75322	HVG_both
ENSMUSG00000066892	Fbxl12	0.580548	0.882334	0.614553	0.282555	0.868706	0.640616	0.553454	none
ENSMUSG00000067212	H2-T23	0.837425	1.01526	0.691557	1.15951	0.65099	1.02336	0.755043	none
ENSMUSG00000067235	H2-Q10	1.06514	0.587109	0.443683	1.72168	0.621277	1.33482	0.950507	none
ENSMUSG00000067351	Rps15a-ps2	1.14724	2.88621	1.67272	1.1137	2.2646	1.0787	1.1769	none
ENSMUSG00000067567	Hdac8	0.515211	0.327666	0.263786	0.185924	0.342899	0.573914	0.488663	none
ENSMUSG00000068036	Afdn	0.552363	0.366779	0.31433	0.141578	0.34835	0.654302	0.505237	none
ENSMUSG00000068039	Tcp1	1.61195	0.666676	0.626807	1.65337	0.542919	1.62579	1.58941	none
ENSMUSG00000068062	Gm14164	2.03763	5.19457	2.21558	1.28432	8.24304	1.74538	2.1697	HVG_both
ENSMUSG00000068086	Cyp2d9	1.60423	0.671972	0.93804	3.24686	0.635259	1.95717	1.44313	HVG_2n
ENSMUSG00000068205	Macrod2	0.309536	0.350899	0.432084	0.140755	0.388995	0.345746	0.291474	none
ENSMUSG00000068246	Apol9b	0.810328	0.338204	0.220809	0.238313	0.203424	0.830423	0.800011	none
ENSMUSG00000068587	Mgam	1.18059	1.05767	0.61733	0.421975	0.788616	1.26501	1.14042	none
ENSMUSG00000068663	Clec16a	0.751307	0.631371	0.628578	0.8503	1.04624	0.980298	0.645854	none
ENSMUSG00000068748	Ptprz1	1.28275	1.64022	1.546	0.831755	1.76256	1.61122	1.13543	none
ENSMUSG00000068823	Csde1	0.860388	0.727811	0.622057	0.511067	0.4167	0.874665	0.854106	none
ENSMUSG00000068877	Selenbp2	1.06655	0.355215	0.473565	0.755384	0.385934	1.23098	0.994296	none
ENSMUSG00000068917	Clk2	1.03169	0.489133	0.268924	0.495899	0.326619	1.09445	1.00267	none
ENSMUSG00000068923	Syt11	0.987332	1.16526	1.41395	1.31297	2.71816	0.887227	1.03011	none
ENSMUSG00000069045	Ddx3y	1.35645	1.7015	0.996246	1.25383	1.04537	1.5021	1.29169	none
ENSMUSG00000069089	Cdk7	0.779519	0.667578	0.697204	0.199517	1.21059	0.843256	0.751615	none
ENSMUSG00000069520	Tmem19	1.58932	0.933081	0.842608	1.1533	1.26238	1.6435	1.5607	none
ENSMUSG00000069565	Dazap1	0.721532	0.831084	0.331729	0.400222	0.214046	0.753515	0.707288	none
ENSMUSG00000069601	Ank3	0.66918	0.779344	1.19183	0.718987	0.91919	0.797281	0.60513	none
ENSMUSG00000069631	Strada	0.624414	0.811916	0.874109	0.693402	1.08894	0.695995	0.592223	none
ENSMUSG00000069670	Nkain2	2.4396	2.44633	3.14466	1.9557	2.23802	2.73198	2.32011	HVG_both
ENSMUSG00000069769	Msi2	0.974715	1.41659	1.14977	0.916237	1.61049	1.19405	0.876905	none
ENSMUSG00000069818	Olfr390	1.63769	2.33955	2.0566	0.984879	1.97568	2.08963	1.45913	HVG_2n
ENSMUSG00000069922	Ces3a	0.941094	0.429064	0.588126	1.47192	0.719549	1.16105	0.823786	none
ENSMUSG00000070280	Slc22a14	0.475177	0.654007	0.326795	0.542829	0.449992	0.513636	0.455231	none
ENSMUSG00000070544	Top1	0.593594	0.650552	0.557573	0.512558	0.451884	0.638507	0.573198	none
ENSMUSG00000070704	Ugt2b36	0.586049	0.0848108	0.150154	0.363636	0.298703	0.621529	0.566827	none
ENSMUSG00000070738	Dgkd	0.585692	0.921157	0.713317	0.936203	0.946647	0.662733	0.550906	none
ENSMUSG00000070942	Il1rl2	0.73287	0.863912	0.64549	0.101954	0.963305	0.775253	0.714344	none
ENSMUSG00000071054	Safb	1.2494	0.620377	0.343046	0.672326	0.663117	1.18541	1.26857	none
ENSMUSG00000071172	Srsf3	0.80033	0.802564	0.758121	0.17271	0.597279	0.773477	0.809079	none
ENSMUSG00000071177	Serpina1d	0.456529	0.351379	0.341316	0.771473	0.238634	0.508762	0.432295	none
ENSMUSG00000071178	Serpina1b	0.841443	0.734804	0.690698	1.14294	0.631777	0.96913	0.785084	none
ENSMUSG00000071204	Gm10319	0.519857	0.123518	0.0840759	0.174312	0.179854	0.518867	0.507949	none
ENSMUSG00000071226	Cecr2	0.782995	0.116358	0.367354	0.603548	0.476442	0.865908	0.745924	none
ENSMUSG00000071369	Map3k5	0.86444	1.01605	0.927756	0.558306	0.995671	0.924544	0.837501	none
ENSMUSG00000071454	Dtnb	1.20261	1.0998	1.12189	0.69724	1.80081	1.33725	1.14298	none
ENSMUSG00000071856	Mcc	0.471595	0.411135	0.409353	0.322998	0.393318	0.510739	0.45339	none
ENSMUSG00000072115	Ang	0.899573	0.599889	0.543147	0.608973	0.7951	0.842365	0.886199	none
ENSMUSG00000072294	Klf12	0.39458	0.476858	0.390981	0.25628	0.489792	0.424732	0.380457	none
ENSMUSG00000072501	Phf20l1	0.52335	0.549984	0.525872	0.119999	0.393976	0.510974	0.527518	none
ENSMUSG00000072849	Serpina1e	0.725871	0.340897	0.476066	1.07255	0.481862	0.7975	0.691646	none
ENSMUSG00000073043	Atoh1	1.21844	2.09819	1.16126	0.483493	1.88961	1.14856	1.24802	none
ENSMUSG00000073063	Hbq1b	1.27881	2.41612	1.47468	0.429201	2.0864	1.53498	1.16927	none
ENSMUSG00000073067	9130019P16Rik	0.447545	0.708369	0.594511	0.177327	0.654741	0.488496	0.428315	none
ENSMUSG00000073147	5031425E22Rik	0.85071	0.35519	0.408534	0.602753	0.479042	0.805346	0.864999	none
ENSMUSG00000073411	H2-D1	1.09858	3.48949	1.62992	2.53228	1.6567	1.10714	1.09475	none
ENSMUSG00000073418	C4b	1.35488	0.93482	0.578707	1.21519	0.608499	1.49855	1.25975	none
ENSMUSG00000073471	Rsph3a	0.94178	0.575089	0.604551	0.124117	1.27647	0.873017	0.968608	none
ENSMUSG00000073664	Nbeal1	0.858312	0.623732	0.957585	0.611957	0.652882	1.04503	0.776115	none
ENSMUSG00000073678	Pgap1	0.80231	1.33624	0.855969	0.425986	1.11135	0.91365	0.75326	none
ENSMUSG00000073768	Olfr1330	0.862397	1.19523	1.01346	2.45665	1.17987	0.940408	0.828025	none
ENSMUSG00000073834	Mup11	1.77347	0.815283	1.0498	6.8802	1.1111	1.60484	1.7164	none
ENSMUSG00000073842	Mup7	1.04243	0.472765	0.423597	1.42685	0.519999	0.96732	1.03637	none
ENSMUSG00000073889	Il11ra1	1.27875	1.65109	0.632111	0.716919	0.757071	1.25864	1.27536	none
ENSMUSG00000074024	4632427E13Rik	1.10702	0.563881	0.799576	0.467696	0.534545	1.19519	1.06804	none
ENSMUSG00000074063	Osgin1	0.574622	0.107004	0.0967494	0.350118	0.155127	0.569549	0.576011	none
ENSMUSG00000074088	Snrnp40	1.04853	1.79034	1.32156	0.458418	1.97343	1.14687	1.00584	none
ENSMUSG00000074108	Rpl10-ps2	1.1607	2.04993	1.64736	0.429104	2.09759	1.37091	1.07014	none
ENSMUSG00000074115	Saa1	0.676208	0.330738	0.476751	1.33448	0.573243	0.911818	0.560513	none
ENSMUSG00000074129	Rpl13a	0.898284	1.08626	0.825878	1.28755	0.677154	0.954678	0.873819	none
ENSMUSG00000074151	Nlrc5	0.94488	1.64655	0.939442	0.475718	1.29167	1.10243	0.876399	none
ENSMUSG00000074195	Clca4b	0.609826	0.910735	0.807048	0.709865	0.847266	0.71851	0.560179	none
ENSMUSG00000074305	Peak1	0.831529	1.15872	1.33936	1.09489	1.01061	0.897622	0.802577	none
ENSMUSG00000074336	Apoc4	1.31971	1.40564	0.751026	2.36859	0.875999	1.5186	1.21214	none
ENSMUSG00000074505	Fat3	1.29402	1.08063	1.59816	0.613628	1.94757	1.42457	1.23868	none
ENSMUSG00000074733	Zfp950	2.06835	1.82714	1.12574	1.40569	0.912801	2.34197	1.93465	HVG_both
ENSMUSG00000074749	Kiz	0.685375	1.00302	0.887297	0.406658	1.23002	0.734817	0.663003	none
ENSMUSG00000074758	Gm5535	0.615943	0.944171	0.883645	0.604063	0.938105	0.708478	0.574068	none
ENSMUSG00000074764	Sel1l2	0.26882	0.361015	0.340343	0.0706548	0.376343	0.314925	0.243637	none
ENSMUSG00000074768	Bhmt	0.472127	0.133908	0.273475	0.766919	0.236304	0.545168	0.437424	none
ENSMUSG00000074776	Gm10754	3.29139	4.65879	4.83585	0.973145	3.89469	4.09207	2.98831	HVG_both
ENSMUSG00000074794	Arrdc3	1.24364	1.73229	0.286646	1.59014	0.416215	1.16952	1.2525	none
ENSMUSG00000074874	Ctla2b	0.692705	1.08574	0.884817	0.498622	1.07755	0.811743	0.639145	none
ENSMUSG00000074887	EU599041	2.06933	2.48774	1.99401	1.18123	3.09307	2.14976	2.02578	HVG_both
ENSMUSG00000074947	Olfr1312	1.19198	1.36492	1.63355	0.562944	1.74676	1.41913	1.09607	none
ENSMUSG00000075014	Gm10800	1.0758	0.944326	1.55032	1.68974	0.781273	1.06605	1.06773	none
ENSMUSG00000075015	Gm10801	0.590734	0.736747	0.830962	0.66196	0.582502	0.608259	0.58014	none
ENSMUSG00000075069	Olfr1264	0.811514	1.24085	0.908846	1.061	1.14613	0.956218	0.747502	none
ENSMUSG00000075229	Ccdc58	0.65865	0.246349	0.32186	0.777472	0.350409	0.59972	0.676305	none
ENSMUSG00000075376	Rc3h2	1.22882	1.91443	1.57444	0.7173	1.65616	1.41572	1.14838	none
ENSMUSG00000075465	Gm10837	0.892769	1.79515	1.12433	0.4289	1.41833	0.971585	0.854559	none
ENSMUSG00000075517	Cyp2d37-ps	0.810152	0.0938534	0.168495	0.352511	0.164749	0.807358	0.800229	none
ENSMUSG00000075590	Nrbp2	1.04159	0.313184	0.490055	0.69348	0.422416	1.11534	1.00733	none
ENSMUSG00000076441	Ass1	1.00596	0.289348	0.38159	1.01877	0.344639	0.994792	1.00948	none
ENSMUSG00000076757	Tcrg-C4	0.540296	0.854535	0.568588	0.517735	0.862046	0.697505	0.462811	none
ENSMUSG00000076800	Trav6n-5	0.827698	1.42924	0.962959	0.149165	1.20556	0.939242	0.778647	none
ENSMUSG00000076951	Gm24932	0.845909	0.823249	1.06643	0.617764	1.55256	0.732385	0.89194	none
ENSMUSG00000077059	Gm24541	0.650935	0.729949	0.898412	0.217684	1.83295	0.70983	0.624677	none
ENSMUSG00000077769	Gm25215	2.80043	3.61884	2.99282	0.76926	4.54917	3.31468	2.59515	HVG_both
ENSMUSG00000078498	Zfp988	1.60444	2.68786	1.46288	0.787728	2.45536	1.93898	1.46737	HVG_2n
ENSMUSG00000078578	Ube2d3	0.629028	0.570947	0.28794	0.537584	0.321814	0.652759	0.617177	none
ENSMUSG00000078650	G6pc	0.622834	0.0698505	0.116815	0.72762	0.279686	0.689689	0.591758	none
ENSMUSG00000078671	Chd2	1.42332	1.66076	1.96315	1.33817	1.92846	1.54219	1.37041	none
ENSMUSG00000078672	Mup20	1.17574	0.664754	0.597645	1.35554	0.720673	1.41457	1.01219	none
ENSMUSG00000078862	Gm14326	0.494874	0.669467	0.647697	0.446422	0.690604	0.584237	0.444381	none
ENSMUSG00000078870	Gm14410	0.327079	0.594431	0.469849	0.551125	0.478567	0.372566	0.303444	none
ENSMUSG00000079012	Serpina3m	0.921901	0.81476	0.740764	1.11753	0.649524	1.06673	0.851019	none
ENSMUSG00000079015	Serpina1c	0.639314	0.509311	0.368643	1.07137	0.403854	0.701842	0.610629	none
ENSMUSG00000079036	Alkbh1	1.22447	1.1419	0.483445	0.610076	0.352568	1.00512	1.30881	none
ENSMUSG00000079038	D130040H23Rik	1.60309	1.50257	1.9634	0.941405	3.01833	1.71313	1.55657	HVG_2n
ENSMUSG00000079048	4933413L06Rik	0.440426	0.621897	0.608287	0.29976	0.588868	0.48592	0.419133	none
ENSMUSG00000079144	A130010J15Rik	1.0587	0.445572	0.38532	0.542439	0.539921	1.14907	1.01945	none
ENSMUSG00000079457	Gm7609	0.618742	0.708218	0.568491	0.664149	0.764173	0.589858	0.628464	none
ENSMUSG00000079484	Phyhd1	1.32474	0.724242	0.405063	0.746923	0.437899	1.31298	1.31811	none
ENSMUSG00000079659	Tmem243	0.526065	0.634425	0.378985	0.409726	0.47124	0.609073	0.487907	none
ENSMUSG00000080600	Gm23840	0.805425	1.3641	0.96113	1.1738	1.37114	0.844695	0.788346	none
ENSMUSG00000080732	Gm13222	2.54682	2.36015	3.34624	1.62805	3.75796	2.41192	2.57829	HVG_both
ENSMUSG00000081051	Gm15427	0.732348	0.803611	0.673956	0.653596	0.984494	0.82422	0.690297	none
ENSMUSG00000081121	Gm12791	1.37821	1.57297	1.46316	0.71336	2.34129	1.36698	1.3828	none
ENSMUSG00000081181	Gm13353	1.8071	3.06323	2.44201	0.685331	3.54699	2.01407	1.72113	HVG_both
ENSMUSG00000081208	Gm11400	0.497848	0.588479	0.606211	0.415787	0.580021	0.554674	0.472028	none
ENSMUSG00000081362	Cyp2j7	0.380941	0.557844	0.435109	0.157779	0.5956	0.452641	0.34542	none
ENSMUSG00000081648	Gm13423	1.0077	1.52211	1.41935	0.935947	1.62945	1.20749	0.917215	none
ENSMUSG00000082263	Gm11188	0.686654	1.7905	0.946963	0.979295	1.45532	0.799239	0.634055	none
ENSMUSG00000082567	Gm14896	1.17182	1.52635	1.26601	0.618939	1.71326	1.3735	1.08385	none
ENSMUSG00000082580	Gm13182	1.77994	2.20103	2.45566	1.08141	2.58634	2.36782	1.51776	none
ENSMUSG00000083326	Rpl38-ps1	0.68279	1.60415	0.86533	0.788797	1.71243	0.771462	0.642064	none
ENSMUSG00000083328	Gm11826	1.25847	1.85223	1.46065	0.800656	1.48472	1.46333	1.1668	none
ENSMUSG00000083454	Gm13226	2.00186	1.67393	2.61043	1.38795	2.67674	2.05304	1.96934	HVG_both
ENSMUSG00000083512	Gm12749	0.719417	1.15257	0.944325	0.498626	1.42186	0.754389	0.703194	none
ENSMUSG00000083629	Gm11262	0.999611	1.06045	0.867726	0.355773	1.10057	1.15244	0.933639	none
ENSMUSG00000084092	Gm5843	0.561328	1.12104	0.843598	0.296616	1.10031	0.71551	0.486247	none
ENSMUSG00000084128	Esrp2	1.61094	0.439245	0.512338	0.559807	0.411449	1.79617	1.52793	HVG_2n
ENSMUSG00000084133	Gm12856	0.628701	0.875555	0.7442	0.700992	0.929971	0.654074	0.617367	none
ENSMUSG00000084288	Gm5228	1.40536	3.13429	2.12799	0.803219	3.56666	1.59041	1.32507	none
ENSMUSG00000084788	Gm11342	0.576571	0.0778775	0.23222	0.590677	0.197272	0.622053	0.556305	none
ENSMUSG00000084861	1700095J07Rik	0.976794	1.95603	1.4672	0.501456	1.79389	1.07031	0.935919	none
ENSMUSG00000085148	Mir22hg	0.562536	0.247133	0.278251	0.152698	0.10393	0.55139	0.564616	none
ENSMUSG00000085320	Gm11548	0.601778	0.67028	0.788204	0.625489	0.929556	0.725889	0.537409	none
ENSMUSG00000085334	Gm12940	0.750675	0.45628	0.581834	0.237702	0.571522	0.872751	0.696158	none
ENSMUSG00000085335	Gm13684	0.350194	0.409278	0.379212	0.536351	0.447775	0.420915	0.313288	none
ENSMUSG00000085404	Gm12909	1.01599	0.199333	0.202045	0.292537	0.219332	1.03637	0.999997	none
ENSMUSG00000085622	3110056K07Rik	0.998966	1.63929	1.09377	1.01129	1.45912	1.24414	0.89225	none
ENSMUSG00000085631	9630028H03Rik	0.797093	0.575542	0.668776	0.330354	0.68663	0.886344	0.757886	none
ENSMUSG00000085826	Gm15638	0.758865	0.0976385	0.274244	0.240585	0.145845	0.640405	0.792167	none
ENSMUSG00000085875	Gm12905	1.68414	2.95449	2.03258	1.58149	4.03496	1.92621	1.58459	HVG_2n
ENSMUSG00000086040	Wipf3	0.621711	0.77999	0.840366	0.489964	0.929717	0.675894	0.595865	none
ENSMUSG00000086175	Gm15802	1.13371	0.185822	0.47691	0.734377	0.783673	1.11527	1.13808	none
ENSMUSG00000086247	Gm15787	0.548321	0.846752	0.756566	0.551034	1.09963	0.651308	0.500434	none
ENSMUSG00000086289	Gm16933	1.1532	1.80011	1.21356	0.706231	2.05088	1.17321	1.14456	none
ENSMUSG00000086366	1700061J23Rik	0.681986	0.922189	1.0631	0.098221	1.20514	0.801737	0.628046	none
ENSMUSG00000086390	1810019D21Rik	0.749437	0.053776	0.168322	0.226699	0.15459	0.709076	0.7577	none
ENSMUSG00000086522	Gm4473	0.811461	2.0873	0.929282	0.647619	1.64888	0.793051	0.819318	none
ENSMUSG00000086536	Gm12264	0.602077	0.170269	0.331524	0.235869	0.175249	0.699673	0.557688	none
ENSMUSG00000086550	Pla2g10os	0.584522	1.10649	0.848115	0.804807	1.32872	0.640242	0.559455	none
ENSMUSG00000086607	4930511M06Rik	1.03458	1.11284	1.1148	0.478277	1.27901	1.18866	0.968438	none
ENSMUSG00000086727	4931428L18Rik	0.541085	0.934013	0.650943	0.492173	0.684863	0.624674	0.502821	none
ENSMUSG00000086728	Man2c1os	0.730975	0.41192	0.722709	0.331928	0.905622	0.722495	0.73413	none
ENSMUSG00000086993	Rsf1os2	0.737423	1.69395	0.507811	0.273843	0.624661	0.726234	0.740777	none
ENSMUSG00000087110	Gm11264	0.412627	0.67435	0.519432	0.276496	0.660965	0.429605	0.405136	none
ENSMUSG00000087412	Gm15501	0.957614	1.32507	1.23184	0.595298	1.46484	1.12635	0.882862	none
ENSMUSG00000087621	1700003G18Rik	0.941	1.29279	1.25011	1.20161	1.19133	1.09827	0.871292	none
ENSMUSG00000088246	Gm25911	1.17333	0.836161	0.753473	1.9493	0.628493	1.2698	1.13081	none
ENSMUSG00000088252	Snord13	1.4333	0.43665	0.910793	1.00062	0.801228	1.56618	1.36849	none
ENSMUSG00000088368	Gm26323	0.782255	1.38535	0.943604	0.0392473	1.27592	0.817107	0.766973	none
ENSMUSG00000088405	Gm25886	1.95463	3.40137	2.82081	0.587369	3.25353	1.95972	1.94086	HVG_both
ENSMUSG00000088504	Gm26490	2.46687	3.24528	2.88761	1.25881	3.48553	2.86617	2.30728	HVG_both
ENSMUSG00000088609	Gm24187	2.14798	2.9479	1.93683	2.38084	2.02512	2.83711	1.88011	HVG_both
ENSMUSG00000088957	Gm24946	0.784042	1.19906	1.11336	0.570632	1.18133	0.772352	0.788997	none
ENSMUSG00000089023	Gm25011	3.00439	3.58857	4.911	2.49142	4.96639	3.02446	2.97303	HVG_both
ENSMUSG00000089109	Gm23916	0.761165	0.916311	1.11038	0.525241	1.67202	0.93583	0.681932	none
ENSMUSG00000089138	Gm24773	5.87354	6.33793	8.48236	2.60688	9.34754	8.16577	5.0034	HVG_both
ENSMUSG00000089530	Gm25163	0.82575	1.17287	0.912215	0.0546997	1.7036	0.901504	0.791781	none
ENSMUSG00000089706	B230216N24Rik	0.770665	0.906713	1.00658	0.564972	0.996481	0.88226	0.71996	none
ENSMUSG00000089781	Gm15756	0.823438	0.467052	0.249985	0.614936	0.309084	0.90213	0.787148	none
ENSMUSG00000089792	Gm16571	1.47389	2.05521	1.92122	0.835071	1.90724	1.67736	1.3892	none
ENSMUSG00000089960	Ugt1a1	0.572886	0.282583	0.236359	0.517299	0.173539	0.549462	0.572435	none
ENSMUSG00000090015	Gm15446	1.8473	2.53613	2.00999	0.465736	2.69605	1.63592	1.92909	HVG_4n
ENSMUSG00000090059	Olfr1062	0.35748	0.49783	0.42602	0.260388	0.481204	0.394572	0.34036	none
ENSMUSG00000090093	Gm14399	3.22795	4.42233	3.04861	3.03015	5.4198	4.07639	2.90125	HVG_both
ENSMUSG00000090150	Acad11	0.851914	0.898526	1.09759	0.771169	1.1427	0.999784	0.785733	none
ENSMUSG00000090231	Cfb	0.796173	0.270419	0.425856	0.984163	0.330399	0.856368	0.76978	none
ENSMUSG00000090266	Mettl23	0.722656	0.974528	0.723611	0.338041	0.79657	0.838815	0.669847	none
ENSMUSG00000090386	Mir99ahg	0.401547	0.31289	0.411385	0.320424	0.28252	0.457805	0.375049	none
ENSMUSG00000090394	4930523C07Rik	1.31547	0.827226	0.964773	1.12404	0.667697	1.20563	1.35916	none
ENSMUSG00000090417	Vmn2r94	1.13399	1.4855	1.27469	0.698318	1.68922	1.1766	1.11497	none
ENSMUSG00000090556	Olfr753-ps1	0.740222	1.10074	0.737945	0.530256	1.04372	0.816893	0.705273	none
ENSMUSG00000090639	Gm20425	0.406721	0.277389	0.243144	0.470826	0.194287	0.477537	0.371039	none
ENSMUSG00000090667	Gm765	2.9592	3.90701	3.62778	0.870954	5.30127	3.45194	2.76322	HVG_both
ENSMUSG00000090733	Rps27	0.933402	1.16498	0.674629	0.914326	0.684047	0.917114	0.932192	none
ENSMUSG00000091119	Ccdc152	0.350225	0.281618	0.393568	0.455306	0.240126	0.398241	0.325968	none
ENSMUSG00000091183	Gm5141	0.539172	0.73388	0.631815	0.178784	0.848286	0.612515	0.504339	none
ENSMUSG00000091199	Gm2619	0.530911	0.633564	0.511705	0.574869	0.663394	0.511302	0.537327	none
ENSMUSG00000091329	1700112D23Rik	0.814227	0.413574	0.199392	0.453559	0.317583	0.999995	0.729929	none
ENSMUSG00000091537	Tma7	0.989785	0.928052	0.515329	1.13056	0.492841	0.8584	1.04122	none
ENSMUSG00000091780	Sco2	0.965548	0.149446	0.249527	0.442967	0.263267	0.970361	0.960754	none
ENSMUSG00000091803	Cox16	0.636781	0.9425	0.404935	0.425094	0.506682	0.739102	0.590477	none
ENSMUSG00000091900	Gm4353	0.688493	0.96202	0.921297	0.921576	0.935062	0.802016	0.635797	none
ENSMUSG00000092075	Serpina4-ps1	1.18308	0.207556	0.281855	0.490491	0.322797	1.21052	1.12981	none
ENSMUSG00000092220	Gm20528	0.729621	0.141553	0.225648	0.433946	0.243053	0.784853	0.700807	none
ENSMUSG00000092251	Trav9n-1	0.967709	1.74127	1.11804	0.026707	1.41027	1.09929	0.910691	none
ENSMUSG00000092274	Neat1	1.00617	1.8003	1.30854	1.4677	1.43646	1.2741	0.887028	none
ENSMUSG00000092341	Malat1	0.845961	0.900498	1.68925	1.19547	1.53973	0.913499	0.804489	none
ENSMUSG00000092386	Gm20536	0.796455	1.71365	1.22804	0.562512	1.51916	0.819436	0.786479	none
ENSMUSG00000092545	Gm20319	0.303377	0.441832	0.238673	0.110429	0.328517	0.350528	0.281038	none
ENSMUSG00000092774	Gm26197	1.01772	1.16326	1.11042	2.02258	1.6944	0.954882	1.04352	none
ENSMUSG00000093674	Rpl41	1.15918	1.50778	0.797976	1.42755	0.817397	1.14324	1.15434	none
ENSMUSG00000093816	Gm26445	0.723617	1.50134	0.745908	0.647209	1.18324	0.83908	0.671027	none
ENSMUSG00000094006	Igkv4-59	0.657812	0.582125	0.613111	0.197736	0.948397	0.685018	0.645622	none
ENSMUSG00000094344	Gm11942	1.54825	2.19035	2.18047	1.58717	2.33827	1.65996	1.49973	none
ENSMUSG00000094557	Rpl35a-ps7	1.1412	2.32585	2.57562	0.579378	2.33136	1.31829	1.0627	none
ENSMUSG00000094806	Cyp2d10	0.826045	0.13292	0.345773	0.947601	0.207948	0.757332	0.850859	none
ENSMUSG00000095041	AC149090.1	0.636485	0.701916	0.531722	0.770784	0.469768	0.709343	0.60249	none
ENSMUSG00000095280	Gm21738	0.389853	0.476821	0.481872	0.417589	0.473327	0.405458	0.379695	none
ENSMUSG00000095288	Gm7618	0.736461	1.32554	1.17573	0.341064	1.43714	0.810912	0.702426	none
ENSMUSG00000095432	Zfp748	0.675263	0.836454	0.9504	0.710854	1.05407	0.798027	0.6157	none
ENSMUSG00000095555	Gm28010	0.743816	1.28812	1.10635	0.0298695	1.28988	0.846028	0.698369	none
ENSMUSG00000096086	Gm4761	0.741648	0.45248	0.985671	0.140881	1.00141	0.750454	0.737594	none
ENSMUSG00000096370	Gm21992	0.514127	0.482829	0.232346	0.447148	0.580267	0.595149	0.476446	none
ENSMUSG00000096440	Vmn2r-ps20	0.610355	0.762817	0.716357	0.514192	0.888146	0.65607	0.589728	none
ENSMUSG00000096477	Olfr92	0.931567	1.48023	1.27797	0.630277	1.5493	0.945146	0.925691	none
ENSMUSG00000096544	Gm4617	1.15038	1.55751	1.29702	0.772066	1.56222	1.34213	1.0691	none
ENSMUSG00000096688	Mup17	0.810473	0.355963	0.494992	3.94813	0.327582	0.529951	0.895411	none
ENSMUSG00000096690	Olfr1296-ps1	1.96433	2.06285	1.69877	0.991619	2.90893	2.35819	1.80648	HVG_both
ENSMUSG00000096755	Ftl1-ps2	1.21371	1.84969	1.41749	0.767428	1.75125	1.40736	1.12674	none
ENSMUSG00000096929	A330023F24Rik	0.696543	0.801109	0.939422	0.593716	0.944409	0.808631	0.645239	none
ENSMUSG00000096944	Gm26722	0.714671	1.29247	1.35506	0.532164	1.32216	0.8714	0.641195	none
ENSMUSG00000097101	1810034E14Rik	0.910649	1.53805	0.973332	0.484445	1.21677	1.10402	0.824111	none
ENSMUSG00000097115	1810019N24Rik	1.61114	1.91933	2.4127	1.21546	2.73054	1.9728	1.44784	HVG_2n
ENSMUSG00000097131	D230017M19Rik	0.700868	0.604646	0.310185	0.529557	0.526845	0.761662	0.674018	none
ENSMUSG00000097189	Gm26594	0.389939	0.683218	0.666526	0.703096	0.699546	0.473953	0.346512	none
ENSMUSG00000097191	5730422E09Rik	0.979219	1.24499	1.36281	1.01198	1.82904	1.19969	0.878277	none
ENSMUSG00000097207	6030443J06Rik	0.732959	1.56898	0.778521	0.51024	1.04069	0.756375	0.722293	none
ENSMUSG00000097311	Gm26871	0.868333	1.55546	1.09286	0.373978	1.20466	1.10773	0.758582	none
ENSMUSG00000097327	E030030I06Rik	1.8209	2.25486	2.27337	1.40013	1.50153	2.27707	1.63556	HVG_2n
ENSMUSG00000097354	2310001H17Rik	0.920651	0.751249	0.395276	0.36055	0.601552	1.01898	0.876593	none
ENSMUSG00000097393	D030068K23Rik	0.48015	0.640063	0.562579	0.11292	0.794173	0.558612	0.443716	none
ENSMUSG00000097412	1810014B01Rik	0.828352	1.10815	0.522448	1.10551	0.381488	0.962045	0.768784	none
ENSMUSG00000097440	Gm6277	1.31396	2.33128	1.75697	0.75657	2.86376	1.41269	1.27113	none
ENSMUSG00000097445	Gm26631	0.460443	0.977615	0.69478	0.354013	0.719944	0.581999	0.395973	none
ENSMUSG00000097507	Gm26538	0.770283	1.1919	1.04201	0.256469	1.29923	0.879662	0.721933	none
ENSMUSG00000097536	2610037D02Rik	0.839847	1.11379	1.06241	0.52698	1.13733	0.949032	0.789889	none
ENSMUSG00000097577	6230400D17Rik	0.848274	0.735188	0.359383	0.709559	0.356166	0.755139	0.882385	none
ENSMUSG00000097603	A430010J10Rik	5.68608	10.8352	12.9886	1.86691	20.6241	7.68891	4.90451	HVG_both
ENSMUSG00000097649	Gm10561	0.268499	0.396903	0.40606	0.166015	0.407524	0.297583	0.252275	none
ENSMUSG00000097673	Gm26608	1.13247	0.17226	0.215509	0.586439	0.331593	1.12537	1.1334	none
ENSMUSG00000097732	D930048G16Rik	0.715803	1.04778	1.2916	0.469817	1.29575	0.845251	0.654153	none
ENSMUSG00000097806	Gm6556	1.14098	0.835418	0.931334	0.407515	1.64749	1.1615	1.1319	none
ENSMUSG00000097859	Gm26601	1.05475	1.47438	1.33564	1.07142	2.13505	1.18182	0.999266	none
ENSMUSG00000097881	Celrr	1.77269	1.61442	1.33726	0.72492	2.15659	1.84394	1.73918	HVG_both
ENSMUSG00000097971	Gm26917	1.17096	1.58683	1.5411	2.6327	2.01549	1.25595	1.1303	none
ENSMUSG00000098111	Gm4654	1.00146	1.225	0.772652	0.904811	1.48151	1.05274	0.979088	none
ENSMUSG00000098120	Gm5914	0.299302	0.509034	0.518324	0.245511	0.588491	0.296919	0.299817	none
ENSMUSG00000098155	Gm27022	1.17987	1.88878	1.55036	0.661776	1.5983	1.41098	1.07576	none
ENSMUSG00000098178	Gm42418	0.800517	0.864331	0.943925	0.457297	0.979733	0.860483	0.766989	none
ENSMUSG00000098202	B830012L14Rik	0.551938	0.965581	0.73532	0.3809	0.808451	0.632004	0.513991	none
ENSMUSG00000098439	Hm629797	0.900142	1.18886	1.39927	0.354985	1.33799	1.01134	0.849733	none
ENSMUSG00000099083	Atf7	0.266277	0.393564	0.346382	0.400248	0.362081	0.306762	0.246168	none
ENSMUSG00000100039	Gm28959	0.946692	0.133976	0.333326	1.47758	0.275759	0.881041	0.969524	none
ENSMUSG00000100205	Gm4850	1.03855	1.20697	0.977432	1.00184	1.70024	1.10073	1.01005	none
ENSMUSG00000100303	2600014E21Rik	0.967604	1.35826	1.11547	1.72153	1.42916	1.16523	0.881712	none
ENSMUSG00000100561	Gm7516	2.8369	4.38938	3.69089	1.04245	4.21385	3.3577	2.63048	HVG_both
ENSMUSG00000100649	Gm28428	2.18229	2.41276	2.03368	1.62788	2.3942	2.28248	2.13509	HVG_both
ENSMUSG00000100684	Gm20268	0.596291	0.835115	0.641118	0.589505	0.749528	0.690759	0.553339	none
ENSMUSG00000100857	1700041M19Rik	1.51384	2.55689	1.63303	0.452545	2.62784	1.64355	1.45874	none
ENSMUSG00000100995	Gm29525	2.26996	3.51466	1.82402	1.3099	3.39826	2.4345	2.19628	HVG_both
ENSMUSG00000101033	Gm18776	1.0002	1.36325	1.17542	0.546028	1.21568	1.15882	0.931662	none
ENSMUSG00000101111	Gm28437	0.407647	0.622849	0.552483	0.714111	0.429213	0.451809	0.386298	none
ENSMUSG00000101249	Gm29216	0.644969	0.917675	0.732077	1.14626	0.680098	0.773512	0.583415	none
ENSMUSG00000101299	Gm28175	0.554761	0.685319	0.653064	0.32356	0.712767	0.648053	0.511496	none
ENSMUSG00000101397	Mug-ps1	0.499424	0.109308	0.13045	0.22044	0.149432	0.547384	0.47539	none
ENSMUSG00000101514	Gm5524	0.399537	0.531341	0.478563	0.194299	0.575172	0.452261	0.373948	none
ENSMUSG00000101636	4930579H20Rik	1.38906	2.01995	1.79255	0.513039	2.07048	1.57884	1.30966	none
ENSMUSG00000102048	Gm6075	0.896815	1.08601	1.16789	0.758509	1.37516	0.891546	0.897954	none
[truncated: 103 more rows]
