# Supplementary material for: Single-nucleus RNA-seq2 reveals functional crosstalk between liver zonation and ploidy
Source: Nat Commun. 2021 Jul 12;12:4264. doi: 10.1038/s41467-021-24543-5 (PMC8275628; doi:10.1038/s41467-021-24543-5)
Supplement: Supplementary file 9 — Dataset 7 [file 41467_2021_24543_MOESM9_ESM.xlsx]

## Sheet: Distribution between 2n vs 4n
	gene_name	dist_changes_stat	dist_changes_pvalues	distribution_change	2n Hepatocytes_mean	2n Hepatocytes_log2FC	2n Hepatocytes_pvals_adj	4n Hepatocytes_mean	4n Hepatocytes_log2FC	4n Hepatocytes_pvals_adj	changes_hep	changes_cell_types	marker
ENSMUSG00000000001	Gnai3	0.160632	1.64334e-05	yes	0.0737083	0.289097	0.775166	0.0557458	-0.289097	0.775166	none	none	none
ENSMUSG00000000028	Cdc45	0.0695049	0.21765	no	0.208414	1.21844	0.575511	0.0648341	-1.21844	0.575511	none	none	none
ENSMUSG00000000049	Apoh	0.179736	8.60414e-07	yes	0.194254	-0.433876	0.300769	0.242412	0.433876	0.300769	none	up_Hepatocytes	Hepatocyte
ENSMUSG00000000056	Narf	0.159691	1.89399e-05	yes	1.65436	-0.575227	0.439297	1.16058	0.575227	0.439297	none	up_Hepatocytes	none
ENSMUSG00000000078	Klf6	0.0599654	0.379191	no	0.00981051	-0.47464	0.863009	0.0156384	0.47464	0.863009	none	none	none
ENSMUSG00000000085	Scmh1	0.137133	0.000390797	no	6.49142	-0.392989	0.328918	6.81283	0.392989	0.328918	none	none	none
ENSMUSG00000000088	Cox5a	0.1514	6.06026e-05	yes	0.268065	-0.034379	0.953795	0.311013	0.034379	0.953795	none	up_Kupffer	none
ENSMUSG00000000103	Zfy2	0.11864	0.0033325	no	0.000867795	-0.992671	0.531823	0.00181026	0.992671	0.531823	none	none	none
ENSMUSG00000000125	Wnt3	0.0429614	0.783061	no	0.00108304	-0.939492	0.87704	0.00355949	0.939492	0.87704	none	none	none
ENSMUSG00000000126	Wnt9a	0.086918	0.0634385	no	0.290856	-0.572353	0.565482	0.391252	0.572353	0.565482	none	up_Lymphocytes	none
ENSMUSG00000000127	Fer	0.134995	0.000508515	no	0.00789746	-0.182582	0.835135	0.00897758	0.182582	0.835135	none	none	none
ENSMUSG00000000131	Xpo6	0.128753	0.00107115	no	0.316425	0.0851475	0.925511	0.238852	-0.0851475	0.925511	none	up_Hepatocytes	none
ENSMUSG00000000134	Tfe3	0.100957	0.0192777	no	0.0455215	-0.680861	0.663632	0.0796506	0.680861	0.663632	none	none	none
ENSMUSG00000000142	Axin2	0.127644	0.00122199	no	0.0232901	-1.50905	0.278992	0.049048	1.50905	0.278992	none	up_Hepatocytes	none
ENSMUSG00000000148	Brat1	0.0991102	0.0227846	no	0.0869802	1.76311	0.694999	0.00580266	-1.76311	0.694999	none	none	none
ENSMUSG00000000149	Gna12	0.101628	0.0180964	no	0.109379	0.481911	0.335525	0.0731739	-0.481911	0.335525	none	up_Hepatocytes	none
ENSMUSG00000000154	Slc22a18	0.167788	5.69416e-06	yes	0.0686413	-0.149229	0.867439	0.0697016	0.149229	0.867439	none	up_Hepatocytes	none
ENSMUSG00000000157	Itgb2l	0.186602	2.76076e-07	yes	0.281564	-0.922539	0.15206	0.48326	0.922539	0.15206	none	up_Hepatocytes	none
ENSMUSG00000000159	Igsf5	0.164174	9.78729e-06	yes	0.24536	0.230173	0.719418	0.18706	-0.230173	0.719418	none	up_Hepatocytes	none
ENSMUSG00000000168	Dlat	0.175042	1.83781e-06	yes	0.144999	-0.77672	0.0729761	0.260775	0.77672	0.0729761	none	up_Hepatocytes	none
ENSMUSG00000000171	Sdhd	0.107233	0.0106533	no	0.114449	0.688538	0.596663	0.0752353	-0.688538	0.596663	none	up_Hepatocytes	none
ENSMUSG00000000184	Ccnd2	0.131161	0.000806821	no	2.19056	-0.221917	0.839872	2.59333	0.221917	0.839872	none	up_Lymphocytes	none
ENSMUSG00000000194	Gpr107	0.12815	0.00115349	no	0.416438	0.211733	0.863009	0.197345	-0.211733	0.863009	none	up_Hepatocytes	none
ENSMUSG00000000197	Nalcn	0.0683662	0.233653	no	0.114511	0.705937	0.461234	0.0521193	-0.705937	0.461234	none	none	none
ENSMUSG00000000215	Ins2	0.0363782	0.915458	no	0.0062927	-2.30846	0.34104	0.128696	2.30846	0.34104	none	none	none
ENSMUSG00000000223	Drp2	0.0758898	0.143107	no	0.000410383	-2.25067	0.730371	0.00302763	2.25067	0.730371	none	none	none
ENSMUSG00000000244	Tspan32	0.0588183	0.402807	no	0.112412	1.02886	0.608574	0.105777	-1.02886	0.608574	none	none	none
ENSMUSG00000000247	Lhx2	0.0841304	0.0787978	no	0.0043539	0.228929	0.96631	0.00273244	-0.228929	0.96631	none	none	none
ENSMUSG00000000248	Clec2g	0.0693699	0.219441	no	0.016658	-1.05639	0.581931	0.13894	1.05639	0.581931	none	none	none
ENSMUSG00000000253	Gmpr	0.130284	0.000898913	no	0.124648	-0.194124	0.838368	0.168901	0.194124	0.838368	none	up_Hepatocytes	none
ENSMUSG00000000263	Glra1	0.128226	0.00114335	no	0.00818821	-0.739855	0.669749	0.0203824	0.739855	0.669749	none	none	none
ENSMUSG00000000266	Mid2	0.118016	0.0035532	no	0.30346	0.178111	0.90213	0.195496	-0.178111	0.90213	none	up_Hepatocytes	none
ENSMUSG00000000275	Trim25	0.192797	9.47301e-08	yes	0.166241	-0.55372	0.292731	0.215384	0.55372	0.292731	none	up_Hepatocytes	none
ENSMUSG00000000276	Dgke	0.110003	0.00811471	no	0.204881	0.470452	0.10888	0.140997	-0.470452	0.10888	none	up_Kupffer	none
ENSMUSG00000000278	Scpep1	0.108439	0.0094704	no	0.00927663	0.0874194	0.966745	0.00850642	-0.0874194	0.966745	none	none	none
ENSMUSG00000000282	Mnt	0.0884489	0.0563003	no	0.0341148	0.637494	0.806051	0.0163453	-0.637494	0.806051	none	none	none
ENSMUSG00000000290	Itgb2	0.0443109	0.750829	no	0.000636266	-0.349375	0.922517	0.000873786	0.349375	0.922517	none	none	none
ENSMUSG00000000295	Hddc2	0.0718581	0.187208	no	0.214276	0.00536494	0.998824	0.0767176	-0.00536494	0.998824	none	none	none
ENSMUSG00000000296	Tpd52l1	0.0981402	0.0247903	no	0.220372	0.295189	0.34931	0.17841	-0.295189	0.34931	none	up_Lymphocytes	none
ENSMUSG00000000301	Pemt	0.188828	1.87646e-07	yes	3.17038	-0.508911	0.0712295	3.47518	0.508911	0.0712295	none	up_Hepatocytes	none
ENSMUSG00000000303	Cdh1	0.0800312	0.106744	no	0.109443	0.776892	0.287007	0.0560261	-0.776892	0.287007	none	up_Lymphocytes	Hepatobiliary
ENSMUSG00000000305	Cdh4	0.0416498	0.813295	no	1.43604	0.127341	0.940451	0.889165	-0.127341	0.940451	none	up_Lymphocytes	none
ENSMUSG00000000308	Ckmt1	0.0440452	0.757503	no	0.254259	-1.3289	0.439297	0.595341	1.3289	0.439297	none	none	none
ENSMUSG00000000320	Alox12	0.0604968	0.368248	no	0.0043665	-0.721689	0.875977	0.021858	0.721689	0.875977	none	none	none
ENSMUSG00000000325	Arvcf	0.0677336	0.242845	no	1.6363	0.109152	0.855585	1.57574	-0.109152	0.855585	none	up_Lymphocytes	none
ENSMUSG00000000326	Comt	0.101835	0.0177485	no	3.38284	-0.140393	0.757696	3.38294	0.140393	0.757696	none	none	none
ENSMUSG00000000339	Rtca	0.142489	0.000199134	no	0.0122545	-2.13619	0.0270134	0.0615001	2.13619	0.0270134	up_4n	none	none
ENSMUSG00000000340	Dbt	0.101299	0.0186938	no	0.0601368	0.595634	0.643124	0.0345072	-0.595634	0.643124	none	up_Hepatocytes	none
ENSMUSG00000000346	Dazap2	0.128952	0.00104772	no	3.53241	-0.241445	0.809148	1.93625	0.241445	0.809148	none	up_Hepatocytes	none
ENSMUSG00000000355	Mcts1	0.21781	8.76359e-10	yes	1.04301	-0.450473	0.251996	1.13189	0.450473	0.251996	none	up_Hepatocytes	none
ENSMUSG00000000365	Rnf17	0.120977	0.0025881	no	0.0399524	0.613614	0.789955	0.0171748	-0.613614	0.789955	none	none	none
ENSMUSG00000000374	Trappc10	0.161391	1.47887e-05	yes	0.0694115	0.0246876	0.984596	0.0577794	-0.0246876	0.984596	none	none	none
ENSMUSG00000000378	Ccm2	0.132625	0.000680474	no	0.616915	-0.668551	0.268591	0.956343	0.668551	0.268591	none	none	none
ENSMUSG00000000384	Tbrg4	0.116317	0.00425215	no	0.354838	0.249117	0.860641	0.181316	-0.249117	0.860641	none	up_Hepatocytes	none
ENSMUSG00000000385	Tmprss2	0.100375	0.020336	no	0.0233618	0.669859	0.749321	0.0182293	-0.669859	0.749321	none	up_Hepatocytes	none
ENSMUSG00000000386	Mx1	0.0692856	0.220719	no	0.00435373	1.32636	0.67572	0.00172436	-1.32636	0.67572	none	none	none
ENSMUSG00000000392	Fap	0.0480727	0.657147	no	0.00949182	1.28843	0.738849	0.00309491	-1.28843	0.738849	none	none	none
ENSMUSG00000000399	Ndufa9	0.116355	0.00424838	no	0.0659092	-0.495743	0.643361	0.105215	0.495743	0.643361	none	none	none
ENSMUSG00000000402	Egfl6	0.0483595	0.649904	no	0.000335747	-1.8186	0.640935	0.00134287	1.8186	0.640935	none	none	none
ENSMUSG00000000409	Lck	0.102121	0.0172871	no	3.41035	0.419103	0.595052	2.59179	-0.419103	0.595052	none	up_Lymphocytes	Lymphocyte
ENSMUSG00000000416	Cttnbp2	0.130419	0.000884386	no	0.113558	0.38637	0.835135	0.0571645	-0.38637	0.835135	none	none	none
ENSMUSG00000000420	Galnt1	0.122343	0.00222226	no	0.305804	0.16125	0.880863	0.237591	-0.16125	0.880863	none	none	none
ENSMUSG00000000439	Mkrn2	0.125042	0.00164297	no	2.0398	-0.1494	0.842627	1.69322	0.1494	0.842627	none	up_Hepatocytes	none
ENSMUSG00000000440	Pparg	0.0836918	0.0815322	no	0.115231	0.290012	0.80378	0.0719513	-0.290012	0.80378	none	none	Hepatocyte
ENSMUSG00000000441	Raf1	0.0990595	0.0228398	no	0.14984	0.0923779	0.899876	0.137057	-0.0923779	0.899876	none	up_Lymphocytes	none
ENSMUSG00000000486	2001-09-01	0.093594	0.0367738	no	0.370465	0.216128	0.922209	0.200247	-0.216128	0.922209	none	none	none
ENSMUSG00000000489	Pdgfb	0.0617746	0.343452	no	0.00330019	4.08916	0.756493	0.000136088	-4.08916	0.756493	none	none	none
ENSMUSG00000000530	Acvrl1	0.1139	0.00546955	no	0.0270687	0.246143	0.932815	0.0168351	-0.246143	0.932815	none	none	none
ENSMUSG00000000531	Grasp	0.083637	0.0817813	no	0.00270924	2.85281	0.716854	0.000304457	-2.85281	0.716854	none	none	none
ENSMUSG00000000532	Acvr1b	0.119977	0.0028848	no	0.00473997	-0.45023	0.838956	0.00674357	0.45023	0.838956	none	up_Hepatocytes	none
ENSMUSG00000000538	Tom1l2	0.0658907	0.271317	no	0.103948	0.479929	0.314724	0.0688177	-0.479929	0.314724	none	none	none
ENSMUSG00000000544	Gpa33	0.0841473	0.0786175	no	0.00298057	4.92794	0.342691	9.00896e-05	-4.92794	0.342691	none	none	none
ENSMUSG00000000552	Zfp385a	0.0751096	0.15093	no	0.00525123	-1.45213	0.501084	0.0234816	1.45213	0.501084	none	none	none
ENSMUSG00000000555	Itga5	0.135611	0.000473704	no	1.43704	-0.595473	0.26841	2.65156	0.595473	0.26841	none	up_Hepatocytes	none
ENSMUSG00000000560	Gabra2	0.0682397	0.235368	no	0.123326	0.276448	0.927233	0.0777711	-0.276448	0.927233	none	none	none
ENSMUSG00000000561	Wdr77	0.108401	0.00953391	no	0.221252	-0.284897	0.842847	0.293203	0.284897	0.842847	none	up_Hepatocytes	none
ENSMUSG00000000562	Adora3	0.0477185	0.666081	no	0.0580219	0.583979	0.887815	0.0182905	-0.583979	0.887815	none	none	none
ENSMUSG00000000563	Atp5f1	0.146407	0.00011944	no	1.65952	-0.520478	0.362249	1.98838	0.520478	0.362249	none	up_Hepatocytes	none
ENSMUSG00000000567	Sox9	0.0963942	0.0289728	no	0.0378948	-0.00345906	0.997862	0.0379988	0.00345906	0.997862	none	none	Hepatobiliary
ENSMUSG00000000568	Hnrnpd	0.185328	3.42603e-07	yes	0.0527835	-1.01282	0.0286861	0.106351	1.01282	0.0286861	up_4n	up_Hepatocytes	none
ENSMUSG00000000579	Dynlt1c	0.0788799	0.116024	no	0.0220804	0.559179	0.806051	0.0143376	-0.559179	0.806051	none	none	none
ENSMUSG00000000581	C1d	0.0915655	0.0436787	no	0.11785	-0.216346	0.874812	0.127335	0.216346	0.874812	none	up_Hepatocytes	none
ENSMUSG00000000594	Gm2a	0.0934927	0.0371773	no	0.0308396	-0.0858506	0.962917	0.0358985	0.0858506	0.962917	none	none	Dendritic cell
ENSMUSG00000000600	Krit1	0.174473	2.01264e-06	yes	0.626091	-0.566584	0.15077	0.8624	0.566584	0.15077	none	up_Hepatocytes	none
ENSMUSG00000000605	Clcn4	0.144345	0.000156664	no	0.342984	-0.472394	0.565133	0.448741	0.472394	0.565133	none	up_Hepatocytes	none
ENSMUSG00000000617	Grm6	0.0570513	0.440867	no	0	-22.2785	0.445801	0.00972798	22.2785	0.445801	none	none	none
ENSMUSG00000000628	Hk2	0.0736631	0.166438	no	0.00129153	-1.87437	0.580254	0.00712956	1.87437	0.580254	none	up_Kupffer	none
ENSMUSG00000000631	Myo18a	0.176615	1.42425e-06	yes	0.633195	-0.0267917	0.965258	0.598834	0.0267917	0.965258	none	up_Hepatocytes	none
ENSMUSG00000000632	Sez6	0.0698591	0.212859	no	0.0064857	-0.0384703	0.992824	0.0265149	0.0384703	0.992824	none	none	none
ENSMUSG00000000673	Haao	0.182152	5.78104e-07	yes	0.359405	-0.0789749	0.903938	0.343776	0.0789749	0.903938	none	up_Hepatocytes	none
ENSMUSG00000000682	Cd52	0.0792426	0.113006	no	0.674423	0.0416767	0.984481	0.366446	-0.0416767	0.984481	none	up_Kupffer	none
ENSMUSG00000000686	Abhd15	0.104669	0.0136224	no	0.11317	-0.0256187	0.982219	0.0837434	0.0256187	0.982219	none	none	none
ENSMUSG00000000693	Loxl3	0.109345	0.00867418	no	1.17981	-0.530524	0.559425	1.65868	0.530524	0.559425	none	none	none
ENSMUSG00000000701	Tcl1b5	0.0948634	0.0330166	no	0.0510657	0.178023	0.97637	0.0149826	-0.178023	0.97637	none	none	none
ENSMUSG00000000706	Btn1a1	0.0968919	0.0277406	no	0.272655	0.788298	0.834514	0.743567	-0.788298	0.834514	none	none	none
ENSMUSG00000000708	Kat2b	0.0877066	0.0596179	no	0.929899	0.177014	0.671688	0.767369	-0.177014	0.671688	none	none	none
ENSMUSG00000000711	Rab5b	0.0857034	0.0697711	no	0.558808	0.415571	0.251294	0.391751	-0.415571	0.251294	none	up_Lymphocytes	none
ENSMUSG00000000724	Cryba1	0.0896592	0.0510647	no	0.0161712	0.810226	0.809183	0.0125235	-0.810226	0.809183	none	none	none
ENSMUSG00000000731	Aire	0.0561277	0.461515	no	0.0100513	0.0158714	0.996995	0.0105974	-0.0158714	0.996995	none	none	none
ENSMUSG00000000738	Spg7	0.148178	9.42843e-05	no	0.20815	-0.996589	0.0208886	0.346462	0.996589	0.0208886	up_4n	up_Lymphocytes	none
ENSMUSG00000000739	Sult5a1	0.0989921	0.0229768	no	4.46282	0.685931	0.101337	2.69137	-0.685931	0.101337	none	up_Hepatocytes	none
ENSMUSG00000000740	Rpl13	0.155137	3.62442e-05	yes	0.407289	-0.722575	0.291358	0.531172	0.722575	0.291358	none	up_Hepatocytes	none
ENSMUSG00000000743	Chmp1a	0.119336	0.00309146	no	0.14018	-0.307172	0.838832	0.163518	0.307172	0.838832	none	none	none
ENSMUSG00000000751	Rpa1	0.116574	0.00415292	no	0.263774	-0.0419051	0.97075	0.247353	0.0419051	0.97075	none	none	none
ENSMUSG00000000753	Serpinf1	0.112209	0.00650339	no	0.727536	-0.405206	0.508974	0.813886	0.405206	0.508974	none	up_Hepatocytes	none
ENSMUSG00000000759	Tubgcp3	0.17915	9.5251e-07	yes	0.0871915	-0.1827	0.893748	0.0757051	0.1827	0.893748	none	up_Hepatocytes	none
ENSMUSG00000000766	Oprm1	0.0700911	0.209666	no	0.142926	0.399381	0.243162	0.104924	-0.399381	0.243162	none	up_Lymphocytes	none
ENSMUSG00000000776	Polr3d	0.135337	0.000489221	no	0.187184	-0.48849	0.785085	0.331772	0.48849	0.785085	none	up_Hepatocytes	none
ENSMUSG00000000782	Tcf7	0.0712677	0.194682	no	0.000290133	-3.42502	0.445801	0.00417314	3.42502	0.445801	none	none	none
ENSMUSG00000000787	Ddx3x	0.172478	2.76093e-06	yes	1.09681	-0.0371462	0.966156	0.745917	0.0371462	0.966156	none	up_Hepatocytes	none
ENSMUSG00000000791	Il12rb1	0.121403	0.00247004	no	0.206148	-0.587351	0.861078	0.789576	0.587351	0.861078	none	none	none
ENSMUSG00000000794	Kcnn3	0.076746	0.134862	no	0.385144	-0.00833345	0.993636	0.357164	0.00833345	0.993636	none	up_Kupffer	none
ENSMUSG00000000804	Usp32	0.0812289	0.0978344	no	0.169168	-0.0307254	0.955465	0.168211	0.0307254	0.955465	none	none	none
ENSMUSG00000000823	Zfp512b	0.141072	0.000238955	no	0.630389	-0.11083	0.929152	0.874117	0.11083	0.929152	none	up_Hepatocytes	none
ENSMUSG00000000826	Dnajc5	0.212829	2.34e-09	yes	1.92908	-0.630091	0.0413704	2.9855	0.630091	0.0413704	up_4n	none	none
ENSMUSG00000000827	Tpd52l2	0.139794	0.000281116	no	0.364299	-0.215262	0.869121	0.281519	0.215262	0.869121	none	up_Hepatocytes	none
ENSMUSG00000000838	Fmr1	0.119636	0.00299334	no	0.597153	-0.152661	0.836116	0.617214	0.152661	0.836116	none	none	none
ENSMUSG00000000861	Bcl11a	0.12212	0.00228212	no	0.216426	0.361373	0.548183	0.152992	-0.361373	0.548183	none	up_Lymphocytes	Lymphocyte
ENSMUSG00000000876	Pxmp4	0.170433	3.7734e-06	yes	0.49892	-0.0195365	0.977103	0.4309	0.0195365	0.977103	none	up_Hepatocytes	none
ENSMUSG00000000881	Dlg3	0.102227	0.0171659	no	0.0814276	0.707688	0.640285	0.0390745	-0.707688	0.640285	none	up_Hepatocytes	none
ENSMUSG00000000884	Gnb1l	0.0986336	0.0237264	no	0.530766	0.606089	0.461234	0.234395	-0.606089	0.461234	none	up_Hepatobiliary	none
ENSMUSG00000000901	Mmp11	0.126181	0.00144281	no	0.0271746	0.256454	0.897023	0.0190765	-0.256454	0.897023	none	up_Hepatocytes	none
ENSMUSG00000000902	Smarcb1	0.136252	0.000437775	no	0.164438	-0.0889608	0.962447	0.118657	0.0889608	0.962447	none	up_Hepatocytes	none
ENSMUSG00000000903	Vpreb3	0.0688765	0.226282	no	0.00326466	-1.52285	0.630891	0.0181374	1.52285	0.630891	none	none	Lymphocyte
ENSMUSG00000000915	Hip1r	0.166009	7.4537e-06	yes	0.955321	-0.577944	0.455018	1.31574	0.577944	0.455018	none	up_Hepatocytes	none
ENSMUSG00000000916	Nsun5	0.122638	0.00214698	no	0.198105	-0.373884	0.771832	0.18974	0.373884	0.771832	none	up_Hepatocytes	none
ENSMUSG00000000934	Top1mt	0.139967	0.000273863	no	0.0740319	-0.836623	0.477923	0.15025	0.836623	0.477923	none	up_Hepatocytes	none
ENSMUSG00000000948	Gm38393	0.133257	0.000630208	no	1.08239	-0.745119	0.229113	1.35569	0.745119	0.229113	none	none	none
ENSMUSG00000000957	Mmp14	0.0539263	0.512622	no	0.0681424	0.506267	0.788664	0.0528628	-0.506267	0.788664	none	none	none
ENSMUSG00000000958	Slc7a7	0.0793775	0.111958	no	0.102281	0.464422	0.848651	0.0427841	-0.464422	0.848651	none	none	none
ENSMUSG00000000959	Oxa1l	0.127218	0.00128352	no	0.558931	-0.324369	0.768824	0.539963	0.324369	0.768824	none	up_Hepatocytes	none
ENSMUSG00000000976	Heatr6	0.14954	7.84035e-05	no	0.237452	-0.135208	0.899464	0.182061	0.135208	0.899464	none	up_Hepatocytes	none
ENSMUSG00000001016	Ilf2	0.146188	0.000122899	no	0.128288	-0.602563	0.572902	0.16216	0.602563	0.572902	none	up_Hepatocytes	none
ENSMUSG00000001017	Chtop	0.143358	0.000178094	no	0.218387	0.00681516	0.994251	0.180214	-0.00681516	0.994251	none	up_Hepatocytes	none
ENSMUSG00000001018	Snapin	0.125312	0.00159705	no	0.516025	0.039441	0.977361	0.370442	-0.039441	0.977361	none	up_Hepatocytes	none
ENSMUSG00000001020	S100a4	0.0929825	0.0387969	no	0.0247879	-0.209405	0.91028	0.0272001	0.209405	0.91028	none	up_Lymphocytes	Dendritic cell
ENSMUSG00000001021	S100a3	0.0753922	0.148068	no	3.26082	-0.00706848	0.993875	2.65063	0.00706848	0.993875	none	none	none
ENSMUSG00000001025	S100a6	0.0706309	0.202772	no	0.000969736	-1.90501	0.634911	0.00524842	1.90501	0.634911	none	none	none
ENSMUSG00000001029	Icam2	0.10105	0.0190729	no	0.00126204	-3.02938	0.488326	0.0246976	3.02938	0.488326	none	none	none
ENSMUSG00000001036	Epn2	0.0906756	0.0469152	no	0.0408815	0.105364	0.946316	0.0358207	-0.105364	0.946316	none	none	none
ENSMUSG00000001052	Sec24b	0.134645	0.000530639	no	0.153772	0.326435	0.745114	0.0953064	-0.326435	0.745114	none	up_Hepatocytes	none
ENSMUSG00000001054	Rmnd5b	0.103112	0.0157656	no	0.112803	-0.0864442	0.965797	0.0694815	0.0864442	0.965797	none	none	none
ENSMUSG00000001056	Nhp2	0.0865174	0.0655687	no	0.0328001	0.0364595	0.990766	0.0281671	-0.0364595	0.990766	none	up_Hepatocytes	none
ENSMUSG00000001062	Vps9d1	0.13241	0.000698143	no	0.159254	-0.148983	0.92471	0.187004	0.148983	0.92471	none	up_Hepatocytes	none
ENSMUSG00000001065	Zfp276	0.151307	6.17012e-05	yes	1.50653	-0.251677	0.742997	1.4051	0.251677	0.742997	none	up_Hepatocytes	none
ENSMUSG00000001089	Luzp1	0.110143	0.00800219	no	0.427087	0.0817824	0.911907	0.35017	-0.0817824	0.911907	none	none	none
ENSMUSG00000001095	Slc13a2	0.088955	0.0540313	no	0.0428074	1.2106	0.565412	0.0135046	-1.2106	0.565412	none	up_Hepatocytes	none
ENSMUSG00000001098	Kctd10	0.10628	0.0117138	no	0.00496162	-2.09136	0.478767	0.0728014	2.09136	0.478767	none	none	none
ENSMUSG00000001100	Poldip2	0.124393	0.0017713	no	0.266585	-0.488141	0.614209	0.348961	0.488141	0.614209	none	up_Hepatocytes	none
ENSMUSG00000001105	Ift20	0.107907	0.010007	no	0.128959	-0.166906	0.884351	0.25105	0.166906	0.884351	none	up_Hepatocytes	none
ENSMUSG00000001120	Pcbp3	0.0803517	0.104469	no	0.673307	0.342432	0.477437	0.461501	-0.342432	0.477437	none	up_Kupffer	none
ENSMUSG00000001123	Lgals9	0.124979	0.0016523	no	1.05489	-0.227715	0.621775	1.18318	0.227715	0.621775	none	up_Hepatocytes	none
ENSMUSG00000001127	Araf	0.182928	5.09452e-07	yes	1.30046	-0.249012	0.651221	1.38656	0.249012	0.651221	none	up_Hepatocytes	none
ENSMUSG00000001128	Cfp	0.121985	0.00231371	no	0.0616412	-0.0618973	0.976298	0.0745771	0.0618973	0.976298	none	up_Kupffer	Kupffer cell
ENSMUSG00000001134	Uxt	0.0886893	0.0551154	no	0.719051	-0.363509	0.788664	0.624699	0.363509	0.788664	none	up_Hepatocytes	none
ENSMUSG00000001138	Cnnm3	0.137732	0.000364105	no	0.183878	-0.478156	0.696213	0.183649	0.478156	0.696213	none	up_Hepatocytes	none
ENSMUSG00000001143	Lman2l	0.0942814	0.0347518	no	0.468422	-0.444005	0.767961	0.224576	0.444005	0.767961	none	up_Hepatocytes	none
ENSMUSG00000001150	Mcm3ap	0.148537	8.98758e-05	no	1.08665	-0.404867	0.595359	1.00641	0.404867	0.595359	none	none	none
ENSMUSG00000001151	Pcnt	0.121584	0.00241336	no	0.38784	-0.229053	0.817749	0.444575	0.229053	0.817749	none	up_Lymphocytes	none
ENSMUSG00000001155	Ftcd	0.082802	0.0870293	no	14.1566	0.0711762	0.879065	12.4859	-0.0711762	0.879065	none	up_Hepatocytes	none
ENSMUSG00000001156	Mxd1	0.123355	0.00198253	no	1.10391	0.0413939	0.982219	0.463247	-0.0413939	0.982219	none	none	none
ENSMUSG00000001157	Gmcl1	0.154445	3.9857e-05	yes	0.0908075	-0.0766937	0.958366	0.0778123	0.0766937	0.958366	none	none	none
ENSMUSG00000001158	Snrnp27	0.0978323	0.0255287	no	0.202945	0.000496903	0.999505	0.141347	-0.000496903	0.999505	none	up_Hepatocytes	none
ENSMUSG00000001166	Oas1c	0.11969	0.00297505	no	0.00486337	-1.68974	0.545929	0.0166861	1.68974	0.545929	none	none	none
ENSMUSG00000001173	Ocrl	0.126539	0.00138394	no	0.172437	0.387078	0.710498	0.177076	-0.387078	0.710498	none	none	none
ENSMUSG00000001175	Calm1	0.093944	0.0357036	no	0.723184	-0.437275	0.520596	0.843922	0.437275	0.520596	none	none	none
ENSMUSG00000001211	Agpat3	0.144796	0.000146959	no	0.0459317	0.282499	0.753889	0.0373774	-0.282499	0.753889	none	up_Hepatocytes	none
ENSMUSG00000001225	Slc26a3	0.118429	0.00340767	no	0.250795	-0.680341	0.606571	0.553273	0.680341	0.606571	none	none	none
ENSMUSG00000001227	Sema6b	0.0669998	0.254128	no	0.00481634	-1.81333	0.349307	0.0251421	1.81333	0.349307	none	none	none
ENSMUSG00000001228	Uhrf1	0.103441	0.015327	no	0.0606346	-0.492033	0.760614	0.0851538	0.492033	0.760614	none	none	none
ENSMUSG00000001229	Dpp9	0.136817	0.000408261	no	0.0302477	-0.378508	0.718423	0.0403346	0.378508	0.718423	none	up_Hepatocytes	none
ENSMUSG00000001240	Ramp2	0.131786	0.000751323	no	0.963318	-0.621263	0.357722	1.27488	0.621263	0.357722	none	up_Hepatocytes	none
ENSMUSG00000001247	Lsr	0.119733	0.00295259	no	0.162491	0.39532	0.644476	0.0960671	-0.39532	0.644476	none	up_Hepatocytes	none
ENSMUSG00000001248	Gramd1a	0.15272	5.07548e-05	yes	0.021558	-1.31888	0.0594134	0.0539006	1.31888	0.0594134	none	none	none
ENSMUSG00000001249	Hpn	0.224701	2.17937e-10	yes	13.7237	-0.520745	0.140821	11.5556	0.520745	0.140821	none	up_Hepatocytes	none
ENSMUSG00000001260	Gabrg1	0.0624367	0.331264	no	0.00299149	-0.052109	0.982428	0.00342843	0.052109	0.982428	none	none	none
ENSMUSG00000001280	Sp1	0.089596	0.0512974	no	2.83064	0.134739	0.864064	1.54997	-0.134739	0.864064	none	none	none
ENSMUSG00000001281	Itgb7	0.0851974	0.0726036	no	0.0103805	2.0963	0.560878	0.00223202	-2.0963	0.560878	none	none	none
ENSMUSG00000001285	Myg1	0.106992	0.0109337	no	0.674199	0.0930003	0.955418	0.590765	-0.0930003	0.955418	none	up_Hepatocytes	none
ENSMUSG00000001288	Rarg	0.106942	0.0109586	no	0.296432	-0.118526	0.939932	0.307918	0.118526	0.939932	none	none	none
ENSMUSG00000001289	Pfdn5	0.123414	0.0019705	no	0.320003	0.190677	0.809092	0.248476	-0.190677	0.809092	none	up_Lymphocytes	none
ENSMUSG00000001300	Efnb2	0.0591894	0.395032	no	0.0734437	2.2546	0.522992	0.00608458	-2.2546	0.522992	none	up_Endothelial	none
ENSMUSG00000001305	Rrp15	0.109219	0.00877008	no	0.00247305	-1.17424	0.62822	0.00651083	1.17424	0.62822	none	none	none
ENSMUSG00000001313	Rnd2	0.113411	0.00575048	no	0.204443	-0.400631	0.790278	0.249403	0.400631	0.790278	none	up_Lymphocytes	none
ENSMUSG00000001323	Srr	0.159636	1.89925e-05	yes	0.347452	0.103103	0.879265	0.259191	-0.103103	0.879265	none	up_Hepatocytes	none
ENSMUSG00000001333	Sync	0.169066	4.68473e-06	yes	0.017546	-0.949952	0.532549	0.029657	0.949952	0.532549	none	none	none
ENSMUSG00000001334	Fndc5	0.130364	0.000889386	no	0.0606673	-0.148771	0.939981	0.0735871	0.148771	0.939981	none	up_Hepatocytes	none
ENSMUSG00000001348	Acp5	0.0989921	0.0229768	no	0.104615	-0.65665	0.652417	0.126012	0.65665	0.652417	none	none	none
ENSMUSG00000001366	Fbxo9	0.155934	3.23641e-05	yes	0.250113	-0.184403	0.80414	0.243706	0.184403	0.80414	none	up_Hepatocytes	none
ENSMUSG00000001376	Vps50	0.163027	1.16288e-05	yes	0.29311	0.0431417	0.974493	0.206307	-0.0431417	0.974493	none	up_Hepatocytes	none
ENSMUSG00000001380	Hars	0.11557	0.00461117	no	0.0121685	0.195637	0.940667	0.010492	-0.195637	0.940667	none	none	none
ENSMUSG00000001383	Zmat2	0.122887	0.00209523	no	0.064267	-0.68547	0.600666	0.0998149	0.68547	0.600666	none	none	none
ENSMUSG00000001403	Ube2c	0.102459	0.01677	no	0.000290215	-3.74956	0.527313	0.00622006	3.74956	0.527313	none	none	none
ENSMUSG00000001415	Smg5	0.125392	0.0015809	no	1.94156	0.0345626	0.974493	1.79555	-0.0345626	0.974493	none	up_Hepatocytes	none
ENSMUSG00000001416	Cct3	0.116093	0.00435981	no	0.715401	-0.421253	0.634612	0.755357	0.421253	0.634612	none	none	none
ENSMUSG00000001418	Glmp	0.090043	0.0493939	no	0.283357	-0.755961	0.490371	0.482083	0.755961	0.490371	none	none	none
ENSMUSG00000001419	Mef2d	0.0829243	0.0863105	no	3.3673	0.0801642	0.922435	2.69103	-0.0801642	0.922435	none	none	none
ENSMUSG00000001420	Tmem79	0.108409	0.00952709	no	0.0111227	-1.79116	0.159105	0.0741878	1.79116	0.159105	none	none	none
ENSMUSG00000001424	Snd1	0.0899671	0.0497074	no	1.89024	-0.00387864	0.992824	1.62445	0.00387864	0.992824	none	up_Hepatocytes	none
ENSMUSG00000001435	Col18a1	0.148638	8.82013e-05	no	1.78319	-0.0192056	0.966752	1.50027	0.0192056	0.966752	none	up_Hepatocytes	none
ENSMUSG00000001436	Slc19a1	0.137555	0.000370761	no	0.485425	0.101648	0.839872	0.384819	-0.101648	0.839872	none	up_Hepatocytes	none
ENSMUSG00000001440	Kpnb1	0.173182	2.47264e-06	yes	1.02184	-0.593504	0.321732	1.21085	0.593504	0.321732	none	up_Hepatocytes	none
ENSMUSG00000001441	Npepps	0.109864	0.00822949	no	1.80959	0.57076	0.051916	1.06437	-0.57076	0.051916	none	up_Lymphocytes	none
ENSMUSG00000001444	Tbx21	0.106094	0.0118897	no	0.00526416	-0.243194	0.933125	0.00564836	0.243194	0.933125	none	up_Lymphocytes	none
ENSMUSG00000001445	Mrpl10	0.101198	0.0188192	no	0.199499	0.340152	0.75405	0.119749	-0.340152	0.75405	none	none	none
ENSMUSG00000001467	Cyp51	0.108215	0.00968559	no	0.404898	0.558356	0.616469	0.148737	-0.558356	0.616469	none	up_Hepatocytes	none
ENSMUSG00000001472	Tcf25	0.129517	0.000981456	no	1.48475	-0.188626	0.731294	1.43842	0.188626	0.731294	none	up_Hepatocytes	none
ENSMUSG00000001473	Tubb6	0.0992578	0.0224706	no	0.0199058	-0.040424	0.986284	0.0218073	0.040424	0.986284	none	none	none
ENSMUSG00000001482	Def8	0.13696	0.000401085	no	0.157781	-0.0666707	0.962917	0.126472	0.0666707	0.962917	none	none	none
ENSMUSG00000001497	Pax9	0.121183	0.00252893	no	0.0130629	0.412335	0.883669	0.0088036	-0.412335	0.883669	none	up_Hepatocytes	none
ENSMUSG00000001507	Itga3	0.119834	0.00292962	no	0.00897567	-0.918376	0.700776	0.02685	0.918376	0.700776	none	up_Hepatocytes	none
ENSMUSG00000001517	Foxm1	0.0885796	0.0556983	no	0.0012284	-2.73617	0.620101	0.0285259	2.73617	0.620101	none	none	Hepatobiliary
ENSMUSG00000001518	Itfg2	0.155984	3.21421e-05	yes	0.211341	-0.511364	0.577649	0.242522	0.511364	0.577649	none	none	none
ENSMUSG00000001520	Nrip2	0.136602	0.000419221	no	0.0176569	-0.397547	0.797002	0.021056	0.397547	0.797002	none	up_Hepatocytes	none
ENSMUSG00000001521	Tulp3	0.102163	0.0172589	no	0.111295	0.448009	0.674596	0.0648773	-0.448009	0.674596	none	none	none
ENSMUSG00000001524	Gtf2h4	0.0807734	0.101313	no	0.0537189	-0.381606	0.833261	0.0742205	0.381606	0.833261	none	none	none
ENSMUSG00000001525	Tubb5	0.0891911	0.0529271	no	0.0568075	-0.154245	0.9261	0.0760456	0.154245	0.9261	none	none	none
ENSMUSG00000001542	Ell2	0.151898	5.65937e-05	yes	0.81114	-0.181887	0.694531	0.798459	0.181887	0.694531	none	up_Hepatocytes	none
ENSMUSG00000001552	Jup	0.11312	0.00592522	no	0.10373	0.330846	0.841243	0.0855068	-0.330846	0.841243	none	none	none
ENSMUSG00000001555	Fkbp10	0.102813	0.0162294	no	0.00241091	-3.05052	0.34386	0.0695235	3.05052	0.34386	none	none	none
ENSMUSG00000001558	Klhl10	0.0639254	0.304433	no	0.0646128	2.22741	0.703158	0.00332421	-2.22741	0.703158	none	none	none
ENSMUSG00000001569	Nom1	0.116641	0.00412285	no	0.276587	0.252997	0.853808	0.128707	-0.252997	0.853808	none	none	none
ENSMUSG00000001576	Ergic1	0.172411	2.78738e-06	yes	0.225785	0.344159	0.752528	0.120047	-0.344159	0.752528	none	up_Hepatocytes	none
ENSMUSG00000001588	Acap1	0.0979841	0.0251591	no	0.00637474	0.0300484	0.992953	0.00711458	-0.0300484	0.992953	none	none	none
ENSMUSG00000001604	Tcea3	0.144935	0.000144368	no	0.132839	0.2979	0.717937	0.0925268	-0.2979	0.717937	none	up_Hepatocytes	none
ENSMUSG00000001627	Ifrd1	0.104226	0.0142338	no	0.244992	0.0746484	0.941457	0.221076	-0.0746484	0.941457	none	up_Hepatocytes	none
ENSMUSG00000001630	Stk38l	0.139014	0.000310234	no	0.0216195	-0.306196	0.831395	0.0257958	0.306196	0.831395	none	up_Hepatocytes	none
ENSMUSG00000001632	Brpf1	0.132566	0.000684575	no	0.105316	-0.188443	0.902368	0.107081	0.188443	0.902368	none	up_Hepatocytes	none
ENSMUSG00000001657	Hoxc8	0.0999536	0.02113	no	0.00551242	-2.37897	0.116519	0.0429898	2.37897	0.116519	none	up_Lymphocytes	none
ENSMUSG00000001663	Gstt1	0.116376	0.00423346	no	0.189129	0.43128	0.696213	0.103523	-0.43128	0.696213	none	up_Hepatocytes	none
ENSMUSG00000001665	Gstt3	0.0959092	0.0302255	no	0.166252	-0.268709	0.85053	0.233091	0.268709	0.85053	none	up_Hepatocytes	none
ENSMUSG00000001666	Ddt	0.178015	1.14488e-06	yes	0.679886	-0.466227	0.439297	0.713144	0.466227	0.439297	none	up_Hepatocytes	none
ENSMUSG00000001670	Tat	0.106878	0.0110255	no	2.721	0.0769286	0.864314	2.3012	-0.0769286	0.864314	none	up_Hepatocytes	Hepatocyte
ENSMUSG00000001674	Ddx18	0.126438	0.00140388	no	0.110339	-0.39171	0.787294	0.146817	0.39171	0.787294	none	up_Hepatocytes	none
ENSMUSG00000001687	Ubl3	0.147917	9.72516e-05	no	0.60586	-0.0920352	0.935724	0.5354	0.0920352	0.935724	none	up_Hepatocytes	none
ENSMUSG00000001700	Gramd3	0.124275	0.00178821	no	0.073193	0.450031	0.490472	0.0474207	-0.450031	0.490472	none	up_Hepatocytes	none
ENSMUSG00000001707	Eef1e1	0.100877	0.0194303	no	0.0321562	-0.866198	0.694766	0.0624625	0.866198	0.694766	none	none	none
ENSMUSG00000001729	Akt1	0.099903	0.021186	no	0.0141537	1.0309	0.665052	0.00591386	-1.0309	0.665052	none	none	none
ENSMUSG00000001741	Il16	0.15081	6.60468e-05	yes	0.0557612	0.376524	0.905	0.0251235	-0.376524	0.905	none	none	none
ENSMUSG00000001750	Tcirg1	0.17718	1.30137e-06	yes	0.919551	-0.192311	0.831395	0.812857	0.192311	0.831395	none	up_Kupffer	none
ENSMUSG00000001751	Naglu	0.0963478	0.0290599	no	0.0380315	0.658228	0.759892	0.0285505	-0.658228	0.759892	none	none	none
ENSMUSG00000001755	Coasy	0.16444	9.42077e-06	yes	0.384593	-0.732874	0.290836	0.61499	0.732874	0.290836	none	up_Hepatocytes	none
ENSMUSG00000001761	Smo	0.0352016	0.932877	no	0.00644968	0.394742	0.87342	0.00454331	-0.394742	0.87342	none	none	none
ENSMUSG00000001763	Tspan33	0.0820892	0.0917824	no	0.0680898	0.864943	0.517833	0.0365442	-0.864943	0.517833	none	up_Hepatocytes	none
ENSMUSG00000001767	Crnkl1	0.10517	0.0129867	no	0.00862248	-2.14461	0.096389	0.0539568	2.14461	0.096389	none	none	none
ENSMUSG00000001768	Rin2	0.126265	0.00142711	no	1.26326	0.227464	0.529988	1.02239	-0.227464	0.529988	none	up_Lymphocytes	none
ENSMUSG00000001773	Folh1	0.0971407	0.027082	no	0.0420234	0.796203	0.782539	0.0245139	-0.796203	0.782539	none	none	none
ENSMUSG00000001774	Chordc1	0.181781	6.18866e-07	yes	0.189482	-0.91324	0.0595878	0.305376	0.91324	0.0595878	none	up_Hepatocytes	none
ENSMUSG00000001783	Rtcb	0.114883	0.00495003	no	0.496917	0.195017	0.841076	0.372526	-0.195017	0.841076	none	up_Lymphocytes	none
ENSMUSG00000001785	Pwp1	0.141945	0.000213303	no	0.0380381	0.065096	0.972977	0.0338414	-0.065096	0.972977	none	none	none
ENSMUSG00000001786	Fbxo7	0.0890899	0.0534725	no	0.0991797	-0.02353	0.989175	0.0775833	0.02353	0.989175	none	up_Hepatocytes	none
ENSMUSG00000001794	Capns1	0.115536	0.00461441	no	0.322934	-0.399303	0.692967	0.419255	0.399303	0.692967	none	up_Hepatocytes	none
ENSMUSG00000001802	Lrp3	0.0963942	0.0289728	no	0.0270766	-0.298453	0.873703	0.0377878	0.298453	0.873703	none	up_Hepatocytes	none
ENSMUSG00000001815	Evx2	0.101463	0.0183844	no	0.0573541	-0.144332	0.94399	0.0586759	0.144332	0.94399	none	up_Lymphocytes	none
ENSMUSG00000001827	Folr1	0.0692561	0.221183	no	0.079761	0.169292	0.9369	0.0594774	-0.169292	0.9369	none	up_Lymphocytes	none
ENSMUSG00000001829	Clpb	0.0870656	0.0627119	no	0.171558	0.692738	0.243162	0.0960649	-0.692738	0.243162	none	up_Lymphocytes	none
ENSMUSG00000001833	2007-09-01	0.13556	0.000474724	no	0.257576	-0.283656	0.756676	0.279731	0.283656	0.756676	none	up_Hepatocytes	none
ENSMUSG00000001844	Zdhhc4	0.136167	0.000441904	no	0.558842	-0.678069	0.625505	0.42757	0.678069	0.625505	none	up_Hepatocytes	none
ENSMUSG00000001847	Rac1	0.180428	7.73154e-07	yes	0.405559	-0.631366	0.266215	0.549842	0.631366	0.266215	none	up_Hepatocytes	none
ENSMUSG00000001855	Nup214	0.132342	0.000703958	no	2.65604	-0.175257	0.842576	2.18306	0.175257	0.842576	none	up_Hepatocytes	none
ENSMUSG00000001865	Cpa3	0.0948001	0.0331817	no	0.00744402	1.1383	0.787543	0.00339848	-1.1383	0.787543	none	none	none
ENSMUSG00000001870	Ltbp1	0.111981	0.00665499	no	5.31883	-0.238438	0.629951	5.14125	0.238438	0.629951	none	up_Lymphocytes	none
ENSMUSG00000001891	Ugp2	0.182368	5.5768e-07	yes	2.74776	-0.481765	0.121309	3.24816	0.481765	0.121309	none	up_Hepatocytes	none
ENSMUSG00000001901	Kcnh6	0.111129	0.00725209	no	0.0277381	-0.144449	0.962299	0.0264478	0.144449	0.962299	none	none	none
ENSMUSG00000001909	Trmt1	0.169918	4.10979e-06	yes	2.21969	-0.507745	0.486476	1.60761	0.507745	0.486476	none	up_Hepatocytes	none
ENSMUSG00000001910	Nacc1	0.135067	0.000504049	no	0.026574	0.740489	0.666953	0.0136066	-0.740489	0.666953	none	up_Hepatocytes	none
ENSMUSG00000001911	Nfix	0.124772	0.00169072	no	0.0357822	0.334998	0.669749	0.027715	-0.334998	0.669749	none	up_Hepatocytes	none
ENSMUSG00000001918	Slc1a5	0.100696	0.0196993	no	0.0532514	0.689081	0.731865	0.0337774	-0.689081	0.731865	none	none	none
ENSMUSG00000001924	Uba1	0.121276	0.00250034	no	0.791222	0.376391	0.697099	0.449944	-0.376391	0.697099	none	up_Hepatocytes	none
ENSMUSG00000001930	Vwf	0.125173	0.00162219	no	1.26913	0.151524	0.90814	0.45327	-0.151524	0.90814	none	up_Lymphocytes	none
ENSMUSG00000001942	Siae	0.126514	0.00139244	no	0.310341	-0.192652	0.871458	0.273776	0.192652	0.871458	none	up_Hepatocytes	none
ENSMUSG00000001943	Vsig2	0.103821	0.0147538	no	0.293263	0.209863	0.95013	0.167293	-0.209863	0.95013	none	none	none
ENSMUSG00000001946	Esam	0.0425607	0.792602	no	0.167768	0.789102	0.756493	0.150141	-0.789102	0.756493	none	up_Endothelial	none
ENSMUSG00000001962	Fam50a	0.116865	0.00402587	no	0.718696	0.000559294	0.999505	0.436642	-0.000559294	0.999505	none	up_Hepatocytes	none
ENSMUSG00000001964	Emd	0.105668	0.0123849	no	0.00821873	-1.16985	0.461214	0.0279503	1.16985	0.461214	none	none	none
ENSMUSG00000001983	Taco1	0.0981149	0.0249013	no	0.0172266	0.332072	0.924357	0.00988833	-0.332072	0.924357	none	none	none
ENSMUSG00000001985	Grik3	0.146614	0.00011615	no	0.000754279	-1.38731	0.629951	0.00211762	1.38731	0.629951	none	none	none
ENSMUSG00000001986	Gria3	0.0781208	0.122416	no	0.0400638	-0.535395	0.726351	0.0671986	0.535395	0.726351	none	none	none
ENSMUSG00000001988	Npas1	0.0545378	0.497845	no	0.00224154	-1.61978	0.71698	0.015742	1.61978	0.71698	none	none	none
ENSMUSG00000001995	Sipa1l2	0.127935	0.00118243	no	0.00859642	-0.482581	0.768824	0.0127235	0.482581	0.768824	none	none	none
ENSMUSG00000001998	Ap4e1	0.121331	0.00248948	no	0.129347	0.274603	0.840433	0.0743167	-0.274603	0.840433	none	none	none
ENSMUSG00000001999	Blvra	0.13149	0.000779293	no	0.00988878	-1.26319	0.475441	0.0196648	1.26319	0.475441	none	none	none
ENSMUSG00000002006	Pdzd4	0.0941886	0.0350275	no	0.000503821	-1.23902	0.795456	0.00144646	1.23902	0.795456	none	none	none
ENSMUSG00000002010	Idh3g	0.126472	0.00139399	no	0.85765	-0.412623	0.538388	1.24059	0.412623	0.538388	none	up_Hepatocytes	none
ENSMUSG00000002014	Ssr4	0.145053	0.000142757	no	0.399149	-0.274273	0.757696	0.536452	0.274273	0.757696	none	up_Hepatocytes	Lymphocyte
ENSMUSG00000002015	Bcap31	0.0639423	0.30427	no	0.0455238	-0.105774	0.94399	0.0517187	0.105774	0.94399	none	none	none
ENSMUSG00000002017	Fam98a	0.128665	0.00108402	no	0.074751	0.138336	0.925747	0.0833075	-0.138336	0.925747	none	up_Hepatocytes	none
ENSMUSG00000002020	Ltbp2	0.0601889	0.374605	no	0.00431638	0.0979103	0.982714	0.00364821	-0.0979103	0.982714	none	up_Hepatocytes	none
ENSMUSG00000002028	Kmt2a	0.154723	3.84066e-05	yes	0.0669161	-0.100191	0.910375	0.0665283	0.100191	0.910375	none	up_Hepatocytes	none
ENSMUSG00000002031	Ift46	0.133009	0.000646948	no	0.593001	-0.526504	0.565482	0.412811	0.526504	0.565482	none	none	none
ENSMUSG00000002032	Tmem25	0.148984	8.42209e-05	no	6.85384	-0.0761027	0.912316	5.46472	0.0761027	0.912316	none	up_Hepatocytes	none
ENSMUSG00000002043	Trappc6a	0.0806596	0.102008	no	0.571565	0.0281641	0.984068	0.86271	-0.0281641	0.984068	none	none	none
ENSMUSG00000002052	Supt6	0.0661184	0.267669	no	0.0939262	0.355176	0.795146	0.0571904	-0.355176	0.795146	none	up_Hepatocytes	none
ENSMUSG00000002055	Spag5	0.0940073	0.0355352	no	0.0668337	-0.0681321	0.983454	0.053235	0.0681321	0.983454	none	none	none
ENSMUSG00000002058	Unc119	0.105858	0.0121922	no	0.149986	0.0672955	0.979238	0.0847589	-0.0672955	0.979238	none	none	none
ENSMUSG00000002059	Rab34	0.0691422	0.222718	no	0.0958497	-0.190047	0.913944	0.212389	0.190047	0.913944	none	none	none
ENSMUSG00000002064	Sdf2	0.0942223	0.0348833	no	0.268166	0.251019	0.768824	0.220422	-0.251019	0.768824	none	up_Lymphocytes	none
ENSMUSG00000002068	Ccne1	0.082823	0.0870118	no	0.00715202	0.313847	0.959214	0.00427982	-0.313847	0.959214	none	none	none
ENSMUSG00000002076	Hsf2bp	0.0625759	0.328641	no	0.0303433	0.246699	0.943171	0.0181629	-0.246699	0.943171	none	none	none
ENSMUSG00000002083	Bbc3	0.118552	0.00336251	no	0.0535095	-0.278876	0.893748	0.0556706	0.278876	0.893748	none	up_Hepatocytes	none
ENSMUSG00000002102	Psmc3	0.109426	0.00859495	no	0.944958	0.0856017	0.940257	0.630941	-0.0856017	0.940257	none	up_Hepatocytes	none
ENSMUSG00000002103	Acp2	0.127374	0.00126163	no	2.68168	-0.277841	0.690531	2.13379	0.277841	0.690531	none	up_Hepatocytes	none
ENSMUSG00000002105	Slc39a13	0.0994897	0.0219729	no	0.43563	0.224919	0.88894	0.259582	-0.224919	0.88894	none	none	none
ENSMUSG00000002107	Celf2	0.112386	0.00640597	no	0.0330982	-0.600911	0.0840422	0.051291	0.600911	0.0840422	none	up_Kupffer	none
ENSMUSG00000002108	Nr1h3	0.0945682	0.0339019	no	0.115404	0.471774	0.600666	0.0736441	-0.471774	0.600666	none	up_Hepatocytes	Hepatocyte
ENSMUSG00000002109	Ddb2	0.13249	0.000691446	no	0.0923293	0.032453	0.975685	0.0777566	-0.032453	0.975685	none	up_Hepatocytes	none
ENSMUSG00000002111	Spi1	0.0870319	0.0629918	no	0.00569053	1.96656	0.737843	0.00130564	-1.96656	0.737843	none	up_Kupffer	none
ENSMUSG00000002129	Sf3a1	0.0967232	0.0280912	no	0.52432	-0.0361598	0.974542	0.628158	0.0361598	0.974542	none	up_Lymphocytes	none
ENSMUSG00000002147	Stat6	0.170622	3.68446e-06	yes	0.749337	-0.974688	0.0359997	1.76508	0.974688	0.0359997	up_4n	up_Hepatocytes	none
ENSMUSG00000002205	Vrk3	0.128745	0.00107214	no	0.0556976	-0.508459	0.730814	0.085991	0.508459	0.730814	none	up_Hepatocytes	none
ENSMUSG00000002210	Smg9	0.141161	0.00023608	no	0.0502721	-0.929852	0.591146	0.0831924	0.929852	0.591146	none	none	none
ENSMUSG00000002221	Paxip1	0.1587	2.184e-05	yes	0.185063	-0.552399	0.643124	0.205109	0.552399	0.643124	none	up_Hepatocytes	none
ENSMUSG00000002222	Rmnd5a	0.152526	5.20675e-05	yes	0.722584	-0.26516	0.638656	0.808795	0.26516	0.638656	none	up_Hepatocytes	none
ENSMUSG00000002227	Mov10	0.080862	0.100581	no	0.016664	-0.414478	0.784647	0.0296516	0.414478	0.784647	none	none	none
ENSMUSG00000002240	Prr27	0.124249	0.00180031	no	0.00220379	-0.350379	0.928489	0.00325065	0.350379	0.928489	none	none	none
ENSMUSG00000002249	Tead3	0.0972756	0.0267785	no	4.04875	0.601447	0.627095	0.727578	-0.601447	0.627095	none	up_Hepatocytes	none
ENSMUSG00000002250	Ppard	0.119509	0.00302601	no	0.101408	0.134383	0.876564	0.0916363	-0.134383	0.876564	none	none	Hepatocyte
ENSMUSG00000002257	Def6	0.0930963	0.0383527	no	0.0519551	0.643	0.805937	0.0251279	-0.643	0.805937	none	none	none
ENSMUSG00000002265	Peg3	0.128724	0.00107908	no	0.139283	0.225611	0.877273	0.0919836	-0.225611	0.877273	none	up_Hepatocytes	none
ENSMUSG00000002279	Lmf1	0.112239	0.0065025	no	0.72683	0.0327006	0.977405	0.704382	-0.0327006	0.977405	none	up_Hepatocytes	none
ENSMUSG00000002280	Narfl	0.134539	0.000539768	no	0.144379	-0.381579	0.792159	0.154343	0.381579	0.792159	none	up_Hepatocytes	none
ENSMUSG00000002289	Angptl4	0.161623	1.4233e-05	yes	0.590095	-0.437046	0.523475	0.675135	0.437046	0.523475	none	up_Hepatocytes	none
ENSMUSG00000002297	Dbf4	0.11277	0.00613992	no	0.413908	-0.205005	0.935697	0.217468	0.205005	0.935697	none	none	none
ENSMUSG00000002307	Daxx	0.0730474	0.173315	no	0.0389982	-0.411659	0.823423	0.0728646	0.411659	0.823423	none	none	none
ENSMUSG00000002308	Cd320	0.120281	0.00278804	no	0.786382	0.570853	0.643193	0.202872	-0.570853	0.643193	none	up_Lymphocytes	none
ENSMUSG00000002319	Ipo4	0.117797	0.00364145	no	0.436819	0.408249	0.753987	0.257806	-0.408249	0.753987	none	up_Hepatocytes	none
ENSMUSG00000002320	Tm9sf1	0.158283	2.31177e-05	yes	1.0624	-0.295125	0.760887	0.943652	0.295125	0.760887	none	up_Hepatocytes	none
ENSMUSG00000002324	Rec8	0.117295	0.00384439	no	0.83203	0.392882	0.920845	0.0663433	-0.392882	0.920845	none	none	none
ENSMUSG00000002325	Irf9	0.196905	4.585e-08	yes	0.338421	-1.05034	0.0284753	0.689114	1.05034	0.0284753	up_4n	up_Hepatocytes	none
ENSMUSG00000002326	Gmpr2	0.0510206	0.583361	no	0.191575	-0.268528	0.880035	0.286872	0.268528	0.880035	none	up_Hepatocytes	none
ENSMUSG00000002329	Mdp1	0.103028	0.0159034	no	1.34771	0.307744	0.795939	1.01654	-0.307744	0.795939	none	up_Hepatocytes	none
ENSMUSG00000002332	Dhrs1	0.130592	0.000863166	no	0.253398	-1.25901	0.0785476	0.568059	1.25901	0.0785476	none	up_Hepatocytes	none
ENSMUSG00000002341	Ncan	0.071331	0.193943	no	0.00323701	-0.0757303	0.982219	0.00409769	0.0757303	0.982219	none	none	none
ENSMUSG00000002342	Tmem161a	0.113605	0.00564799	no	0.735575	-0.15536	0.884235	0.588408	0.15536	0.884235	none	up_Hepatocytes	none
ENSMUSG00000002343	Armc6	0.0631115	0.318824	no	0.0326237	1.4386	0.614904	0.00732568	-1.4386	0.614904	none	none	none
ENSMUSG00000002345	Borcs8	0.119298	0.00309493	no	0.0195163	-0.939743	0.519245	0.0506549	0.939743	0.519245	none	none	none
ENSMUSG00000002346	Slc25a42	0.248984	1.1362e-12	yes	0.0954262	-0.563274	0.129968	0.137925	0.563274	0.129968	none	up_Hepatocytes	none
ENSMUSG00000002365	Snx9	0.1149	0.00493078	no	0.10729	0.382286	0.736029	0.0640387	-0.382286	0.736029	none	up_Hepatocytes	none
ENSMUSG00000002372	Ranbp3	0.141009	0.000241046	no	0.0356458	0.41587	0.791344	0.0221909	-0.41587	0.791344	none	up_Hepatocytes	none
ENSMUSG00000002379	Ndufa11	0.103319	0.0154666	no	0.189116	0.870148	0.516509	0.0700701	-0.870148	0.516509	none	up_Hepatocytes	none
ENSMUSG00000002384	Bmp8b	0.0906672	0.046981	no	0.00820289	0.0139506	0.994986	0.00835398	-0.0139506	0.994986	none	none	none
ENSMUSG00000002393	Nr2f6	0.146407	0.00011944	no	0.26929	-0.0554042	0.95699	0.189724	0.0554042	0.95699	none	up_Hepatocytes	none
ENSMUSG00000002395	Use1	0.13847	0.000331051	no	0.31835	-0.540832	0.581132	0.335301	0.540832	0.581132	none	up_Hepatocytes	none
ENSMUSG00000002396	Ocel1	0.148254	9.33565e-05	no	3.04784	-0.312271	0.643361	2.2159	0.312271	0.643361	none	up_Hepatocytes	none
ENSMUSG00000002413	Braf	0.10873	0.00920775	no	0.495107	0.00915644	0.986553	0.428898	-0.00915644	0.986553	none	up_Lymphocytes	none
ENSMUSG00000002416	Ndufb2	0.076552	0.136593	no	0.886381	0.439071	0.533723	0.476973	-0.439071	0.533723	none	none	none
ENSMUSG00000002428	Hltf	0.147255	0.000106678	no	0.173038	0.10986	0.94111	0.10806	-0.10986	0.94111	none	none	none
ENSMUSG00000002455	Prpf6	0.121706	0.00238287	no	0.0935587	0.172671	0.864864	0.0618243	-0.172671	0.864864	none	up_Hepatocytes	none
ENSMUSG00000002458	Rgs19	0.0654563	0.278446	no	0.000705442	-0.850396	0.848651	0.00143054	0.850396	0.848651	none	none	none
ENSMUSG00000002459	Rgs20	0.0860408	0.068059	no	0.303542	0.252585	0.719418	0.213596	-0.252585	0.719418	none	up_Lymphocytes	none
ENSMUSG00000002475	Abhd3	0.132131	0.000721939	no	0.015846	0.693176	0.671178	0.00875683	-0.693176	0.671178	none	up_Hepatocytes	none
ENSMUSG00000002477	Snrpd1	0.116582	0.00414692	no	0.0196278	-0.365	0.880035	0.0219506	0.365	0.880035	none	up_Hepatocytes	none
ENSMUSG00000002486	Tchp	0.12454	0.00174054	no	0.0722474	-0.715132	0.736029	0.148631	0.715132	0.736029	none	none	none
ENSMUSG00000002489	Tiam1	0.121997	0.00230514	no	0.0337518	-0.642774	0.559955	0.0565651	0.642774	0.559955	none	none	none
ENSMUSG00000002496	Tsc2	0.0963984	0.0289692	no	2.3851	0.214443	0.81463	1.3723	-0.214443	0.81463	none	up_Hepatocytes	none
ENSMUSG00000002504	Slc9a3r2	0.0657853	0.273293	no	0.0108978	0.776524	0.873835	0.00410037	-0.776524	0.873835	none	none	none
ENSMUSG00000002524	Puf60	0.127792	0.00120206	no	0.629766	-0.461197	0.595846	0.736019	0.461197	0.595846	none	up_Hepatocytes	none
ENSMUSG00000002546	Golga2	0.0986336	0.0237264	no	0.496427	0.104133	0.94111	0.28378	-0.104133	0.94111	none	up_Hepatocytes	none
ENSMUSG00000002550	Uck1	0.0949266	0.0328643	no	0.37642	0.10264	0.953102	0.182459	-0.10264	0.953102	none	up_Hepatocytes	none
ENSMUSG00000002578	Ikzf4	0.0941844	0.0350275	no	0.0526747	-1.40868	0.437301	0.116921	1.40868	0.437301	none	up_Hepatocytes	none
ENSMUSG00000002580	Mien1	0.115005	0.00489249	no	0.193148	-0.350258	0.840433	0.184341	0.350258	0.840433	none	up_Hepatocytes	none
ENSMUSG00000002588	Pon1	0.234565	2.75631e-11	yes	0.439783	-0.919158	0.000177004	0.759432	0.919158	0.000177004	up_4n	up_Hepatocytes	none
ENSMUSG00000002602	Axl	0.0724992	0.179529	no	0.548279	1.44324	0.589898	0.0408532	-1.44324	0.589898	none	up_Kupffer	none
ENSMUSG00000002603	Tgfb1	0.113757	0.0055517	no	0.00196017	-0.38604	0.886856	0.00273931	0.38604	0.886856	none	none	none
ENSMUSG00000002608	Ccdc97	0.135531	0.000478028	no	0.255446	-0.534439	0.628145	0.301863	0.534439	0.628145	none	up_Hepatocytes	none
ENSMUSG00000002617	Zfp40	0.126371	0.00141529	no	0.26799	0.0849432	0.962917	0.261421	-0.0849432	0.962917	none	none	none
ENSMUSG00000002625	Akap8l	0.14507	0.00014213	no	0.0600869	0.0192163	0.982089	0.0568241	-0.0192163	0.982089	none	up_Hepatocytes	none
ENSMUSG00000002635	Pdcd2l	0.107844	0.0100659	no	1.03005	0.404392	0.67174	0.422655	-0.404392	0.67174	none	none	none
ENSMUSG00000002658	Gtf2f1	0.10905	0.00894423	no	0.0203564	-0.288966	0.91839	0.0166893	0.288966	0.91839	none	none	none
ENSMUSG00000002660	Clpp	0.117801	0.00363687	no	0.266091	0.374837	0.818712	0.0913493	-0.374837	0.818712	none	up_Hepatocytes	none
ENSMUSG00000002661	Alkbh7	0.123688	0.00191504	no	0.473773	-0.622194	0.747707	0.691907	0.622194	0.747707	none	up_Hepatocytes	none
ENSMUSG00000002668	Dennd1c	0.0612517	0.353699	no	0.00176548	-1.56303	0.514832	0.0064516	1.56303	0.514832	none	none	none
ENSMUSG00000002679	Med6	0.0629217	0.322161	no	0.153672	1.05629	0.165197	0.0502175	-1.05629	0.165197	none	up_Hepatocytes	none
ENSMUSG00000002688	Prkd1	0.116603	0.00412513	no	0.0108318	0.331721	0.595359	0.00866011	-0.331721	0.595359	none	up_Lymphocytes	none
ENSMUSG00000002699	Lcp2	0.047069	0.682496	no	0.00929531	0.608829	0.818888	0.00697124	-0.608829	0.818888	none	up_Kupffer	none
ENSMUSG00000002718	Cse1l	0.14259	0.000195947	no	1.28086	0.0190015	0.983489	1.09275	-0.0190015	0.983489	none	none	none
ENSMUSG00000002728	Naa20	0.185117	3.55034e-07	yes	0.31232	-0.372027	0.658507	0.335659	0.372027	0.658507	none	none	none
ENSMUSG00000002731	Prkra	0.111547	0.0069624	no	0.179257	0.346546	0.883902	0.0521824	-0.346546	0.883902	none	none	none
ENSMUSG00000002732	Fkbp7	0.0862643	0.0668271	no	0.158082	1.79131	0.545929	0.022128	-1.79131	0.545929	none	up_Hepatocytes	none
ENSMUSG00000002733	Plekha3	0.109915	0.00819658	no	2.52589	0.123781	0.897912	2.32113	-0.123781	0.897912	none	none	none
ENSMUSG00000002741	Ykt6	0.0869897	0.0630814	no	0.662786	0.975651	0.547606	0.106228	-0.975651	0.547606	none	up_Hepatocytes	none
ENSMUSG00000002748	Baz1b	0.197124	4.409e-08	yes	1.19442	-0.321362	0.626275	0.924517	0.321362	0.626275	none	up_Hepatocytes	none
ENSMUSG00000002763	Pex6	0.149814	7.56252e-05	no	0.548792	-0.683568	0.201624	0.908086	0.683568	0.201624	none	up_Hepatocytes	none
ENSMUSG00000002767	Mrpl2	0.107486	0.0104259	no	0.733361	0.906968	0.455563	0.271473	-0.906968	0.455563	none	up_Hepatocytes	none
ENSMUSG00000002768	Mea1	0.101619	0.0181028	no	0.0162277	-1.99292	0.0813164	0.124577	1.99292	0.0813164	none	up_Hepatocytes	none
ENSMUSG00000002769	Gnmt	0.0960105	0.0298897	no	5.58871	0.0826918	0.846195	4.46106	-0.0826918	0.846195	none	up_Hepatocytes	Hepatocyte
ENSMUSG00000002771	Grin2d	0.0643767	0.296693	no	0.195431	0.885606	0.445801	0.0680479	-0.885606	0.445801	none	none	none
ENSMUSG00000002778	Kdelr1	0.0943615	0.0344817	no	0.960973	0.538598	0.634545	0.294385	-0.538598	0.634545	none	up_Hepatocytes	none
ENSMUSG00000002781	Tmem143	0.108422	0.00950045	no	0.326615	-0.141118	0.922403	0.264381	0.141118	0.922403	none	up_Hepatocytes	none
ENSMUSG00000002791	Pdxk-ps	0.0891194	0.0532344	no	0.0124022	0.977905	0.805937	0.00459874	-0.977905	0.805937	none	none	none
ENSMUSG00000002797	Ggct	0.0857372	0.0696845	no	0.0396321	-0.369407	0.863517	0.10949	0.369407	0.863517	none	up_Hepatocytes	none
ENSMUSG00000002803	Btbd6	0.0912913	0.0446841	no	0.0215142	-0.37417	0.895413	0.0432992	0.37417	0.895413	none	none	none
ENSMUSG00000002804	Nudt14	0.107616	0.0102903	no	0.00160075	-2.45034	0.406826	0.0161305	2.45034	0.406826	none	none	none
ENSMUSG00000002812	Flii	0.101236	0.0188024	no	0.113639	-0.617346	0.583344	0.152396	0.617346	0.583344	none	none	none
ENSMUSG00000002814	Top3a	0.13844	0.00033318	no	0.0170026	-1.03092	0.288264	0.0516497	1.03092	0.288264	none	none	none
ENSMUSG00000002820	Atg4d	0.0934379	0.037297	no	0.224879	0.217847	0.809043	0.159097	-0.217847	0.809043	none	up_Lymphocytes	none
ENSMUSG00000002825	Qtrt1	0.11444	0.00518912	no	0.690742	-0.0790064	0.958233	0.510107	0.0790064	0.958233	none	up_Hepatocytes	none
ENSMUSG00000002831	Plin4	0.037947	0.888864	no	0.0229453	0.179038	0.960068	0.0145026	-0.179038	0.960068	none	up_Hepatocytes	none
ENSMUSG00000002833	Hdgfl2	0.134974	0.000512065	no	0.920123	-0.08473	0.930856	0.804429	0.08473	0.930856	none	up_Hepatocytes	none
ENSMUSG00000002835	Chaf1a	0.129572	0.000977427	no	0.00312476	-1.53323	0.515875	0.0103937	1.53323	0.515875	none	none	none
ENSMUSG00000002844	Adprh	0.0961496	0.0295303	no	0.0291022	1.13259	0.730216	0.0131475	-1.13259	0.730216	none	none	none
ENSMUSG00000002845	Tmem39a	0.133831	0.000588349	no	0.246347	-0.274385	0.77494	0.259817	0.274385	0.77494	none	up_Hepatocytes	none
ENSMUSG00000002846	Timmdc1	0.122554	0.00217201	no	0.120041	-0.0499697	0.965037	0.11903	0.0499697	0.965037	none	up_Hepatocytes	none
ENSMUSG00000002847	Pla1a	0.11005	0.00809648	no	1.54017	0.444973	0.517467	0.763968	-0.444973	0.517467	none	up_Hepatocytes	none
ENSMUSG00000002870	Mcm2	0.0850624	0.0733229	no	0.134094	-0.245532	0.936644	0.138995	0.245532	0.936644	none	none	none
ENSMUSG00000002871	Tpra1	0.116177	0.00431433	no	0.541312	-0.36234	0.693046	0.550146	0.36234	0.693046	none	up_Hepatocytes	none
ENSMUSG00000002881	Nab1	0.112196	0.00651016	no	0.181985	0.434612	0.710498	0.109916	-0.434612	0.710498	none	none	none
ENSMUSG00000002885	Adgre5	0.0729209	0.17464	no	0.00799071	0.257988	0.953102	0.00953826	-0.257988	0.953102	none	up_Kupffer	none
ENSMUSG00000002897	Il17ra	0.137589	0.000370606	no	0.0569026	-0.452981	0.79819	0.0699259	0.452981	0.79819	none	none	none
ENSMUSG00000002900	Lamb1	0.0670504	0.253243	no	0.0216719	-0.277104	0.918661	0.0515693	0.277104	0.918661	none	none	none
ENSMUSG00000002908	Kcnn1	0.0658443	0.272219	no	0.00874323	2.33227	0.734243	0.00102975	-2.33227	0.734243	none	none	none
ENSMUSG00000002910	Arrdc2	0.116359	0.0042478	no	0.0698738	-0.568023	0.649487	0.105568	0.568023	0.649487	none	up_Hepatocytes	none
ENSMUSG00000002944	Cd36	0.0495277	0.620718	no	0.00471083	-0.350201	0.91125	0.00609103	0.350201	0.91125	none	none	none
ENSMUSG00000002948	Map2k7	0.154567	3.92516e-05	yes	0.320236	-0.90438	0.137965	0.661911	0.90438	0.137965	none	up_Hepatocytes	none
ENSMUSG00000002949	Timm44	0.124604	0.00173006	no	0.0681197	-0.280632	0.801389	0.0786374	0.280632	0.801389	none	up_Hepatocytes	none
ENSMUSG00000002957	Ap2a2	0.139115	0.000304973	no	0.0614952	-0.30617	0.714877	0.0685565	0.30617	0.714877	none	none	none
ENSMUSG00000002963	Pnkp	0.135682	0.000469552	no	0.204968	-1.2066	0.126519	0.367792	1.2066	0.126519	none	up_Hepatocytes	none
ENSMUSG00000002968	Med25	0.109539	0.00852324	no	0.135538	-0.168035	0.911518	0.105733	0.168035	0.911518	none	up_Hepatocytes	none
ENSMUSG00000002981	Clptm1	0.0970774	0.0272312	no	0.0550495	-0.163354	0.877095	0.0731684	0.163354	0.877095	none	none	none
ENSMUSG00000002983	Relb	0.08847	0.0561154	no	0.0630448	0.80814	0.625413	0.0310813	-0.80814	0.625413	none	up_Lymphocytes	none
ENSMUSG00000002984	Tomm40	0.126514	0.00139244	no	0.209882	0.00490064	0.996442	0.181463	-0.00490064	0.996442	none	up_Hepatocytes	none
ENSMUSG00000002985	Apoe	0.0929614	0.0387983	no	32.4972	0.180902	0.634005	22.1821	-0.180902	0.634005	none	up_Hepatocytes	none
ENSMUSG00000002992	Apoc2	0.144796	0.000146959	no	1.56057	-0.0448848	0.943362	1.36703	0.0448848	0.943362	none	up_Hepatocytes	none
ENSMUSG00000002996	Hbp1	0.151392	6.08229e-05	yes	0.259924	0.158514	0.867439	0.190685	-0.158514	0.867439	none	up_Hepatocytes	none
ENSMUSG00000002997	Prkar2b	0.0625759	0.328641	no	0.000749116	-1.79114	0.637276	0.00332232	1.79114	0.637276	none	none	none
ENSMUSG00000003031	Cdkn1b	0.113727	0.005584	no	0.0293684	0.109124	0.954163	0.0267517	-0.109124	0.954163	none	none	none
ENSMUSG00000003033	Ap1m1	0.112622	0.00623431	no	0.138324	0.112007	0.957649	0.0936563	-0.112007	0.957649	none	up_Hepatocytes	none
ENSMUSG00000003037	Rab8a	0.116536	0.00415482	no	0.008329	-1.5012	0.223929	0.0267319	1.5012	0.223929	none	up_Hepatocytes	none
ENSMUSG00000003038	Hmgn2	0.102716	0.0163995	no	0.108705	0.89321	0.75405	0.0309063	-0.89321	0.75405	none	none	none
ENSMUSG00000003039	Fam32a	0.119442	0.00304704	no	0.146753	0.317789	0.835586	0.0903096	-0.317789	0.835586	none	none	none
ENSMUSG00000003053	Cyp2c29	0.260417	8.29337e-14	yes	0.102142	-1.23319	1.42049e-05	0.22292	1.23319	1.42049e-05	up_4n	up_Hepatocytes	none
ENSMUSG00000003062	Stard3nl	0.0710526	0.197409	no	0.631844	0.320515	0.616469	0.397352	-0.320515	0.616469	none	up_Lymphocytes	none
ENSMUSG00000003068	Stk11	0.142358	0.000202743	no	0.241347	0.0300975	0.981076	0.184869	-0.0300975	0.981076	none	up_Hepatocytes	none
ENSMUSG00000003072	Atp5d	0.214233	1.78829e-09	yes	0.149631	-0.953698	0.0589343	0.351117	0.953698	0.0589343	none	up_Hepatocytes	none
ENSMUSG00000003099	Ppp5c	0.100396	0.0202694	no	0.381532	0.181003	0.912316	0.221784	-0.181003	0.912316	none	up_Hepatocytes	none
ENSMUSG00000003119	Cdk12	0.194446	7.04788e-08	yes	0.964374	-0.380602	0.266792	1.07395	0.380602	0.266792	none	none	none
ENSMUSG00000003123	Lipe	0.111695	0.00685324	no	0.0874399	-0.20286	0.889623	0.0913869	0.20286	0.889623	none	none	none
ENSMUSG00000003131	Pafah1b2	0.135914	0.000454582	no	1.24057	-0.143555	0.853808	1.13117	0.143555	0.853808	none	up_Lymphocytes	none
ENSMUSG00000003134	Tbc1d8	0.15614	3.14782e-05	yes	1.24931	-0.286819	0.690531	1.15266	0.286819	0.690531	none	up_Hepatocytes	none
ENSMUSG00000003135	Cnot11	0.116515	0.00417412	no	0.0902907	1.33241	0.587114	0.0198309	-1.33241	0.587114	none	up_Hepatocytes	none
ENSMUSG00000003153	Slc2a3	0.0969678	0.0275635	no	0.0881332	-0.532933	0.7072	0.168663	0.532933	0.7072	none	none	none
ENSMUSG00000003154	Foxj2	0.10854	0.00940242	no	0.131267	-0.246809	0.91028	0.131655	0.246809	0.91028	none	up_Hepatocytes	none
ENSMUSG00000003161	Sri	0.107224	0.0106639	no	1.50696	0.147551	0.874832	0.890224	-0.147551	0.874832	none	up_Hepatocytes	none
ENSMUSG00000003166	Dgcr2	0.0814229	0.0965689	no	3.25067	0.349827	0.6428	1.49405	-0.349827	0.6428	none	none	none
ENSMUSG00000003184	Irf3	0.187955	2.19419e-07	yes	0.825031	-0.967113	0.0176784	1.7507	0.967113	0.0176784	up_4n	up_Hepatocytes	none
ENSMUSG00000003190	Bcl2l12	0.100156	0.0207347	no	0.130518	-0.875465	0.455018	0.347625	0.875465	0.455018	none	up_Hepatocytes	none
ENSMUSG00000003198	Zfp959	0.120918	0.00260221	no	0.0326874	0.0987037	0.979238	0.0244331	-0.0987037	0.979238	none	up_Hepatocytes	none
ENSMUSG00000003199	Mpnd	0.124376	0.00177337	no	0.394179	0.305659	0.848434	0.181996	-0.305659	0.848434	none	up_Hepatocytes	none
ENSMUSG00000003200	Sh3gl1	0.102231	0.0171566	no	0.0312612	0.673726	0.684812	0.0166776	-0.673726	0.684812	none	up_Hepatocytes	none
ENSMUSG00000003208	Ccdc94	0.121268	0.0025063	no	0.0330572	-0.501099	0.850753	0.0271865	0.501099	0.850753	none	none	none
ENSMUSG00000003226	Ranbp2	0.189111	1.78852e-07	yes	0.225164	-0.0276103	0.972265	0.186694	0.0276103	0.972265	none	none	none
ENSMUSG00000003228	Grk5	0.148343	9.18547e-05	no	0.0139975	0.827995	0.510685	0.00722275	-0.827995	0.510685	none	none	none
ENSMUSG00000003233	Dvl3	0.161104	1.54167e-05	yes	0.130615	-0.892481	0.293932	0.181215	0.892481	0.293932	none	up_Hepatocytes	none
ENSMUSG00000003234	Abcf3	0.0946525	0.0336129	no	0.716382	0.0409478	0.97092	0.627629	-0.0409478	0.97092	none	up_Hepatocytes	none
ENSMUSG00000003235	Eif2b5	0.129445	0.000989901	no	0.232711	-0.180553	0.89892	0.244389	0.180553	0.89892	none	none	none
ENSMUSG00000003269	Cyth2	0.124747	0.00170215	no	0.0633169	-0.511831	0.800042	0.0458551	0.511831	0.800042	none	none	none
ENSMUSG00000003271	Sult2b1	0.116464	0.00418622	no	0.734072	0.381306	0.849975	0.228756	-0.381306	0.849975	none	none	none
ENSMUSG00000003279	Dlgap1	0.100405	0.0202344	no	0.105234	0.268642	0.572718	0.0799915	-0.268642	0.572718	none	none	none
ENSMUSG00000003282	Plag1	0.11223	0.00650334	no	0.00197738	-1.60586	0.477113	0.00760615	1.60586	0.477113	none	none	none
ENSMUSG00000003283	Hck	0.0904394	0.0479235	no	0.00128608	-2.10201	0.634545	0.0124141	2.10201	0.634545	none	up_Kupffer	none
ENSMUSG00000003299	Mrpl4	0.168349	5.22528e-06	yes	0.0858024	-0.910032	0.266792	0.144346	0.910032	0.266792	none	up_Hepatocytes	none
ENSMUSG00000003308	Keap1	0.108755	0.00920742	no	0.324483	-0.414115	0.664558	0.430487	0.414115	0.664558	none	up_Hepatocytes	none
ENSMUSG00000003316	Glg1	0.130373	0.000886662	no	0.0172984	0.169639	0.860903	0.0150676	-0.169639	0.860903	none	none	none
ENSMUSG00000003344	Btbd2	0.0901021	0.049189	no	0.0148447	-0.724454	0.785085	0.0242927	0.724454	0.785085	none	none	none
ENSMUSG00000003345	Csnk1g2	0.14647	0.000118361	no	0.83095	-0.726479	0.307391	0.833506	0.726479	0.307391	none	up_Hepatocytes	none
ENSMUSG00000003346	Abhd17a	0.118699	0.00331156	no	0.174249	-0.097711	0.966156	0.109527	0.097711	0.966156	none	up_Hepatocytes	none
ENSMUSG00000003348	Mob3a	0.0861631	0.067413	no	0.0472967	0.674525	0.806755	0.0175548	-0.674525	0.806755	none	none	none
ENSMUSG00000003352	Cacnb3	0.104318	0.0140785	no	0.0689992	0.0710747	0.977405	0.0574907	-0.0710747	0.977405	none	none	none
ENSMUSG00000003354	Ccdc65	0.0575025	0.430747	no	0.0393158	0.239069	0.907206	0.0403736	-0.239069	0.907206	none	none	none
ENSMUSG00000003355	Fkbp11	0.089655	0.0510898	no	0.0188662	-1.71537	0.268591	0.0882852	1.71537	0.268591	none	up_Hepatocytes	none
ENSMUSG00000003360	Ddx23	0.134552	0.000538772	no	0.32915	-0.511969	0.657612	0.302044	0.511969	0.657612	none	up_Hepatocytes	none
ENSMUSG00000003363	Pld3	0.0938639	0.0359759	no	0.124271	0.514849	0.778778	0.0535305	-0.514849	0.778778	none	none	none
ENSMUSG00000003378	Grik5	0.113044	0.00597475	no	0.491662	0.152517	0.886041	0.278975	-0.152517	0.886041	none	up_Hepatocytes	none
ENSMUSG00000003380	Rabac1	0.13397	0.000578347	no	0.463116	-0.396788	0.784284	0.333931	0.396788	0.784284	none	none	none
ENSMUSG00000003382	Etv3	0.125194	0.00161221	no	0.0816256	-0.0422007	0.981098	0.0883174	0.0422007	0.981098	none	up_Hepatocytes	none
ENSMUSG00000003402	Prkcsh	0.113411	0.00575048	no	0.113678	0.593336	0.663008	0.0618069	-0.593336	0.663008	none	up_Hepatocytes	none
ENSMUSG00000003410	Elavl3	0.113327	0.00580576	no	0.0488753	0.561516	0.796441	0.0226742	-0.561516	0.796441	none	none	none
ENSMUSG00000003411	Rab3b	0.0456098	0.7192	no	2.52994	0.369062	0.514745	1.76265	-0.369062	0.514745	none	up_Lymphocytes	none
ENSMUSG00000003418	St8sia6	0.0705719	0.203428	no	0.000658712	0.579586	0.884285	0.000434949	-0.579586	0.884285	none	none	none
ENSMUSG00000003420	Fcgrt	0.143219	0.000181228	no	0.365968	-0.319171	0.744587	0.416733	0.319171	0.744587	none	none	none
ENSMUSG00000003421	Nosip	0.127893	0.00118358	no	0.280284	-0.994793	0.237585	0.419641	0.994793	0.237585	none	up_Hepatocytes	none
ENSMUSG00000003423	Pih1d1	0.0902792	0.0485236	no	0.190209	-0.915968	0.478767	0.339211	0.915968	0.478767	none	up_Hepatocytes	none
ENSMUSG00000003429	Rps11	0.110105	0.0080565	no	0.464736	-0.0385393	0.97796	0.33544	0.0385393	0.97796	none	up_Hepatobiliary	none
ENSMUSG00000003435	Supt5	0.0579074	0.422164	no	0.271064	0.162288	0.846746	0.22008	-0.162288	0.846746	none	up_Hepatocytes	none
ENSMUSG00000003437	Paf1	0.127876	0.00118989	no	0.438603	-0.699744	0.397036	1.26188	0.699744	0.397036	none	none	none
ENSMUSG00000003438	Timm50	0.0989921	0.0229768	no	0.180668	-0.354558	0.840433	0.330408	0.354558	0.840433	none	none	none
ENSMUSG00000003444	Med29	0.0859227	0.0685755	no	0.0174405	0.203236	0.953642	0.0122274	-0.203236	0.953642	none	none	none
ENSMUSG00000003452	Bicd1	0.107203	0.0107147	no	0.0643816	0.121314	0.909938	0.0541223	-0.121314	0.909938	none	up_Lymphocytes	none
ENSMUSG00000003458	Ncstn	0.128146	0.00115367	no	0.286944	-0.336991	0.750172	0.236858	0.336991	0.750172	none	up_Hepatocytes	none
ENSMUSG00000003464	Pex19	0.16837	5.18512e-06	yes	3.77529	0.0394112	0.96486	2.48921	-0.0394112	0.96486	none	up_Hepatocytes	none
ENSMUSG00000003469	Phyhip	0.0581731	0.416357	no	0.00131067	1.57744	0.665217	0.000434826	-1.57744	0.665217	none	none	none
ENSMUSG00000003476	Crhr2	0.0604462	0.369444	no	0.00143683	-1.32553	0.849002	0.011162	1.32553	0.849002	none	none	none
ENSMUSG00000003477	Inmt	0.178458	1.05895e-06	yes	1.39296	-0.51569	0.0839785	2.09691	0.51569	0.0839785	none	up_Hepatocytes	none
ENSMUSG00000003484	Cyp4f18	0.0570935	0.439602	no	0.00350808	-0.0989453	0.981614	0.00648253	0.0989453	0.981614	none	none	none
ENSMUSG00000003500	Impdh1	0.0619771	0.339716	no	0.0410406	1.09856	0.74734	0.0236112	-1.09856	0.74734	none	none	none
ENSMUSG00000003518	Dusp3	0.0911817	0.0449914	no	0.114761	0.6878	0.498821	0.0736376	-0.6878	0.498821	none	up_Lymphocytes	none
ENSMUSG00000003526	Prodh	0.268649	1.4988e-14	yes	0.328341	-1.01929	0.00137513	0.62599	1.01929	0.00137513	up_4n	up_Hepatocytes	none
ENSMUSG00000003527	Dgcr14	0.0754428	0.147644	no	0.10805	0.263575	0.891572	0.106999	-0.263575	0.891572	none	none	none
ENSMUSG00000003528	Slc25a1	0.096622	0.0284026	no	2.23068	0.342406	0.744852	1.06339	-0.342406	0.744852	none	up_Hepatocytes	none
ENSMUSG00000003531	Dgcr6	0.11231	0.00645554	no	0.263477	-0.535197	0.718423	0.278909	0.535197	0.718423	none	none	none
ENSMUSG00000003534	Ddr1	0.0992746	0.022402	no	0.000198354	-2.81469	0.493079	0.00151601	2.81469	0.493079	none	none	none
ENSMUSG00000003546	Klc4	0.139035	0.000308626	no	0.113042	-0.19136	0.86758	0.0984445	0.19136	0.86758	none	up_Hepatocytes	none
ENSMUSG00000003549	Ercc1	0.0650768	0.284924	no	0.0701639	1.32819	0.64562	0.0136177	-1.32819	0.64562	none	none	none
ENSMUSG00000003559	As3mt	0.135261	0.000494285	no	0.0130763	-0.689911	0.571313	0.0216028	0.689911	0.571313	none	up_Hepatocytes	none
ENSMUSG00000003573	Homer3	0.109531	0.00852441	no	0.023495	-0.770514	0.635844	0.0351588	0.770514	0.635844	none	none	none
ENSMUSG00000003575	Crtc1	0.108114	0.0098032	no	0.0348078	0.649893	0.767491	0.0156939	-0.649893	0.767491	none	up_Hepatocytes	none
ENSMUSG00000003581	Rnf215	0.108401	0.00953391	no	0.128186	0.0514551	0.977008	0.119478	-0.0514551	0.977008	none	up_Hepatocytes	none
ENSMUSG00000003585	Sec14l2	0.185277	3.4315e-07	yes	1.73895	-0.376718	0.34931	1.58327	0.376718	0.34931	none	up_Hepatocytes	none
ENSMUSG00000003604	Aven	0.0851257	0.0730098	no	0.0506517	0.650173	0.420424	0.0285887	-0.650173	0.420424	none	none	none
ENSMUSG00000003617	Cp	0.154601	3.88735e-05	yes	0.999044	-0.156543	0.643124	0.955877	0.156543	0.643124	none	up_Hepatocytes	Hepatocyte
ENSMUSG00000003623	Crot	0.165401	8.11921e-06	yes	1.25491	-0.275978	0.443446	1.31056	0.275978	0.443446	none	up_Hepatocytes	none
ENSMUSG00000003644	Rps6ka1	0.062559	0.328774	no	0.0948379	1.30591	0.493206	0.0168074	-1.30591	0.493206	none	none	none
ENSMUSG00000003657	Calb2	0.102104	0.0173268	no	0.00183781	-1.14245	0.753889	0.00628055	1.14245	0.753889	none	none	none
ENSMUSG00000003660	Snrnp200	0.0783232	0.120649	no	2.13919	0.570884	0.382327	0.867796	-0.570884	0.382327	none	up_Lymphocytes	none
ENSMUSG00000003662	Ciao1	0.11482	0.0049758	no	0.138809	-0.0539491	0.977008	0.117583	0.0539491	0.977008	none	up_Hepatocytes	none
ENSMUSG00000003680	Taf6l	0.0628332	0.323818	no	0.359711	0.827088	0.26445	0.133378	-0.827088	0.26445	none	none	none
ENSMUSG00000003721	Insig2	0.208291	5.56797e-09	yes	0.696533	-0.235906	0.616786	0.74357	0.235906	0.616786	none	up_Hepatocytes	none
ENSMUSG00000003731	Kpna6	0.12341	0.00197305	no	0.0462623	-0.61136	0.615225	0.0669666	0.61136	0.615225	none	up_Hepatocytes	none
ENSMUSG00000003746	Man1a	0.0729167	0.174719	no	0.441227	0.202686	0.446664	0.376465	-0.202686	0.446664	none	up_Lymphocytes	none
ENSMUSG00000003752	Itpkc	0.110337	0.0078652	no	0.0425802	0.130606	0.962917	0.0351676	-0.130606	0.962917	none	none	none
ENSMUSG00000003762	Coq8b	0.0990469	0.0228932	no	0.0322924	-0.306135	0.894253	0.0292968	0.306135	0.894253	none	none	none
ENSMUSG00000003778	Brd8	0.134974	0.000512065	no	0.767119	0.0428212	0.966156	0.600216	-0.0428212	0.966156	none	up_Hepatocytes	none
ENSMUSG00000003779	Kif20a	0.126227	0.00143847	no	0.0217627	0.213486	0.922403	0.0171531	-0.213486	0.922403	none	up_Hepatocytes	none
ENSMUSG00000003808	Farsa	0.151472	6.00038e-05	yes	1.0115	0.0303146	0.979549	0.495349	-0.0303146	0.979549	none	up_Hepatocytes	none
ENSMUSG00000003809	Gcdh	0.143025	0.000185086	no	8.21446	-0.352161	0.373799	8.43992	0.352161	0.373799	none	up_Hepatocytes	none
ENSMUSG00000003810	Mast2	0.0722925	0.18197	no	0.265967	0.449251	0.229113	0.176051	-0.449251	0.229113	none	up_Lymphocytes	none
ENSMUSG00000003812	Dnase2a	0.118632	0.00333646	no	0.0437981	-0.268717	0.842179	0.0488967	0.268717	0.842179	none	none	none
ENSMUSG00000003813	Rad23a	0.131427	0.000784652	no	0.170537	-0.234334	0.856562	0.124616	0.234334	0.856562	none	up_Hepatocytes	none
ENSMUSG00000003814	Calr	0.0871078	0.0625958	no	1.40942	0.281809	0.634545	0.934676	-0.281809	0.634545	none	up_Hepatocytes	none
ENSMUSG00000003824	Syce2	0.183928	4.30328e-07	yes	0.465506	-0.102578	0.835371	0.447205	0.102578	0.835371	none	up_Hepatocytes	none
ENSMUSG00000003847	Nfat5	0.149064	8.32772e-05	no	0.699941	-0.0133898	0.979002	0.619887	0.0133898	0.979002	none	up_Lymphocytes	none
ENSMUSG00000003848	Nob1	0.0871921	0.0621116	no	0.0467935	0.0228018	0.989194	0.0431589	-0.0228018	0.989194	none	up_Hepatocytes	none
ENSMUSG00000003849	Nqo1	0.100624	0.0198285	no	0.00178023	-1.13975	0.690366	0.00471145	1.13975	0.690366	none	none	none
ENSMUSG00000003863	Ppfia3	0.0612264	0.354119	no	0.00531	-1.53689	0.588526	0.0224657	1.53689	0.588526	none	none	none
ENSMUSG00000003865	Gys1	0.104344	0.0140739	no	0.631943	-0.141397	0.942068	0.301683	0.141397	0.942068	none	up_Hepatocytes	none
ENSMUSG00000003868	Ruvbl2	0.107009	0.0108906	no	0.0163558	1.52562	0.694766	0.00407432	-1.52562	0.694766	none	none	none
ENSMUSG00000003873	Bax	0.106592	0.011334	no	0.237071	0.265981	0.875179	0.117667	-0.265981	0.875179	none	up_Hepatocytes	none
ENSMUSG00000003882	Il7r	0.0827724	0.0873586	no	0.0213395	1.11259	0.818605	0.00719565	-1.11259	0.818605	none	none	Lymphocyte
ENSMUSG00000003923	Tfam	0.129445	0.000989901	no	0.105904	0.332312	0.824669	0.0694388	-0.332312	0.824669	none	up_Hepatocytes	none
ENSMUSG00000003929	Zfp81	0.133645	0.000599187	no	0.00837261	-0.0142549	0.994761	0.0087129	0.0142549	0.994761	none	none	none
ENSMUSG00000003948	Mmd	0.225822	1.74408e-10	yes	0.10829	-0.286757	0.671127	0.110812	0.286757	0.671127	none	up_Hepatocytes	none
ENSMUSG00000003949	Hlf	0.10687	0.0110353	no	2.83968	-0.0169757	0.981359	2.26088	0.0169757	0.981359	none	up_Lymphocytes	none
ENSMUSG00000003955	Fam162a	0.113525	0.00570194	no	0.168678	0.580756	0.515472	0.0944479	-0.580756	0.515472	none	up_Lymphocytes	none
ENSMUSG00000003970	Rpl8	0.119771	0.00295128	no	0.818226	-0.0628031	0.955753	0.67362	0.0628031	0.955753	none	up_Hepatobiliary	none
ENSMUSG00000003974	Grm3	0.0904563	0.0477897	no	0.024262	0.413637	0.721635	0.018312	-0.413637	0.721635	none	none	none
ENSMUSG00000003992	Ssbp2	0.0793733	0.112022	no	0.0621022	0.399594	0.822152	0.0372715	-0.399594	0.822152	none	none	none
ENSMUSG00000004018	Fancl	0.127088	0.0013041	no	1.01558	0.136788	0.900724	0.48071	-0.136788	0.900724	none	up_Hepatocytes	none
ENSMUSG00000004031	Brinp2	0.109265	0.00875474	no	1.33374	-0.144287	0.828209	1.26256	0.144287	0.828209	none	up_Lymphocytes	none
ENSMUSG00000004035	Gstm7	0.0924469	0.0405254	no	0.155866	0.365707	0.830417	0.0827913	-0.365707	0.830417	none	up_Hepatocytes	none
ENSMUSG00000004038	Gstm3	0.100198	0.0206107	no	0.00684625	-2.02934	0.185047	0.0469177	2.02934	0.185047	none	none	none
ENSMUSG00000004040	Stat3	0.0911016	0.0453006	no	2.97497	0.120674	0.839722	1.87876	-0.120674	0.839722	none	up_Hepatocytes	none
ENSMUSG00000004043	Stat5a	0.15089	6.52534e-05	yes	0.419186	-0.898401	0.138371	0.640729	0.898401	0.138371	none	up_Hepatocytes	none
ENSMUSG00000004054	Map3k11	0.101662	0.0180821	no	0.0161796	-0.370334	0.847221	0.0263111	0.370334	0.847221	none	none	none
ENSMUSG00000004056	Akt2	0.12702	0.00131401	no	1.42561	-0.0429784	0.963597	1.04461	0.0429784	0.963597	none	up_Hepatocytes	none
ENSMUSG00000004069	Dnaja3	0.168581	5.02555e-06	yes	0.096153	0.0947345	0.928054	0.0795078	-0.0947345	0.928054	none	up_Hepatocytes	none
ENSMUSG00000004070	Hmox2	0.132992	0.00065046	no	0.164189	-0.325196	0.618007	0.214036	0.325196	0.618007	none	up_Hepatocytes	none
ENSMUSG00000004071	Cdip1	0.132574	0.000682407	no	1.15892	0.17472	0.767305	0.788687	-0.17472	0.767305	none	up_Hepatocytes	none
ENSMUSG00000004085	Map3k20	0.0656166	0.275722	no	0.114526	0.419853	0.443446	0.078324	-0.419853	0.443446	none	up_Lymphocytes	none
ENSMUSG00000004096	Cwc15	0.129082	0.0010345	no	0.115562	-0.228596	0.890923	0.100522	0.228596	0.890923	none	up_Hepatocytes	none
ENSMUSG00000004098	Col5a3	0.0814356	0.0963961	no	0.20331	0.473187	0.295117	0.135371	-0.473187	0.295117	none	up_Hepatocytes	none
ENSMUSG00000004099	Dnmt1	0.0813512	0.0970836	no	0.150893	0.510447	0.688775	0.135965	-0.510447	0.688775	none	none	none
ENSMUSG00000004100	Ppan	0.101366	0.0185742	no	0.281016	-0.463127	0.654339	0.368825	0.463127	0.654339	none	up_Hepatocytes	none
ENSMUSG00000004105	Angptl2	0.0898996	0.0499748	no	0.00268811	-0.108755	0.977008	0.00357722	0.108755	0.977008	none	none	none
ENSMUSG00000004110	Cacna1e	0.095614	0.0310058	no	0.0617172	-0.694691	0.402431	0.231714	0.694691	0.402431	none	none	none
ENSMUSG00000004113	Cacna1b	0.0526527	0.543221	no	0.0273706	-0.908967	0.652018	0.132564	0.908967	0.652018	none	none	none
ENSMUSG00000004127	Trmt10a	0.124313	0.00178746	no	0.0760387	-0.314304	0.769989	0.0958526	0.314304	0.769989	none	up_Hepatocytes	none
ENSMUSG00000004151	Etv1	0.0951459	0.032229	no	0.0435098	0.922005	0.501084	0.0210963	-0.922005	0.501084	none	up_Lymphocytes	none
ENSMUSG00000004187	Kifc2	0.114541	0.00511826	no	0.213928	0.0416256	0.980238	0.119552	-0.0416256	0.980238	none	none	none
ENSMUSG00000004207	Psap	0.0862137	0.0670452	no	0.0996562	0.27588	0.846746	0.0523262	-0.27588	0.846746	none	up_Kupffer	none
ENSMUSG00000004221	Ikbkg	0.201244	2.08926e-08	yes	0.207636	-0.385081	0.565412	0.221274	0.385081	0.565412	none	up_Hepatocytes	none
ENSMUSG00000004231	Pax2	0.0929108	0.0390293	no	0.00451124	-0.237796	0.95517	0.00694314	0.237796	0.95517	none	none	none
ENSMUSG00000004233	Wars2	0.0814524	0.0962134	no	0.135942	0.429125	0.383859	0.100107	-0.429125	0.383859	none	up_Lymphocytes	none
ENSMUSG00000004263	Atn1	0.140962	0.000241288	no	0.0171008	-0.565844	0.722056	0.0286835	0.565844	0.722056	none	none	none
ENSMUSG00000004264	Phb2	0.114086	0.00538281	no	0.47473	-0.398342	0.614349	0.592451	0.398342	0.614349	none	up_Hepatocytes	none
ENSMUSG00000004266	Ptpn6	0.115115	0.00482181	no	1.03038	-0.197382	0.902868	0.608127	0.197382	0.902868	none	up_Kupffer	none
ENSMUSG00000004268	Emg1	0.165153	8.47218e-06	yes	0.197054	-0.473422	0.594462	0.187239	0.473422	0.594462	none	up_Hepatocytes	none
ENSMUSG00000004270	Lpcat3	0.175198	1.78596e-06	yes	6.89937	-0.284939	0.516166	6.12866	0.284939	0.516166	none	up_Hepatocytes	none
ENSMUSG00000004285	Atp6v1f	0.101472	0.0183536	no	0.173454	-0.14833	0.938176	0.126997	0.14833	0.938176	none	none	none
ENSMUSG00000004317	Clcn5	0.0389845	0.869218	no	0.00918573	0.985402	0.697099	0.00390706	-0.985402	0.697099	none	none	none
ENSMUSG00000004319	Clcn3	0.182085	5.84328e-07	yes	0.0455043	-0.0768998	0.945632	0.0412504	0.0768998	0.945632	none	none	none
ENSMUSG00000004344	Gpx5	0.0715292	0.191421	no	0.0937993	0.848885	0.66582	0.0279711	-0.848885	0.66582	none	none	none
ENSMUSG00000004347	Pde1c	0.141161	0.00023608	no	0.0891041	0.139365	0.911217	0.0770424	-0.139365	0.911217	none	up_Endothelial	none
ENSMUSG00000004356	Utp20	0.129888	0.000937853	no	4.09272	-0.238228	0.733867	4.41549	0.238228	0.733867	none	up_Lymphocytes	none
ENSMUSG00000004359	Spic	0.0949983	0.0326601	no	2.86333	0.937227	0.0604969	1.20974	-0.937227	0.0604969	none	up_Lymphocytes	Kupffer cell
ENSMUSG00000004360	9330159F19Rik	0.0554361	0.477139	no	0.000155068	-4.8408	0.397771	0.00645563	4.8408	0.397771	none	none	none
ENSMUSG00000004364	Cul3	0.133211	0.00063248	no	0.0327289	0.133426	0.887617	0.0297151	-0.133426	0.887617	none	up_Hepatocytes	none
ENSMUSG00000004383	Large1	0.064984	0.286221	no	0.721957	0.322684	0.565412	0.460521	-0.322684	0.565412	none	up_Lymphocytes	none
ENSMUSG00000004393	Ddx56	0.0744897	0.157269	no	0.46083	-0.0773232	0.959298	0.556256	0.0773232	0.959298	none	up_Hepatocytes	none
ENSMUSG00000004394	Tmed4	0.104787	0.0135081	no	0.322668	-0.15525	0.913022	0.299015	0.15525	0.913022	none	up_Hepatocytes	none
ENSMUSG00000004415	Col26a1	0.0978155	0.0255746	no	0.00689992	1.86557	0.716178	0.00141509	-1.86557	0.716178	none	none	none
ENSMUSG00000004446	Bid	0.146474	0.000118352	no	0.109849	0.169502	0.921344	0.0655041	-0.169502	0.921344	none	up_Hepatocytes	none
ENSMUSG00000004451	Ralb	0.102821	0.0162017	no	0.0212586	0.318122	0.903938	0.0141799	-0.318122	0.903938	none	none	none
ENSMUSG00000004455	Ppp1cc	0.141106	0.0002369	no	0.240185	-0.717122	0.445801	0.529614	0.717122	0.445801	none	up_Hepatocytes	none
ENSMUSG00000004460	Dnajb11	0.175818	1.62801e-06	yes	0.522477	-0.271997	0.785859	0.434729	0.271997	0.785859	none	up_Hepatocytes	none
ENSMUSG00000004462	Tbccd1	0.128252	0.00113526	no	0.227751	-0.0653193	0.957393	0.228388	0.0653193	0.957393	none	up_Hepatocytes	none
ENSMUSG00000004500	Zfp324	0.081735	0.0942251	no	0.30313	-0.156298	0.924804	0.174805	0.156298	0.924804	none	up_Lymphocytes	none
ENSMUSG00000004508	Gab2	0.120011	0.00286462	no	0.00284181	0.645056	0.621852	0.00179919	-0.645056	0.621852	none	up_Kupffer	none
ENSMUSG00000004530	Coro1c	0.0566633	0.449158	no	0.00846619	-1.16081	0.320833	0.0222604	1.16081	0.320833	none	none	none
ENSMUSG00000004535	Tax1bp1	0.151253	6.19299e-05	yes	0.396044	-0.249788	0.694766	0.450629	0.249788	0.694766	none	up_Hepatocytes	none
ENSMUSG00000004552	Ctse	0.117729	0.0036652	no	0.00181412	-1.46765	0.585651	0.00601892	1.46765	0.585651	none	up_Lymphocytes	none
ENSMUSG00000004558	Ndrg2	0.13052	0.000870559	no	3.73733	-0.283958	0.439828	3.75336	0.283958	0.439828	none	up_Hepatocytes	none
ENSMUSG00000004561	Mettl17	0.157131	2.73503e-05	yes	0.283051	-0.596016	0.501149	0.301995	0.596016	0.501149	none	up_Hepatocytes	none
ENSMUSG00000004562	Arhgef40	0.118341	0.00344013	no	0.28133	-0.641534	0.407973	0.627411	0.641534	0.407973	none	up_Hepatocytes	none
ENSMUSG00000004565	Pnpla6	0.177589	1.22634e-06	yes	1.21203	-0.879955	0.0189732	2.19263	0.879955	0.0189732	up_4n	up_Hepatocytes	none
ENSMUSG00000004567	Mcoln1	0.105031	0.0131605	no	0.254303	-0.0701966	0.96236	0.182771	0.0701966	0.96236	none	up_Hepatocytes	none
ENSMUSG00000004568	Arhgef18	0.136053	0.000447167	no	0.493017	-0.286785	0.694711	0.546862	0.286785	0.694711	none	up_Hepatocytes	none
ENSMUSG00000004591	Pkn2	0.125818	0.00150629	no	0.491701	-0.411116	0.408799	0.652532	0.411116	0.408799	none	up_Hepatocytes	none
ENSMUSG00000004610	Etfb	0.150177	7.19561e-05	yes	3.10959	-0.219822	0.750172	2.80595	0.219822	0.750172	none	up_Hepatocytes	none
ENSMUSG00000004626	Stxbp2	0.123241	0.00201403	no	0.197837	-0.758281	0.264991	0.639041	0.758281	0.264991	none	up_Hepatocytes	none
ENSMUSG00000004631	Sgce	0.0856866	0.0699534	no	0.42629	0.325681	0.734243	0.346347	-0.325681	0.734243	none	up_Lymphocytes	none
ENSMUSG00000004633	Chn2	0.150552	6.80329e-05	yes	0.382832	0.0726096	0.900837	0.355428	-0.0726096	0.900837	none	up_Hepatocytes	none
ENSMUSG00000004637	Wwox	0.104167	0.0142899	no	0.104699	0.246236	0.238653	0.088308	-0.246236	0.238653	none	up_Kupffer	none
ENSMUSG00000004642	Slbp	0.0910003	0.0457713	no	1.50668	0.11695	0.913944	2.30567	-0.11695	0.913944	none	none	Hepatocyte
ENSMUSG00000004651	Tyr	0.0940663	0.0354005	no	0.294214	0.45781	0.873703	0.171067	-0.45781	0.873703	none	none	none
ENSMUSG00000004655	Aqp1	0.0818742	0.0932618	no	0.00222758	-0.00596347	0.99807	0.00280103	0.00596347	0.99807	none	up_Endothelial	Endothelial cell
ENSMUSG00000004661	Arid3b	0.111538	0.00697734	no	0.0159409	-0.8218	0.4016	0.0311569	0.8218	0.4016	none	none	none
ENSMUSG00000004665	Cnn2	0.0961496	0.0295303	no	0.00194231	0.249046	0.94111	0.00157894	-0.249046	0.94111	none	none	none
ENSMUSG00000004667	Polr2e	0.114617	0.00507764	no	0.101403	0.282072	0.895621	0.0565416	-0.282072	0.895621	none	up_Hepatocytes	none
ENSMUSG00000004668	Abca13	0.0758856	0.143182	no	0.0133271	-0.523254	0.72735	0.0314213	0.523254	0.72735	none	none	none
ENSMUSG00000004677	Myo9b	0.12376	0.00189947	no	0.287281	0.577233	0.551695	0.198097	-0.577233	0.551695	none	up_Hepatocytes	none
ENSMUSG00000004698	Hdac9	0.112201	0.00650612	no	0.0450069	0.600419	0.0482727	0.0295059	-0.600419	0.0482727	up_2n	up_Kupffer	none
ENSMUSG00000004709	Cd244	0.100392	0.0202881	no	0.00728413	2.00781	0.667663	0.00138625	-2.00781	0.667663	none	none	none
ENSMUSG00000004730	Adgre1	0.062656	0.327306	no	0.00986882	0.960306	0.801389	0.00377715	-0.960306	0.801389	none	up_Kupffer	Kupffer cell
ENSMUSG00000004748	Mtfp1	0.0842822	0.0778355	no	0.373862	-0.161643	0.927976	0.459976	0.161643	0.927976	none	up_Hepatocytes	none
ENSMUSG00000004768	Rab23	0.118577	0.00335081	no	0.136087	-0.428861	0.762567	0.190936	0.428861	0.762567	none	up_Hepatocytes	none
ENSMUSG00000004771	Rab11a	0.133557	0.000607991	no	0.06066	-0.0799645	0.954163	0.0624624	0.0799645	0.954163	none	none	none
ENSMUSG00000004788	Eif2b2	0.130436	0.000881759	no	0.0192851	-1.59022	0.230919	0.112718	1.59022	0.230919	none	up_Hepatocytes	none
ENSMUSG00000004789	Dlst	0.174684	1.9485e-06	yes	1.92468	-0.227667	0.725367	1.81179	0.227667	0.725367	none	up_Hepatocytes	none
ENSMUSG00000004798	Ulk2	0.0820892	0.0917824	no	4.85154	0.166738	0.640285	3.64216	-0.166738	0.640285	none	up_Lymphocytes	none
ENSMUSG00000004815	Dgkq	0.138103	0.000347703	no	1.54828	-0.0541048	0.94674	1.15231	0.0541048	0.94674	none	up_Hepatocytes	none
ENSMUSG00000004837	Grap	0.106651	0.0112791	no	0.0973362	-0.719714	0.700741	0.815284	0.719714	0.700741	none	none	none
ENSMUSG00000004843	Chmp2b	0.118417	0.00341385	no	0.00762562	0.00570887	0.997715	0.00695517	-0.00570887	0.997715	none	none	none
ENSMUSG00000004846	Plod3	0.0509868	0.583936	no	0.152607	-0.363035	0.898489	0.0598576	0.363035	0.898489	none	none	none
ENSMUSG00000004849	Ap1s1	0.126742	0.00135542	no	0.0201964	-0.892838	0.742526	0.0390632	0.892838	0.742526	none	none	none
ENSMUSG00000004865	Srpk1	0.116237	0.00429353	no	0.981757	0.134564	0.825956	0.863262	-0.134564	0.825956	none	up_Lymphocytes	none
ENSMUSG00000004872	Pax3	0.0539389	0.512222	no	0.0474744	0.693508	0.834008	0.0171593	-0.693508	0.834008	none	none	none
ENSMUSG00000004880	Lbr	0.146255	0.000121751	no	0.225358	0.00103203	0.999279	0.153455	-0.00103203	0.999279	none	none	none
ENSMUSG00000004895	Prcc	0.0578526	0.4232	no	0.0285674	0.608616	0.587114	0.0174024	-0.608616	0.587114	none	none	none
ENSMUSG00000004896	Rrnad1	0.165161	8.46512e-06	yes	0.257868	-0.413824	0.543941	0.271089	0.413824	0.543941	none	up_Hepatocytes	none
ENSMUSG00000004897	Hdgf	0.0982667	0.0245405	no	0.679337	-0.0714648	0.954742	0.646853	0.0714648	0.954742	none	up_Hepatocytes	none
ENSMUSG00000004902	Slc25a18	0.128867	0.00106107	no	0.0126647	-0.202272	0.93079	0.0139828	0.202272	0.93079	none	none	none
ENSMUSG00000004929	Thop1	0.103935	0.0146383	no	0.066945	0.152308	0.967142	0.0475707	-0.152308	0.967142	none	none	none
ENSMUSG00000004931	Apba3	0.131773	0.000753472	no	0.858907	-0.622637	0.521592	1.02801	0.622637	0.521592	none	up_Hepatocytes	none
ENSMUSG00000004933	Matk	0.0941296	0.0352244	no	0.109525	-0.237826	0.966752	0.102775	0.237826	0.966752	none	none	none
ENSMUSG00000004934	Pias4	0.101957	0.0175774	no	0.0396407	-0.509413	0.73202	0.048094	0.509413	0.73202	none	up_Hepatocytes	none
ENSMUSG00000004936	Map2k1	0.143438	0.000175811	no	0.721797	-0.0548851	0.938588	0.597931	0.0548851	0.938588	none	up_Lymphocytes	none
ENSMUSG00000004937	Sgta	0.115005	0.00489249	no	0.031822	-0.463818	0.684687	0.0511984	0.463818	0.684687	none	up_Hepatocytes	none
ENSMUSG00000004945	Tmem242	0.113525	0.00570194	no	0.00991987	-1.17669	0.450018	0.029661	1.17669	0.450018	none	up_Hepatocytes	none
ENSMUSG00000004947	Dtx2	0.103526	0.0151801	no	0.0158712	1.02085	0.670749	0.00651337	-1.02085	0.670749	none	none	none
ENSMUSG00000004948	Zp3	0.107798	0.0100829	no	0.690014	0.517587	0.531823	0.452374	-0.517587	0.531823	none	up_Lymphocytes	none
ENSMUSG00000004951	Hspb1	0.109181	0.00882885	no	0.0359797	-0.884672	0.277627	0.0724396	0.884672	0.277627	none	none	none
ENSMUSG00000004952	Rasa4	0.0724949	0.1796	no	0.505854	-0.0841605	0.9712	0.364214	0.0841605	0.9712	none	up_Kupffer	none
ENSMUSG00000004980	Hnrnpa2b1	0.179036	9.63784e-07	yes	1.54588	-0.13186	0.765936	1.50277	0.13186	0.765936	none	up_Hepatocytes	none
ENSMUSG00000004994	Ccdc130	0.140364	0.000261575	no	0.0225259	-1.6437	0.199518	0.084165	1.6437	0.199518	none	up_Hepatocytes	none
ENSMUSG00000004996	Mri1	0.110459	0.00777629	no	0.180884	-0.849069	0.289929	0.268178	0.849069	0.289929	none	up_Hepatocytes	none
ENSMUSG00000005034	Prkacb	0.0969846	0.0274939	no	0.37545	-0.0328049	0.976298	0.321043	0.0328049	0.976298	none	up_Hepatocytes	none
ENSMUSG00000005043	Sgsh	0.114364	0.00522789	no	0.00954987	0.350657	0.922927	0.0074154	-0.350657	0.922927	none	none	none
ENSMUSG00000005054	Cstb	0.101303	0.0186884	no	0.0455783	-0.338559	0.887815	0.0569327	0.338559	0.887815	none	none	none
ENSMUSG00000005057	Sh2b2	0.105845	0.0122126	no	0.0311337	0.823829	0.724623	0.0132744	-0.823829	0.724623	none	none	none
ENSMUSG00000005069	Pex5	0.169771	4.20255e-06	yes	0.813332	-0.498111	0.496542	0.765387	0.498111	0.496542	none	up_Hepatocytes	none
ENSMUSG00000005078	Jkamp	0.128521	0.00110262	no	0.55683	-0.15687	0.903664	0.506598	0.15687	0.903664	none	up_Hepatocytes	none
ENSMUSG00000005087	Cd44	0.0701417	0.209104	no	0.00293789	1.67139	0.453865	0.000916771	-1.67139	0.453865	none	up_Kupffer	none
ENSMUSG00000005089	Slc1a2	0.107233	0.0106533	no	0.359451	0.910811	0.289929	0.154086	-0.910811	0.289929	none	up_Hepatocytes	Hepatocyte
ENSMUSG00000005102	Eif2ak4	0.179652	8.77576e-07	yes	0.54066	-0.0061946	0.993265	0.4449	0.0061946	0.993265	none	up_Lymphocytes	none
ENSMUSG00000005103	Wdr1	0.129563	0.000977639	no	0.44324	-0.924617	0.287007	0.664168	0.924617	0.287007	none	none	none
ENSMUSG00000005107	Slc2a9	0.202897	1.52905e-08	yes	0.379724	-0.343036	0.504698	0.374316	0.343036	0.504698	none	up_Hepatocytes	none
ENSMUSG00000005125	Ndrg1	0.0682397	0.235368	no	0.00794482	0.563839	0.846746	0.0049612	-0.563839	0.846746	none	none	none
ENSMUSG00000005131	4930550C14Rik	0.101948	0.017608	no	0.0151234	0.793566	0.614209	0.00838766	-0.793566	0.614209	none	up_Lymphocytes	none
ENSMUSG00000005142	Man2b1	0.100962	0.0192605	no	0.780946	0.328115	0.736029	0.353146	-0.328115	0.736029	none	none	none
ENSMUSG00000005148	Klf5	0.0759489	0.14261	no	0.0158451	0.0767479	0.977381	0.0126016	-0.0767479	0.977381	none	none	none
ENSMUSG00000005150	Wdr83	0.10989	0.00822926	no	1.07907	-0.18671	0.901189	0.540615	0.18671	0.901189	none	up_Hepatocytes	none
ENSMUSG00000005161	Prdx2	0.13149	0.000779293	no	0.123513	-0.7929	0.335525	0.233911	0.7929	0.335525	none	up_Hepatocytes	none
ENSMUSG00000005198	Polr2a	0.140524	0.000255861	no	1.76969	0.0161469	0.985109	1.26667	-0.0161469	0.985109	none	up_Hepatocytes	none
ENSMUSG00000005202	Shbg	0.108009	0.00987798	no	0.68324	-0.184134	0.879108	1.2155	0.184134	0.879108	none	up_Lymphocytes	none
ENSMUSG00000005204	Senp3	0.107659	0.0102212	no	0.592162	-0.2377	0.827977	0.507462	0.2377	0.827977	none	up_Hepatocytes	none
ENSMUSG00000005220	Corin	0.100114	0.0207913	no	0.0489104	1.38311	0.693808	0.00815574	-1.38311	0.693808	none	none	none
ENSMUSG00000005225	Plekha8	0.126198	0.00143852	no	0.0343753	0.221961	0.898579	0.025203	-0.221961	0.898579	none	up_Hepatocytes	none
ENSMUSG00000005232	G6pc2	0.0953357	0.0317667	no	0.00950938	-2.24351	0.0207896	0.0409863	2.24351	0.0207896	up_4n	up_Hepatocytes	none
ENSMUSG00000005233	Spc25	0.108654	0.00927324	no	27.2972	0.201877	0.743802	17.694	-0.201877	0.743802	none	up_Lymphocytes	none
ENSMUSG00000005237	Dnah2	0.118843	0.00326132	no	0.866073	-0.163163	0.867439	1.14608	0.163163	0.867439	none	up_Lymphocytes	none
ENSMUSG00000005251	Ripk4	0.102724	0.0163923	no	0.0263357	0.369331	0.908846	0.0146638	-0.369331	0.908846	none	up_Hepatocytes	none
ENSMUSG00000005262	Ufd1	0.170277	3.88728e-06	yes	0.252101	-0.32664	0.643436	0.244378	0.32664	0.643436	none	up_Hepatocytes	none
ENSMUSG00000005267	Zfp287	0.0670504	0.253243	no	0.0387893	2.31098	0.727981	0.00246042	-2.31098	0.727981	none	none	none
ENSMUSG00000005268	Prlr	0.277459	5.77316e-15	yes	0.607992	-0.705511	0.0096459	0.742976	0.705511	0.0096459	up_4n	up_Hepatocytes	none
ENSMUSG00000005299	Letm1	0.149241	8.16863e-05	no	0.114956	-0.606168	0.570682	0.154241	0.606168	0.570682	none	none	none
ENSMUSG00000005312	Ubqln1	0.101337	0.0185788	no	0.460351	0.376656	0.676582	0.261584	-0.376656	0.676582	none	up_Hepatocytes	none
ENSMUSG00000005320	Fgfr4	0.113976	0.00542551	no	1.37558	0.388045	0.6428	0.635032	-0.388045	0.6428	none	up_Hepatocytes	Hepatocyte
ENSMUSG00000005338	Cadm3	0.0622723	0.334097	no	0.0195366	0.0450527	0.990187	0.0180168	-0.0450527	0.990187	none	up_Lymphocytes	none
ENSMUSG00000005354	Txn2	0.157013	2.76524e-05	yes	1.35701	0.0246166	0.977405	1.12754	-0.0246166	0.977405	none	up_Lymphocytes	none
ENSMUSG00000005360	Slc1a3	0.145007	0.000142997	no	15.0091	-0.591262	0.146987	17.5834	0.591262	0.146987	none	up_Lymphocytes	none
ENSMUSG00000005362	Crbn	0.176307	1.50645e-06	yes	0.296667	-0.906911	0.329818	0.291689	0.906911	0.329818	none	up_Hepatocytes	none
ENSMUSG00000005364	Il5ra	0.0644399	0.295668	no	0.0409115	1.46166	0.520682	0.0103709	-1.46166	0.520682	none	none	none
ENSMUSG00000005370	Msh6	0.126885	0.00133292	no	0.0225556	0.00872397	0.997468	0.0210806	-0.00872397	0.997468	none	up_Hepatocytes	none
ENSMUSG00000005371	Fbxo11	0.15695	2.7916e-05	yes	0.79117	-0.0720235	0.894388	0.70054	0.0720235	0.894388	none	none	none
ENSMUSG00000005373	Mlxipl	0.190608	1.37974e-07	yes	8.39215	-0.389411	0.0376148	9.10286	0.389411	0.0376148	none	up_Hepatocytes	Hepatocyte
ENSMUSG00000005374	Tbl2	0.119492	0.0030406	no	0.0450918	-0.115431	0.954742	0.0581108	0.115431	0.954742	none	none	none
ENSMUSG00000005378	Bud23	0.093168	0.0381214	no	0.887989	-0.144055	0.916074	0.750347	0.144055	0.916074	none	up_Hepatocytes	none
ENSMUSG00000005397	Nid1	0.0859227	0.0685755	no	0.0342599	0.911536	0.697584	0.0147044	-0.911536	0.697584	none	up_Endothelial	none
ENSMUSG00000005410	Mcm5	0.0866692	0.0648251	no	0.0486895	-0.0249001	0.987217	0.0668949	0.0249001	0.987217	none	none	none
ENSMUSG00000005417	Mprip	0.13933	0.000296793	no	0.663831	0.277327	0.546841	0.47248	-0.277327	0.546841	none	up_Hepatocytes	none
ENSMUSG00000005442	Cic	0.115612	0.00457787	no	0.145948	-0.607277	0.6428	0.19916	0.607277	0.6428	none	none	none
ENSMUSG00000005469	Prkaca	0.13634	0.000431357	no	0.0225049	-0.322601	0.819456	0.0285878	0.322601	0.819456	none	none	none
ENSMUSG00000005470	Asf1b	0.0583038	0.413368	no	0.0419052	-0.508657	0.733027	0.117633	0.508657	0.733027	none	none	none
ENSMUSG00000005481	Ddx39	0.0692181	0.221619	no	0.323988	0.220314	0.898579	0.261685	-0.220314	0.898579	none	up_Kupffer	none
ENSMUSG00000005483	Dnajb1	0.066207	0.266517	no	0.0378753	-0.686843	0.768824	0.0566139	0.686843	0.768824	none	none	none
ENSMUSG00000005493	Msh4	0.0937163	0.0364509	no	0.00574363	-0.247439	0.923879	0.00713665	0.247439	0.923879	none	none	none
ENSMUSG00000005501	Usp40	0.128108	0.00115432	no	1.5727	0.155229	0.73991	1.32998	-0.155229	0.73991	none	up_Lymphocytes	none
ENSMUSG00000005505	Kbtbd4	0.127657	0.00122128	no	0.975116	-0.0413534	0.967142	0.541078	0.0413534	0.967142	none	up_Hepatocytes	none
ENSMUSG00000005506	Celf1	0.134295	0.000553963	no	8.22921	-0.255758	0.531568	8.0547	0.255758	0.531568	none	up_Hepatocytes	none
ENSMUSG00000005510	Ndufs3	0.135716	0.000465693	no	0.848778	-0.605587	0.263997	1.23222	0.605587	0.263997	none	up_Hepatocytes	none
ENSMUSG00000005514	Por	0.243666	3.75722e-12	yes	5.91055	-0.926498	4.10774e-05	8.08887	0.926498	4.10774e-05	up_4n	up_Hepatocytes	none
ENSMUSG00000005533	Igf1r	0.0612728	0.353092	no	0.0547062	0.429167	0.818888	0.0418768	-0.429167	0.818888	none	up_Endothelial	none
ENSMUSG00000005534	Insr	0.0950784	0.0324067	no	0.196951	0.204742	0.6428	0.160225	-0.204742	0.6428	none	up_Lymphocytes	none
ENSMUSG00000005540	Fcer2a	0.0629766	0.321199	no	0.0833844	1.41393	0.721384	0.0218319	-1.41393	0.721384	none	none	Lymphocyte
ENSMUSG00000005547	Cyp2a5	0.0928517	0.0392425	no	0.782189	-0.301997	0.724632	0.793059	0.301997	0.724632	none	up_Hepatocytes	none
ENSMUSG00000005553	Atp4a	0.0464406	0.698213	no	0.00299612	-1.47107	0.655628	0.0134369	1.47107	0.655628	none	none	none
ENSMUSG00000005566	Trim28	0.131448	0.000779763	no	14.1392	0.0260933	0.969824	8.72512	-0.0260933	0.969824	none	up_Hepatocytes	none
ENSMUSG00000005575	Ube2m	0.102897	0.0160845	no	0.118128	-0.425195	0.858998	0.161255	0.425195	0.858998	none	up_Hepatocytes	none
ENSMUSG00000005580	Adcy9	0.177682	1.19959e-06	yes	0.0745182	0.0622271	0.911183	0.0696873	-0.0622271	0.911183	none	up_Hepatocytes	none
ENSMUSG00000005583	Mef2c	0.108692	0.0092671	no	0.0775194	-0.366336	0.795456	0.106276	0.366336	0.795456	none	up_Lymphocytes	Lymphocyte
ENSMUSG00000005609	Ctr9	0.131781	0.000752364	no	0.365475	-0.178578	0.895668	0.324568	0.178578	0.895668	none	up_Hepatocytes	none
ENSMUSG00000005610	Eif4g2	0.258848	1.18794e-13	yes	1.96521	-1.16558	2.04418e-05	3.60864	1.16558	2.04418e-05	up_4n	up_Hepatocytes	none
ENSMUSG00000005611	Mrvi1	0.103749	0.0148535	no	0.000400582	-1.03919	0.783309	0.00086629	1.03919	0.783309	none	none	none
ENSMUSG00000005615	Pcyt1a	0.170057	4.0221e-06	yes	0.172072	-0.431201	0.600666	0.197984	0.431201	0.600666	none	up_Hepatocytes	none
ENSMUSG00000005621	Zfp592	0.104373	0.0140262	no	1.18284	-0.0819398	0.913944	0.811571	0.0819398	0.913944	none	up_Hepatocytes	none
ENSMUSG00000005625	Psmd4	0.197685	3.98523e-08	yes	0.177706	-0.304073	0.739932	0.174164	0.304073	0.739932	none	up_Hepatocytes	none
ENSMUSG00000005628	Tmod4	0.0970732	0.0272398	no	0.0398494	-0.367151	0.877313	0.0913365	0.367151	0.877313	none	none	none
ENSMUSG00000005656	Snx6	0.0999199	0.0211397	no	2.7092	0.0822489	0.932815	1.61812	-0.0822489	0.932815	none	none	none
ENSMUSG00000005667	Mthfd2	0.180634	7.46713e-07	yes	0.0688081	-1.08396	0.263997	0.114982	1.08396	0.263997	none	none	none
ENSMUSG00000005672	Kit	0.11239	0.00640115	no	0.985893	0.119338	0.874857	0.736433	-0.119338	0.874857	none	up_Lymphocytes	Hepatobiliary
ENSMUSG00000005674	Tomm40l	0.319362	4.21885e-15	yes	0.768966	-1.63976	9.77779e-13	2.28202	1.63976	9.77779e-13	up_4n	up_Hepatocytes	none
ENSMUSG00000005677	Nr1i3	0.309919	4.21885e-15	yes	0.231995	-1.57683	1.19586e-11	0.711793	1.57683	1.19586e-11	up_4n	up_Hepatocytes	Hepatocyte
ENSMUSG00000005681	Apoa2	0.094585	0.0338009	no	29.6969	0.10605	0.724632	27.4162	-0.10605	0.724632	none	up_Hepatocytes	Hepatocyte
ENSMUSG00000005682	Pan2	0.147845	9.82081e-05	no	0.15508	0.280827	0.728466	0.11922	-0.280827	0.728466	none	none	none
ENSMUSG00000005683	Cs	0.191106	1.2656e-07	yes	0.855099	-0.669118	0.0108248	1.3425	0.669118	0.0108248	up_4n	none	none
ENSMUSG00000005686	Ampd3	0.100392	0.0202881	no	0.00756993	0.764635	0.725244	0.00460565	-0.764635	0.725244	none	none	none
ENSMUSG00000005687	Bcas2	0.15272	5.07548e-05	yes	0.166081	-0.954053	0.205461	0.202731	0.954053	0.205461	none	up_Hepatocytes	none
ENSMUSG00000005696	Sh2d1a	0.0745867	0.156448	no	0.0800101	0.488174	0.799992	0.0560961	-0.488174	0.799992	none	none	none
ENSMUSG00000005698	Ctcf	0.116097	0.00435457	no	1.15154	-0.123981	0.846195	1.14608	0.123981	0.846195	none	up_Lymphocytes	none
ENSMUSG00000005699	Pard6a	0.0931343	0.0383217	no	0.00750564	-0.702678	0.794202	0.0185141	0.702678	0.794202	none	none	none
ENSMUSG00000005705	Agrp	0.0734818	0.168328	no	0.39189	0.223402	0.602873	0.36144	-0.223402	0.602873	none	up_Lymphocytes	none
ENSMUSG00000005718	Tfap4	0.0952851	0.0318544	no	0.0144033	-0.220574	0.939882	0.0165973	0.220574	0.939882	none	none	none
ENSMUSG00000005732	Ranbp1	0.102796	0.0162833	no	0.0418657	-0.168482	0.9307	0.0463224	0.168482	0.9307	none	up_Hepatocytes	none
ENSMUSG00000005763	Cd247	0.0564566	0.453771	no	0.03517	0.0644317	0.977381	0.0457082	-0.0644317	0.977381	none	none	none
ENSMUSG00000005774	Rfx5	0.11525	0.00475556	no	0.118624	-0.932686	0.382435	0.401996	0.932686	0.382435	none	up_Hepatocytes	none
ENSMUSG00000005779	Psmb4	0.0898322	0.0502495	no	0.64184	-0.0589793	0.96007	0.688625	0.0589793	0.96007	none	up_Hepatocytes	none
ENSMUSG00000005802	Slc30a4	0.112842	0.00609524	no	0.0553144	0.467882	0.829492	0.0344925	-0.467882	0.829492	none	none	none
ENSMUSG00000005803	Sqor	0.106242	0.0117253	no	0.0939999	0.089801	0.94399	0.100899	-0.089801	0.94399	none	up_Hepatocytes	none
ENSMUSG00000005804	Bloc1s6	0.0788209	0.116452	no	0.0230039	0.469191	0.814846	0.0176376	-0.469191	0.814846	none	none	none
ENSMUSG00000005813	Metap1	0.111973	0.00666926	no	0.193154	0.360492	0.729698	0.138495	-0.360492	0.729698	none	up_Hepatocytes	none
ENSMUSG00000005823	Gpr108	0.127328	0.00126322	no	0.0908832	-0.0294449	0.982219	0.07982	0.0294449	0.982219	none	none	none
ENSMUSG00000005824	Tnfsf14	0.0450784	0.732126	no	0.0328078	2.12318	0.756493	0.00265328	-2.12318	0.756493	none	none	none
ENSMUSG00000005836	Gata6	0.0563006	0.457343	no	0.00997898	0.53013	0.808605	0.00645017	-0.53013	0.808605	none	none	Hepatocyte
ENSMUSG00000005846	Rsl1d1	0.100983	0.0191914	no	0.240081	0.552065	0.640455	0.153	-0.552065	0.640455	none	up_Hepatocytes	none
ENSMUSG00000005871	Apc	0.153741	4.38815e-05	yes	0.45247	-0.126486	0.885404	0.345324	0.126486	0.885404	none	none	Hepatocyte
ENSMUSG00000005873	Reep5	0.0895116	0.0516875	no	0.0100953	0.95311	0.823423	0.0038126	-0.95311	0.823423	none	none	none
ENSMUSG00000005881	Ergic3	0.0809548	0.0997975	no	1.06744	-0.62689	0.392884	1.7807	0.62689	0.392884	none	up_Hepatocytes	none
ENSMUSG00000005882	Uqcc1	0.15011	7.25503e-05	yes	0.100281	-0.21808	0.812322	0.0932436	0.21808	0.812322	none	none	none
ENSMUSG00000005886	Ncoa2	0.110982	0.00736599	no	0.0764131	-0.129397	0.811767	0.0819314	0.129397	0.811767	none	up_Hepatocytes	none
ENSMUSG00000005893	Nr2c2	0.126177	0.00144492	no	0.350943	0.0349951	0.968717	0.256671	-0.0349951	0.968717	none	up_Hepatocytes	none
ENSMUSG00000005897	Nr2c1	0.182443	5.50765e-07	yes	0.0186803	-0.830082	0.134289	0.0336798	0.830082	0.134289	none	up_Hepatocytes	none
ENSMUSG00000005899	Smpd4	0.149098	8.32693e-05	no	0.413538	-0.405558	0.728466	0.246501	0.405558	0.728466	none	up_Hepatocytes	none
ENSMUSG00000005907	Pex1	0.150321	7.05441e-05	yes	2.80957	0.057145	0.943401	1.93379	-0.057145	0.943401	none	up_Hepatocytes	none
ENSMUSG00000005936	Kctd20	0.163592	1.0693e-05	yes	0.0688618	-0.433447	0.703919	0.0810783	0.433447	0.703919	none	up_Hepatocytes	none
ENSMUSG00000005947	Itgae	0.0735493	0.167605	no	0.00356976	-0.676146	0.805937	0.00687202	0.676146	0.805937	none	none	none
ENSMUSG00000005949	Ctns	0.138373	0.000336156	no	0.0636184	-0.17477	0.911518	0.0573892	0.17477	0.911518	none	none	none
ENSMUSG00000005951	Shpk	0.142535	0.000197318	no	0.0725105	0.0325096	0.982434	0.0554321	-0.0325096	0.982434	none	up_Hepatocytes	none
ENSMUSG00000005952	Trpv1	0.0554614	0.476379	no	0.103015	0.00548231	0.998491	0.0890053	-0.00548231	0.998491	none	none	none
ENSMUSG00000005968	Tuft1	0.05951	0.388145	no	0.213044	0.428594	0.652996	0.139524	-0.428594	0.652996	none	up_Lymphocytes	none
ENSMUSG00000005973	Rcn1	0.098621	0.023781	no	0.00539056	0.525651	0.896086	0.00358512	-0.525651	0.896086	none	none	none
ENSMUSG00000005981	Trap1	0.161619	1.4267e-05	yes	0.0922733	-0.281878	0.779457	0.107849	0.281878	0.779457	none	up_Hepatocytes	none
ENSMUSG00000005982	Naa60	0.163605	1.06563e-05	yes	0.139565	0.0405588	0.970926	0.118769	-0.0405588	0.970926	none	up_Hepatocytes	none
ENSMUSG00000005983	1700037C18Rik	0.128176	0.00114563	no	0.468329	-0.180387	0.883438	0.386876	0.180387	0.883438	none	up_Hepatocytes	none
ENSMUSG00000005986	Ankrd13d	0.0691928	0.222132	no	0.808128	0.396286	0.732044	0.437235	-0.396286	0.732044	none	up_Lymphocytes	none
ENSMUSG00000006005	Tpr	0.166869	6.54177e-06	yes	1.9822	-0.322565	0.581132	2.03904	0.322565	0.581132	none	up_Hepatocytes	none
ENSMUSG00000006010	BC003331	0.104217	0.0142552	no	0.27915	0.173001	0.856151	0.227028	-0.173001	0.856151	none	up_Hepatocytes	none
ENSMUSG00000006014	Prg4	0.0346323	0.940525	no	0.0638106	0.468713	0.75405	0.035455	-0.468713	0.75405	none	up_Hepatocytes	none
ENSMUSG00000006019	Dhx34	0.102969	0.0159775	no	0.0167741	-0.599877	0.782552	0.0259893	0.599877	0.782552	none	none	none
ENSMUSG00000006021	Kptn	0.0981697	0.0247826	no	0.403287	-0.24006	0.837291	0.386196	0.24006	0.837291	none	up_Hepatocytes	none
ENSMUSG00000006024	Napa	0.118805	0.00326314	no	0.441965	-0.153926	0.896086	0.395619	0.153926	0.896086	none	up_Hepatocytes	none
ENSMUSG00000006050	Sra1	0.139663	0.000285886	no	0.201279	0.109238	0.912544	0.16842	-0.109238	0.912544	none	up_Hepatocytes	none
ENSMUSG00000006056	Calcoco2	0.074321	0.159253	no	0.00408858	-0.132187	0.97739	0.00401015	0.132187	0.97739	none	none	none
ENSMUSG00000006057	Atp5g1	0.129529	0.000978069	no	0.423904	0.0924834	0.939406	0.309038	-0.0924834	0.939406	none	up_Hepatocytes	none
ENSMUSG00000006058	Snf8	0.128378	0.00112151	no	1.25231	0.349861	0.483206	0.814174	-0.349861	0.483206	none	up_Lymphocytes	none
ENSMUSG00000006095	Tbcb	0.109489	0.00855012	no	0.346279	0.554019	0.702598	0.120917	-0.554019	0.702598	none	none	none
ENSMUSG00000006127	Inpp5k	0.143134	0.000183335	no	0.875125	-0.37757	0.675794	0.783667	0.37757	0.675794	none	up_Hepatocytes	none
ENSMUSG00000006134	Crkl	0.178437	1.06904e-06	yes	0.0327135	-0.2244	0.853139	0.0367648	0.2244	0.853139	none	up_Hepatocytes	none
ENSMUSG00000006154	Eps8l1	0.0702724	0.207479	no	0.00095008	-3.97925	0.328918	0.0384274	3.97925	0.328918	none	none	none
ENSMUSG00000006169	Clint1	0.10587	0.0121557	no	0.237742	0.231861	0.719199	0.184209	-0.231861	0.719199	none	up_Hepatocytes	none
ENSMUSG00000006191	Cdkal1	0.0931722	0.0381111	no	2.58475	0.200635	0.58688	1.83428	-0.200635	0.58688	none	up_Lymphocytes	none
ENSMUSG00000006204	5430419D17Rik	0.0346744	0.940031	no	0.056044	0.33611	0.873962	0.035449	-0.33611	0.873962	none	up_Lymphocytes	none
ENSMUSG00000006215	Zbtb17	0.141582	0.000223906	no	0.579361	-0.264668	0.867439	0.205144	0.264668	0.867439	none	up_Hepatocytes	none
ENSMUSG00000006218	Fam131c	0.0770454	0.13199	no	0.0101893	0.22897	0.92079	0.00891397	-0.22897	0.92079	none	up_Hepatocytes	none
ENSMUSG00000006219	Fblim1	0.0825489	0.0888585	no	0.00638967	-0.697107	0.724535	0.0134651	0.697107	0.724535	none	none	none
ENSMUSG00000006241	Ccdc159	0.0604631	0.369217	no	0.186267	0.107357	0.970481	0.0678644	-0.107357	0.970481	none	none	none
ENSMUSG00000006262	Mob1b	0.0993927	0.0222173	no	0.0753335	0.405585	0.662041	0.0491919	-0.405585	0.662041	none	none	none
ENSMUSG00000006273	Atp6v1b2	0.143526	0.000173482	no	0.173185	-0.334771	0.753889	0.177295	0.334771	0.753889	none	up_Hepatocytes	none
ENSMUSG00000006276	Eps15l1	0.0949519	0.0327632	no	0.104171	0.323085	0.688158	0.0709014	-0.323085	0.688158	none	up_Hepatocytes	none
ENSMUSG00000006281	Tep1	0.161829	1.38455e-05	yes	2.12815	-0.0431349	0.958743	1.5866	0.0431349	0.958743	none	none	none
ENSMUSG00000006288	Ttc5	0.0706478	0.202407	no	0.0253238	-0.546797	0.768382	0.041626	0.546797	0.768382	none	up_Hepatocytes	none
ENSMUSG00000006289	Osgep	0.1403	0.000263785	no	0.063879	-0.5174	0.66582	0.0692854	0.5174	0.66582	none	up_Hepatocytes	none
ENSMUSG00000006299	Aamp	0.0971997	0.026973	no	0.73831	0.310877	0.801844	0.239834	-0.310877	0.801844	none	up_Hepatocytes	none
ENSMUSG00000006301	Tmbim1	0.133139	0.000638082	no	0.0334312	-0.287486	0.81463	0.0394556	0.287486	0.81463	none	none	none
ENSMUSG00000006304	Arpc2	0.157988	2.42013e-05	yes	0.0357461	-0.190342	0.837963	0.041603	0.190342	0.837963	none	none	none
ENSMUSG00000006307	Kmt2b	0.142291	0.000204477	no	1.11702	-0.527904	0.450138	1.64337	0.527904	0.450138	none	up_Hepatocytes	none
ENSMUSG00000006310	Zbtb32	0.1104	0.00782347	no	0.142661	-0.20234	0.94399	0.107212	0.20234	0.94399	none	up_Hepatocytes	none
ENSMUSG00000006315	Tmem147	0.157486	2.60025e-05	yes	0.848519	-0.258028	0.760887	0.891941	0.258028	0.760887	none	up_Hepatocytes	none
ENSMUSG00000006333	Rps9	0.10819	0.00973405	no	0.920944	-0.189409	0.840433	0.76125	0.189409	0.840433	none	up_Hepatocytes	none
ENSMUSG00000006335	Tfpt	0.0777244	0.126056	no	0.0306835	0.464687	0.801086	0.0207329	-0.464687	0.801086	none	none	none
ENSMUSG00000006344	Ggt5	0.0604968	0.368248	no	0.00508896	-0.733256	0.840433	0.0212014	0.733256	0.840433	none	none	none
ENSMUSG00000006356	Crip2	0.0958671	0.0302637	no	0.462044	0.469393	0.776489	0.272818	-0.469393	0.776489	none	none	none
ENSMUSG00000006360	Crip1	0.0772858	0.129973	no	0.0926942	0.952586	0.777777	0.0376773	-0.952586	0.777777	none	none	Lymphocyte
ENSMUSG00000006362	Cbfa2t3	0.0754766	0.147114	no	5.80022e-05	-1.51741	0.581931	0.000166488	1.51741	0.581931	none	none	none
ENSMUSG00000006369	Fbln1	0.0919872	0.0421622	no	0.566733	0.211153	0.943871	0.251285	-0.211153	0.943871	none	up_Hepatocytes	none
ENSMUSG00000006373	Pgrmc1	0.212972	2.27331e-09	yes	0.682602	-0.253804	0.663171	0.558936	0.253804	0.663171	none	up_Hepatocytes	Neutrophil
ENSMUSG00000006378	Gcat	0.103467	0.0152521	no	0.0724929	-0.586394	0.635252	0.132373	0.586394	0.635252	none	up_Hepatocytes	none
ENSMUSG00000006386	Tek	0.117666	0.00368617	no	0.0461782	0.0047159	0.997862	0.0279643	-0.0047159	0.997862	none	up_Endothelial	none
ENSMUSG00000006389	Mpl	0.0521466	0.555629	no	0.428196	0.534861	0.726676	0.409376	-0.534861	0.726676	none	up_Lymphocytes	none
ENSMUSG00000006390	Elovl1	0.119648	0.00298216	no	0.0441316	-0.857279	0.500231	0.088079	0.857279	0.500231	none	up_Hepatocytes	none
ENSMUSG00000006392	Med8	0.115515	0.00463911	no	0.181963	-0.268509	0.840433	0.174262	0.268509	0.840433	none	up_Hepatocytes	none
ENSMUSG00000006395	Hyi	0.148195	9.38647e-05	no	3.02577	-0.0400967	0.957308	1.92545	0.0400967	0.957308	none	up_Hepatocytes	none
ENSMUSG00000006403	Adamts4	0.0588394	0.40228	no	0.00256264	-1.18793	0.777352	0.00978693	1.18793	0.777352	none	none	none
ENSMUSG00000006412	Pfdn2	0.140317	0.000262184	no	0.290356	-0.390288	0.717077	0.309215	0.390288	0.717077	none	up_Hepatocytes	none
ENSMUSG00000006418	Rnf114	0.163807	1.0359e-05	yes	0.13229	0.224546	0.846143	0.0914954	-0.224546	0.846143	none	up_Hepatocytes	none
ENSMUSG00000006423	C330007P06Rik	0.159202	2.02866e-05	yes	0.151621	0.083535	0.947874	0.133455	-0.083535	0.947874	none	none	none
ENSMUSG00000006442	Srm	0.107798	0.0100829	no	0.00560244	-2.90255	0.138371	0.100784	2.90255	0.138371	none	none	none
ENSMUSG00000006445	Epha2	0.137736	0.000364093	no	0.0510063	-0.721588	0.523821	0.0875588	0.721588	0.523821	none	up_Hepatocytes	none
ENSMUSG00000006456	Rbm14	0.114107	0.00535903	no	0.0283445	-0.0552134	0.981086	0.0231241	0.0552134	0.981086	none	none	none
ENSMUSG00000006463	Zdhhc24	0.0582912	0.41368	no	0.0413131	0.722043	0.830277	0.0246201	-0.722043	0.830277	none	none	none
ENSMUSG00000006471	Ndor1	0.142422	0.000200966	no	0.200354	-0.339013	0.798934	0.178143	0.339013	0.798934	none	up_Hepatocytes	none
ENSMUSG00000006476	Nsmf	0.116747	0.00406315	no	5.51996	0.08543	0.89572	4.25985	-0.08543	0.89572	none	up_Hepatocytes	none
ENSMUSG00000006494	Pdk1	0.146854	0.00011201	no	0.123643	-0.132997	0.924804	0.117807	0.132997	0.924804	none	up_Hepatocytes	none
ENSMUSG00000006498	Ptbp1	0.121917	0.00232922	no	0.384358	0.182421	0.903178	0.201253	-0.182421	0.903178	none	up_Hepatocytes	none
ENSMUSG00000006517	Mvd	0.111804	0.00679022	no	0.0202835	-0.740211	0.716558	0.026953	0.740211	0.716558	none	none	none
ENSMUSG00000006519	Cyba	0.0842021	0.0783646	no	0.0139698	0.94232	0.809183	0.00568045	-0.94232	0.809183	none	up_Kupffer	none
ENSMUSG00000006522	Itih3	0.0940241	0.0354578	no	26.7306	-0.070897	0.8623	24.1896	0.070897	0.8623	none	up_Hepatocytes	none
ENSMUSG00000006526	Tmem110	0.124034	0.00184451	no	0.460494	-0.134056	0.903921	0.449039	0.134056	0.903921	none	up_Hepatocytes	none
ENSMUSG00000006527	Sfmbt1	0.174557	1.9771e-06	yes	2.40437	-0.0830982	0.894976	1.87304	0.0830982	0.894976	none	up_Hepatocytes	none
ENSMUSG00000006529	Itih1	0.159636	1.89925e-05	yes	11.3869	-0.621109	0.0150332	14.1466	0.621109	0.0150332	up_4n	up_Hepatocytes	none
ENSMUSG00000006567	Atp7b	0.129858	0.000945104	no	0.0214836	0.562675	0.787294	0.0106494	-0.562675	0.787294	none	up_Hepatocytes	Hepatocyte
ENSMUSG00000006575	Rundc3a	0.102244	0.0171119	no	0.490307	0.617888	0.822199	0.0648542	-0.617888	0.822199	none	up_Hepatocytes	none
ENSMUSG00000006576	Slc4a3	0.0719846	0.185797	no	0.0807581	-0.0909826	0.981086	0.0749753	0.0909826	0.981086	none	none	none
ENSMUSG00000006586	Runx1t1	0.1021	0.0173433	no	7.11639	0.384316	0.520363	3.71156	-0.384316	0.520363	none	up_Lymphocytes	none
ENSMUSG00000006589	Aprt	0.143855	0.000166926	no	0.310772	-0.85507	0.356463	0.64401	0.85507	0.356463	none	up_Hepatocytes	none
ENSMUSG00000006599	Gtf2h1	0.142152	0.000208079	no	0.0774646	-0.67906	0.375984	0.122895	0.67906	0.375984	none	up_Hepatocytes	none
ENSMUSG00000006611	Hfe	0.107574	0.0103133	no	0.0125954	-1.55581	0.276447	0.0433651	1.55581	0.276447	none	none	Kupffer cell
ENSMUSG00000006638	Abhd1	0.143839	0.000167183	no	0.121561	-1.76856	0.0113763	0.820717	1.76856	0.0113763	up_4n	up_Hepatocytes	none
ENSMUSG00000006641	Slc5a6	0.112985	0.00600688	no	0.11598	-0.335307	0.848073	0.0816058	0.335307	0.848073	none	up_Lymphocytes	none
ENSMUSG00000006649	Nphs1	0.0990933	0.0228233	no	0.0348806	0.0354486	0.990886	0.0499076	-0.0354486	0.990886	none	none	none
ENSMUSG00000006673	Qrich1	0.225472	1.86589e-10	yes	1.17219	-0.293889	0.591642	1.04259	0.293889	0.591642	none	none	none
ENSMUSG00000006675	P4htm	0.0544787	0.499419	no	0.00384751	0.265036	0.946837	0.00322732	-0.265036	0.946837	none	none	none
ENSMUSG00000006676	Usp19	0.1528	5.02358e-05	yes	0.535546	-0.389353	0.566067	0.738659	0.389353	0.566067	none	up_Hepatocytes	none
ENSMUSG00000006678	Pola1	0.124819	0.00168833	no	0.201984	0.125911	0.895668	0.16294	-0.125911	0.895668	none	up_Lymphocytes	none
ENSMUSG00000006699	Cdc42	0.101118	0.0189581	no	0.0285718	0.291064	0.824462	0.0211907	-0.291064	0.824462	none	none	none
ENSMUSG00000006705	Pknox1	0.0654647	0.278235	no	0.852611	0.263585	0.795045	0.663552	-0.263585	0.795045	none	up_Hepatocytes	none
ENSMUSG00000006711	D130043K22Rik	0.142869	0.000189344	no	0.299383	0.173555	0.87056	0.184918	-0.173555	0.87056	none	up_Lymphocytes	none
ENSMUSG00000006715	Gmnn	0.11032	0.0078868	no	0.0620477	0.275868	0.912916	0.0387597	-0.275868	0.912916	none	none	none
ENSMUSG00000006717	Acot13	0.108713	0.00922353	no	0.105409	0.38657	0.832674	0.0501841	-0.38657	0.832674	none	up_Hepatocytes	none
ENSMUSG00000006720	Zfp184	0.0737475	0.165521	no	0.0475475	3.05867	0.665203	0.00198189	-3.05867	0.665203	none	none	none
ENSMUSG00000006728	Cdk4	0.130352	0.000891721	no	0.587602	-0.0644409	0.952984	0.511208	0.0644409	0.952984	none	up_Hepatocytes	none
ENSMUSG00000006731	B4galnt1	0.136496	0.000422966	no	0.632624	0.187967	0.873703	0.295642	-0.187967	0.873703	none	up_Hepatocytes	none
ENSMUSG00000006732	Mettl1	0.157338	2.65389e-05	yes	0.0376364	-1.12192	0.204611	0.0890719	1.12192	0.204611	none	up_Hepatocytes	none
ENSMUSG00000006736	Tspan31	0.101759	0.0178734	no	0.705385	0.276763	0.767491	0.456808	-0.276763	0.767491	none	up_Hepatocytes	none
ENSMUSG00000006740	Kif5b	0.209278	4.63176e-09	yes	2.1181	-0.348351	0.505393	1.95177	0.348351	0.505393	none	up_Hepatocytes	none
ENSMUSG00000006763	Saal1	0.0629934	0.320867	no	0.647508	0.702956	0.193572	0.33375	-0.702956	0.193572	none	up_Lymphocytes	none
ENSMUSG00000006764	Tph2	0.124043	0.00184086	no	1.27969	-0.679299	0.343446	1.90373	0.679299	0.343446	none	up_Lymphocytes	none
ENSMUSG00000006782	Cnp	0.100624	0.0198285	no	0.0965955	0.418849	0.689787	0.061216	-0.418849	0.689787	none	none	none
ENSMUSG00000006784	Ttc25	0.109852	0.00823958	no	0.290606	-0.0834784	0.968726	0.650513	0.0834784	0.968726	none	none	none
ENSMUSG00000006800	Sulf2	0.112411	0.00636862	no	0.0498967	0.962857	0.548183	0.0260046	-0.962857	0.548183	none	none	Hepatobiliary
ENSMUSG00000006818	Sod2	0.108363	0.00954176	no	0.0615827	-0.371	0.756676	0.0676168	0.371	0.756676	none	up_Hepatocytes	none
ENSMUSG00000006850	Tmco6	0.0736125	0.166967	no	0.247526	0.67341	0.721384	0.0570294	-0.67341	0.721384	none	up_Hepatocytes	none
ENSMUSG00000006906	Stambp	0.105124	0.0130701	no	0.22615	-0.154353	0.94399	0.158804	0.154353	0.94399	none	up_Hepatocytes	none
ENSMUSG00000006920	Ezh1	0.113554	0.00566684	no	0.06133	-0.4472	0.728459	0.0862467	0.4472	0.728459	none	none	none
ENSMUSG00000006932	Ctnnb1	0.184763	3.76805e-07	yes	1.77533	-0.284432	0.697099	1.30922	0.284432	0.697099	none	up_Hepatocytes	Hepatocyte
ENSMUSG00000006941	Eif1b	0.109413	0.00862143	no	0.0571756	-0.94196	0.575261	0.0906042	0.94196	0.575261	none	up_Hepatocytes	none
ENSMUSG00000006958	Chrd	0.119235	0.00311567	no	0.0373606	-0.514017	0.732044	0.071823	0.514017	0.732044	none	up_Hepatocytes	none
ENSMUSG00000006998	Psmd2	0.163824	1.02872e-05	yes	0.372521	-0.474378	0.594405	0.539709	0.474378	0.594405	none	up_Hepatocytes	none
ENSMUSG00000007029	Vars	0.102147	0.0172859	no	0.194587	-0.0168354	0.991418	0.271111	0.0168354	0.991418	none	up_Hepatocytes	none
ENSMUSG00000007034	Slc44a4	0.0747596	0.154511	no	0.012625	-0.313042	0.940257	0.0187649	0.313042	0.940257	none	none	none
ENSMUSG00000007035	Msh5	0.0770201	0.132391	no	0.0249748	-0.0202793	0.992824	0.026888	0.0202793	0.992824	none	none	none
ENSMUSG00000007036	Abhd16a	0.09736	0.0265616	no	0.723209	0.298944	0.812695	0.481051	-0.298944	0.812695	none	up_Hepatocytes	none
ENSMUSG00000007038	Neu1	0.120711	0.00265812	no	1.17977	0.183644	0.871192	0.608684	-0.183644	0.871192	none	none	none
ENSMUSG00000007041	Clic1	0.0598347	0.381742	no	0.362734	0.135443	0.91125	0.274451	-0.135443	0.91125	none	up_Lymphocytes	none
ENSMUSG00000007050	Lsm2	0.116953	0.00397669	no	0.0254204	-0.517075	0.795456	0.0355804	0.517075	0.795456	none	none	none
ENSMUSG00000007080	Pole	0.0996036	0.0218036	no	1.0098	-0.0157556	0.987244	0.693932	0.0157556	0.987244	none	up_Lymphocytes	none
ENSMUSG00000007207	Stx1a	0.114718	0.0050391	no	0.0452918	0.384144	0.8551	0.029164	-0.384144	0.8551	none	none	none
ENSMUSG00000007216	Zfp775	0.0881199	0.0576873	no	0.00431204	-1.87552	0.328918	0.0187964	1.87552	0.328918	none	up_Hepatocytes	none
ENSMUSG00000007279	Scube2	0.0475034	0.671512	no	0.0914675	0.871283	0.822152	0.0178715	-0.871283	0.822152	none	none	none
ENSMUSG00000007338	Mrpl49	0.0783949	0.120035	no	0.0417664	0.26295	0.904233	0.0340302	-0.26295	0.904233	none	up_Hepatocytes	none
ENSMUSG00000007379	Dennd2c	0.135817	0.000461636	no	0.153158	-0.288808	0.778558	0.148076	0.288808	0.778558	none	up_Lymphocytes	none
ENSMUSG00000007411	Mark3	0.158152	2.35012e-05	yes	3.42754	-0.257156	0.576834	3.40805	0.257156	0.576834	none	up_Hepatocytes	none
ENSMUSG00000007415	Gatad1	0.158793	2.14362e-05	yes	0.252201	0.23347	0.798447	0.176129	-0.23347	0.798447	none	up_Hepatocytes	none
ENSMUSG00000007440	Pcdha11	0.0571441	0.438632	no	0.000267333	-0.707319	0.75815	0.000446831	0.707319	0.75815	none	none	none
ENSMUSG00000007458	M6pr	0.0788166	0.116501	no	0.116852	0.797247	0.629951	0.0451631	-0.797247	0.629951	none	none	none
ENSMUSG00000007476	Lrrc8a	0.120863	0.00261073	no	0.0190173	0.264058	0.913944	0.0118282	-0.264058	0.913944	none	none	none
ENSMUSG00000007564	Ppp2r1a	0.114959	0.00490671	no	0.326752	-0.485222	0.72616	0.458651	0.485222	0.72616	none	up_Hepatocytes	none
ENSMUSG00000007570	Fance	0.130773	0.000848057	no	0.0330591	-0.454356	0.805901	0.0413864	0.454356	0.805901	none	none	none
ENSMUSG00000007589	Tinf2	0.0787112	0.11756	no	0.290754	-0.799921	0.380478	0.63223	0.799921	0.380478	none	up_Hepatocytes	none
ENSMUSG00000007603	Dus3l	0.121323	0.00248986	no	0.0455293	-0.184453	0.933637	0.0407272	0.184453	0.933637	none	none	none
ENSMUSG00000007610	Gtpbp3	0.0499831	0.60906	no	0.29573	0.223459	0.879065	0.296672	-0.223459	0.879065	none	none	none
ENSMUSG00000007613	Tgfbr1	0.1337	0.000597398	no	0.0799978	-0.0923685	0.921581	0.0816347	0.0923685	0.921581	none	up_Hepatocytes	none
ENSMUSG00000007617	Homer1	0.128808	0.00106572	no	0.108159	0.327198	0.481544	0.0824141	-0.327198	0.481544	none	up_Lymphocytes	none
ENSMUSG00000007646	Rad51c	0.0550818	0.485318	no	0.00242084	-1.08179	0.707384	0.0064698	1.08179	0.707384	none	none	none
ENSMUSG00000007653	Gabrb2	0.104875	0.0133669	no	0.00367554	1.26595	0.739091	0.00139231	-1.26595	0.739091	none	none	none
ENSMUSG00000007655	Cav1	0.099941	0.0211383	no	0.00106858	-1.93311	0.678823	0.00642487	1.93311	0.678823	none	none	none
ENSMUSG00000007656	Arpp19	0.188681	1.92976e-07	yes	0.198998	-0.583845	0.261668	0.242362	0.583845	0.261668	none	up_Hepatocytes	none
ENSMUSG00000007659	Bcl2l1	0.179808	8.50208e-07	yes	2.15901	0.0671054	0.934754	1.13069	-0.0671054	0.934754	none	up_Hepatocytes	none
ENSMUSG00000007670	Khsrp	0.0514845	0.571596	no	0.00830358	-0.572031	0.663171	0.0138515	0.572031	0.663171	none	up_Hepatocytes	none
ENSMUSG00000007721	Ccdc124	0.127151	0.00129404	no	0.064617	-0.386724	0.830417	0.11702	0.386724	0.830417	none	up_Hepatocytes	none
ENSMUSG00000007739	Cct4	0.100257	0.0205195	no	0.985269	0.146327	0.900724	0.649128	-0.146327	0.900724	none	up_Hepatocytes	none
ENSMUSG00000007777	0610009B22Rik	0.0991144	0.0227652	no	0.340016	0.560181	0.483833	0.164078	-0.560181	0.483833	none	up_Lymphocytes	none
ENSMUSG00000007805	Twist2	0.106267	0.0117248	no	0.0691952	0.047969	0.988137	0.0655	-0.047969	0.988137	none	up_Hepatocytes	none
ENSMUSG00000007812	Zfp655	0.135606	0.000473851	no	0.293371	0.0673563	0.964516	0.135524	-0.0673563	0.964516	none	up_Hepatocytes	none
ENSMUSG00000007815	Rhoa	0.119513	0.00302339	no	0.265009	0.470253	0.515775	0.15047	-0.470253	0.515775	none	none	none
ENSMUSG00000007817	Zmiz1	0.0986378	0.0237163	no	5.89912	0.0117849	0.982972	5.21945	-0.0117849	0.982972	none	up_Hepatocytes	none
ENSMUSG00000007827	Ankrd26	0.0753205	0.148799	no	0.272995	0.15762	0.937226	0.0898665	-0.15762	0.937226	none	none	none
ENSMUSG00000007833	Aldh16a1	0.18583	3.1483e-07	yes	0.0759694	-0.574715	0.581009	0.112375	0.574715	0.581009	none	up_Hepatocytes	none
ENSMUSG00000007836	Hnrnpa0	0.134059	0.000571573	no	0.149855	0.40699	0.853808	0.0534	-0.40699	0.853808	none	up_Hepatocytes	none
ENSMUSG00000007837	Prrg2	0.0979673	0.0252386	no	0.0316327	-0.450273	0.750064	0.0430771	0.450273	0.750064	none	none	none
ENSMUSG00000007850	Hnrnph1	0.156444	2.99845e-05	yes	5.17379	0.0673797	0.917227	3.6835	-0.0673797	0.917227	none	up_Hepatocytes	none
ENSMUSG00000007867	Ift43	0.113453	0.00574433	no	0.0166193	-0.529586	0.797906	0.0207873	0.529586	0.797906	none	none	none
ENSMUSG00000007872	Id3	0.297761	4.21885e-15	yes	0.653254	-1.68329	1.3818e-09	2.85694	1.68329	1.3818e-09	up_4n	up_Hepatocytes	Hepatobiliary
ENSMUSG00000007880	Arid1a	0.137049	0.000395314	no	1.42874	0.0677773	0.923526	0.941556	-0.0677773	0.923526	none	up_Hepatocytes	none
ENSMUSG00000007891	Ctsd	0.0825869	0.0884403	no	0.0783102	0.689602	0.6468	0.0366571	-0.689602	0.6468	none	up_Kupffer	none
ENSMUSG00000007892	Rplp1	0.136888	0.00040466	no	0.608264	-0.383502	0.581516	0.655837	0.383502	0.581516	none	up_Hepatocytes	none
ENSMUSG00000007908	Hmgcll1	0.132578	0.000681512	no	0.044563	0.15884	0.837335	0.0373877	-0.15884	0.837335	none	up_Lymphocytes	none
ENSMUSG00000007987	Ift22	0.093691	0.0365389	no	0.0753717	0.103697	0.976483	0.0922428	-0.103697	0.976483	none	none	none
ENSMUSG00000007989	Fzd3	0.110071	0.00805948	no	0.00239411	-2.01571	0.332746	0.0133261	2.01571	0.332746	none	none	none
ENSMUSG00000008028	1700008O03Rik	0.0642544	0.298609	no	0.00443398	-0.958365	0.657744	0.00991323	0.958365	0.657744	none	none	none
ENSMUSG00000008035	Mid1ip1	0.10345	0.0152986	no	1.12914	0.179749	0.893748	0.557165	-0.179749	0.893748	none	up_Hepatocytes	none
ENSMUSG00000008036	Ap2s1	0.0517206	0.566096	no	0.21627	-0.00183937	0.999208	0.243917	0.00183937	0.999208	none	none	none
ENSMUSG00000008090	Fgfrl1	0.111188	0.00722242	no	0.109292	-0.313152	0.847529	0.168173	0.313152	0.847529	none	up_Hepatocytes	none
ENSMUSG00000008129	4930432K21Rik	0.0795209	0.110801	no	0.0456506	0.621215	0.6428	0.0287499	-0.621215	0.6428	none	up_Lymphocytes	none
ENSMUSG00000008136	Fhl2	0.0543396	0.502767	no	0.00181673	1.30713	0.608574	0.000720151	-1.30713	0.608574	none	none	none
ENSMUSG00000008140	Emc10	0.100768	0.0195711	no	0.0711225	-0.0634077	0.977008	0.0801759	0.0634077	0.977008	none	none	none
ENSMUSG00000008153	Clstn3	0.106229	0.0117404	no	0.0330586	-1.10594	0.450018	0.105831	1.10594	0.450018	none	up_Hepatocytes	none
ENSMUSG00000008167	Fbxw9	0.120403	0.00275423	no	0.758522	-0.453948	0.642956	0.747642	0.453948	0.642956	none	up_Hepatocytes	none
ENSMUSG00000008200	Fnbp4	0.139457	0.000293037	no	3.01123	-0.415111	0.38638	3.43256	0.415111	0.38638	none	up_Hepatocytes	none
ENSMUSG00000008206	Cers4	0.0743126	0.159389	no	0.00433311	3.65621	0.624592	0.000269366	-3.65621	0.624592	none	none	none
ENSMUSG00000008226	Scrn3	0.131355	0.00079146	no	0.16474	0.454353	0.583344	0.0950532	-0.454353	0.583344	none	up_Hepatocytes	none
ENSMUSG00000008301	Phax	0.0918564	0.0426446	no	0.0144291	-0.84155	0.582161	0.0387766	0.84155	0.582161	none	none	none
ENSMUSG00000008305	Tle1	0.191456	1.19167e-07	yes	0.107517	-0.198702	0.796011	0.103035	0.198702	0.796011	none	up_Hepatocytes	none
ENSMUSG00000008307	1700109H08Rik	0.119416	0.00306653	no	0.601812	0.125059	0.91125	0.347266	-0.125059	0.91125	none	none	none
ENSMUSG00000008333	Snrpb2	0.0730643	0.172987	no	0.161922	1.17159	0.517467	0.039922	-1.17159	0.517467	none	none	none
ENSMUSG00000008348	Ubc	0.200405	2.4175e-08	yes	1.21038	-0.230938	0.601789	1.22722	0.230938	0.601789	none	up_Hepatocytes	none
ENSMUSG00000008373	Prpf31	0.129099	0.00102882	no	0.0749577	-0.722727	0.682567	0.184112	0.722727	0.682567	none	none	none
ENSMUSG00000008384	Sertad1	0.110189	0.00798801	no	0.110395	0.192302	0.944778	0.0512184	-0.192302	0.944778	none	none	none
ENSMUSG00000008393	Carhsp1	0.0859185	0.0686078	no	0.015956	-0.0909912	0.969824	0.0165575	0.0909912	0.969824	none	none	none
ENSMUSG00000008398	Elk3	0.114301	0.00526491	no	0.0668509	-0.346736	0.784872	0.0684301	0.346736	0.784872	none	up_Lymphocytes	none
ENSMUSG00000008429	Herpud2	0.15337	4.64208e-05	yes	0.355604	-0.2878	0.690531	0.418118	0.2878	0.690531	none	up_Lymphocytes	none
ENSMUSG00000008435	Rdh13	0.0987095	0.0235653	no	0.428916	-0.032891	0.982606	0.433755	0.032891	0.982606	none	up_Hepatocytes	none
ENSMUSG00000008438	Adam21	0.0631959	0.317196	no	0.185443	0.388151	0.830423	0.06469	-0.388151	0.830423	none	up_Lymphocytes	none
ENSMUSG00000008450	Nutf2	0.0647562	0.290011	no	0.0257873	-0.723954	0.638773	0.0461936	0.723954	0.638773	none	none	none
ENSMUSG00000008475	Arpc5	0.158645	2.18972e-05	yes	0.366346	-0.333095	0.713118	0.457563	0.333095	0.713118	none	none	none
ENSMUSG00000008489	Elavl2	0.112761	0.00614837	no	3.11306	-0.112967	0.890432	2.72703	0.112967	0.890432	none	up_Lymphocytes	none
ENSMUSG00000008496	Pou2f2	0.0602353	0.373696	no	0.00206725	0.278638	0.939401	0.00175761	-0.278638	0.939401	none	up_Kupffer	Lymphocyte
ENSMUSG00000008540	Mgst1	0.173785	2.23617e-06	yes	2.00469	-0.332095	0.178224	2.30184	0.332095	0.178224	none	up_Hepatocytes	Hepatocyte
ENSMUSG00000008575	Nfib	0.106448	0.0114916	no	23.4465	-0.140271	0.729515	22.5999	0.140271	0.729515	none	up_Hepatocytes	none
ENSMUSG00000008604	Ubqln4	0.142586	0.000196288	no	0.408751	-0.152195	0.907083	0.368538	0.152195	0.907083	none	up_Hepatocytes	none
ENSMUSG00000008658	Rbfox1	0.124043	0.00184086	no	0.0363403	-0.496059	0.679859	0.0590823	0.496059	0.679859	none	none	none
ENSMUSG00000008668	Rps18	0.117004	0.0039681	no	2.81034	-0.0927675	0.913944	2.38923	0.0927675	0.913944	none	up_Hepatocytes	none
ENSMUSG00000008682	Rpl10	0.140372	0.000261384	no	1.69696	-0.253618	0.696213	1.82972	0.253618	0.696213	none	up_Hepatocytes	none
ENSMUSG00000008683	Rps15a	0.118556	0.00336247	no	0.292668	-0.165129	0.899876	0.246445	0.165129	0.899876	none	none	none
ENSMUSG00000008690	Ncaph2	0.152535	5.18585e-05	yes	6.95217	-0.167362	0.761161	6.39922	0.167362	0.761161	none	up_Hepatocytes	none
ENSMUSG00000008730	Hipk1	0.145504	0.000133924	no	0.0564257	0.279558	0.81463	0.0371431	-0.279558	0.81463	none	up_Hepatocytes	none
ENSMUSG00000008763	Man1a2	0.160712	1.62374e-05	yes	2.76521	-0.206363	0.679033	2.43506	0.206363	0.679033	none	none	none
ENSMUSG00000008822	Acyp1	0.129871	0.000941704	no	0.518225	0.107221	0.942985	0.247277	-0.107221	0.942985	none	up_Hepatocytes	none
ENSMUSG00000008845	Cd163	0.0716346	0.19002	no	0.000529891	-3.05786	0.507489	0.00681424	3.05786	0.507489	none	up_Kupffer	Kupffer cell
ENSMUSG00000008855	Hdac5	0.106056	0.0119667	no	0.119188	0.379441	0.827394	0.0503866	-0.379441	0.827394	none	none	none
ENSMUSG00000008859	Rala	0.0992409	0.0225301	no	0.0437937	-0.597283	0.32777	0.0648965	0.597283	0.32777	none	none	none
ENSMUSG00000008874	Clec3a	0.0819712	0.0927205	no	0.000833493	3.34261	0.635252	7.87272e-05	-3.34261	0.635252	none	none	none
ENSMUSG00000008892	Vdac3	0.122647	0.00214547	no	0.427477	0.557789	0.572718	0.20005	-0.557789	0.572718	none	up_Hepatocytes	none
ENSMUSG00000008958	Vps72	0.0805963	0.102449	no	1.21678	0.59885	0.397771	0.570816	-0.59885	0.397771	none	up_Lymphocytes	none
ENSMUSG00000008976	Gabpa	0.133898	0.00058335	no	0.262934	0.101581	0.94399	0.172516	-0.101581	0.94399	none	up_Hepatocytes	none
ENSMUSG00000008999	Bmp7	0.0814229	0.0965689	no	0.00782318	1.35168	0.679575	0.00278088	-1.35168	0.679575	none	none	none
ENSMUSG00000009013	Dynll1	0.135602	0.000473881	no	0.342145	-0.7962	0.571974	0.437824	0.7962	0.571974	none	none	none
ENSMUSG00000009030	Pdcl	0.105504	0.0126106	no	0.0294602	-1.03355	0.382327	0.0849351	1.03355	0.382327	none	up_Hepatocytes	none
ENSMUSG00000009035	Tmem184b	0.101615	0.0181119	no	0.0223938	0.0268397	0.988137	0.0202057	-0.0268397	0.988137	none	none	none
ENSMUSG00000009073	Nf2	0.122288	0.00223186	no	0.0610305	0.11019	0.925747	0.0537282	-0.11019	0.925747	none	up_Hepatocytes	none
ENSMUSG00000009076	Zmat5	0.0746078	0.156186	no	0.166987	1.08598	0.600006	0.0392137	-1.08598	0.600006	none	none	none
ENSMUSG00000009079	Ewsr1	0.139402	0.000294121	no	0.497191	0.114278	0.854062	0.352591	-0.114278	0.854062	none	up_Hepatocytes	none
ENSMUSG00000009090	Ap1b1	0.142502	0.000199026	no	0.439365	-0.461504	0.621089	0.466502	0.461504	0.621089	none	none	none
ENSMUSG00000009092	Derl3	0.0835695	0.0821789	no	0	-24.7738	0.0631946	0.11357	24.7738	0.0631946	none	up_Hepatocytes	Lymphocyte
ENSMUSG00000009108	Gnat2	0.0760332	0.141693	no	0.0268935	1.28554	0.719418	0.00998989	-1.28554	0.719418	none	up_Hepatocytes	none
ENSMUSG00000009112	Bcl2l13	0.118088	0.00352574	no	0.0415154	0.790489	0.413627	0.0208376	-0.790489	0.413627	none	none	none
ENSMUSG00000009114	2610028H24Rik	0.0538925	0.513122	no	0.00119868	-2.09543	0.508889	0.00741387	2.09543	0.508889	none	none	none
ENSMUSG00000009115	Spatc1l	0.109565	0.00847997	no	0.199964	0.205315	0.874069	0.115951	-0.205315	0.874069	none	up_Hepatocytes	none
ENSMUSG00000009145	Dqx1	0.0846449	0.0756842	no	0.0600058	0.0390062	0.986104	0.078695	-0.0390062	0.986104	none	none	none
ENSMUSG00000009207	Lnpk	0.118577	0.00335081	no	0.015092	-1.24397	0.232312	0.039614	1.24397	0.232312	none	none	none
ENSMUSG00000009246	Trpm5	0.0981275	0.0248374	no	0.0749496	-0.543305	0.751984	0.118595	0.543305	0.751984	none	up_Hepatocytes	none
ENSMUSG00000009281	Rarres2	0.115874	0.00446631	no	0.826897	0.259127	0.694531	0.559577	-0.259127	0.694531	none	up_Hepatocytes	Neutrophil
ENSMUSG00000009291	Pttg1ip	0.14294	0.000187555	no	0.310475	-0.141011	0.900735	0.261384	0.141011	0.900735	none	up_Hepatocytes	none
ENSMUSG00000009292	Trpm2	0.0987728	0.023437	no	0.0670336	0.675921	0.727981	0.0554344	-0.675921	0.727981	none	up_Kupffer	none
ENSMUSG00000009293	Ube2g2	0.123208	0.00201515	no	0.247808	-0.144107	0.903938	0.24382	0.144107	0.903938	none	up_Hepatocytes	none
ENSMUSG00000009376	Met	0.210712	3.50895e-09	yes	0.755631	-0.0682149	0.919617	0.605195	0.0682149	0.919617	none	up_Hepatocytes	none
ENSMUSG00000009378	Slc16a12	0.19833	3.54972e-08	yes	0.0445128	-0.122794	0.904233	0.0424198	0.122794	0.904233	none	up_Lymphocytes	none
ENSMUSG00000009394	Syn2	0.101409	0.0184573	no	0.0659504	0.284519	0.886583	0.0580828	-0.284519	0.886583	none	up_Lymphocytes	none
ENSMUSG00000009406	Elk1	0.107372	0.0105097	no	0.0153903	-0.32343	0.924804	0.0205621	0.32343	0.924804	none	none	none
ENSMUSG00000009418	Nav1	0.0661775	0.266712	no	0.042095	1.86243	0.478767	0.00622283	-1.86243	0.478767	none	up_Endothelial	none
ENSMUSG00000009470	Tnpo1	0.177674	1.20369e-06	yes	0.197854	-0.0490556	0.955063	0.178061	0.0490556	0.955063	none	up_Hepatocytes	none
ENSMUSG00000009535	Rnmt	0.157051	2.7635e-05	yes	0.0848994	-0.805952	0.510559	0.110906	0.805952	0.510559	none	up_Hepatocytes	none
ENSMUSG00000009545	Kcnq1	0.12527	0.00159819	no	0.218005	0.279541	0.610642	0.150782	-0.279541	0.610642	none	up_Hepatocytes	none
ENSMUSG00000009549	Srp14	0.109894	0.00822854	no	0.52854	0.0764522	0.963997	0.422924	-0.0764522	0.963997	none	up_Hepatocytes	none
ENSMUSG00000009551	6330409D20Rik	0.0809843	0.0997584	no	0.00120836	1.96523	0.565412	0.000303455	-1.96523	0.565412	none	up_Lymphocytes	none
ENSMUSG00000009555	Cdk9	0.11948	0.00304437	no	0.386785	0.248269	0.840862	0.248181	-0.248269	0.840862	none	up_Hepatocytes	none
ENSMUSG00000009563	Tor2a	0.106554	0.0114082	no	0.23189	0.295556	0.871192	0.128471	-0.295556	0.871192	none	up_Hepatocytes	none
ENSMUSG00000009566	Fpgs	0.205301	9.81107e-09	yes	0.790063	-0.209189	0.628647	0.771993	0.209189	0.628647	none	up_Hepatocytes	none
ENSMUSG00000009569	Mkl2	0.140317	0.000262184	no	0.0982793	0.0124631	0.985109	0.0949349	-0.0124631	0.985109	none	up_Hepatocytes	none
ENSMUSG00000009575	Cbx5	0.154167	4.13525e-05	yes	0.723951	0.0142887	0.985221	0.725454	-0.0142887	0.985221	none	up_Hepatocytes	none
ENSMUSG00000009585	Apobec3	0.0845057	0.0764947	no	1.06145	-0.0592951	0.964508	1.02331	0.0592951	0.964508	none	up_Lymphocytes	none
ENSMUSG00000009588	St6galnac1	0.132768	0.000668901	no	0.134668	-1.03848	0.356016	0.20037	1.03848	0.356016	none	up_Lymphocytes	none
ENSMUSG00000009614	Sardh	0.145867	0.000127623	no	1.57097	0.0544964	0.936644	1.2092	-0.0544964	0.936644	none	up_Hepatocytes	none
ENSMUSG00000009621	Vav2	0.100624	0.0198285	no	0.0406287	-0.196596	0.855585	0.0436028	0.196596	0.855585	none	none	none
ENSMUSG00000009628	Tex15	0.0734944	0.168107	no	0.0251339	1.69131	0.737176	0.00421166	-1.69131	0.737176	none	none	none
ENSMUSG00000009630	Ppp2cb	0.157431	2.61098e-05	yes	0.109881	0.106472	0.926501	0.0841168	-0.106472	0.926501	none	none	none
ENSMUSG00000009633	G0s2	0.214609	1.64947e-09	yes	5.03582	-0.53443	0.225236	5.3297	0.53443	0.225236	none	up_Hepatocytes	Hepatocyte
ENSMUSG00000009640	Dmap1	0.108607	0.00933715	no	0.135587	-1.09372	0.385145	0.301443	1.09372	0.385145	none	up_Hepatocytes	none
ENSMUSG00000009646	Pla2g12b	0.115385	0.00469393	no	0.0727565	-0.0772521	0.960014	0.0664887	0.0772521	0.960014	none	up_Hepatocytes	none
ENSMUSG00000009647	Mcu	0.181651	6.29281e-07	yes	0.308824	-0.181886	0.792268	0.329487	0.181886	0.792268	none	up_Hepatocytes	none
ENSMUSG00000009654	Oit3	0.104428	0.0139749	no	0.00683372	-0.185874	0.942794	0.00882667	0.185874	0.942794	none	up_Endothelial	Endothelial cell
ENSMUSG00000009670	Tex11	0.082705	0.0877808	no	0.0131545	0.445027	0.698208	0.00920899	-0.445027	0.698208	none	up_Lymphocytes	none
ENSMUSG00000009681	Bcr	0.15046	6.926e-05	yes	0.77104	0.0623841	0.94472	0.760956	-0.0623841	0.94472	none	up_Hepatocytes	none
ENSMUSG00000009687	Fxyd5	0.103323	0.015458	no	0.0371896	-1.24774	0.647089	0.312597	1.24774	0.647089	none	none	none
ENSMUSG00000009733	Tfcp2	0.133831	0.000588349	no	4.50335	-0.319149	0.680807	3.29228	0.319149	0.680807	none	none	none
ENSMUSG00000009734	Pou6f2	0.137605	0.000370002	no	1.66941	0.458253	0.543902	0.623046	-0.458253	0.543902	none	up_Lymphocytes	none
ENSMUSG00000009739	Pou6f1	0.126835	0.00133713	no	0.020906	-0.514173	0.733983	0.0278264	0.514173	0.733983	none	none	none
ENSMUSG00000009741	Ubp1	0.181284	6.71799e-07	yes	0.225251	-0.213054	0.793738	0.211295	0.213054	0.793738	none	up_Hepatocytes	none
ENSMUSG00000009772	Nuak2	0.124532	0.00174415	no	0.313622	-0.47161	0.62964	0.363498	0.47161	0.62964	none	up_Hepatocytes	none
ENSMUSG00000009828	Ick	0.0538968	0.513002	no	0.190418	0.615605	0.383859	0.106902	-0.615605	0.383859	none	up_Hepatocytes	none
ENSMUSG00000009863	Sdhb	0.110332	0.00787338	no	0.128297	-0.153087	0.841506	0.145232	0.153087	0.841506	none	up_Hepatocytes	none
ENSMUSG00000009876	Cox4i2	0.0667299	0.258167	no	0.00907609	-0.978374	0.538571	0.0247083	0.978374	0.538571	none	up_Lymphocytes	none
ENSMUSG00000009894	Snap47	0.144922	0.00014515	no	0.18661	0.0058807	0.996442	0.0864309	-0.0058807	0.996442	none	up_Hepatocytes	none
ENSMUSG00000009905	Kdsr	0.116287	0.0042798	no	0.216643	-0.0131114	0.989679	0.206503	0.0131114	0.989679	none	up_Hepatocytes	none
ENSMUSG00000009907	Vps4b	0.125801	0.00151006	no	0.0858062	-0.786435	0.373821	0.160204	0.786435	0.373821	none	up_Hepatocytes	none
ENSMUSG00000009927	Rps25	0.110396	0.00782831	no	0.620099	0.0587887	0.954648	0.443881	-0.0587887	0.954648	none	up_Hepatocytes	none
ENSMUSG00000009995	Taz	0.122259	0.00224775	no	1.36336	-0.089373	0.922209	1.0354	0.089373	0.922209	none	up_Hepatocytes	none
ENSMUSG00000010025	Aldh3a2	0.196559	4.87369e-08	yes	0.62524	-0.923854	0.0413704	0.765479	0.923854	0.0413704	up_4n	up_Hepatocytes	none
ENSMUSG00000010047	Hyal2	0.145711	0.000130549	no	0.199176	-0.564291	0.528346	0.323569	0.564291	0.528346	none	none	none
ENSMUSG00000010048	Ifrd2	0.104867	0.0133937	no	0.149967	0.181747	0.94102	0.235491	-0.181747	0.94102	none	up_Hepatocytes	none
ENSMUSG00000010051	Hyal1	0.184409	3.99846e-07	yes	0.586473	-0.276809	0.694006	0.618296	0.276809	0.694006	none	up_Hepatocytes	none
ENSMUSG00000010054	Tusc2	0.126948	0.00132495	no	0.110702	0.271568	0.895668	0.112448	-0.271568	0.895668	none	up_Hepatocytes	none
ENSMUSG00000010057	Nprl2	0.0791709	0.113591	no	0.120912	-1.11479	0.523821	0.311361	1.11479	0.523821	none	none	none
ENSMUSG00000010064	Slc38a3	0.0899798	0.0496618	no	2.96663	0.345196	0.126519	1.94802	-0.345196	0.126519	none	up_Hepatocytes	none
ENSMUSG00000010067	Rassf1	0.10307	0.0158666	no	0.152023	-0.175814	0.918714	0.14365	0.175814	0.918714	none	up_Hepatocytes	none
ENSMUSG00000010095	Slc3a2	0.0964364	0.0288015	no	0.714106	0.207953	0.872316	0.432792	-0.207953	0.872316	none	up_Lymphocytes	none
ENSMUSG00000010097	Nxf1	0.170074	3.99313e-06	yes	3.29396	-0.388553	0.389013	3.31529	0.388553	0.389013	none	up_Hepatocytes	none
ENSMUSG00000010110	Stx5a	0.188824	1.88135e-07	yes	3.03521	-0.595941	0.0695001	3.96605	0.595941	0.0695001	none	up_Hepatocytes	none
ENSMUSG00000010122	Slc47a1	0.194518	6.95966e-08	yes	0.547895	-0.121706	0.830277	0.49765	0.121706	0.830277	none	up_Hepatocytes	none
ENSMUSG00000010136	Pifo	0.124819	0.00168833	no	0.219729	-0.172427	0.893597	0.193073	0.172427	0.893597	none	none	none
ENSMUSG00000010142	Tnfrsf13b	0.0375211	0.896441	no	0.0832301	1.40086	0.654236	0.0235157	-1.40086	0.654236	none	none	none
ENSMUSG00000010154	Spire2	0.0745867	0.156448	no	0.0223972	1.43808	0.822818	0.00582657	-1.43808	0.822818	none	none	none
ENSMUSG00000010175	Prox1	0.204534	1.12922e-08	yes	0.17711	-0.12973	0.802147	0.179491	0.12973	0.802147	none	up_Hepatocytes	Hepatocyte
ENSMUSG00000010205	Raver1	0.0957785	0.0305376	no	0.0681027	-0.242589	0.913944	0.0688974	0.242589	0.913944	none	none	none
ENSMUSG00000010277	2610507B11Rik	0.189098	1.80397e-07	yes	1.1588	-0.33592	0.594527	0.914966	0.33592	0.594527	none	up_Hepatocytes	none
ENSMUSG00000010290	AI597479	0.0488571	0.637348	no	0.0344459	0.46665	0.886805	0.01468	-0.46665	0.886805	none	up_Hepatocytes	none
ENSMUSG00000010307	Tmem86a	0.0738192	0.164728	no	0.00993067	0.917569	0.864864	0.00423774	-0.917569	0.864864	none	up_Kupffer	none
ENSMUSG00000010342	Tex14	0.0932228	0.0379886	no	0.351503	0.312805	0.631726	0.225498	-0.312805	0.631726	none	up_Lymphocytes	none
ENSMUSG00000010358	Ifi35	0.0976889	0.0258577	no	0.069751	0.394669	0.808591	0.0412971	-0.394669	0.808591	none	up_Hepatocytes	none
ENSMUSG00000010362	Rdm1	0.1111	0.00729374	no	0.522822	0.261641	0.840433	0.290419	-0.261641	0.840433	none	up_Hepatocytes	none
ENSMUSG00000010376	Nedd8	0.142072	0.000210343	no	0.271697	-0.501741	0.574736	0.405764	0.501741	0.574736	none	none	none
ENSMUSG00000010392	Gosr1	0.166367	7.06241e-06	yes	0.0343903	-0.583924	0.561109	0.0601512	0.583924	0.561109	none	up_Hepatocytes	none
ENSMUSG00000010406	Mrpl52	0.114862	0.00496532	no	0.361478	0.0278821	0.982219	0.22366	-0.0278821	0.982219	none	up_Hepatocytes	none
ENSMUSG00000010435	Spaca7	0.0902876	0.0485207	no	0.000193561	-3.64632	0.745156	0.00600694	3.64632	0.745156	none	none	none
ENSMUSG00000010453	Kansl3	0.122339	0.0022253	no	2.46547	-0.296751	0.614209	2.83722	0.296751	0.614209	none	none	none
ENSMUSG00000010461	Eya4	0.073039	0.173477	no	1.69237	0.264199	0.733799	0.963973	-0.264199	0.733799	none	up_Lymphocytes	none
ENSMUSG00000010476	Ebf3	0.0855685	0.0704862	no	0.092093	0.956887	0.694766	0.0377358	-0.956887	0.694766	none	none	none
ENSMUSG00000010492	Uckl1os	0.118982	0.00321204	no	0.51307	0.246935	0.844844	0.431064	-0.246935	0.844844	none	up_Hepatocytes	none
ENSMUSG00000010505	Myt1	0.0795926	0.110226	no	6.38998	0.178784	0.79615	4.70159	-0.178784	0.79615	none	up_Kupffer	none
ENSMUSG00000010517	Faf1	0.119733	0.00295259	no	0.105617	0.028678	0.963997	0.0994072	-0.028678	0.963997	none	none	none
ENSMUSG00000010538	Tsacc	0.08292	0.0863651	no	0.844999	0.47614	0.682939	0.235027	-0.47614	0.682939	none	up_Hepatocytes	none
ENSMUSG00000010554	Mettl16	0.0957869	0.0304879	no	0.0880434	0.249825	0.849319	0.0675795	-0.249825	0.849319	none	up_Hepatocytes	none
ENSMUSG00000010601	Apol7a	0.164098	9.91549e-06	yes	0.486144	-0.195143	0.785399	0.445771	0.195143	0.785399	none	up_Hepatocytes	none
ENSMUSG00000010607	Pigyl	0.108148	0.00974617	no	0.107385	-0.763335	0.498821	0.34859	0.763335	0.498821	none	up_Hepatocytes	none
ENSMUSG00000010608	Rbm25	0.118661	0.00331394	no	1.72675	0.0495303	0.929782	1.40568	-0.0495303	0.929782	none	up_Hepatocytes	none
ENSMUSG00000010609	Psen2	0.170011	4.02465e-06	yes	0.256741	0.0441479	0.942507	0.229293	-0.0441479	0.942507	none	up_Hepatocytes	none
ENSMUSG00000010651	Acaa1b	0.25388	3.71814e-13	yes	16.1657	-1.14456	3.01892e-09	27.552	1.14456	3.01892e-09	up_4n	up_Hepatocytes	Hepatocyte
ENSMUSG00000010663	Fads1	0.0797233	0.109272	no	0.132179	0.254247	0.809183	0.082647	-0.254247	0.809183	none	up_Hepatocytes	none
ENSMUSG00000010721	Lmbr1	0.0914558	0.0439969	no	0.0117505	-0.397662	0.795456	0.0176166	0.397662	0.795456	none	none	none
ENSMUSG00000010755	Cars	0.129732	0.000956534	no	0.678956	-0.19942	0.835371	0.489214	0.19942	0.835371	none	up_Hepatocytes	none
ENSMUSG00000010796	Asz1	0.175114	1.81636e-06	yes	0.165555	0.0529985	0.928583	0.150748	-0.0529985	0.928583	none	up_Lymphocytes	none
ENSMUSG00000010797	Wnt2	0.0765393	0.13676	no	0.0148475	1.0756	0.854062	0.00668952	-1.0756	0.854062	none	none	none
ENSMUSG00000010803	Gabra1	0.0718497	0.187371	no	0.0316558	-1.05036	0.697748	0.0636526	1.05036	0.697748	none	none	none
ENSMUSG00000010830	Kdelr3	0.125025	0.00164968	no	0.00820747	1.354	0.805901	0.00219506	-1.354	0.805901	none	none	none
ENSMUSG00000010911	Apip	0.133717	0.000593977	no	2.0145	-0.293249	0.856029	0.605561	0.293249	0.856029	none	up_Hepatocytes	none
ENSMUSG00000010914	Pdhx	0.130428	0.0008838	no	0.034981	-0.204032	0.888911	0.0358312	0.204032	0.888911	none	none	none
ENSMUSG00000010936	Vac14	0.100835	0.0194523	no	0.0177602	0.631598	0.784623	0.00896167	-0.631598	0.784623	none	none	none
ENSMUSG00000011008	Mcoln2	0.112466	0.0063476	no	0.0032338	1.53713	0.663171	0.0010515	-1.53713	0.663171	none	none	none
ENSMUSG00000011034	Slc5a1	0.0995403	0.0219112	no	0.000489914	-1.23381	0.756493	0.00133028	1.23381	0.756493	none	none	none
ENSMUSG00000011052	1700049J03Rik	0.0512694	0.576924	no	0.00681072	-0.0771198	0.987182	0.00893452	0.0771198	0.987182	none	none	none
ENSMUSG00000011096	Akt1s1	0.137888	0.000357283	no	0.0332673	-1.61996	0.101337	0.145447	1.61996	0.101337	none	none	none
ENSMUSG00000011114	Tbrg1	0.0920125	0.0420556	no	0.115851	-0.032904	0.979483	0.14839	0.032904	0.979483	none	up_Hepatocytes	none
ENSMUSG00000011118	Panx3	0.0537702	0.516241	no	0.649767	0.73238	0.866281	0.309275	-0.73238	0.866281	none	none	none
ENSMUSG00000011148	Adssl1	0.141814	0.000216362	no	0.176355	-0.406617	0.752353	0.249353	0.406617	0.752353	none	none	none
ENSMUSG00000011158	Brf1	0.132287	0.00070674	no	1.68037	-0.290702	0.655628	1.46532	0.290702	0.655628	none	up_Lymphocytes	none
ENSMUSG00000011171	Vipr2	0.115895	0.00444422	no	0.0185106	-1.11066	0.717077	0.0393636	1.11066	0.717077	none	none	none
ENSMUSG00000011179	Odc1	0.107123	0.0107985	no	0.633327	0.0344513	0.974568	0.397222	-0.0344513	0.974568	none	up_Hepatocytes	none
ENSMUSG00000011254	Thg1l	0.1045	0.0138806	no	0.279837	0.486301	0.838218	0.16102	-0.486301	0.838218	none	none	none
ENSMUSG00000011256	Adam19	0.115743	0.00451874	no	0.199765	0.459572	0.827034	0.183769	-0.459572	0.827034	none	none	none
ENSMUSG00000011257	Pabpc4	0.129087	0.00103313	no	0.999737	-0.344115	0.715674	1.02375	0.344115	0.715674	none	none	none
ENSMUSG00000011263	Exoc3l2	0.0552463	0.481342	no	0.00438044	-0.401495	0.911217	0.00778497	0.401495	0.911217	none	up_Endothelial	none
ENSMUSG00000011305	Plin5	0.102383	0.0168996	no	0.025014	-0.505023	0.761161	0.0404065	0.505023	0.761161	none	up_Hepatocytes	none
ENSMUSG00000011306	Sugp1	0.105415	0.0127212	no	0.032072	-0.508445	0.614779	0.053501	0.508445	0.614779	none	none	none
ENSMUSG00000011350	Gm5893	0.100624	0.0198285	no	0.000430683	-2.34263	0.64562	0.00290574	2.34263	0.64562	none	none	none
ENSMUSG00000011382	Dhdh	0.110062	0.0080705	no	1.55495	-0.241856	0.598871	1.57075	0.241856	0.598871	none	up_Hepatocytes	none
ENSMUSG00000011427	Zfp790	0.0916793	0.0431771	no	0.344207	0.195294	0.869121	0.289171	-0.195294	0.869121	none	up_Lymphocytes	none
ENSMUSG00000011463	Cpb1	0.0770665	0.131923	no	0.0241526	-1.10647	0.720161	0.0471565	1.10647	0.720161	none	none	none
ENSMUSG00000011589	Fsd1	0.0443573	0.749822	no	0.00312297	-1.00943	0.725367	0.00837566	1.00943	0.725367	none	none	none
ENSMUSG00000011658	Fuz	0.0875843	0.0602914	no	0.040414	-0.355143	0.855568	0.0493233	0.355143	0.855568	none	up_Hepatocytes	none
ENSMUSG00000011751	Sptbn4	0.061045	0.357649	no	0.338486	0.24484	0.890583	0.495022	-0.24484	0.890583	none	none	none
ENSMUSG00000011752	Pgam1	0.102602	0.0165456	no	0.00825769	-0.0370178	0.989095	0.00916435	0.0370178	0.989095	none	none	none
ENSMUSG00000011831	Evi5	0.119868	0.00290977	no	6.90201	0.00679876	0.988137	4.94439	-0.00679876	0.988137	none	up_Hepatocytes	none
ENSMUSG00000011832	Evi5l	0.0716177	0.19037	no	0.0408368	0.401064	0.837836	0.033351	-0.401064	0.837836	none	none	none
ENSMUSG00000011837	Snapc2	0.0499199	0.610605	no	0.148269	0.442824	0.855781	0.121675	-0.442824	0.855781	none	none	none
ENSMUSG00000011877	Git1	0.0888284	0.0545113	no	0.224714	0.397278	0.8551	0.219375	-0.397278	0.8551	none	none	none
ENSMUSG00000011958	Bnip2	0.115865	0.00447388	no	1.19214	0.0212857	0.982434	1.03437	-0.0212857	0.982434	none	up_Hepatocytes	none
ENSMUSG00000011960	Ccnt1	0.187964	2.18971e-07	yes	0.18282	-0.316381	0.643124	0.195649	0.316381	0.643124	none	up_Hepatocytes	none
ENSMUSG00000012076	Brms1l	0.125751	0.00151671	no	0.0301874	0.636913	0.726676	0.0158044	-0.636913	0.726676	none	none	none
ENSMUSG00000012114	Med15	0.0743337	0.159012	no	0.222387	0.312801	0.450018	0.170104	-0.312801	0.450018	none	up_Lymphocytes	none
ENSMUSG00000012117	Dhdds	0.121441	0.00245136	no	0.42554	0.762905	0.00458794	0.228544	-0.762905	0.00458794	up_2n	up_Lymphocytes	none
ENSMUSG00000012123	Crybg2	0.0795968	0.110168	no	0.475072	0.362973	0.875334	0.207542	-0.362973	0.875334	none	none	none
ENSMUSG00000012126	Ubxn11	0.0554614	0.476379	no	0.1772	0.896372	0.727048	0.0652588	-0.896372	0.727048	none	none	none
ENSMUSG00000012187	Mogat1	0.0845648	0.0761805	no	0.326643	0.407669	0.91125	0.0795924	-0.407669	0.91125	none	none	none
ENSMUSG00000012211	Tex22	0.125548	0.00154884	no	2.03027	0.373816	0.825956	0.45362	-0.373816	0.825956	none	none	none
ENSMUSG00000012296	Tjap1	0.116013	0.00440341	no	0.622192	-0.385879	0.779933	0.92791	0.385879	0.779933	none	up_Hepatocytes	none
ENSMUSG00000012350	Ehf	0.0842443	0.0781536	no	0.00416809	1.18052	0.835135	0.00160113	-1.18052	0.835135	none	none	none
ENSMUSG00000012396	Nanog	0.0678138	0.241602	no	0.00433334	-0.989373	0.660979	0.0101946	0.989373	0.660979	none	none	none
ENSMUSG00000012405	Rpl15	0.0934801	0.0372038	no	0.291341	0.160321	0.940667	0.117272	-0.160321	0.940667	none	up_Hepatocytes	none
ENSMUSG00000012422	Tmem167	0.177024	1.34258e-06	yes	0.216251	0.283423	0.746743	0.141225	-0.283423	0.746743	none	up_Hepatocytes	none
ENSMUSG00000012428	Steap4	0.111707	0.00684003	no	0.0547144	0.0911846	0.958357	0.0463721	-0.0911846	0.958357	none	none	none
ENSMUSG00000012429	Mplkip	0.173039	2.52857e-06	yes	0.165454	-0.378336	0.721635	0.173279	0.378336	0.721635	none	up_Hepatocytes	none
ENSMUSG00000012443	Kif11	0.0945218	0.033985	no	0.135554	0.799078	0.252053	0.0666232	-0.799078	0.252053	none	up_Lymphocytes	none
ENSMUSG00000012483	Rpa3	0.071719	0.188895	no	0.0919394	0.356086	0.910633	0.0300706	-0.356086	0.910633	none	up_Hepatocytes	none
ENSMUSG00000012519	Mlkl	0.105803	0.0122297	no	0.0350523	0.291005	0.910388	0.0295291	-0.291005	0.910388	none	none	none
ENSMUSG00000012535	Tnpo3	0.131866	0.000742502	no	0.13646	-0.0395321	0.967539	0.124357	0.0395321	0.967539	none	up_Hepatocytes	none
ENSMUSG00000012609	Ttll5	0.0835147	0.0824893	no	0.240199	0.24056	0.624592	0.189527	-0.24056	0.624592	none	up_Lymphocytes	none
ENSMUSG00000012640	Zfp715	0.173891	2.21118e-06	yes	0.123289	-0.472558	0.603911	0.140984	0.472558	0.603911	none	up_Hepatocytes	none
ENSMUSG00000012819	Cdh23	0.072554	0.179003	no	0.0219391	-0.297883	0.893216	0.0283522	0.297883	0.893216	none	none	none
ENSMUSG00000012848	Rps5	0.0931301	0.038332	no	0.146048	0.139525	0.924187	0.120504	-0.139525	0.924187	none	none	none
ENSMUSG00000012889	Podnl1	0.045517	0.721229	no	0.00264598	-1.95059	0.628441	0.0262807	1.95059	0.628441	none	none	none
ENSMUSG00000013033	Adgrl1	0.124886	0.00167588	no	0.126205	-0.25106	0.864064	0.219138	0.25106	0.864064	none	none	none
ENSMUSG00000013076	Amotl1	0.0921643	0.0414876	no	0.00902471	-0.830739	0.685632	0.0249173	0.830739	0.685632	none	up_Endothelial	none
ENSMUSG00000013089	Etv5	0.0778804	0.124588	no	0.017993	-0.4821	0.697748	0.0276579	0.4821	0.697748	none	none	Hepatobiliary
ENSMUSG00000013150	Gfod2	0.12675	0.00135148	no	0.0545738	0.705363	0.535022	0.0312281	-0.705363	0.535022	none	none	none
ENSMUSG00000013155	Enkd1	0.0897309	0.0507666	no	0.0275766	1.0809	0.787834	0.0152756	-1.0809	0.787834	none	none	none
ENSMUSG00000013160	Atp6v0d1	0.086336	0.0664503	no	0.094587	-0.486308	0.522992	0.140663	0.486308	0.522992	none	up_Hepatocytes	none
ENSMUSG00000013236	Ptprs	0.0874873	0.0606508	no	0.251406	0.746976	0.631124	0.0740674	-0.746976	0.631124	none	none	none
ENSMUSG00000013275	Slc41a1	0.127029	0.00131074	no	0.0543296	0.0792668	0.966752	0.0672637	-0.0792668	0.966752	none	none	none
ENSMUSG00000013338	Fer1l4	0.0826923	0.0879117	no	0.00198591	-1.92514	0.693808	0.0307582	1.92514	0.693808	none	none	none
ENSMUSG00000013415	Igf2bp1	0.125038	0.00164532	no	0.0126027	-1.2942	0.515432	0.052385	1.2942	0.515432	none	none	none
ENSMUSG00000013418	B4galnt2	0.11503	0.00486968	no	0.008968	-0.0223101	0.992568	0.0099281	0.0223101	0.992568	none	none	none
ENSMUSG00000013465	Nelfb	0.0983553	0.0243219	no	0.111073	-0.147243	0.92582	0.0856268	0.147243	0.92582	none	up_Hepatocytes	none
ENSMUSG00000013483	Card14	0.0832701	0.0841514	no	0.0154447	2.39701	0.609477	0.00196188	-2.39701	0.609477	none	none	none
ENSMUSG00000013495	Tmem175	0.177952	1.15431e-06	yes	4.43645	-0.268518	0.6468	2.95589	0.268518	0.6468	none	up_Hepatocytes	none
ENSMUSG00000013523	Bcas1	0.0440241	0.757768	no	0.00103649	-1.29247	0.837291	0.00517598	1.29247	0.837291	none	none	none
ENSMUSG00000013539	Tango2	0.11304	0.00598145	no	0.215637	-0.120582	0.856361	0.225804	0.120582	0.856361	none	up_Hepatocytes	none
ENSMUSG00000013593	Ndufs2	0.181988	5.9793e-07	yes	0.0601236	-0.475075	0.565084	0.0812205	0.475075	0.565084	none	none	none
ENSMUSG00000013611	Snx31	0.126518	0.00139209	no	0.0338427	-0.995688	0.728466	0.0500033	0.995688	0.728466	none	none	none
ENSMUSG00000013622	Atraid	0.116325	0.0042487	no	0.650535	-0.15404	0.886901	0.726985	0.15404	0.886901	none	up_Hepatocytes	none
ENSMUSG00000013629	Cad	0.110202	0.00796254	no	0.112674	-0.553137	0.780416	0.224506	0.553137	0.780416	none	none	none
ENSMUSG00000013643	Lypd8	0.089655	0.0510898	no	0.00170997	0.462711	0.932815	0.00120596	-0.462711	0.932815	none	none	none
ENSMUSG00000013646	Sh3bp5l	0.138753	0.000319647	no	0.147079	-1.31153	0.268591	0.260921	1.31153	0.268591	none	none	none
ENSMUSG00000013662	Atad1	0.162757	1.20557e-05	yes	0.0332517	0.108268	0.922209	0.0302363	-0.108268	0.922209	none	none	none
ENSMUSG00000013663	Pten	0.156731	2.87848e-05	yes	0.75095	-0.0954423	0.85809	0.693511	0.0954423	0.85809	none	up_Hepatocytes	none
ENSMUSG00000013698	Pea15a	0.075447	0.147607	no	0.00592421	-1.11865	0.55147	0.0160558	1.11865	0.55147	none	none	none
ENSMUSG00000013701	Timm23	0.16083	1.60487e-05	yes	0.727917	0.313052	0.742997	0.386653	-0.313052	0.742997	none	up_Hepatocytes	none
ENSMUSG00000013736	Trnt1	0.136328	0.000433441	no	0.0792842	-0.868844	0.356463	0.170857	0.868844	0.356463	none	up_Hepatocytes	none
ENSMUSG00000013787	Ehmt2	0.114385	0.00521252	no	0.354646	0.0696618	0.954629	0.302118	-0.0696618	0.954629	none	up_Hepatocytes	none
ENSMUSG00000013822	Elof1	0.087015	0.0630589	no	0.0452384	-0.22251	0.943903	0.0332786	0.22251	0.943903	none	none	none
ENSMUSG00000013833	Med16	0.0491734	0.629628	no	0.0143304	-0.0182065	0.994251	0.0208723	0.0182065	0.994251	none	none	none
ENSMUSG00000013846	St3gal1	0.118657	0.00331669	no	0.189143	0.0991518	0.905194	0.136616	-0.0991518	0.905194	none	up_Hepatocytes	none
ENSMUSG00000013858	Tmem259	0.201387	2.03424e-08	yes	2.89243	-0.425021	0.4283	2.44016	0.425021	0.4283	none	up_Hepatocytes	none
ENSMUSG00000013878	Rnf170	0.117805	0.00363292	no	0.0690935	0.562463	0.666953	0.0370764	-0.562463	0.666953	none	none	none
ENSMUSG00000013921	Clip3	0.0505609	0.594551	no	0.000205766	-3.33978	0.289806	0.00225025	3.33978	0.289806	none	none	none
ENSMUSG00000013973	Dedd	0.117232	0.00386457	no	0.689658	0.316645	0.685632	0.401435	-0.316645	0.685632	none	up_Hepatocytes	none
ENSMUSG00000013997	Nit1	0.171626	3.15329e-06	yes	1.40462	-0.287178	0.655317	1.25709	0.287178	0.655317	none	up_Hepatocytes	none
ENSMUSG00000014030	Pax5	0.0546854	0.494428	no	0.00679042	0.567029	0.854062	0.00518677	-0.567029	0.854062	none	none	Lymphocyte
ENSMUSG00000014039	Prdm15	0.180352	7.82299e-07	yes	0.148168	0.325309	0.828209	0.0663964	-0.325309	0.828209	none	up_Hepatocytes	none
ENSMUSG00000014074	Rnf168	0.135564	0.000474228	no	0.0152398	0.193838	0.923298	0.0123298	-0.193838	0.923298	none	up_Hepatocytes	none
ENSMUSG00000014075	Tctex1d2	0.0851172	0.0731047	no	0.0577879	0.0512687	0.987996	0.0252587	-0.0512687	0.987996	none	none	none
ENSMUSG00000014077	Chp1	0.128543	0.00109801	no	0.123165	-0.0271651	0.973145	0.126509	0.0271651	0.973145	none	up_Hepatocytes	none
ENSMUSG00000014164	Klhl3	0.149325	8.07601e-05	no	0.0270976	0.56436	0.751461	0.0132053	-0.56436	0.751461	none	up_Hepatocytes	none
ENSMUSG00000014177	Tvp23b	0.093168	0.0381214	no	0.0196161	0.245908	0.917258	0.015882	-0.245908	0.917258	none	up_Hepatocytes	none
ENSMUSG00000014195	Dnajc7	0.0823465	0.0901814	no	0.132988	0.157217	0.856495	0.105136	-0.157217	0.856495	none	none	Dendritic cell
ENSMUSG00000014198	Zfp385c	0.105364	0.0127741	no	0.00126865	-0.54628	0.890746	0.00216817	0.54628	0.890746	none	none	none
ENSMUSG00000014226	Cacybp	0.0960484	0.0298661	no	0.0352336	-0.304978	0.900994	0.0382658	0.304978	0.900994	none	up_Hepatocytes	none
ENSMUSG00000014232	Cluap1	0.0882633	0.0570272	no	0.0899735	0.986436	0.478767	0.0318247	-0.986436	0.478767	none	none	none
ENSMUSG00000014243	Zswim7	0.123322	0.00199759	no	0.0552555	0.346675	0.809148	0.0380597	-0.346675	0.809148	none	none	none
ENSMUSG00000014245	Pigl	0.0982498	0.0246149	no	0.042511	0.366414	0.653656	0.0335775	-0.366414	0.653656	none	up_Lymphocytes	none
ENSMUSG00000014294	Ndufa2	0.190089	1.52123e-07	yes	0.772299	-0.321744	0.641423	0.701247	0.321744	0.641423	none	up_Hepatocytes	none
ENSMUSG00000014301	Pam16	0.122959	0.00207875	no	0.264225	-0.245942	0.846195	0.270416	0.245942	0.846195	none	up_Hepatocytes	none
ENSMUSG00000014303	Glis2	0.119906	0.00290713	no	0.0329685	-0.349645	0.794794	0.0443271	0.349645	0.794794	none	none	none
ENSMUSG00000014313	Cox6c	0.179445	9.05376e-07	yes	6.61969	-0.321112	0.567181	5.39678	0.321112	0.567181	none	up_Hepatocytes	none
ENSMUSG00000014329	Bicc1	0.0785383	0.118817	no	1.19304	0.326942	0.452532	0.921923	-0.326942	0.452532	none	up_Lymphocytes	none
ENSMUSG00000014349	Ube2z	0.091169	0.0450614	no	0.0257003	1.05476	0.581516	0.00994875	-1.05476	0.581516	none	none	none
ENSMUSG00000014353	Tmem87b	0.152088	5.54271e-05	yes	0.988647	-0.503847	0.374417	1.04976	0.503847	0.374417	none	up_Hepatocytes	none
ENSMUSG00000014355	Anapc1	0.201598	1.95826e-08	yes	0.682139	-0.598632	0.193925	0.940881	0.598632	0.193925	none	up_Hepatocytes	none
ENSMUSG00000014361	Mertk	0.0432439	0.776407	no	0.106038	0.796204	0.358679	0.0492524	-0.796204	0.358679	none	up_Endothelial	none
ENSMUSG00000014402	Tsg101	0.112243	0.00650019	no	0.0993433	-0.180703	0.87596	0.105593	0.180703	0.87596	none	none	none
ENSMUSG00000014418	Hps5	0.121926	0.00232361	no	0.172732	0.0199548	0.985109	0.149953	-0.0199548	0.985109	none	none	none
ENSMUSG00000014426	Map3k4	0.130381	0.000884834	no	0.00861003	0.60097	0.734243	0.00543178	-0.60097	0.734243	none	none	none
ENSMUSG00000014444	Piezo1	0.0557734	0.469558	no	0.0156148	-0.32015	0.894253	0.0306859	0.32015	0.894253	none	none	none
ENSMUSG00000014453	Blk	0.0883392	0.056676	no	0.311135	0.137455	0.914598	0.250121	-0.137455	0.914598	none	up_Lymphocytes	none
ENSMUSG00000014470	Rnf166	0.152172	5.46585e-05	yes	0.0560231	-0.106106	0.958307	0.0515575	0.106106	0.958307	none	none	none
ENSMUSG00000014496	Ankrd28	0.182857	5.15753e-07	yes	0.628659	-0.28229	0.603911	0.653156	0.28229	0.603911	none	up_Hepatocytes	none
ENSMUSG00000014498	Ankrd52	0.0777539	0.125603	no	0.0269682	0.461462	0.788664	0.0165145	-0.461462	0.788664	none	none	none
ENSMUSG00000014503	Pkd2l2	0.139954	0.000275129	no	0.0353661	0.215456	0.8551	0.0274713	-0.215456	0.8551	none	up_Hepatocytes	none
ENSMUSG00000014504	Srp19	0.125249	0.00160723	no	0.0895447	-0.0221625	0.986963	0.0872216	0.0221625	0.986963	none	up_Hepatocytes	none
ENSMUSG00000014542	Clec4f	0.103108	0.0157723	no	0.011772	0.0337194	0.984481	0.0181919	-0.0337194	0.984481	none	up_Kupffer	Kupffer cell
ENSMUSG00000014543	Klra17	0.0625759	0.328641	no	0.0003446	-2.26032	0.56421	0.00192551	2.26032	0.56421	none	none	none
ENSMUSG00000014547	Wdfy2	0.0881663	0.0575822	no	0.0935983	-0.0583291	0.942011	0.0988389	0.0583291	0.942011	none	up_Lymphocytes	none
ENSMUSG00000014550	Rbsn	0.137766	0.000361176	no	0.199427	0.371629	0.831395	0.0883526	-0.371629	0.831395	none	none	none
ENSMUSG00000014551	Mrps25	0.126797	0.0013479	no	0.184166	-0.0272204	0.98513	0.129581	0.0272204	0.98513	none	none	none
ENSMUSG00000014554	Dguok	0.0974064	0.0265063	no	0.0329052	0.244688	0.875977	0.0269404	-0.244688	0.875977	none	none	none
ENSMUSG00000014592	Camta1	0.115385	0.00469393	no	0.134503	-0.0488974	0.957068	0.115962	0.0488974	0.957068	none	none	none
ENSMUSG00000014599	Csf1	0.0851215	0.0730584	no	0.00752079	-0.464066	0.869693	0.0111338	0.464066	0.869693	none	none	none
ENSMUSG00000014601	Strip1	0.08979	0.0505263	no	0.0485915	0.0687667	0.977372	0.0305331	-0.0687667	0.977372	none	up_Hepatocytes	none
ENSMUSG00000014602	Kif1a	0.103749	0.0148535	no	0.00019612	-4.01147	0.598231	0.00548918	4.01147	0.598231	none	none	none
ENSMUSG00000014606	Slc25a11	0.121896	0.00233895	no	0.534322	-0.273112	0.792465	0.880296	0.273112	0.792465	none	none	none
ENSMUSG00000014633	Cmc2	0.0729209	0.17464	no	0.0159799	0.628809	0.802845	0.00881123	-0.628809	0.802845	none	none	none
ENSMUSG00000014668	Chfr	0.107503	0.0103865	no	0.709607	0.250097	0.756493	0.447562	-0.250097	0.756493	none	up_Lymphocytes	none
ENSMUSG00000014725	Adam28	0.07799	0.123649	no	0.00457573	-1.7674	0.397771	0.0254214	1.7674	0.397771	none	none	none
ENSMUSG00000014748	Tex261	0.0822832	0.0905591	no	0.213964	0.351296	0.794855	0.235784	-0.351296	0.794855	none	none	none
ENSMUSG00000014763	Fam120b	0.15097	6.43404e-05	yes	0.364623	-0.229594	0.749553	0.337532	0.229594	0.749553	none	up_Hepatocytes	none
ENSMUSG00000014767	Tbp	0.0999494	0.0211361	no	0.394831	-0.103077	0.930098	0.397596	0.103077	0.930098	none	up_Hepatocytes	none
ENSMUSG00000014769	Psmb1	0.147052	0.000109566	no	0.0794562	0.287677	0.844819	0.0439136	-0.287677	0.844819	none	up_Hepatocytes	none
ENSMUSG00000014771	Pdcd2	0.0378332	0.890824	no	0.0246016	0.112849	0.963997	0.0214084	-0.112849	0.963997	none	none	none
ENSMUSG00000014776	Nol3	0.0774207	0.128689	no	0	-20.644	0.33795	0.00187257	20.644	0.33795	none	none	none
ENSMUSG00000014778	Fhod1	0.105508	0.0125982	no	0.0496808	-0.437632	0.811547	0.196485	0.437632	0.811547	none	up_Endothelial	none
ENSMUSG00000014791	Elmo3	0.155491	3.44777e-05	yes	0.136737	-1.06424	0.268591	0.367699	1.06424	0.268591	none	up_Hepatocytes	none
ENSMUSG00000014837	4931428F04Rik	0.0814693	0.0961929	no	0	-22.4793	0.172714	0.00814771	22.4793	0.172714	none	none	none
ENSMUSG00000014850	Msh3	0.206145	8.42149e-09	yes	0.35936	-0.718447	0.0887394	0.505358	0.718447	0.0887394	none	up_Hepatocytes	none
ENSMUSG00000014852	Adamts13	0.050135	0.605207	no	0.0111211	0.16085	0.960052	0.0116163	-0.16085	0.960052	none	up_Lymphocytes	none
ENSMUSG00000014856	Tmem208	0.154361	4.04319e-05	yes	0.0760321	-0.904607	0.227933	0.169869	0.904607	0.227933	none	none	none
ENSMUSG00000014859	E2f4	0.105242	0.0128985	no	0.0937581	0.219554	0.912544	0.0674086	-0.219554	0.912544	none	none	none
ENSMUSG00000014867	Surf4	0.124629	0.00171829	no	0.0970009	0.000934203	0.999279	0.0823232	-0.000934203	0.999279	none	up_Hepatocytes	none
ENSMUSG00000014873	Surf2	0.122609	0.00216213	no	0.179487	-0.0956821	0.94399	0.209437	0.0956821	0.94399	none	up_Hepatocytes	none
ENSMUSG00000014905	Dnajb9	0.0896171	0.0511342	no	0.226435	-0.0600979	0.969824	0.239919	0.0600979	0.969824	none	up_Hepatocytes	none
ENSMUSG00000014907	Naf1	0.0968961	0.0277367	no	0.0118552	1.53899	0.608458	0.00326487	-1.53899	0.608458	none	none	none
ENSMUSG00000014932	Yes1	0.145348	0.000137257	no	0.198583	0.00376582	0.996127	0.146006	-0.00376582	0.996127	none	up_Hepatocytes	none
ENSMUSG00000014956	Ppp1cb	0.122276	0.00223725	no	1.08096	0.291443	0.605807	0.705468	-0.291443	0.605807	none	up_Kupffer	none
ENSMUSG00000014959	Gorasp2	0.161125	1.53106e-05	yes	0.449031	0.0723182	0.928226	0.386153	-0.0723182	0.928226	none	up_Hepatocytes	none
ENSMUSG00000014980	Tsen15	0.0842907	0.0777615	no	0.216487	0.363796	0.836116	0.11941	-0.363796	0.836116	none	up_Hepatocytes	none
ENSMUSG00000015002	Efr3a	0.12341	0.00197305	no	0.142183	0.594879	0.498821	0.0734154	-0.594879	0.498821	none	up_Hepatocytes	none
ENSMUSG00000015013	Trappc2l	0.113183	0.00589298	no	0.0921444	0.193656	0.926731	0.0576455	-0.193656	0.926731	none	up_Hepatocytes	none
ENSMUSG00000015016	Acsf3	0.0866776	0.0647663	no	0.00328298	0.468641	0.836116	0.00251235	-0.468641	0.836116	none	none	none
ENSMUSG00000015023	Ddx19a	0.0782768	0.12119	no	0.0152111	0.380148	0.864718	0.0111716	-0.380148	0.864718	none	none	none
ENSMUSG00000015027	Galns	0.0777581	0.125558	no	3.85415	0.275482	0.767305	1.79425	-0.275482	0.767305	none	up_Lymphocytes	none
ENSMUSG00000015083	C8g	0.102029	0.01746	no	3.08027	-0.165905	0.794092	3.07202	0.165905	0.794092	none	up_Hepatocytes	none
ENSMUSG00000015087	Rabl6	0.142025	0.000210625	no	0.173926	-0.108167	0.921029	0.134035	0.108167	0.921029	none	up_Hepatocytes	none
ENSMUSG00000015090	Ptgds	0.0613023	0.352746	no	0.198859	0.958507	0.501762	0.0738866	-0.958507	0.501762	none	up_Hepatocytes	none
ENSMUSG00000015092	Edf1	0.129812	0.000946215	no	0.330193	-0.616748	0.484628	0.387388	0.616748	0.484628	none	up_Hepatocytes	none
ENSMUSG00000015094	Npdc1	0.123672	0.00192039	no	0.00831296	-2.8169	0.0483087	0.109567	2.8169	0.0483087	up_4n	none	none
ENSMUSG00000015095	Fbxw5	0.117641	0.00370925	no	0.509201	-0.503077	0.579003	0.677469	0.503077	0.579003	none	up_Hepatocytes	none
ENSMUSG00000015112	Slc25a13	0.148996	8.40723e-05	no	0.272799	0.155499	0.710498	0.229215	-0.155499	0.710498	none	up_Hepatocytes	none
ENSMUSG00000015120	Ube2i	0.150173	7.20348e-05	yes	2.78002	-0.271787	0.700058	2.12812	0.271787	0.700058	none	up_Hepatocytes	none
ENSMUSG00000015126	Tsr3	0.142211	0.000206554	no	0.13534	-0.908436	0.600666	0.152308	0.908436	0.600666	none	up_Hepatocytes	none
ENSMUSG00000015127	Unkl	0.16851	5.08254e-06	yes	0.0966221	-0.107604	0.932422	0.100495	0.107604	0.932422	none	none	none
ENSMUSG00000015133	Lrrk1	0.0856444	0.0700771	no	0.0350075	0.122545	0.925234	0.0297369	-0.122545	0.925234	none	none	none
ENSMUSG00000015134	Aldh1a3	0.0687711	0.22804	no	0.00182559	-1.37795	0.506733	0.00505669	1.37795	0.506733	none	none	none
ENSMUSG00000015143	Actn1	0.109489	0.00855012	no	0.0140527	-0.0247923	0.986104	0.0142587	0.0247923	0.986104	none	none	none
ENSMUSG00000015149	Sirt2	0.0944922	0.0341386	no	0.117609	-0.325028	0.75824	0.186544	0.325028	0.75824	none	none	none
ENSMUSG00000015165	Hnrnpl	0.13774	0.000364014	no	0.909652	0.0766116	0.939932	0.653085	-0.0766116	0.939932	none	up_Hepatocytes	none
ENSMUSG00000015176	Nolc1	0.130297	0.000895707	no	0.338816	-0.260581	0.849063	0.359815	0.260581	0.849063	none	up_Hepatocytes	none
ENSMUSG00000015189	Casd1	0.224751	2.17828e-10	yes	0.231706	-0.582503	0.45203	0.239218	0.582503	0.45203	none	up_Hepatocytes	none
ENSMUSG00000015202	Cnksr3	0.121938	0.0023208	no	0.0184335	0.0618896	0.973502	0.0150792	-0.0618896	0.973502	none	none	none
ENSMUSG00000015214	Mtmr1	0.161125	1.53106e-05	yes	0.102228	0.592258	0.565412	0.0517555	-0.592258	0.565412	none	up_Hepatocytes	none
ENSMUSG00000015217	Hmgb3	0.0885459	0.0557566	no	0.0175373	-1.07278	0.6428	0.0393586	1.07278	0.6428	none	up_Hepatocytes	none
ENSMUSG00000015222	Map2	0.0898111	0.0504005	no	0.0828364	0.337266	0.854062	0.043303	-0.337266	0.854062	none	none	none
ENSMUSG00000015224	Cyp2j9	0.12872	0.00107971	no	0.133994	-0.0397686	0.968717	0.119911	0.0397686	0.968717	none	up_Hepatocytes	none
ENSMUSG00000015243	Abca1	0.166161	7.27611e-06	yes	1.48231	-0.197324	0.697703	1.33483	0.197324	0.697703	none	up_Hepatocytes	none
ENSMUSG00000015247	Nipsnap3b	0.0964111	0.0289246	no	0.984732	-0.267168	0.885543	0.318115	0.267168	0.885543	none	up_Hepatocytes	none
ENSMUSG00000015289	Lage3	0.103395	0.0153547	no	0.20584	0.239657	0.90498	0.0946012	-0.239657	0.90498	none	up_Hepatocytes	none
ENSMUSG00000015290	Ubl4a	0.103395	0.0153547	no	0.41553	0.262184	0.886682	0.371269	-0.262184	0.886682	none	up_Hepatocytes	none
ENSMUSG00000015291	Gdi1	0.186682	2.72581e-07	yes	3.7036	-0.487458	0.397771	3.05337	0.487458	0.397771	none	up_Hepatocytes	none
ENSMUSG00000015305	Sash1	0.12163	0.00240535	no	0.0372512	-0.258504	0.747478	0.0454856	0.258504	0.747478	none	up_Kupffer	none
ENSMUSG00000015314	Slamf6	0.0654184	0.279157	no	0.00349965	0.929923	0.752187	0.00187078	-0.929923	0.752187	none	none	none
ENSMUSG00000015335	Zdhhc12	0.0911353	0.045246	no	0.0444978	-1.02367	0.507489	0.12472	1.02367	0.507489	none	none	none
ENSMUSG00000015337	Endog	0.056385	0.455378	no	0.148679	0.250113	0.90498	0.0620894	-0.250113	0.90498	none	up_Hepatocytes	none
ENSMUSG00000015340	Cybb	0.0515435	0.570198	no	0.062123	0.293601	0.914573	0.029313	-0.293601	0.914573	none	up_Kupffer	Hepatobiliary
ENSMUSG00000015341	Golga7	0.159763	1.87433e-05	yes	0.0956589	-0.644094	0.38748	0.138279	0.644094	0.38748	none	up_Hepatocytes	none
ENSMUSG00000015342	Xk	0.128441	0.00111496	no	0.00365057	-0.511568	0.870495	0.004561	0.511568	0.870495	none	none	none
ENSMUSG00000015354	Pcolce2	0.0728998	0.175057	no	0.0668244	0.444389	0.467963	0.0482933	-0.444389	0.467963	none	up_Kupffer	none
ENSMUSG00000015355	Cd48	0.0791329	0.114052	no	0.00473607	-0.697241	0.835503	0.0230615	0.697241	0.835503	none	none	none
ENSMUSG00000015357	Clpx	0.178235	1.10354e-06	yes	0.507505	-0.489599	0.148033	0.604863	0.489599	0.148033	none	up_Hepatocytes	none
ENSMUSG00000015363	Trabd	0.133498	0.000610555	no	3.17986	-0.467594	0.488326	2.04662	0.467594	0.488326	none	up_Hepatocytes	none
ENSMUSG00000015365	Mov10l1	0.0685434	0.231171	no	0.00366152	0.181311	0.973502	0.00356718	-0.181311	0.973502	none	none	none
ENSMUSG00000015377	Dennd6b	0.102307	0.0170292	no	0.0241689	0.118894	0.955832	0.018307	-0.118894	0.955832	none	up_Hepatocytes	none
ENSMUSG00000015405	Ace2	0.092101	0.0416889	no	0.00491412	0.481861	0.937791	0.00321826	-0.481861	0.937791	none	none	Hepatobiliary
ENSMUSG00000015451	C4a	0.0735577	0.167442	no	2.73095	0.392978	0.475335	1.72613	-0.392978	0.475335	none	up_Hepatocytes	none
ENSMUSG00000015461	Atf6b	0.0991734	0.0226671	no	0.0703806	-1.19381	0.442967	0.326305	1.19381	0.442967	none	none	none
ENSMUSG00000015467	Egfl8	0.0873397	0.0613708	no	0.27191	0.254342	0.911002	0.299945	-0.254342	0.911002	none	none	none
ENSMUSG00000015468	Notch4	0.106022	0.0119718	no	0.0120199	-1.44854	0.56861	0.134718	1.44854	0.56861	none	none	none
ENSMUSG00000015474	Ppt2	0.123246	0.00201397	no	0.249512	-0.510326	0.664558	0.319983	0.510326	0.664558	none	none	none
ENSMUSG00000015478	Rnf5	0.116085	0.00437004	no	0.0717893	-0.538191	0.753022	0.094168	0.538191	0.753022	none	up_Hepatocytes	none
ENSMUSG00000015488	Cacfd1	0.106166	0.0118083	no	0.0864178	-0.606954	0.663008	0.109528	0.606954	0.663008	none	up_Hepatocytes	none
ENSMUSG00000015501	Hivep2	0.0858468	0.0689936	no	0.127748	0.331753	0.262565	0.100045	-0.331753	0.262565	none	up_Lymphocytes	none
ENSMUSG00000015522	Arnt	0.133721	0.00059362	no	3.57781	0.0501459	0.951181	1.80385	-0.0501459	0.951181	none	up_Hepatocytes	none
ENSMUSG00000015533	Itga2	0.08389	0.0802934	no	0.0346152	3.07524	0.6428	0.0016629	-3.07524	0.6428	none	none	none
ENSMUSG00000015536	Mocs2	0.167012	6.39855e-06	yes	0.350245	0.00144933	0.998181	0.301396	-0.00144933	0.998181	none	up_Hepatocytes	none
ENSMUSG00000015542	Nat9	0.109409	0.00863019	no	0.146185	0.360368	0.857513	0.0605822	-0.360368	0.857513	none	up_Hepatocytes	none
ENSMUSG00000015568	Lpl	0.101054	0.0190665	no	0.87238	0.742022	0.369274	0.526731	-0.742022	0.369274	none	up_Lymphocytes	Kupffer cell
ENSMUSG00000015575	Atp6v0e	0.104491	0.0138863	no	0.0162694	-0.318215	0.856804	0.0234973	0.318215	0.856804	none	none	none
ENSMUSG00000015597	Zfp318	0.211817	2.85813e-09	yes	0.332346	-1.0368	0.037809	0.573711	1.0368	0.037809	up_4n	up_Hepatocytes	none
ENSMUSG00000015599	Ttbk1	0.116852	0.00403137	no	0.0189366	-0.819153	0.609258	0.0355615	0.819153	0.609258	none	up_Hepatocytes	none
ENSMUSG00000015605	Srf	0.111117	0.00727544	no	0.00571219	-1.80008	0.206213	0.0241264	1.80008	0.206213	none	none	none
ENSMUSG00000015619	Gata3	0.135767	0.000463564	no	0.112802	-0.0508593	0.968717	0.112621	0.0508593	0.968717	none	none	none
ENSMUSG00000015647	Lama5	0.106229	0.0117404	no	0.0196605	0.312676	0.871312	0.0177707	-0.312676	0.871312	none	none	none
ENSMUSG00000015653	Steap2	0.0565452	0.452108	no	0.0146099	2.36509	0.564129	0.002734	-2.36509	0.564129	none	none	none
ENSMUSG00000015656	Hspa8	0.144712	0.000149131	no	0.311317	-0.270793	0.6428	0.356532	0.270793	0.6428	none	up_Hepatocytes	none
ENSMUSG00000015659	Serac1	0.0928011	0.0393432	no	0.0213615	0.41347	0.837442	0.0143474	-0.41347	0.837442	none	up_Hepatocytes	none
ENSMUSG00000015668	Pdzd11	0.0976805	0.0258884	no	0.0171586	-1.91437	0.230014	0.0544911	1.91437	0.230014	none	up_Hepatocytes	none
ENSMUSG00000015671	Psma2	0.0957785	0.0305376	no	0.0209759	0.710032	0.586535	0.0117795	-0.710032	0.586535	none	up_Hepatocytes	none
ENSMUSG00000015672	Mrpl32	0.111758	0.00681832	no	0.121395	0.104423	0.95517	0.088904	-0.104423	0.95517	none	none	none
ENSMUSG00000015697	Setdb1	0.0726974	0.177313	no	2.3331	0.221439	0.746714	1.43294	-0.221439	0.746714	none	up_Hepatocytes	none
ENSMUSG00000015709	Arnt2	0.079795	0.108703	no	0.00337127	-1.44258	0.577649	0.0139585	1.44258	0.577649	none	none	none
ENSMUSG00000015711	Prune1	0.134506	0.000539814	no	0.0678792	-0.713773	0.495763	0.128292	0.713773	0.495763	none	up_Hepatocytes	none
ENSMUSG00000015714	Cers2	0.211197	3.20392e-09	yes	2.03892	-0.624288	0.0356339	3.05693	0.624288	0.0356339	up_4n	up_Hepatocytes	none
ENSMUSG00000015733	Capza2	0.0991312	0.0226929	no	0.0682153	-0.804467	0.450018	0.145615	0.804467	0.450018	none	none	none
ENSMUSG00000015745	Plekho1	0.0461328	0.706044	no	0.173541	1.31042	0.47003	0.0721423	-1.31042	0.47003	none	up_Kupffer	none
ENSMUSG00000015747	Vps45	0.137947	0.000354553	no	0.738056	-0.516209	0.586035	0.662824	0.516209	0.586035	none	up_Hepatocytes	none
ENSMUSG00000015748	Prpf3	0.169842	4.15677e-06	yes	0.0825408	-0.869087	0.321732	0.15369	0.869087	0.321732	none	none	none
ENSMUSG00000015749	Anp32e	0.0893936	0.0520946	no	0.441297	0.373129	0.814846	0.281126	-0.373129	0.814846	none	none	none
ENSMUSG00000015750	Aph1a	0.126881	0.00133467	no	0.112967	-0.0451954	0.974493	0.100615	0.0451954	0.974493	none	up_Hepatocytes	none
ENSMUSG00000015755	Tab2	0.215237	1.46955e-09	yes	0.279901	-0.608954	0.198852	0.398369	0.608954	0.198852	none	up_Hepatocytes	none
ENSMUSG00000015757	Ppil4	0.181284	6.71799e-07	yes	0.403112	0.0739981	0.941921	0.326228	-0.0739981	0.941921	none	up_Hepatocytes	none
ENSMUSG00000015759	Cnih1	0.0956478	0.0308507	no	0.0290559	-0.395633	0.788664	0.048649	0.395633	0.788664	none	none	none
ENSMUSG00000015766	Eps8	0.0829791	0.0860395	no	0.101538	0.167202	0.935697	0.0902665	-0.167202	0.935697	none	none	none
ENSMUSG00000015776	Med22	0.105727	0.0123259	no	0.0239713	-0.567563	0.792056	0.0397192	0.567563	0.792056	none	none	none
ENSMUSG00000015787	Abo	0.099515	0.0219666	no	0.016398	-0.45106	0.848483	0.0177925	0.45106	0.848483	none	none	none
ENSMUSG00000015790	Surf1	0.110214	0.00794533	no	0.273332	-0.244333	0.888931	0.211019	0.244333	0.888931	none	none	none
ENSMUSG00000015804	Med28	0.125021	0.00164997	no	0.151356	-0.164806	0.922487	0.153196	0.164806	0.922487	none	up_Hepatocytes	none
ENSMUSG00000015806	Qdpr	0.141806	0.000216955	no	0.249776	-0.756298	0.0498377	0.353551	0.756298	0.0498377	up_4n	up_Hepatocytes	none
ENSMUSG00000015812	Gnrh1	0.108915	0.00905616	no	0.0605393	0.0508503	0.986089	0.0338026	-0.0508503	0.986089	none	up_Hepatocytes	none
ENSMUSG00000015829	Tnr	0.136758	0.000410618	no	0.0609301	-0.25409	0.884235	0.0845685	0.25409	0.884235	none	none	none
ENSMUSG00000015837	Sqstm1	0.179171	9.42674e-07	yes	3.06995	-0.24286	0.631427	2.63496	0.24286	0.631427	none	up_Hepatocytes	none
ENSMUSG00000015839	Nfe2l2	0.148764	8.69122e-05	no	1.13125	0.031495	0.966156	0.720597	-0.031495	0.966156	none	none	none
ENSMUSG00000015843	Rxrg	0.115018	0.0048863	no	0.0186009	0.160485	0.953102	0.0149988	-0.160485	0.953102	none	up_Hepatocytes	Hepatocyte
ENSMUSG00000015846	Rxra	0.186197	2.943e-07	yes	0.411008	-0.516015	0.218078	0.544296	0.516015	0.218078	none	up_Hepatocytes	Hepatocyte
ENSMUSG00000015850	Adamtsl4	0.0620234	0.339059	no	0.0150036	0.677092	0.9058	0.00680902	-0.677092	0.9058	none	none	none
ENSMUSG00000015854	Cd5l	0.118927	0.00323023	no	0.00803277	-0.169584	0.942038	0.0171488	0.169584	0.942038	none	up_Kupffer	Kupffer cell
ENSMUSG00000015869	Prpsap1	0.124401	0.00176692	no	1.37377	0.0970643	0.903938	0.786258	-0.0970643	0.903938	none	up_Hepatocytes	none
ENSMUSG00000015879	Fam184b	0.10116	0.0189352	no	0.00340292	-0.616392	0.835873	0.00565317	0.616392	0.835873	none	none	none
ENSMUSG00000015880	Ncapg	0.0852353	0.0724165	no	0.0254513	-0.629716	0.749303	0.0435331	0.629716	0.749303	none	none	none
ENSMUSG00000015882	Lcorl	0.190385	1.43963e-07	yes	0.0336552	0.15606	0.865686	0.0282736	-0.15606	0.865686	none	up_Hepatocytes	none
ENSMUSG00000015889	Lta4h	0.121917	0.00232922	no	0.613803	1.03029	0.328918	0.103873	-1.03029	0.328918	none	up_Hepatocytes	none
ENSMUSG00000015890	Amdhd1	0.0585779	0.407573	no	0.61023	0.25521	0.478767	0.467904	-0.25521	0.478767	none	up_Hepatocytes	none
ENSMUSG00000015932	Dstn	0.0929614	0.0387983	no	0.656292	0.356401	0.279663	0.472508	-0.356401	0.279663	none	up_Lymphocytes	none
ENSMUSG00000015937	H2afy	0.190802	1.34449e-07	yes	0.060022	-0.285914	0.765936	0.0697792	0.285914	0.765936	none	up_Hepatocytes	Dendritic cell
ENSMUSG00000015942	Gtf2ird2	0.0537913	0.515783	no	0.217716	1.10734	0.289929	0.0636837	-1.10734	0.289929	none	none	none
ENSMUSG00000015943	Bola1	0.0840418	0.0794046	no	0.016483	0.251451	0.94102	0.0121413	-0.251451	0.94102	none	none	none
ENSMUSG00000015944	Gatsl2	0.0943699	0.0344315	no	1.22042	0.15831	0.851428	0.771499	-0.15831	0.851428	none	up_Lymphocytes	none
ENSMUSG00000015961	Adss	0.113959	0.00544667	no	0.0580269	0.610207	0.659064	0.0275218	-0.610207	0.659064	none	up_Hepatocytes	none
ENSMUSG00000015962	1700016C15Rik	0.128235	0.0011407	no	0.0272928	1.32174	0.48734	0.00816951	-1.32174	0.48734	none	none	none
ENSMUSG00000015966	Il17rb	0.0686657	0.229255	no	0.467604	1.14411	0.304213	0.240493	-1.14411	0.304213	none	up_Hepatocytes	none
ENSMUSG00000015968	Cacna1d	0.117961	0.00357323	no	0.0366936	0.817471	0.193572	0.018982	-0.817471	0.193572	none	none	none
ENSMUSG00000015970	Chdh	0.14216	0.000207352	no	0.253645	0.297548	0.616786	0.17758	-0.297548	0.616786	none	up_Hepatocytes	none
ENSMUSG00000015971	Actr8	0.0614752	0.349297	no	0.288226	0.383544	0.66556	0.235254	-0.383544	0.66556	none	up_Hepatocytes	none
ENSMUSG00000015981	Stk32c	0.104808	0.0134472	no	0.000784509	-0.827919	0.854771	0.00146708	0.827919	0.854771	none	none	none
ENSMUSG00000015994	Fnta	0.0959303	0.0301078	no	0.486956	0.64077	0.514167	0.234495	-0.64077	0.514167	none	up_Hepatocytes	none
ENSMUSG00000016018	Skiv2l2	0.118796	0.0032689	no	1.02626	0.214101	0.653166	0.727046	-0.214101	0.653166	none	up_Lymphocytes	none
ENSMUSG00000016024	Lbp	0.15097	6.43404e-05	yes	0.185145	0.230211	0.848651	0.120343	-0.230211	0.848651	none	up_Hepatocytes	none
ENSMUSG00000016028	Celsr1	0.0734101	0.169137	no	1.9685	-0.126089	0.888572	1.9803	0.126089	0.888572	none	up_Hepatocytes	none
ENSMUSG00000016087	Fli1	0.0692434	0.221186	no	0.00794082	1.68609	0.603674	0.0024817	-1.68609	0.603674	none	up_Endothelial	none
ENSMUSG00000016128	Stard13	0.145159	0.000140133	no	1.25065	-0.0328241	0.944529	1.16482	0.0328241	0.944529	none	up_Hepatocytes	none
ENSMUSG00000016150	Tenm1	0.140448	0.000258688	no	0.0255924	0.160109	0.866805	0.0222097	-0.160109	0.866805	none	none	none
ENSMUSG00000016181	Diexf	0.100059	0.0208727	no	0.303647	-0.0980806	0.946316	0.241366	0.0980806	0.946316	none	up_Hepatocytes	none
ENSMUSG00000016194	Hsd11b1	0.162179	1.3172e-05	yes	0.522583	-0.1857	0.805937	0.485052	0.1857	0.805937	none	up_Hepatocytes	Hepatocyte
ENSMUSG00000016200	Syt14	0.0603408	0.371471	no	0.00223643	3.35757	0.730814	0.000174601	-3.35757	0.730814	none	none	none
ENSMUSG00000016206	H2-M3	0.0823971	0.0898282	no	0.00245525	-1.43306	0.735529	0.0140391	1.43306	0.735529	none	none	none
ENSMUSG00000016239	Lonrf3	0.0772984	0.129876	no	0.967872	0.0926787	0.91603	0.689438	-0.0926787	0.91603	none	up_Lymphocytes	none
ENSMUSG00000016252	Atp5e	0.159265	2.0142e-05	yes	0.438394	-0.151198	0.849002	0.470436	0.151198	0.849002	none	up_Hepatocytes	none
ENSMUSG00000016253	Nelfcd	0.130238	0.000899969	no	0.313833	-0.84268	0.251535	1.29004	0.84268	0.251535	none	none	none
ENSMUSG00000016256	Ctsz	0.140815	0.000246068	no	0.128977	0.205551	0.859733	0.125144	-0.205551	0.859733	none	none	none
ENSMUSG00000016257	Prelid3b	0.101193	0.0188241	no	0.0410128	0.118013	0.959298	0.0327595	-0.118013	0.959298	none	none	none
ENSMUSG00000016308	Ube2a	0.128454	0.00111035	no	0.232309	-0.749977	0.516121	0.242172	0.749977	0.516121	none	up_Hepatocytes	none
ENSMUSG00000016319	Slc25a5	0.118501	0.00338124	no	1.13593	0.225237	0.81372	0.82545	-0.225237	0.81372	none	up_Hepatocytes	none
ENSMUSG00000016327	Atp1b4	0.099903	0.021186	no	0.00709295	0.554539	0.542993	0.00474325	-0.554539	0.542993	none	none	none
ENSMUSG00000016344	Ppdpf	0.124178	0.00181495	no	0.65682	-0.618845	0.516166	0.930384	0.618845	0.516166	none	up_Hepatocytes	none
ENSMUSG00000016346	Kcnq2	0.0571778	0.437931	no	0.0222666	0.81802	0.846195	0.0118317	-0.81802	0.846195	none	none	none
ENSMUSG00000016356	Col20a1	0.128796	0.00107004	no	0.0821895	-0.476242	0.820639	0.0720238	0.476242	0.820639	none	none	none
ENSMUSG00000016382	Pls3	0.217299	9.77232e-10	yes	1.05101	-0.563943	0.164257	1.39829	0.563943	0.164257	none	up_Hepatocytes	none
ENSMUSG00000016386	Mpped2	0.0548161	0.49135	no	0.0634576	0.445111	0.483206	0.0433484	-0.445111	0.483206	none	up_Lymphocytes	none
ENSMUSG00000016409	Nkap	0.119906	0.00290713	no	0.118685	-0.440031	0.756493	0.124419	0.440031	0.756493	none	none	none
ENSMUSG00000016427	Ndufa1	0.106136	0.0118771	no	0.446985	0.0208214	0.983144	0.373359	-0.0208214	0.983144	none	up_Hepatocytes	none
ENSMUSG00000016458	Wt1	0.094332	0.0346058	no	0.0659936	-0.280798	0.936644	0.0391365	0.280798	0.936644	none	none	Hepatobiliary
ENSMUSG00000016477	E2f3	0.120563	0.00270439	no	0.0153259	0.525793	0.70751	0.0100624	-0.525793	0.70751	none	up_Hepatocytes	none
ENSMUSG00000016481	Cr1l	0.127476	0.00124224	no	0.399358	-0.156772	0.891466	0.330205	0.156772	0.891466	none	up_Hepatocytes	none
ENSMUSG00000016487	Ppfibp1	0.16048	1.68626e-05	yes	0.456593	0.120503	0.880035	0.320918	-0.120503	0.880035	none	up_Hepatocytes	none
ENSMUSG00000016493	Cd46	0.179365	9.19801e-07	yes	0.0129434	-0.85407	0.30684	0.0252406	0.85407	0.30684	none	none	none
ENSMUSG00000016495	Plgrkt	0.0915655	0.0436787	no	0.102524	-0.616987	0.603911	0.129172	0.616987	0.603911	none	none	none
ENSMUSG00000016498	Pdcd1lg2	0.0747596	0.154511	no	0.00397674	4.37686	0.523475	0.000161437	-4.37686	0.523475	none	none	none
ENSMUSG00000016503	Gtf3a	0.124886	0.00167588	no	0.0756417	-0.232945	0.91028	0.061335	0.232945	0.91028	none	up_Hepatocytes	none
ENSMUSG00000016510	Mtif3	0.125304	0.00159778	no	0.141771	-0.21853	0.887901	0.128176	0.21853	0.887901	none	up_Hepatocytes	none
ENSMUSG00000016520	Lnx2	0.1455	0.000134135	no	3.44846	-0.00350029	0.996062	1.8626	0.00350029	0.996062	none	up_Hepatocytes	none
ENSMUSG00000016528	Mapkapk2	0.135843	0.000458674	no	0.125608	0.38012	0.719199	0.0758197	-0.38012	0.719199	none	up_Hepatocytes	none
ENSMUSG00000016534	Lamp2	0.20978	4.19608e-09	yes	1.60429	-0.520999	0.030109	1.77585	0.520999	0.030109	up_4n	up_Hepatocytes	none
ENSMUSG00000016541	Atxn10	0.129386	0.000994675	no	0.0230034	0.150328	0.854561	0.0219632	-0.150328	0.854561	none	up_Hepatocytes	none
ENSMUSG00000016554	Eif3d	0.116005	0.00440901	no	0.107376	-0.18467	0.90965	0.112688	0.18467	0.90965	none	none	none
ENSMUSG00000016559	H3f3b	0.129719	0.0009605	no	2.91575	-0.0608889	0.943065	2.44298	0.0608889	0.943065	none	none	none
ENSMUSG00000016619	Nup50	0.12974	0.000954253	no	0.0459968	-0.407615	0.880786	0.0276401	0.407615	0.880786	none	up_Hepatocytes	none
ENSMUSG00000016624	Phf21b	0.0470816	0.682119	no	0.0238021	-0.119469	0.971867	0.0366439	0.119469	0.971867	none	none	none
ENSMUSG00000016626	Nlrp14	0.0676619	0.243916	no	0.0016628	-2.83193	0.565482	0.063233	2.83193	0.565482	none	none	none
ENSMUSG00000016637	Ift27	0.0854841	0.070998	no	0.218554	1.2698	0.751461	0.0663544	-1.2698	0.751461	none	none	none
ENSMUSG00000016664	Pacsin2	0.13583	0.000460867	no	0.0614704	0.212536	0.848651	0.042184	-0.212536	0.848651	none	up_Hepatocytes	none
ENSMUSG00000016756	Cmah	0.153395	4.6002e-05	yes	0.882861	0.207969	0.51579	0.698405	-0.207969	0.51579	none	up_Hepatocytes	none
ENSMUSG00000016757	Ttll12	0.033114	0.958375	no	0.00977148	-0.080739	0.978955	0.0136024	0.080739	0.978955	none	none	none
ENSMUSG00000016758	Bik	0.120981	0.00258683	no	0.508712	0.0233921	0.982241	0.533651	-0.0233921	0.982241	none	up_Hepatocytes	none
ENSMUSG00000016763	Scube1	0.121639	0.00239907	no	0.522247	-0.550789	0.638773	0.446746	0.550789	0.638773	none	none	none
ENSMUSG00000016831	Tox4	0.175898	1.60043e-06	yes	1.00006	-0.66538	0.22701	1.2249	0.66538	0.22701	none	up_Hepatocytes	none
ENSMUSG00000016833	Mrps18c	0.130558	0.000869696	no	0.835102	-0.588257	0.565412	1.13949	0.588257	0.565412	none	up_Hepatocytes	Hepatocyte
ENSMUSG00000016918	Sulf1	0.0620867	0.337862	no	0.0185146	-0.223247	0.927233	0.0177919	0.223247	0.927233	none	none	none
ENSMUSG00000016921	Srsf6	0.234712	2.66395e-11	yes	2.26419	-0.588316	0.0465905	2.45523	0.588316	0.0465905	up_4n	up_Hepatocytes	none
ENSMUSG00000016933	Plcg1	0.201746	1.90137e-08	yes	0.983756	-0.586683	0.140821	1.38945	0.586683	0.140821	none	up_Hepatocytes	none
ENSMUSG00000016940	Kctd2	0.126822	0.00134023	no	0.673795	-0.271207	0.838889	0.419698	0.271207	0.838889	none	up_Hepatocytes	none
ENSMUSG00000016942	Tmprss6	0.133009	0.000646948	no	0.213607	-0.0157456	0.981839	0.178681	0.0157456	0.981839	none	up_Hepatocytes	none
ENSMUSG00000016946	Kctd5	0.0546095	0.496164	no	0.00800213	-0.135238	0.956952	0.00872532	0.135238	0.956952	none	none	none
ENSMUSG00000016984	Etaa1	0.0555331	0.474734	no	0.00834113	-0.782302	0.721635	0.0151932	0.782302	0.721635	none	up_Hepatocytes	none
ENSMUSG00000017002	Slpi	0.0627193	0.326034	no	0.00120142	1.71793	0.737176	0.000347363	-1.71793	0.737176	none	none	Neutrophil
ENSMUSG00000017009	Sdc4	0.168518	5.06219e-06	yes	0.255771	-0.0299023	0.963675	0.239449	0.0299023	0.963675	none	up_Hepatocytes	none
ENSMUSG00000017057	Il13ra1	0.159421	1.9605e-05	yes	0.0197222	-0.405467	0.719665	0.0248274	0.405467	0.719665	none	none	none
ENSMUSG00000017119	Nbr1	0.162622	1.22712e-05	yes	1.55741	-0.0336452	0.956693	1.37629	0.0336452	0.956693	none	up_Hepatocytes	none
ENSMUSG00000017132	Cyth1	0.060404	0.370286	no	0.154765	0.49089	0.518069	0.0902517	-0.49089	0.518069	none	none	none
ENSMUSG00000017144	Rnd3	0.109076	0.00889513	no	0.0910452	0.138652	0.94111	0.0685464	-0.138652	0.94111	none	up_Hepatocytes	Hepatocyte
ENSMUSG00000017146	Brca1	0.0579875	0.420359	no	0.0220134	-0.209667	0.914573	0.025434	0.209667	0.914573	none	none	none
ENSMUSG00000017167	Cntnap1	0.0984227	0.0241753	no	0.00639788	0.750929	0.846195	0.00328098	-0.750929	0.846195	none	none	none
ENSMUSG00000017176	Nt5c3b	0.0811488	0.0984699	no	0.0191909	2.00785	0.560454	0.00351385	-2.00785	0.560454	none	none	none
ENSMUSG00000017188	Coa3	0.144868	0.000145574	no	0.321434	-1.47056	0.0867872	0.85198	1.47056	0.0867872	none	up_Hepatocytes	none
ENSMUSG00000017195	Zpbp2	0.114254	0.00527368	no	0.158606	-0.28325	0.94399	0.0999645	0.28325	0.94399	none	none	none
ENSMUSG00000017204	Gsdma	0.0674511	0.247052	no	0.0588281	4.01515	0.600407	0.00107345	-4.01515	0.600407	none	none	none
ENSMUSG00000017210	Med24	0.138871	0.000315829	no	0.0218564	0.0753548	0.971867	0.0181036	-0.0753548	0.971867	none	up_Hepatocytes	none
ENSMUSG00000017221	Psmd3	0.132186	0.000716218	no	0.191114	-0.848332	0.402922	0.287099	0.848332	0.402922	none	up_Hepatocytes	none
ENSMUSG00000017264	Exosc10	0.191148	1.26524e-07	yes	0.0453134	-1.12091	0.166081	0.104346	1.12091	0.166081	none	up_Hepatocytes	none
ENSMUSG00000017286	Glod4	0.12271	0.0021299	no	1.54288	-0.188137	0.784285	1.63131	0.188137	0.784285	none	none	none
ENSMUSG00000017288	Vps53	0.120791	0.00263138	no	3.137	-0.167418	0.809183	3.31784	0.167418	0.809183	none	none	none
ENSMUSG00000017291	Taok1	0.161058	1.54445e-05	yes	0.0224892	-0.506158	0.280273	0.0322375	0.506158	0.280273	none	none	none
ENSMUSG00000017299	Dnttip1	0.100105	0.020829	no	0.0847711	0.106274	0.942038	0.0845874	-0.106274	0.942038	none	up_Hepatocytes	none
ENSMUSG00000017307	Acot8	0.173693	2.27538e-06	yes	0.27046	-0.240654	0.80378	0.296301	0.240654	0.80378	none	none	none
ENSMUSG00000017309	Cd300lg	0.0641532	0.300614	no	0.0225269	0.62476	0.907206	0.00736865	-0.62476	0.907206	none	none	none
ENSMUSG00000017344	Vtn	0.110286	0.00788889	no	3.38673	0.119584	0.819456	2.36653	-0.119584	0.819456	none	up_Hepatocytes	none
ENSMUSG00000017376	Nlk	0.124473	0.00175245	no	0.0525368	0.198293	0.805937	0.040861	-0.198293	0.805937	none	none	none
ENSMUSG00000017386	Traf4	0.101025	0.0191657	no	0.068385	0.420885	0.869336	0.0227465	-0.420885	0.869336	none	up_Hepatocytes	none
ENSMUSG00000017400	Stac2	0.114242	0.00529158	no	0.129457	0.41697	0.895668	0.0441617	-0.41697	0.895668	none	none	none
ENSMUSG00000017404	Rpl19	0.106697	0.0112525	no	0.643009	-0.0356362	0.977008	0.544336	0.0356362	0.977008	none	up_Hepatocytes	none
ENSMUSG00000017405	Nek8	0.102927	0.016078	no	0.157034	-0.585292	0.790554	0.115676	0.585292	0.790554	none	none	none
ENSMUSG00000017412	Cacnb4	0.103441	0.015327	no	9.76945	0.238217	0.757696	5.26515	-0.238217	0.757696	none	none	none
ENSMUSG00000017417	Plxdc1	0.110598	0.00766679	no	0.0461522	0.655965	0.782539	0.0183913	-0.655965	0.782539	none	none	none
ENSMUSG00000017418	Arl5b	0.147984	9.64824e-05	no	0.0892665	0.0412558	0.980443	0.0698132	-0.0412558	0.980443	none	up_Hepatocytes	none
ENSMUSG00000017421	Zfp207	0.19919	3.0282e-08	yes	0.323731	-0.00713655	0.989679	0.291803	0.00713655	0.989679	none	up_Hepatocytes	none
ENSMUSG00000017428	Psmd11	0.176118	1.54244e-06	yes	0.349134	0.149793	0.833463	0.261442	-0.149793	0.833463	none	up_Hepatocytes	none
ENSMUSG00000017446	C1qtnf1	0.0684717	0.232188	no	0.00943818	-1.31871	0.728466	0.0811786	1.31871	0.728466	none	none	none
ENSMUSG00000017453	Pipox	0.164111	9.8486e-06	yes	1.4352	-0.269143	0.575384	1.52002	0.269143	0.575384	none	up_Hepatocytes	none
ENSMUSG00000017466	Timp2	0.108215	0.00968559	no	0.000273592	-0.564805	0.894388	0.000428935	0.564805	0.894388	none	none	none
ENSMUSG00000017478	Zc3h18	0.122343	0.00222226	no	0.532743	0.238306	0.782539	0.342353	-0.238306	0.782539	none	none	none
ENSMUSG00000017485	Top2b	0.151328	6.12083e-05	yes	1.0897	-0.0573052	0.929782	0.859496	0.0573052	0.929782	none	none	none
ENSMUSG00000017491	Rarb	0.0354841	0.928874	no	0.00550064	0.209952	0.897818	0.00477949	-0.209952	0.897818	none	none	none
ENSMUSG00000017493	Igfbp4	0.126763	0.00134812	no	1.18332	0.00474894	0.992369	1.00993	-0.00474894	0.992369	none	up_Hepatocytes	Endothelial cell
ENSMUSG00000017548	Suz12	0.166869	6.54177e-06	yes	0.158138	-0.298889	0.682554	0.206132	0.298889	0.682554	none	none	none
ENSMUSG00000017550	Atad5	0.145791	0.000128909	no	0.389174	0.19883	0.695636	0.311591	-0.19883	0.695636	none	none	none
ENSMUSG00000017561	Crlf3	0.116738	0.00406918	no	0.0241984	-0.234696	0.855585	0.0272215	0.234696	0.855585	none	none	none
ENSMUSG00000017615	Tnfaip1	0.138457	0.000332679	no	0.0296747	-0.0958795	0.960044	0.0284148	0.0958795	0.960044	none	none	none
ENSMUSG00000017631	Abr	0.112483	0.00632217	no	0.223559	0.113275	0.953102	0.114421	-0.113275	0.953102	none	up_Kupffer	none
ENSMUSG00000017639	Rab11fip4	0.0810687	0.0991113	no	0.0256008	1.12199	0.52564	0.0101792	-1.12199	0.52564	none	none	none
ENSMUSG00000017652	Cd40	0.0752235	0.149819	no	0.00210627	0.918873	0.794117	0.00108291	-0.918873	0.794117	none	none	none
ENSMUSG00000017664	Slc35c2	0.105946	0.0120616	no	0.0428749	-0.321893	0.856029	0.0611529	0.321893	0.856029	none	none	none
ENSMUSG00000017670	Elmo2	0.091207	0.0449817	no	0.019264	0.117777	0.966745	0.014381	-0.117777	0.966745	none	none	none
ENSMUSG00000017677	Wsb1	0.109919	0.00818789	no	0.417072	0.0899853	0.900063	0.36463	-0.0899853	0.900063	none	up_Hepatocytes	none
ENSMUSG00000017679	Ttpal	0.114946	0.00492318	no	0.128251	-0.268279	0.883902	0.109534	0.268279	0.883902	none	none	none
ENSMUSG00000017686	Rhot1	0.141173	0.000234921	no	1.67022	-0.0883246	0.879108	1.38424	0.0883246	0.879108	none	up_Hepatocytes	none
ENSMUSG00000017688	Hnf4g	0.0748904	0.153243	no	0.0855222	0.519358	0.456707	0.0520221	-0.519358	0.456707	none	up_Lymphocytes	none
ENSMUSG00000017692	Rhbdl3	0.0499578	0.609884	no	0.0154881	0.0350321	0.991984	0.018172	-0.0350321	0.991984	none	none	none
ENSMUSG00000017707	Serinc3	0.118316	0.0034402	no	0.111562	-0.0854432	0.942574	0.119297	0.0854432	0.942574	none	up_Endothelial	none
ENSMUSG00000017713	Tha1	0.0981992	0.0246779	no	0.125516	0.696038	0.75405	0.0824699	-0.696038	0.75405	none	none	none
ENSMUSG00000017715	Pgs1	0.155563	3.41343e-05	yes	0.0745606	-0.42342	0.715237	0.0832127	0.42342	0.715237	none	up_Hepatocytes	none
ENSMUSG00000017716	Birc5	0.107507	0.0103768	no	0.0267465	0.411914	0.894253	0.0222325	-0.411914	0.894253	none	none	none
ENSMUSG00000017718	Afmid	0.193438	8.45474e-08	yes	0.428412	-0.753043	0.0838087	0.52773	0.753043	0.0838087	none	up_Hepatocytes	none
ENSMUSG00000017721	Pigt	0.0886808	0.0551851	no	0.0256214	-0.700126	0.720161	0.0628683	0.700126	0.720161	none	none	none
ENSMUSG00000017723	Wfdc2	0.0549637	0.487889	no	0.0441262	1.98558	0.6468	0.0104978	-1.98558	0.6468	none	none	none
ENSMUSG00000017734	Dbndd2	0.111614	0.00691931	no	0.0230752	-0.128413	0.9712	0.029817	0.128413	0.9712	none	none	none
ENSMUSG00000017740	Slc12a5	0.12015	0.00282225	no	0.073276	0.264257	0.924804	0.04071	-0.264257	0.924804	none	none	none
ENSMUSG00000017747	Ghdc	0.129938	0.000935082	no	0.0465029	-0.944328	0.624658	0.146893	0.944328	0.624658	none	none	none
ENSMUSG00000017754	Pltp	0.137243	0.000387256	no	0.0139448	-1.29404	0.272718	0.0373191	1.29404	0.272718	none	up_Kupffer	Kupffer cell
ENSMUSG00000017756	Slc12a7	0.218235	8.05167e-10	yes	4.32298	-0.594845	0.0483087	4.60973	0.594845	0.0483087	up_4n	up_Hepatocytes	none
ENSMUSG00000017760	Ctsa	0.146348	0.000120105	no	2.11822	-0.723436	0.198852	2.5458	0.723436	0.198852	none	up_Kupffer	none
ENSMUSG00000017764	Zswim1	0.0725962	0.178587	no	0.0538269	0.878005	0.776501	0.023406	-0.878005	0.776501	none	up_Hepatocytes	none
ENSMUSG00000017765	Slc12a4	0.120003	0.00287028	no	0.276559	0.655853	0.718802	0.101363	-0.655853	0.718802	none	none	none
ENSMUSG00000017774	Myo1c	0.11048	0.0077517	no	0.0774192	-0.148323	0.936644	0.133713	0.148323	0.936644	none	up_Lymphocytes	none
ENSMUSG00000017776	Crk	0.0862728	0.0667427	no	0.217197	0.220023	0.729723	0.167719	-0.220023	0.729723	none	up_Lymphocytes	none
ENSMUSG00000017778	Cox7c	0.0946356	0.0337186	no	0.649886	0.212495	0.719418	0.618506	-0.212495	0.719418	none	up_Hepatocytes	none
ENSMUSG00000017781	Pitpna	0.0702345	0.207775	no	0.260009	0.0153162	0.987357	0.209086	-0.0153162	0.987357	none	up_Kupffer	none
ENSMUSG00000017801	Mlx	0.141005	0.000241119	no	0.110568	-0.938975	0.326957	0.204011	0.938975	0.326957	none	up_Hepatocytes	none
ENSMUSG00000017802	Retreg3	0.0769484	0.133059	no	0.0204242	-0.155447	0.918945	0.0246709	0.155447	0.918945	none	none	none
ENSMUSG00000017830	Dhx58	0.0874663	0.060832	no	1.2073	-0.0202222	0.98522	1.07498	0.0202222	0.98522	none	up_Lymphocytes	none
ENSMUSG00000017831	Rab5a	0.160202	1.75168e-05	yes	0.01891	-0.402382	0.739932	0.024673	0.402382	0.739932	none	none	none
ENSMUSG00000017837	Nkiras2	0.0882296	0.0572954	no	0.0117748	-0.0168548	0.994761	0.0129375	0.0168548	0.994761	none	none	none
ENSMUSG00000017843	Ppp2r5c	0.140148	0.000268751	no	0.0170322	-0.310112	0.750064	0.0199507	0.310112	0.750064	none	none	none
ENSMUSG00000017858	Ift52	0.136897	0.000403893	no	0.615102	0.3308	0.64389	0.410157	-0.3308	0.64389	none	up_Lymphocytes	none
ENSMUSG00000017861	Mybl2	0.117025	0.00394635	no	0.0243886	-0.00136754	0.999279	0.0233827	0.00136754	0.999279	none	none	none
ENSMUSG00000017868	Sgk2	0.195783	5.57921e-08	yes	0.576332	-0.0354466	0.966156	0.375261	0.0354466	0.966156	none	up_Hepatocytes	none
ENSMUSG00000017897	Eya2	0.0507675	0.589422	no	0.107717	0.325872	0.872316	0.079708	-0.325872	0.872316	none	none	none
ENSMUSG00000017929	B4galt5	0.0843623	0.0773369	no	0.632252	0.506956	0.385145	0.349988	-0.506956	0.385145	none	up_Hepatocytes	none
ENSMUSG00000017943	Gdap1l1	0.0975329	0.0262236	no	0	-21.8613	0.581843	0.00767548	21.8613	0.581843	none	none	none
ENSMUSG00000017950	Hnf4a	0.106098	0.0118867	no	1.49283	0.247408	0.494639	1.04879	-0.247408	0.494639	none	up_Hepatocytes	Hepatobiliary
ENSMUSG00000017969	Ptgis	0.0839617	0.0798614	no	0.0200809	-0.1076	0.959481	0.022608	0.1076	0.959481	none	none	none
ENSMUSG00000017978	Cadps2	0.180596	7.46802e-07	yes	0.300821	0.452942	0.0096459	0.213678	-0.452942	0.0096459	none	up_Lymphocytes	none
ENSMUSG00000017999	Ddx27	0.107794	0.0100886	no	0.600728	0.217613	0.870495	0.419183	-0.217613	0.870495	none	up_Hepatocytes	none
ENSMUSG00000018001	Cyth3	0.0914642	0.0439523	no	0.00615782	0.415377	0.847221	0.00462661	-0.415377	0.847221	none	none	none
ENSMUSG00000018008	Cyth4	0.05792	0.421779	no	0.00125194	1.2313	0.756493	0.000513572	-1.2313	0.756493	none	none	none
ENSMUSG00000018040	Rrp7a	0.128538	0.00109815	no	0.116822	-0.652838	0.710301	0.0846431	0.652838	0.710301	none	none	none
ENSMUSG00000018042	Cyb5r3	0.0895833	0.051388	no	0.0681983	-0.0643137	0.965517	0.0708645	0.0643137	0.965517	none	up_Hepatocytes	none
ENSMUSG00000018068	Ints2	0.11716	0.00389454	no	1.82608	0.171008	0.83393	1.18414	-0.171008	0.83393	none	up_Hepatocytes	none
ENSMUSG00000018076	Med13l	0.0732498	0.171088	no	1.21082	0.438771	0.239743	0.86163	-0.438771	0.239743	none	up_Lymphocytes	none
ENSMUSG00000018102	Hist1h2bc	0.177231	1.29902e-06	yes	0.147689	-0.0889482	0.930571	0.135189	0.0889482	0.930571	none	up_Hepatocytes	none
ENSMUSG00000018126	Baiap2l2	0.0748861	0.153316	no	0.00553389	-0.665732	0.830716	0.00949711	0.665732	0.830716	none	none	none
ENSMUSG00000018143	Mafk	0.10439	0.0139836	no	0.0125552	-1.81002	0.105221	0.0628821	1.81002	0.105221	none	none	none
ENSMUSG00000018160	Med1	0.0749705	0.152338	no	0.158728	0.166315	0.746714	0.135141	-0.166315	0.746714	none	up_Lymphocytes	none
ENSMUSG00000018166	Erbb3	0.117797	0.00364145	no	0.170828	0.0102805	0.988137	0.169907	-0.0102805	0.988137	none	up_Hepatocytes	Hepatobiliary
ENSMUSG00000018167	Stard3	0.123537	0.0019502	no	0.0629172	-2.06559	0.00523936	0.226121	2.06559	0.00523936	up_4n	none	none
ENSMUSG00000018168	Ikzf3	0.031735	0.971246	no	0.00250029	0.194119	0.97075	0.00237628	-0.194119	0.97075	none	none	none
ENSMUSG00000018171	Vmp1	0.101484	0.0183343	no	1.67815	0.187476	0.628296	1.14828	-0.187476	0.628296	none	up_Lymphocytes	none
ENSMUSG00000018189	Uchl5	0.144939	0.000144204	no	0.0773371	-0.130965	0.949028	0.0512551	0.130965	0.949028	none	none	none
ENSMUSG00000018196	Glrx2	0.172971	2.55623e-06	yes	0.556932	-0.362227	0.690531	0.950185	0.362227	0.690531	none	none	none
ENSMUSG00000018199	Trove2	0.0851004	0.073212	no	0.0512826	0.457447	0.840433	0.0324013	-0.457447	0.840433	none	none	none
ENSMUSG00000018209	Stk4	0.101126	0.0189425	no	0.0247218	0.249924	0.894909	0.0165654	-0.249924	0.894909	none	up_Hepatocytes	none
ENSMUSG00000018217	Pmp22	0.0662955	0.265052	no	0.000138599	-0.945705	0.800334	0.000269091	0.945705	0.800334	none	none	none
ENSMUSG00000018239	Zcchc10	0.137745	0.000363782	no	0.0726323	-0.667699	0.755193	0.0721012	0.667699	0.755193	none	none	none
ENSMUSG00000018263	Tbx5	0.112323	0.00644214	no	0.00223075	-1.84173	0.712054	0.0215056	1.84173	0.712054	none	none	none
ENSMUSG00000018286	Psmb6	0.158409	2.27834e-05	yes	0.663548	-0.639662	0.407973	1.14201	0.639662	0.407973	none	up_Hepatocytes	none
ENSMUSG00000018287	Spag7	0.101539	0.018246	no	0.0888535	0.204179	0.90889	0.082468	-0.204179	0.90889	none	none	none
ENSMUSG00000018293	Pfn1	0.115747	0.00451441	no	0.1616	-0.00180126	0.999208	0.11208	0.00180126	0.999208	none	none	none
ENSMUSG00000018322	Tomm34	0.125257	0.00160271	no	0.102869	0.121665	0.935318	0.0723514	-0.121665	0.935318	none	up_Hepatocytes	none
ENSMUSG00000018326	Ywhab	0.123562	0.00193708	no	0.0363613	-0.187359	0.911547	0.0437546	0.187359	0.911547	none	none	none
ENSMUSG00000018334	Ksr1	0.117097	0.00391625	no	0.0708072	0.290455	0.920845	0.0507126	-0.290455	0.920845	none	up_Endothelial	none
ENSMUSG00000018340	Anxa6	0.145631	0.000132284	no	0.0221878	-0.274412	0.801844	0.0270471	0.274412	0.801844	none	up_Hepatocytes	none
ENSMUSG00000018341	Il12rb2	0.081697	0.0946644	no	0.0376102	0.309422	0.801844	0.0291968	-0.309422	0.801844	none	up_Lymphocytes	none
ENSMUSG00000018347	Zkscan6	0.119345	0.00309036	no	0.00870705	-0.994459	0.651652	0.0213681	0.994459	0.651652	none	up_Hepatocytes	none
ENSMUSG00000018362	Kpna2	0.104597	0.0137158	no	0.166914	-0.0782274	0.961742	0.130891	0.0782274	0.961742	none	none	none
ENSMUSG00000018363	Smurf2	0.0888411	0.054447	no	0.80954	0.217712	0.619387	0.618627	-0.217712	0.619387	none	up_Lymphocytes	none
ENSMUSG00000018372	Cep95	0.154504	3.9631e-05	yes	0.958686	-0.0468091	0.963915	0.634625	0.0468091	0.963915	none	none	none
ENSMUSG00000018377	Vezf1	0.0982414	0.0246265	no	0.0300898	-0.366375	0.801844	0.0408985	0.366375	0.801844	none	none	none
ENSMUSG00000018378	Cuedc1	0.0928559	0.0392219	no	0.0291489	-0.561684	0.633583	0.0640367	0.561684	0.633583	none	up_Lymphocytes	none
ENSMUSG00000018379	Srsf1	0.201881	1.85955e-08	yes	0.913007	-0.532203	0.297566	0.963105	0.532203	0.297566	none	up_Hepatocytes	none
ENSMUSG00000018381	Abi3	0.0873693	0.0613169	no	0.00347397	0.542049	0.914573	0.0026474	-0.542049	0.914573	none	up_Kupffer	none
ENSMUSG00000018387	Shroom1	0.180647	7.45599e-07	yes	8.75678	-0.205295	0.761662	6.71621	0.205295	0.761662	none	up_Hepatocytes	none
ENSMUSG00000018395	Kif3a	0.056541	0.452123	no	0.042309	0.140522	0.97637	0.024327	-0.140522	0.97637	none	none	none
ENSMUSG00000018398	2008-09-01	0.0746626	0.155677	no	0.000744409	-2.40564	0.609024	0.00629892	2.40564	0.609024	none	up_Endothelial	none
ENSMUSG00000018401	Mtmr4	0.158051	2.39772e-05	yes	0.294482	-0.476806	0.559178	0.317778	0.476806	0.559178	none	up_Hepatocytes	none
ENSMUSG00000018405	Mrm1	0.103724	0.0149288	no	0.065303	0.928582	0.717393	0.0314289	-0.928582	0.717393	none	none	none
ENSMUSG00000018411	Mapt	0.0955128	0.0312064	no	0.199719	0.213119	0.914573	0.230203	-0.213119	0.914573	none	none	none
ENSMUSG00000018412	Kansl1	0.131592	0.000766604	no	0.242411	0.0332517	0.944004	0.223186	-0.0332517	0.944004	none	none	none
ENSMUSG00000018415	Gid4	0.119931	0.00289307	no	0.1287	0.445129	0.568814	0.0808683	-0.445129	0.568814	none	up_Lymphocytes	none
ENSMUSG00000018417	Myo1b	0.102695	0.0163997	no	0.23469	0.191526	0.678036	0.192599	-0.191526	0.678036	none	none	none
ENSMUSG00000018425	Dhx40	0.164524	9.30642e-06	yes	0.202783	-0.0634783	0.951181	0.224761	0.0634783	0.951181	none	none	none
ENSMUSG00000018427	Ypel2	0.169231	4.53806e-06	yes	0.0911664	0.13196	0.841208	0.0764613	-0.13196	0.841208	none	none	none
ENSMUSG00000018428	Akap1	0.176611	1.42647e-06	yes	0.877932	-0.0504506	0.940667	0.754838	0.0504506	0.940667	none	up_Hepatocytes	none
ENSMUSG00000018433	Nol11	0.138343	0.000336161	no	0.383902	-0.152818	0.876161	0.328208	0.152818	0.876161	none	up_Lymphocytes	none
ENSMUSG00000018442	Derl2	0.109295	0.00870644	no	0.600163	0.116614	0.879108	0.4722	-0.116614	0.879108	none	up_Hepatocytes	none
ENSMUSG00000018446	C1qbp	0.12524	0.00161008	no	0.0517773	-0.768279	0.540859	0.145581	0.768279	0.540859	none	none	none
ENSMUSG00000018449	Rpain	0.117565	0.0037388	no	0.444224	0.119049	0.922209	0.341835	-0.119049	0.922209	none	up_Hepatocytes	none
ENSMUSG00000018459	Slc13a3	0.0996162	0.0217485	no	0.0050162	-1.15967	0.66556	0.0204981	1.15967	0.66556	none	up_Hepatocytes	none
ENSMUSG00000018474	Chd3	0.156237	3.08781e-05	yes	6.01232	-0.25027	0.550247	4.88462	0.25027	0.550247	none	up_Hepatocytes	none
ENSMUSG00000018476	Kdm6b	0.166646	6.76938e-06	yes	0.498577	-0.625857	0.290245	0.727413	0.625857	0.290245	none	up_Hepatocytes	none
ENSMUSG00000018479	1700125H20Rik	0.0351046	0.93426	no	0.0459387	0.21535	0.966752	0.0230676	-0.21535	0.966752	none	none	none
ENSMUSG00000018481	Appbp2	0.112255	0.00648264	no	0.0313175	-0.328251	0.694766	0.0409626	0.328251	0.694766	none	none	none
ENSMUSG00000018501	Ncor1	0.168737	4.89604e-06	yes	0.197048	-0.110156	0.812479	0.205406	0.110156	0.812479	none	up_Hepatocytes	none
ENSMUSG00000018507	Trpv2	0.094623	0.0337706	no	0.00979979	0.331212	0.91893	0.00808868	-0.331212	0.91893	none	none	none
ENSMUSG00000018509	Cenpv	0.147613	0.000101722	no	0.205171	-0.152737	0.880209	0.181987	0.152737	0.880209	none	up_Hepatocytes	none
ENSMUSG00000018537	Pcgf2	0.096913	0.0276694	no	0.0398779	-0.228662	0.892703	0.0449477	0.228662	0.892703	none	up_Hepatocytes	none
ENSMUSG00000018541	Cwc25	0.112736	0.0061817	no	0.0327783	0.25546	0.913944	0.0249001	-0.25546	0.913944	none	none	none
ENSMUSG00000018547	Pip4k2b	0.1208	0.00262929	no	0.0674373	-0.429022	0.701603	0.0886917	0.429022	0.701603	none	none	none
ENSMUSG00000018548	Trim37	0.113529	0.00569675	no	0.0967795	0.249877	0.734243	0.0725985	-0.249877	0.734243	none	up_Lymphocytes	none
ENSMUSG00000018559	Ctdnep1	0.0961328	0.0296159	no	0.278315	0.353078	0.842563	0.105751	-0.353078	0.842563	none	up_Hepatocytes	none
ENSMUSG00000018565	Elp5	0.11121	0.00719181	no	0.850402	0.216684	0.887617	0.405333	-0.216684	0.887617	none	up_Hepatocytes	none
ENSMUSG00000018567	Gabarap	0.131507	0.000775498	no	0.63739	-0.313731	0.737176	0.942203	0.313731	0.737176	none	none	none
ENSMUSG00000018570	2810408A11Rik	0.0640224	0.302805	no	0.271984	1.86464	0.712522	0.014529	-1.86464	0.712522	none	none	none
ENSMUSG00000018572	Phf23	0.11934	0.00309124	no	0.0933537	-0.462532	0.802504	0.0922811	0.462532	0.802504	none	none	none
ENSMUSG00000018574	Acadvl	0.108059	0.00985467	no	1.08191	0.0114003	0.989679	0.836176	-0.0114003	0.989679	none	up_Hepatocytes	none
ENSMUSG00000018581	Dnah11	0.0619096	0.340955	no	0.0984823	0.252546	0.75185	0.0878779	-0.252546	0.75185	none	up_Lymphocytes	none
ENSMUSG00000018583	G3bp1	0.182072	5.88409e-07	yes	0.0579646	-0.296747	0.739932	0.0660604	0.296747	0.739932	none	none	none
ENSMUSG00000018585	Atox1	0.155643	3.37712e-05	yes	0.0903808	0.151817	0.888273	0.0701878	-0.151817	0.888273	none	up_Hepatocytes	none
ENSMUSG00000018589	Glra2	0.0829833	0.0859986	no	0.00118238	-0.39974	0.895621	0.00173587	0.39974	0.895621	none	none	none
ENSMUSG00000018593	Sparc	0.0752699	0.149173	no	0.021835	1.46594	0.558923	0.007388	-1.46594	0.558923	none	up_Endothelial	Endothelial cell
ENSMUSG00000018599	Mief2	0.173747	2.26133e-06	yes	0.303307	-0.480285	0.655959	0.31205	0.480285	0.655959	none	up_Hepatocytes	none
ENSMUSG00000018604	Tbx3	0.18362	4.55908e-07	yes	0.562181	-1.47214	0.000196609	1.24267	1.47214	0.000196609	up_4n	up_Hepatocytes	Hepatobiliary
ENSMUSG00000018620	Mmp20	0.118484	0.00338818	no	0.00117267	-2.73415	0.413627	0.013579	2.73415	0.413627	none	none	none
ENSMUSG00000018634	Crhr1	0.0450194	0.733515	no	0.0168111	-0.018493	0.992953	0.0176104	0.018493	0.992953	none	none	none
ENSMUSG00000018648	Dusp14	0.0944205	0.0343501	no	0.0126406	2.06311	0.782539	0.00150106	-2.06311	0.782539	none	none	none
ENSMUSG00000018651	Tada2a	0.135046	0.000507574	no	1.1589	-0.00374883	0.996172	0.760516	0.00374883	0.996172	none	up_Hepatocytes	none
ENSMUSG00000018654	Ikzf1	0.0409202	0.829447	no	0.00254298	0.123784	0.966752	0.00262278	-0.123784	0.966752	none	up_Kupffer	none
ENSMUSG00000018656	Tcaf3	0.0788883	0.115903	no	0.450661	-0.0176659	0.989274	0.366117	0.0176659	0.989274	none	none	none
ENSMUSG00000018659	Pnpo	0.170622	3.68446e-06	yes	0.342042	-0.14799	0.90498	0.239946	0.14799	0.90498	none	up_Hepatocytes	none
ENSMUSG00000018661	Cog1	0.121715	0.00237779	no	0.0769609	-0.64314	0.521592	0.120903	0.64314	0.521592	none	none	none
ENSMUSG00000018666	Cbx1	0.181064	6.96227e-07	yes	0.0363706	-0.548129	0.495745	0.0502693	0.548129	0.495745	none	none	none
ENSMUSG00000018669	Cdk5rap3	0.13688	0.00040478	no	0.0897353	-0.450689	0.726617	0.109089	0.450689	0.726617	none	up_Hepatocytes	none
ENSMUSG00000018672	Copz2	0.111129	0.00725209	no	0.00394012	-2.00605	0.251294	0.0219096	2.00605	0.251294	none	none	none
ENSMUSG00000018677	Slc25a39	0.0830508	0.085576	no	1.44414	0.397936	0.612511	1.06288	-0.397936	0.612511	none	up_Hepatocytes	none
ENSMUSG00000018678	Sp2	0.112913	0.00605089	no	0.0170191	0.313536	0.860083	0.0143214	-0.313536	0.860083	none	none	none
ENSMUSG00000018697	Aatf	0.0758308	0.143594	no	0.34337	0.214293	0.697748	0.277715	-0.214293	0.697748	none	up_Lymphocytes	none
ENSMUSG00000018707	Dync1h1	0.125746	0.00151883	no	1.5804	-0.147114	0.841506	1.27632	0.147114	0.841506	none	up_Hepatocytes	none
ENSMUSG00000018727	Cpsf4l	0.137239	0.000387329	no	0.0585387	-0.269807	0.864471	0.0604994	0.269807	0.864471	none	up_Hepatocytes	none
ENSMUSG00000018733	Pex12	0.0844846	0.0767022	no	0.983314	0.241733	0.897927	0.572226	-0.241733	0.897927	none	none	none
ENSMUSG00000018736	Ndel1	0.149397	7.99684e-05	no	0.118089	0.21005	0.788791	0.0911716	-0.21005	0.788791	none	up_Hepatocytes	none
ENSMUSG00000018740	Slc25a35	0.0926704	0.0397505	no	0.0239301	-0.0924208	0.972681	0.0234413	0.0924208	0.972681	none	none	none
ENSMUSG00000018750	Zbtb4	0.087656	0.0599528	no	0.0778235	-0.370673	0.779933	0.12068	0.370673	0.779933	none	none	none
ENSMUSG00000018752	Tnfsfm13	0.0935223	0.0369979	no	0.00574807	1.56124	0.575384	0.00177141	-1.56124	0.575384	none	none	none
ENSMUSG00000018761	Mpdu1	0.108397	0.00953439	no	0.312046	0.222174	0.891466	0.239238	-0.222174	0.891466	none	up_Hepatocytes	none
ENSMUSG00000018765	Fxr2	0.125097	0.0016364	no	2.05595	-0.215216	0.811767	1.98384	0.215216	0.811767	none	up_Hepatocytes	none
ENSMUSG00000018770	Atp5g3	0.183135	4.93965e-07	yes	1.25567	-0.405156	0.449552	1.20387	0.405156	0.449552	none	up_Hepatocytes	none
ENSMUSG00000018796	Acsl1	0.267244	1.94289e-14	yes	3.38452	-0.543805	0.0115866	3.67943	0.543805	0.0115866	up_4n	up_Hepatocytes	none
ENSMUSG00000018800	Abca5	0.0836032	0.0820408	no	0.00953397	-0.390637	0.854062	0.0160904	0.390637	0.854062	none	none	none
ENSMUSG00000018809	Smyd4	0.100768	0.0195711	no	0.180709	-0.428892	0.792056	0.198213	0.428892	0.792056	none	none	none
ENSMUSG00000018819	Lsp1	0.0639254	0.304433	no	0.0171185	3.13935	0.730216	0.000794109	-3.13935	0.730216	none	none	Dendritic cell
ENSMUSG00000018820	Zfyve27	0.120757	0.00264963	no	0.235076	0.1936	0.893748	0.152912	-0.1936	0.893748	none	none	none
ENSMUSG00000018821	Avpi1	0.0953694	0.0315951	no	0.0568808	-0.456981	0.850105	0.11644	0.456981	0.850105	none	up_Hepatocytes	none
ENSMUSG00000018830	Myh11	0.0869686	0.0632707	no	0.0176014	0.915962	0.841243	0.0103242	-0.915962	0.841243	none	none	none
ENSMUSG00000018841	Rad51d	0.115659	0.00456935	no	0.114012	0.337863	0.792255	0.0754592	-0.337863	0.792255	none	none	none
ENSMUSG00000018844	Fndc8	0.0580339	0.419402	no	0.00899028	-0.519872	0.808356	0.0185824	0.519872	0.808356	none	none	none
ENSMUSG00000018845	Unc45b	0.0876265	0.0599875	no	0.00400653	0.247978	0.942011	0.00422197	-0.247978	0.942011	none	none	none
ENSMUSG00000018846	Pank3	0.156802	2.84934e-05	yes	0.0415058	-0.380607	0.77962	0.0491665	0.380607	0.77962	none	none	none
ENSMUSG00000018848	Rars	0.129487	0.00098581	no	0.0380454	-0.497214	0.808111	0.0357642	0.497214	0.808111	none	up_Hepatocytes	none
ENSMUSG00000018849	Wwc1	0.135994	0.000449794	no	1.07913	-0.041151	0.94111	0.950191	0.041151	0.94111	none	up_Hepatocytes	Hepatobiliary
ENSMUSG00000018858	Mrpl58	0.10652	0.0114125	no	0.434218	-0.266325	0.910802	0.195583	0.266325	0.910802	none	up_Hepatocytes	none
ENSMUSG00000018861	Fdxr	0.0679192	0.240333	no	0.449657	0.894958	0.163855	0.169682	-0.894958	0.163855	none	up_Hepatocytes	none
ENSMUSG00000018882	Mrpl45	0.106073	0.0119404	no	0.239589	0.537054	0.669844	0.125469	-0.537054	0.669844	none	none	none
ENSMUSG00000018893	Mb	0.0582321	0.414892	no	0.0224805	-0.894626	0.785085	0.0539079	0.894626	0.785085	none	none	none
ENSMUSG00000018899	Irf1	0.147967	9.70073e-05	no	1.88755	-0.25123	0.774342	1.73884	0.25123	0.774342	none	up_Hepatocytes	none
ENSMUSG00000018900	Slc22a5	0.144492	0.000153666	no	0.118514	0.249403	0.800235	0.0976925	-0.249403	0.800235	none	none	none
ENSMUSG00000018909	Arrb1	0.117367	0.00381481	no	0.318381	1.01085	0.644476	0.0641186	-1.01085	0.644476	none	none	none
ENSMUSG00000018920	Cxcl16	0.0989077	0.023172	no	0.0078365	1.52757	0.655641	0.00230328	-1.52757	0.655641	none	none	none
ENSMUSG00000018921	Pelp1	0.0843877	0.0773111	no	0.0113677	-0.286876	0.90814	0.0163202	0.286876	0.90814	none	up_Hepatocytes	none
ENSMUSG00000018923	Med11	0.0992746	0.022402	no	0.064258	0.865947	0.828729	0.0295477	-0.865947	0.828729	none	none	none
ENSMUSG00000018927	Ccl6	0.0568615	0.444866	no	0.010177	2.42878	0.734054	0.00106375	-2.42878	0.734054	none	up_Kupffer	Kupffer cell
ENSMUSG00000018931	Natd1	0.118729	0.00329099	no	0.00513739	-0.424846	0.880035	0.00940725	0.424846	0.880035	none	none	none
ENSMUSG00000018932	Map2k3	0.0724232	0.18045	no	5.05633	0.023896	0.979238	3.70788	-0.023896	0.979238	none	up_Kupffer	none
ENSMUSG00000018965	Ywhah	0.0942266	0.0348584	no	0.0711485	0.265108	0.897912	0.0814593	-0.265108	0.897912	none	none	none
ENSMUSG00000018973	Hoxb1	0.112559	0.0062737	no	0.853698	-0.887388	0.125361	1.43015	0.887388	0.125361	none	up_Lymphocytes	none
ENSMUSG00000018974	Sart3	0.0914305	0.0441768	no	0.0867996	0.562913	0.697748	0.0504731	-0.562913	0.697748	none	up_Hepatocytes	none
ENSMUSG00000018983	E2f2	0.111138	0.00724367	no	0.0653838	-0.596192	0.721112	0.065541	0.596192	0.721112	none	up_Lymphocytes	none
ENSMUSG00000018995	Nars2	0.157157	2.70926e-05	yes	0.0738816	-0.308823	0.727202	0.0807983	0.308823	0.727202	none	up_Hepatocytes	none
ENSMUSG00000018999	Slc35b4	0.118008	0.00356204	no	0.0115759	-1.22436	0.383859	0.0349158	1.22436	0.383859	none	up_Hepatocytes	none
ENSMUSG00000019027	Dnah1	0.0587213	0.404544	no	0.00220276	-2.78076	0.558565	0.0906137	2.78076	0.558565	none	none	none
ENSMUSG00000019039	Dalrd3	0.144134	0.000161053	no	8.11052	-0.375589	0.603911	4.46568	0.375589	0.603911	none	up_Hepatocytes	none
ENSMUSG00000019054	Fis1	0.156908	2.8199e-05	yes	0.192558	-0.850078	0.312469	0.250772	0.850078	0.312469	none	up_Hepatocytes	none
ENSMUSG00000019055	Plod1	0.144054	0.000162605	no	0.087994	-0.964761	0.329818	0.135493	0.964761	0.329818	none	none	none
ENSMUSG00000019066	Rab3d	0.106655	0.0112689	no	0.0431171	-0.567236	0.795442	0.0884882	0.567236	0.795442	none	none	none
ENSMUSG00000019080	Mfsd3	0.131237	0.000799631	no	2.65338	-0.331731	0.830417	0.791788	0.331731	0.830417	none	up_Hepatocytes	none
ENSMUSG00000019082	Slc25a22	0.131727	0.00075457	no	3.51316	0.100444	0.892191	2.21766	-0.100444	0.892191	none	up_Hepatocytes	none
ENSMUSG00000019087	Atp6ap1	0.0967907	0.0279231	no	0.648623	-0.376634	0.749303	0.957887	0.376634	0.749303	none	none	none
ENSMUSG00000019088	Dnase1l1	0.0964111	0.0289246	no	0.0177479	-0.680107	0.76029	0.0275202	0.680107	0.76029	none	none	none
ENSMUSG00000019122	Ccl9	0.10372	0.014938	no	0.0425459	-1.45769	0.136072	0.174808	1.45769	0.136072	none	none	none
ENSMUSG00000019124	Scrn1	0.0830508	0.085576	no	0.0968073	0.247669	0.915199	0.0941669	-0.247669	0.915199	none	none	none
ENSMUSG00000019132	BC005537	0.106722	0.0112004	no	0.192111	0.01693	0.983836	0.190513	-0.01693	0.983836	none	up_Kupffer	none
ENSMUSG00000019139	Isyna1	0.0748693	0.153474	no	0.157031	0.795048	0.762035	0.0633924	-0.795048	0.762035	none	none	none
ENSMUSG00000019143	Hars2	0.0947242	0.0334056	no	2.35884	0.471736	0.602024	0.810304	-0.471736	0.602024	none	up_Hepatocytes	none
ENSMUSG00000019146	Cacng2	0.0932608	0.0378795	no	8.69784e-05	-4.47897	0.606571	0.00275819	4.47897	0.606571	none	none	none
ENSMUSG00000019158	Tmem160	0.0505609	0.594551	no	0.108748	0.629119	0.789727	0.0502942	-0.629119	0.789727	none	none	none
ENSMUSG00000019173	Rab5c	0.14146	0.000226409	no	0.0224628	0.339492	0.840433	0.0149952	-0.339492	0.840433	none	none	none
ENSMUSG00000019178	Styxl1	0.0413504	0.820016	no	0.0254395	0.896491	0.874728	0.00565209	-0.896491	0.874728	none	none	none
ENSMUSG00000019179	Mdh2	0.146209	0.00012222	no	0.0748457	-0.448787	0.634545	0.128209	0.448787	0.634545	none	up_Hepatocytes	none
ENSMUSG00000019188	H13	0.160404	1.70745e-05	yes	0.298762	-0.272503	0.679999	0.364337	0.272503	0.679999	none	up_Hepatocytes	Lymphocyte
ENSMUSG00000019189	Rnf145	0.104378	0.0140124	no	0.20916	-0.11778	0.940667	0.23035	0.11778	0.940667	none	up_Kupffer	none
ENSMUSG00000019210	Atp6v1e1	0.118986	0.00321172	no	0.0550145	-0.46619	0.636374	0.0789782	0.46619	0.636374	none	up_Hepatocytes	none
ENSMUSG00000019214	Chtf18	0.0952977	0.0317913	no	0.0909693	-0.0603374	0.985221	0.133476	0.0603374	0.985221	none	none	none
ENSMUSG00000019232	Etnppl	0.116182	0.00431286	no	1.68866	1.07485	0.00502838	0.578404	-1.07485	0.00502838	up_2n	up_Hepatocytes	none
ENSMUSG00000019235	Rps6kl1	0.105837	0.0122139	no	0.106372	-0.676591	0.773832	0.0720702	0.676591	0.773832	none	up_Hepatocytes	none
ENSMUSG00000019254	Ppp1r12c	0.137483	0.000374089	no	0.0381365	-0.176776	0.913022	0.0358957	0.176776	0.913022	none	none	none
ENSMUSG00000019256	Ahr	0.137677	0.000366667	no	0.183273	-0.168071	0.842563	0.197114	0.168071	0.842563	none	up_Hepatocytes	Hepatocyte
ENSMUSG00000019261	Map1s	0.114326	0.00523437	no	0.0243599	0.315279	0.92293	0.0412204	-0.315279	0.92293	none	none	none
ENSMUSG00000019278	Dpep1	0.090043	0.0493939	no	0.119887	-0.268423	0.913944	0.159239	0.268423	0.913944	none	none	none
ENSMUSG00000019295	Tmem129	0.132899	0.00065774	no	0.952645	-0.354875	0.834709	0.957869	0.354875	0.834709	none	none	none
ENSMUSG00000019297	Nop9	0.171339	3.29826e-06	yes	0.474277	-0.574378	0.287007	0.596985	0.574378	0.287007	none	up_Hepatocytes	none
ENSMUSG00000019302	Atp6v0a1	0.113841	0.00550326	no	1.19058	-0.206765	0.794117	1.30956	0.206765	0.794117	none	none	none
ENSMUSG00000019303	Psmc3ip	0.134059	0.000571573	no	0.0257099	-0.638084	0.696213	0.0331757	0.638084	0.696213	none	up_Hepatocytes	none
ENSMUSG00000019312	Grb7	0.173769	2.24294e-06	yes	1.13719	-0.398004	0.492307	1.3072	0.398004	0.492307	none	up_Hepatocytes	none
ENSMUSG00000019320	Noxo1	0.056929	0.443404	no	0.00980113	0.743273	0.878881	0.00600302	-0.743273	0.878881	none	none	none
ENSMUSG00000019326	Aoc3	0.0818278	0.0937018	no	0.00498646	-1.24956	0.458042	0.0164357	1.24956	0.458042	none	up_Lymphocytes	none
ENSMUSG00000019338	Zfp687	0.117278	0.00385356	no	0.0208386	-0.72767	0.614904	0.047928	0.72767	0.614904	none	none	none
ENSMUSG00000019362	D8Ertd738e	0.0932228	0.0379886	no	0.270341	0.287857	0.819456	0.161744	-0.287857	0.819456	none	up_Hepatocytes	none
ENSMUSG00000019368	Sec14l4	0.17298	2.54832e-06	yes	0.573979	-0.0438805	0.960068	0.542378	0.0438805	0.960068	none	up_Hepatocytes	none
ENSMUSG00000019370	Calm3	0.0940705	0.0353738	no	0.00275519	-0.3283	0.916927	0.00327146	0.3283	0.916927	none	none	none
ENSMUSG00000019373	Cops3	0.148419	9.08382e-05	no	0.457154	0.103952	0.920254	0.339701	-0.103952	0.920254	none	up_Hepatocytes	none
ENSMUSG00000019428	Fkbp8	0.226101	1.64999e-10	yes	1.78369	-0.488188	0.301698	1.78889	0.488188	0.301698	none	up_Hepatocytes	none
ENSMUSG00000019432	Ddx39b	0.171002	3.45389e-06	yes	0.15221	-0.0856655	0.913944	0.13913	0.0856655	0.913944	none	up_Hepatocytes	none
ENSMUSG00000019433	Gipc1	0.091945	0.0422772	no	0.00574624	0.303479	0.928226	0.00564474	-0.303479	0.928226	none	none	none
ENSMUSG00000019437	Tlcd1	0.183911	4.34563e-07	yes	1.15304	-0.777537	0.0378272	1.97315	0.777537	0.0378272	up_4n	up_Hepatocytes	none
ENSMUSG00000019461	Plscr3	0.0829411	0.0861243	no	0.112513	0.304791	0.884093	0.0546542	-0.304791	0.884093	none	up_Hepatocytes	none
ENSMUSG00000019464	Ptger1	0.150304	7.06961e-05	yes	0.0422404	-1.15381	0.488978	0.0787411	1.15381	0.488978	none	none	none
ENSMUSG00000019470	Xab2	0.150038	7.32759e-05	yes	0.249852	0.285975	0.827959	0.110218	-0.285975	0.827959	none	up_Hepatocytes	none
ENSMUSG00000019471	Cdc37	0.145133	0.000141249	no	0.160533	-0.482618	0.721546	0.211303	0.482618	0.721546	none	none	none
ENSMUSG00000019478	Rab4a	0.0942223	0.0348833	no	0.0626661	-0.0127239	0.992824	0.0646646	0.0127239	0.992824	none	up_Hepatocytes	none
ENSMUSG00000019487	Trip10	0.0917468	0.0429351	no	0.0995354	-0.112116	0.961494	0.0882391	0.112116	0.961494	none	none	none
ENSMUSG00000019494	Cops6	0.113099	0.00595616	no	0.0778752	-0.662173	0.638656	0.129857	0.662173	0.638656	none	none	none
ENSMUSG00000019505	Ubb	0.143134	0.000183335	no	0.44931	-0.27109	0.780416	0.381905	0.27109	0.780416	none	up_Hepatocytes	none
ENSMUSG00000019518	Ap4m1	0.0512567	0.577317	no	0.180807	-0.0991255	0.956146	0.139254	0.0991255	0.956146	none	up_Hepatocytes	none
ENSMUSG00000019528	Gyg	0.0932144	0.0380474	no	1.65488	0.774308	0.662342	0.299534	-0.774308	0.662342	none	none	none
ENSMUSG00000019558	Slc6a8	0.0751898	0.150037	no	0.0584253	0.15708	0.963997	0.136467	-0.15708	0.963997	none	up_Hepatocytes	none
ENSMUSG00000019564	Arid3a	0.0797107	0.109436	no	0.0043696	-1.29133	0.643124	0.0176603	1.29133	0.643124	none	none	none
ENSMUSG00000019577	Pdk4	0.052834	0.538532	no	0.100721	0.306614	0.887901	0.0563971	-0.306614	0.887901	none	up_Hepatocytes	none
ENSMUSG00000019578	Ubxn6	0.141452	0.000226979	no	0.142146	-0.0434081	0.980661	0.099444	0.0434081	0.980661	none	up_Hepatocytes	none
ENSMUSG00000019579	Mydgf	0.153661	4.45186e-05	yes	0.126636	-0.829502	0.230919	0.207444	0.829502	0.230919	none	up_Hepatocytes	none
ENSMUSG00000019590	Cyb561	0.071293	0.194168	no	0.0259038	0.0514092	0.98522	0.0287202	-0.0514092	0.98522	none	none	none
ENSMUSG00000019647	Sema6a	0.0736463	0.166443	no	0.0163519	0.1597	0.847529	0.0144424	-0.1597	0.847529	none	up_Endothelial	none
ENSMUSG00000019659	Ccdc12	0.0963015	0.0291533	no	2.88666	0.0978797	0.902368	2.17421	-0.0978797	0.902368	none	up_Lymphocytes	none
ENSMUSG00000019689	Fmc1	0.114659	0.00507288	no	0.0922451	0.0142416	0.992461	0.0765972	-0.0142416	0.992461	none	up_Hepatocytes	none
ENSMUSG00000019699	Akt3	0.10038	0.0203304	no	0.031179	0.179571	0.894926	0.0283692	-0.179571	0.894926	none	up_Kupffer	none
ENSMUSG00000019710	Mrpl24	0.157562	2.572e-05	yes	0.707748	-0.297648	0.700195	0.520625	0.297648	0.700195	none	up_Hepatocytes	none
ENSMUSG00000019715	Gle1	0.112053	0.00660634	no	0.850159	-0.160396	0.863035	0.486058	0.160396	0.863035	none	up_Hepatocytes	none
ENSMUSG00000019718	L3hypdh	0.125038	0.00164532	no	0.0630045	-0.101441	0.951913	0.0557081	0.101441	0.951913	none	up_Hepatocytes	none
ENSMUSG00000019726	Lyst	0.140676	0.000250337	no	6.31503	-0.204175	0.695333	6.06549	0.204175	0.695333	none	up_Hepatocytes	none
ENSMUSG00000019731	Slc35e1	0.112196	0.00651016	no	0.0392286	-0.507457	0.771795	0.0831125	0.507457	0.771795	none	none	none
ENSMUSG00000019732	Calr3	0.0980305	0.0250954	no	0.171633	-0.0223142	0.987477	0.151757	0.0223142	0.987477	none	none	none
ENSMUSG00000019734	Tmc4	0.110067	0.00806388	no	0.464151	0.916671	0.498821	0.101772	-0.916671	0.498821	none	none	none
ENSMUSG00000019738	Polr2i	0.0788546	0.116367	no	1.82148	0.0744073	0.953102	1.25256	-0.0744073	0.953102	none	up_Hepatocytes	none
ENSMUSG00000019761	Krt10	0.119049	0.00318761	no	0.396479	-0.698344	0.619847	0.319446	0.698344	0.619847	none	up_Hepatocytes	none
ENSMUSG00000019762	Iyd	0.0974949	0.0262517	no	0.0463092	0.98337	0.419915	0.0217098	-0.98337	0.419915	none	up_Hepatocytes	none
ENSMUSG00000019763	Rmnd1	0.133987	0.000576662	no	1.18118	0.210362	0.800892	0.638465	-0.210362	0.800892	none	up_Hepatocytes	none
ENSMUSG00000019767	Ccdc170	0.079774	0.108926	no	0.00254721	-1.62682	0.614209	0.0158285	1.62682	0.614209	none	none	none
ENSMUSG00000019768	Esr1	0.0717232	0.18884	no	0.0723564	0.300292	0.717077	0.0668588	-0.300292	0.717077	none	none	none
ENSMUSG00000019773	Fbxo5	0.0994686	0.0220548	no	0	-24.3057	0.027265	0.0430189	24.3057	0.027265	up_4n	up_Hepatocytes	none
ENSMUSG00000019774	Mtrf1l	0.0944037	0.0343966	no	0.053138	-0.0123945	0.994761	0.0496267	0.0123945	0.994761	none	up_Hepatocytes	none
ENSMUSG00000019777	Hdac2	0.117814	0.00362841	no	0.0773968	-0.0947585	0.958142	0.0750702	0.0947585	0.958142	none	up_Hepatocytes	none
ENSMUSG00000019779	Frk	0.105655	0.0124118	no	0.00868327	0.971316	0.644476	0.00405293	-0.971316	0.644476	none	up_Hepatocytes	none
ENSMUSG00000019782	Rwdd1	0.0942603	0.0348161	no	0.00198265	-1.90488	0.478767	0.0117063	1.90488	0.478767	none	none	none
ENSMUSG00000019785	Clvs2	0.0853323	0.0718923	no	0.0122502	1.55967	0.491811	0.00356732	-1.55967	0.491811	none	none	none
ENSMUSG00000019787	Trdn	0.10194	0.0176258	no	0.264445	-0.664991	0.516121	0.366793	0.664991	0.516121	none	up_Lymphocytes	none
ENSMUSG00000019790	Stxbp5	0.0847925	0.0748373	no	0.749409	0.254094	0.785399	0.376756	-0.254094	0.785399	none	up_Hepatocytes	none
ENSMUSG00000019791	Hint3	0.149536	7.85195e-05	no	2.69395	-0.296307	0.717077	1.78747	0.296307	0.717077	none	up_Lymphocytes	none
ENSMUSG00000019792	Trmt11	0.164663	9.11931e-06	yes	0.0630271	-0.499253	0.644473	0.0801415	0.499253	0.644473	none	up_Hepatocytes	none
ENSMUSG00000019794	Katna1	0.12519	0.00161387	no	0.192141	-0.9022	0.26841	0.3585	0.9022	0.26841	none	up_Hepatocytes	none
ENSMUSG00000019795	Pcmt1	0.14884	8.58931e-05	no	0.301046	0.280572	0.669749	0.223703	-0.280572	0.669749	none	up_Hepatocytes	none
ENSMUSG00000019796	Lrp11	0.0610661	0.357055	no	0.0042488	-0.242341	0.937361	0.00672122	0.242341	0.937361	none	none	none
ENSMUSG00000019797	1700021F05Rik	0.133055	0.000646228	no	0.31696	0.166244	0.895048	0.310862	-0.166244	0.895048	none	up_Hepatocytes	none
ENSMUSG00000019802	Sec63	0.192805	9.41336e-08	yes	0.390402	-0.361413	0.375537	0.432098	0.361413	0.375537	none	up_Hepatocytes	none
ENSMUSG00000019804	Snx3	0.125886	0.00149569	no	0.0359839	-0.0678332	0.961053	0.0386645	0.0678332	0.961053	none	none	none
ENSMUSG00000019806	Aig1	0.0758435	0.143436	no	0.641495	0.398573	0.266792	0.457075	-0.398573	0.266792	none	up_Lymphocytes	none
ENSMUSG00000019808	Adat2	0.064887	0.287906	no	0.00670183	0.348157	0.903921	0.00481163	-0.348157	0.903921	none	none	none
ENSMUSG00000019809	Pex3	0.0778214	0.125023	no	0.127171	0.266816	0.856029	0.0794023	-0.266816	0.856029	none	up_Hepatocytes	none
ENSMUSG00000019810	Fuca2	0.107203	0.0107147	no	0.0306052	0.556687	0.840433	0.0151963	-0.556687	0.840433	none	none	none
ENSMUSG00000019813	Cep57l1	0.190022	1.53853e-07	yes	0.162887	-0.0249578	0.982219	0.120916	0.0249578	0.982219	none	up_Hepatocytes	none
ENSMUSG00000019814	Ltv1	0.118054	0.00354621	no	0.01415	-0.893796	0.652054	0.0237997	0.893796	0.652054	none	none	none
ENSMUSG00000019817	Plagl1	0.0805837	0.102606	no	0.028747	-0.13567	0.977405	0.0248101	0.13567	0.977405	none	none	none
ENSMUSG00000019818	Cd164	0.175527	1.70644e-06	yes	0.138498	-0.703337	0.383505	0.183552	0.703337	0.383505	none	none	none
ENSMUSG00000019820	Utrn	0.0750633	0.151289	no	1.50798	0.133646	0.788006	1.078	-0.133646	0.788006	none	up_Hepatocytes	none
ENSMUSG00000019822	Smpd2	0.0937669	0.0363186	no	0.24117	-0.0657045	0.963997	0.248744	0.0657045	0.963997	none	up_Hepatocytes	none
ENSMUSG00000019826	Zbtb24	0.154567	3.92516e-05	yes	0.0761795	-0.456398	0.671338	0.0938473	0.456398	0.671338	none	up_Hepatocytes	none
ENSMUSG00000019828	Grm1	0.0432903	0.775432	no	6.11655	0.142641	0.827908	4.40905	-0.142641	0.827908	none	up_Lymphocytes	none
ENSMUSG00000019831	Wasf1	0.133473	0.000614206	no	0.00277493	-1.16814	0.575592	0.00717822	1.16814	0.575592	none	none	none
ENSMUSG00000019832	Rab32	0.140098	0.000270066	no	0.0771653	-0.450183	0.805493	0.085453	0.450183	0.805493	none	none	none
ENSMUSG00000019834	Slc22a16	0.0770833	0.131848	no	0.00203933	0.2973	0.931725	0.00158862	-0.2973	0.931725	none	none	none
ENSMUSG00000019836	Amd-ps4	0.0983848	0.0243169	no	0.0691793	-0.164922	0.938536	0.0796749	0.164922	0.938536	none	none	none
ENSMUSG00000019837	Gtf3c6	0.109219	0.00877008	no	0.00633347	-1.05835	0.548084	0.0160115	1.05835	0.548084	none	none	none
ENSMUSG00000019838	Slc16a10	0.178677	1.02121e-06	yes	2.39712	-0.242534	0.565412	2.29921	0.242534	0.565412	none	none	none
ENSMUSG00000019841	Rev3l	0.214891	1.56214e-09	yes	0.478031	-0.657747	0.0382873	0.624894	0.657747	0.0382873	up_4n	none	none
ENSMUSG00000019842	Traf3ip2	0.115077	0.00485643	no	0.147771	0.312321	0.827381	0.069319	-0.312321	0.827381	none	none	none
ENSMUSG00000019843	Fyn	0.0822242	0.0908852	no	0.108821	0.114686	0.861626	0.108557	-0.114686	0.861626	none	up_Endothelial	none
ENSMUSG00000019845	Tube1	0.0970732	0.0272398	no	0.0219599	0.763156	0.854252	0.00654036	-0.763156	0.854252	none	up_Hepatocytes	none
ENSMUSG00000019846	Lama4	0.0558283	0.468167	no	0.041818	-1.1583	0.431171	0.128655	1.1583	0.431171	none	up_Endothelial	none
ENSMUSG00000019848	Popdc3	0.0658612	0.272052	no	0.0167882	0.527691	0.822152	0.0123465	-0.527691	0.822152	none	none	none
ENSMUSG00000019849	Prep	0.122465	0.00219655	no	0.00746217	0.322842	0.808139	0.00584258	-0.322842	0.808139	none	none	none
ENSMUSG00000019850	Tnfaip3	0.122255	0.00224873	no	0.0367814	1.20286	0.757468	0.00823253	-1.20286	0.757468	none	none	none
ENSMUSG00000019851	Perp	0.121145	0.00253149	no	0.0228025	-0.86287	0.609727	0.043589	0.86287	0.609727	none	up_Hepatocytes	none
ENSMUSG00000019852	Arfgef3	0.0918775	0.0425002	no	0.000318871	-1.50252	0.600666	0.000955623	1.50252	0.600666	none	none	none
ENSMUSG00000019854	Reps1	0.179584	8.86322e-07	yes	2.88655	-0.200238	0.767491	2.46889	0.200238	0.767491	none	up_Hepatocytes	none
ENSMUSG00000019856	Fam184a	0.124827	0.00168417	no	0.00312856	-0.412549	0.811973	0.00440476	0.412549	0.811973	none	none	none
ENSMUSG00000019857	Asf1a	0.090469	0.0477051	no	0.157333	1.61031	0.374417	0.0234432	-1.61031	0.374417	none	up_Hepatocytes	none
ENSMUSG00000019861	Gopc	0.147478	0.000103522	no	0.101451	0.231213	0.818712	0.0724648	-0.231213	0.818712	none	up_Hepatocytes	none
ENSMUSG00000019863	Qrsl1	0.109497	0.00853366	no	0.0783043	0.735156	0.685632	0.03498	-0.735156	0.685632	none	up_Hepatocytes	none
ENSMUSG00000019864	Rtn4ip1	0.0845057	0.0764947	no	0.698254	0.250826	0.822664	0.557723	-0.250826	0.822664	none	up_Hepatocytes	none
ENSMUSG00000019865	Nmbr	0.095614	0.0310058	no	0.00350501	-0.157322	0.962917	0.00506443	0.157322	0.962917	none	none	none
ENSMUSG00000019866	Crybg1	0.041401	0.818694	no	0.0333133	0.68	0.579003	0.0204014	-0.68	0.579003	none	none	none
ENSMUSG00000019868	Vta1	0.112833	0.00610306	no	0.0448528	0.177401	0.911217	0.0389777	-0.177401	0.911217	none	none	none
ENSMUSG00000019872	Smpdl3a	0.0877235	0.0596162	no	0.00923547	-0.196839	0.953642	0.0113699	0.196839	0.953642	none	none	none
ENSMUSG00000019873	Reep3	0.122934	0.00207876	no	5.99768	0.186623	0.716558	4.29785	-0.186623	0.716558	none	up_Lymphocytes	none
ENSMUSG00000019876	Pkib	0.0995319	0.0219458	no	0.0502805	1.67924	0.587114	0.00679062	-1.67924	0.587114	none	none	none
ENSMUSG00000019877	Serinc1	0.175312	1.76552e-06	yes	0.152581	-0.291187	0.752187	0.138535	0.291187	0.752187	none	none	none
ENSMUSG00000019878	Hsf2	0.190237	1.48147e-07	yes	0.596111	-0.167891	0.818745	0.667929	0.167891	0.818745	none	up_Hepatocytes	none
ENSMUSG00000019880	Rspo3	0.113301	0.00583365	no	0.0148815	1.03318	0.678036	0.00543612	-1.03318	0.678036	none	up_Endothelial	none
ENSMUSG00000019883	Echdc1	0.172702	2.65447e-06	yes	0.476882	0.270949	0.616776	0.333689	-0.270949	0.616776	none	up_Lymphocytes	none
ENSMUSG00000019888	Mgat4c	0.0854167	0.0713504	no	1.65789	0.137556	0.655457	1.45411	-0.137556	0.655457	none	up_Kupffer	none
ENSMUSG00000019889	Ptprk	0.128112	0.00115384	no	16.1775	-0.0895198	0.81463	14.0134	0.0895198	0.81463	none	up_Hepatocytes	none
ENSMUSG00000019891	Dcbld1	0.15765	2.52586e-05	yes	0.162864	0.404751	0.406826	0.116064	-0.404751	0.406826	none	up_Lymphocytes	none
ENSMUSG00000019892	Lrriq1	0.0654352	0.27898	no	0.0216532	-0.124794	0.909938	0.0293414	0.124794	0.909938	none	up_Lymphocytes	none
ENSMUSG00000019893	Ros1	0.113807	0.00553933	no	0.00952676	0.780258	0.749453	0.00459189	-0.780258	0.749453	none	none	none
ENSMUSG00000019897	Ccdc59	0.102513	0.0167151	no	0.304728	0.186734	0.89439	0.206954	-0.186734	0.89439	none	up_Hepatocytes	none
ENSMUSG00000019899	Lama2	0.0703779	0.205899	no	0.293611	0.260866	0.529083	0.228043	-0.260866	0.529083	none	up_Lymphocytes	none
ENSMUSG00000019900	Rfx6	0.0598558	0.381121	no	0.019571	1.08734	0.870046	0.00490365	-1.08734	0.870046	none	none	none
ENSMUSG00000019905	Gprc6a	0.0698212	0.213431	no	0.008465	1.63673	0.830521	0.0016396	-1.63673	0.830521	none	none	none
ENSMUSG00000019906	Lin7a	0.251037	7.15206e-13	yes	0.0228372	-0.463999	0.323437	0.0312456	0.463999	0.323437	none	up_Hepatocytes	none
ENSMUSG00000019907	Ppp1r12a	0.161627	1.42068e-05	yes	0.373166	0.123893	0.840333	0.300038	-0.123893	0.840333	none	up_Kupffer	none
ENSMUSG00000019909	Fam162b	0.103787	0.0148438	no	0.674831	-0.177218	0.846196	0.641114	0.177218	0.846196	none	none	none
ENSMUSG00000019913	Sim1	0.0602142	0.373875	no	0.000553183	-2.14032	0.478767	0.00283652	2.14032	0.478767	none	none	none
ENSMUSG00000019916	P4ha1	0.129209	0.00101913	no	0.0148819	-0.622823	0.708243	0.0281606	0.622823	0.708243	none	none	none
ENSMUSG00000019917	2010-09-01	0.0764465	0.1378	no	0.0385581	-0.552626	0.730216	0.0502407	0.552626	0.730216	none	none	none
ENSMUSG00000019920	Lims1	0.107161	0.0107273	no	2.1155	0.242021	0.495582	1.59816	-0.242021	0.495582	none	up_Lymphocytes	none
ENSMUSG00000019923	Zwint	0.147048	0.000109687	no	1.74959	-0.349092	0.602042	1.74881	0.349092	0.602042	none	up_Hepatocytes	none
ENSMUSG00000019927	Ube2d1	0.151818	5.73716e-05	yes	0.00947657	-0.881064	0.495745	0.017288	0.881064	0.495745	none	none	none
ENSMUSG00000019929	Dcn	0.0754766	0.147114	no	0.0167179	0.601675	0.837442	0.01177	-0.601675	0.837442	none	up_Endothelial	none
ENSMUSG00000019933	Mrln	0.114824	0.004971	no	0.0370445	0.117615	0.942806	0.0363083	-0.117615	0.942806	none	none	none
ENSMUSG00000019935	Slc17a8	0.113086	0.00596244	no	0.0198913	-0.109324	0.953802	0.0232099	0.109324	0.953802	none	up_Hepatocytes	none
ENSMUSG00000019942	Cdk1	0.0881242	0.057659	no	0.013111	0.464598	0.895621	0.0099325	-0.464598	0.895621	none	none	none
ENSMUSG00000019943	Atp2b1	0.167658	5.78631e-06	yes	0.323263	-0.328506	0.643436	0.345496	0.328506	0.643436	none	up_Kupffer	none
ENSMUSG00000019944	Rhobtb1	0.0999199	0.0211397	no	2.03228	0.145839	0.716178	1.67138	-0.145839	0.716178	none	up_Hepatocytes	none
ENSMUSG00000019945	Cabcoco1	0.0564229	0.454773	no	0.0150039	0.339325	0.824702	0.0115982	-0.339325	0.824702	none	up_Hepatocytes	none
ENSMUSG00000019947	Arid5b	0.116317	0.00425215	no	0.218813	0.0735414	0.87596	0.193053	-0.0735414	0.87596	none	up_Hepatocytes	none
ENSMUSG00000019948	Actr6	0.194421	7.13524e-08	yes	0.215586	-0.499586	0.538571	0.30887	0.499586	0.538571	none	up_Hepatocytes	none
ENSMUSG00000019951	Uhrf1bp1l	0.147988	9.63052e-05	no	0.919175	0.0436688	0.949028	0.742321	-0.0436688	0.949028	none	up_Hepatocytes	none
ENSMUSG00000019952	Poc1b	0.0988951	0.0232318	no	0.115686	0.00592647	0.996127	0.13606	-0.00592647	0.996127	none	up_Lymphocytes	none
ENSMUSG00000019960	Dusp6	0.144695	0.000149571	no	0.250835	-0.857126	0.44886	0.304271	0.857126	0.44886	none	up_Hepatocytes	none
ENSMUSG00000019961	Tmpo	0.122896	0.00209461	no	0.486586	0.0285355	0.978022	0.421924	-0.0285355	0.978022	none	up_Hepatocytes	none
ENSMUSG00000019966	Kitl	0.109847	0.00824721	no	0.00443406	-1.93276	0.354851	0.0368016	1.93276	0.354851	none	up_Endothelial	none
ENSMUSG00000019969	Psen1	0.0903298	0.0482523	no	0.1403	0.307637	0.795591	0.103236	-0.307637	0.795591	none	none	Neutrophil
ENSMUSG00000019970	Sgk1	0.0953526	0.0316822	no	0.721717	0.0782529	0.944529	0.434306	-0.0782529	0.944529	none	up_Lymphocytes	none
ENSMUSG00000019971	Cep290	0.108068	0.00983434	no	0.426583	0.490563	0.684812	0.232516	-0.490563	0.684812	none	none	none
ENSMUSG00000019975	Ikbip	0.118489	0.00338789	no	0.261963	-0.0936912	0.95517	0.222388	0.0936912	0.95517	none	none	none
ENSMUSG00000019977	Hbs1l	0.137184	0.000389524	no	2.49573	-0.239204	0.697748	2.09832	0.239204	0.697748	none	up_Hepatocytes	none
ENSMUSG00000019978	Epb41l2	0.0924553	0.0404747	no	0.13122	-0.063523	0.966156	0.125461	0.063523	0.966156	none	up_Endothelial	none
ENSMUSG00000019979	Apaf1	0.0961876	0.0295076	no	0.0657397	0.0612707	0.96486	0.0561174	-0.0612707	0.96486	none	up_Lymphocytes	none
ENSMUSG00000019982	Myb	0.0890351	0.0536395	no	1.06112	1.42619	0.684871	0.154006	-1.42619	0.684871	none	none	none
ENSMUSG00000019984	Med23	0.108203	0.00971585	no	0.739188	0.295011	0.754236	0.543368	-0.295011	0.754236	none	none	none
ENSMUSG00000019986	Ahi1	0.0723811	0.181099	no	0.0230774	-0.28636	0.915309	0.0255855	0.28636	0.915309	none	none	none
ENSMUSG00000019987	Arg1	0.0895496	0.0514171	no	2.49439	-0.0248533	0.959298	2.29074	0.0248533	0.959298	none	up_Hepatocytes	Hepatocyte
ENSMUSG00000019988	Nedd1	0.13257	0.000683492	no	0.201353	0.104625	0.933037	0.135689	-0.104625	0.933037	none	up_Hepatocytes	none
ENSMUSG00000019989	Enpp3	0.180811	7.21077e-07	yes	0.299548	0.0859053	0.914573	0.206096	-0.0859053	0.914573	none	up_Hepatocytes	none
ENSMUSG00000019990	Pde7b	0.0594383	0.389615	no	0.0370233	0.368063	0.671772	0.027846	-0.368063	0.671772	none	up_Kupffer	none
ENSMUSG00000019992	Mtfr2	0.103087	0.015841	no	0.164113	-0.194589	0.864185	0.156316	0.194589	0.864185	none	up_Lymphocytes	none
ENSMUSG00000019996	Map7	0.175333	1.74917e-06	yes	0.930979	-0.069399	0.911518	0.794138	0.069399	0.911518	none	up_Hepatocytes	none
ENSMUSG00000019998	Stx7	0.123672	0.00192039	no	0.348061	0.156153	0.909777	0.228892	-0.156153	0.909777	none	none	none
ENSMUSG00000020000	Moxd1	0.0969593	0.0275689	no	0.0285253	-0.138537	0.96168	0.0278631	0.138537	0.96168	none	none	none
ENSMUSG00000020003	Pex7	0.178589	1.04236e-06	yes	0.463763	-0.423487	0.432408	0.576927	0.423487	0.432408	none	up_Hepatocytes	none
ENSMUSG00000020009	Ifngr1	0.115313	0.00472975	no	0.0722797	0.413444	0.854062	0.0367094	-0.413444	0.854062	none	none	none
ENSMUSG00000020010	Vnn3	0.108645	0.00928166	no	0.0160454	0.289616	0.915723	0.0133936	-0.289616	0.915723	none	up_Hepatocytes	none
ENSMUSG00000020014	Cfap54	0.0518683	0.562432	no	0.249822	0.10717	0.940405	0.163938	-0.10717	0.940405	none	none	none
ENSMUSG00000020015	Cdk17	0.141806	0.000216955	no	0.2205	0.149682	0.848865	0.141833	-0.149682	0.848865	none	none	none
ENSMUSG00000020017	Hal	0.215811	1.30832e-09	yes	1.08791	0.999529	4.00507e-07	0.502048	-0.999529	4.00507e-07	up_2n	up_Hepatocytes	Hepatocyte
ENSMUSG00000020018	Snrpf	0.12511	0.00163179	no	0.0248731	0.367018	0.896099	0.0161749	-0.367018	0.896099	none	up_Hepatocytes	none
ENSMUSG00000020019	Ntn4	0.0578441	0.423462	no	0.0138628	0.262062	0.894253	0.0115016	-0.262062	0.894253	none	none	none
ENSMUSG00000020020	Usp44	0.129871	0.000941704	no	0.0529316	-0.254657	0.853802	0.0691527	0.254657	0.853802	none	none	none
ENSMUSG00000020021	Fgd6	0.107161	0.0107273	no	1.0324	0.0418141	0.943401	1.03375	-0.0418141	0.943401	none	up_Hepatocytes	none
ENSMUSG00000020022	Ndufa12	0.104078	0.0144411	no	0.835326	0.0538621	0.958307	0.656489	-0.0538621	0.958307	none	up_Lymphocytes	none
ENSMUSG00000020023	Tmcc3	0.0972841	0.026741	no	0.148815	0.293107	0.739091	0.137996	-0.293107	0.739091	none	up_Endothelial	none
ENSMUSG00000020024	Cep83	0.110906	0.00742839	no	0.010872	-0.353727	0.822548	0.0160972	0.353727	0.822548	none	none	none
ENSMUSG00000020027	Socs2	0.0748313	0.153758	no	2.5599	0.0792534	0.90989	2.78799	-0.0792534	0.90989	none	up_Kupffer	none
ENSMUSG00000020029	Nudt4	0.135193	0.000498044	no	0.139032	0.30522	0.719282	0.0981878	-0.30522	0.719282	none	up_Hepatocytes	none
ENSMUSG00000020032	Nuak1	0.114752	0.00500848	no	0.0023685	-1.53506	0.447178	0.00853882	1.53506	0.447178	none	none	none
ENSMUSG00000020033	4930463O16Rik	0.0591346	0.396015	no	0.0104729	-1.02092	0.795017	0.063812	1.02092	0.795017	none	none	none
ENSMUSG00000020034	Tcp11l2	0.117063	0.00394161	no	0.0989965	0.0734461	0.966384	0.0564593	-0.0734461	0.966384	none	up_Hepatocytes	none
ENSMUSG00000020037	Rfx4	0.0814187	0.0966183	no	0.0116492	-0.530201	0.652	0.0178262	0.530201	0.652	none	none	none
ENSMUSG00000020038	Cry1	0.114246	0.00528529	no	0.179114	0.257565	0.822152	0.139681	-0.257565	0.822152	none	up_Lymphocytes	none
ENSMUSG00000020042	Btbd11	0.0906123	0.0471478	no	0.471508	0.849022	0.643124	0.155367	-0.849022	0.643124	none	up_Kupffer	none
ENSMUSG00000020044	Timp3	0.0723473	0.181386	no	0.0236106	1.8924	0.486823	0.00448899	-1.8924	0.486823	none	none	Endothelial cell
ENSMUSG00000020048	Hsp90b1	0.139895	0.00027638	no	5.70438	-0.2449	0.560454	5.09971	0.2449	0.560454	none	up_Hepatocytes	Lymphocyte
ENSMUSG00000020051	Pah	0.142603	0.000195524	no	1.01356	0.0139775	0.97637	0.919011	-0.0139775	0.97637	none	up_Hepatocytes	Hepatocyte
ENSMUSG00000020053	Igf1	0.0500633	0.607004	no	0.115208	0.237599	0.684108	0.0907946	-0.237599	0.684108	none	up_Hepatocytes	Hepatocyte
ENSMUSG00000020056	Washc3	0.115013	0.00488985	no	0.0990448	0.511235	0.713118	0.0469094	-0.511235	0.713118	none	up_Hepatocytes	none
ENSMUSG00000020057	Dram1	0.0876223	0.0600177	no	0.00169618	-1.64258	0.603911	0.0065818	1.64258	0.603911	none	none	none
ENSMUSG00000020059	Sycp3	0.188183	2.10204e-07	yes	0.108169	-0.0669788	0.933651	0.110465	0.0669788	0.933651	none	none	none
ENSMUSG00000020061	Mybpc1	0.0566296	0.450201	no	0.156341	0.525763	0.39824	0.099753	-0.525763	0.39824	none	up_Lymphocytes	none
ENSMUSG00000020062	Slc5a8	0.0808451	0.100783	no	0.0014854	1.28883	0.830521	0.000558415	-1.28883	0.830521	none	none	none
ENSMUSG00000020063	Sirt1	0.129306	0.00100544	no	1.08546	0.404166	0.497102	0.54792	-0.404166	0.497102	none	up_Lymphocytes	none
ENSMUSG00000020064	Herc4	0.209712	4.24736e-09	yes	1.76128	-0.318621	0.473513	1.6861	0.318621	0.473513	none	up_Hepatocytes	none
ENSMUSG00000020067	Mypn	0.0498397	0.612669	no	0.0739975	-0.204109	0.946837	0.0819941	0.204109	0.946837	none	none	none
ENSMUSG00000020069	Hnrnph3	0.19464	6.85962e-08	yes	0.25321	-0.277205	0.682554	0.252111	0.277205	0.682554	none	up_Hepatocytes	none
ENSMUSG00000020070	Rufy2	0.217654	9.11421e-10	yes	0.268647	-0.449432	0.483195	0.278832	0.449432	0.483195	none	up_Hepatocytes	none
ENSMUSG00000020072	Pbld2	0.121504	0.0024334	no	3.0864	0.0346263	0.954224	2.29826	-0.0346263	0.954224	none	up_Hepatocytes	none
ENSMUSG00000020074	Ccar1	0.118868	0.00324345	no	0.326168	-0.150387	0.792159	0.331088	0.150387	0.792159	none	up_Hepatocytes	none
ENSMUSG00000020075	Ddx21	0.130634	0.000862373	no	0.11476	-0.423471	0.708826	0.191998	0.423471	0.708826	none	up_Hepatocytes	none
ENSMUSG00000020076	Ddx50	0.192649	9.74345e-08	yes	0.740759	-0.129937	0.870273	0.661668	0.129937	0.870273	none	up_Hepatocytes	none
ENSMUSG00000020077	Srgn	0.0588689	0.401427	no	0.0180425	0.806563	0.642371	0.00910599	-0.806563	0.642371	none	none	none
ENSMUSG00000020078	Vps26a	0.145783	0.000129291	no	0.0414572	0.0657534	0.97179	0.0328748	-0.0657534	0.97179	none	none	none
ENSMUSG00000020079	Supv3l1	0.109923	0.00818058	no	0.632209	0.496929	0.701603	0.345773	-0.496929	0.701603	none	none	none
ENSMUSG00000020080	Hkdc1	0.0937205	0.0364214	no	0.0143679	-0.713119	0.784284	0.0514581	0.713119	0.784284	none	none	none
ENSMUSG00000020083	Fam241b	0.0533232	0.526748	no	0.00767083	1.24592	0.796011	0.0025941	-1.24592	0.796011	none	none	none
ENSMUSG00000020085	Aifm2	0.0902581	0.0485352	no	0.128154	0.468307	0.739932	0.071219	-0.468307	0.739932	none	up_Hepatocytes	none
ENSMUSG00000020086	H2afy2	0.105419	0.0127199	no	0.0105883	0.426511	0.867439	0.00712108	-0.426511	0.867439	none	up_Lymphocytes	none
ENSMUSG00000020087	Tysnd1	0.119804	0.00292987	no	0.0805503	-0.428037	0.712495	0.10061	0.428037	0.712495	none	up_Hepatocytes	none
ENSMUSG00000020088	Sar1a	0.129677	0.000961532	no	3.3611	-0.596391	0.478767	3.2765	0.596391	0.478767	none	up_Hepatocytes	none
ENSMUSG00000020089	Ppa1	0.147339	0.000105388	no	1.25336	0.141586	0.849212	0.902195	-0.141586	0.849212	none	up_Hepatocytes	none
ENSMUSG00000020090	Npffr1	0.0873693	0.0613169	no	0.00198107	1.39701	0.827959	0.000641259	-1.39701	0.827959	none	none	none
ENSMUSG00000020091	Eif4ebp2	0.177885	1.16476e-06	yes	0.1408	-0.0944964	0.905772	0.135411	0.0944964	0.905772	none	up_Hepatocytes	none
ENSMUSG00000020092	Pald1	0.0964954	0.0286705	no	0.0138567	0.246916	0.912316	0.010951	-0.246916	0.912316	none	none	none
ENSMUSG00000020097	Sgpl1	0.098195	0.0246993	no	2.61905	0.173479	0.782539	1.71926	-0.173479	0.782539	none	up_Hepatocytes	none
ENSMUSG00000020098	Pcbd1	0.165811	7.65266e-06	yes	0.29827	-0.270751	0.748724	0.300904	0.270751	0.748724	none	up_Hepatocytes	none
ENSMUSG00000020099	Unc5b	0.0949182	0.0329162	no	0.00209525	-1.45297	0.724623	0.00964577	1.45297	0.724623	none	none	none
ENSMUSG00000020100	Slc29a3	0.131798	0.000748086	no	0.0155193	0.585197	0.858764	0.010241	-0.585197	0.858764	none	none	none
ENSMUSG00000020101	Vsir	0.0957701	0.0305862	no	0.000184889	-3.19275	0.719418	0.00270777	3.19275	0.719418	none	none	none
ENSMUSG00000020102	Slc16a7	0.0760121	0.142001	no	0.0384246	0.543712	0.664295	0.0225669	-0.543712	0.664295	none	none	none
ENSMUSG00000020105	Lrig3	0.144712	0.000149131	no	0.269862	-0.0468111	0.969824	0.260313	0.0468111	0.969824	none	up_Hepatocytes	none
ENSMUSG00000020107	Anapc16	0.117097	0.00391625	no	0.251679	-0.427846	0.602285	0.356735	0.427846	0.602285	none	up_Hepatocytes	none
ENSMUSG00000020109	Dnajb12	0.164798	8.93425e-06	yes	0.0354304	-0.0169982	0.990053	0.0299515	0.0169982	0.990053	none	up_Hepatocytes	none
ENSMUSG00000020111	Micu1	0.144943	0.000144126	no	1.36977	-0.00513107	0.994761	0.98973	0.00513107	0.994761	none	up_Hepatocytes	none
ENSMUSG00000020114	Cand1	0.152083	5.54361e-05	yes	0.0424161	-0.130504	0.930202	0.0414815	0.130504	0.930202	none	up_Hepatocytes	none
ENSMUSG00000020115	Tbk1	0.118526	0.00336272	no	0.190608	0.0927111	0.933672	0.117023	-0.0927111	0.933672	none	up_Hepatocytes	none
ENSMUSG00000020116	Pno1	0.0498355	0.612805	no	0.00606998	-2.13773	0.246821	0.0659364	2.13773	0.246821	none	none	none
ENSMUSG00000020120	Plek	0.0612264	0.354119	no	0.00223399	-2.44764	0.411711	0.0296712	2.44764	0.411711	none	none	none
ENSMUSG00000020121	Srgap1	0.0751265	0.150639	no	0.013245	1.17739	0.608616	0.00492842	-1.17739	0.608616	none	up_Endothelial	none
ENSMUSG00000020122	Egfr	0.0685307	0.231188	no	8.78146	0.167387	0.643124	7.92503	-0.167387	0.643124	none	up_Hepatocytes	none
ENSMUSG00000020123	Avpr1a	0.11638	0.00422822	no	0.0173652	-2.24884	0.0414815	0.0678527	2.24884	0.0414815	up_4n	up_Hepatocytes	none
ENSMUSG00000020124	Usp15	0.138183	0.000343399	no	0.098445	-0.00468058	0.994924	0.0861525	0.00468058	0.994924	none	up_Hepatocytes	none
ENSMUSG00000020125	Elane	0.0640688	0.301959	no	0.0451443	0.47822	0.883735	0.0319707	-0.47822	0.883735	none	up_Hepatocytes	none
ENSMUSG00000020128	Vps54	0.0943826	0.0343974	no	0.737235	0.294133	0.595359	0.482858	-0.294133	0.595359	none	none	none
ENSMUSG00000020130	Tbc1d15	0.141662	0.000221074	no	0.0511986	-0.0575042	0.966156	0.0461324	0.0575042	0.966156	none	up_Hepatocytes	none
ENSMUSG00000020131	Pcsk4	0.154289	4.08374e-05	yes	0.0867193	-0.407337	0.710624	0.113235	0.407337	0.710624	none	up_Hepatocytes	none
ENSMUSG00000020132	Rab21	0.150308	7.06948e-05	yes	0.80073	-0.463741	0.575592	0.836153	0.463741	0.575592	none	up_Hepatocytes	none
ENSMUSG00000020133	2310011J03Rik	0.0611294	0.355881	no	0.0126245	-0.54455	0.828729	0.0179491	0.54455	0.828729	none	none	none
ENSMUSG00000020134	Peli1	0.111429	0.00703807	no	0.15329	0.332253	0.695577	0.0990357	-0.332253	0.695577	none	none	none
ENSMUSG00000020137	Thap2	0.106786	0.011145	no	0.782589	-0.106074	0.924782	0.586195	0.106074	0.924782	none	up_Hepatocytes	none
ENSMUSG00000020140	Lgr5	0.156566	2.96357e-05	yes	0.0332811	0.0118235	0.992461	0.0324519	-0.0118235	0.992461	none	none	Hepatobiliary
ENSMUSG00000020142	Slc1a4	0.0812416	0.097724	no	0.495245	0.566116	0.148804	0.284709	-0.566116	0.148804	none	up_Lymphocytes	none
ENSMUSG00000020143	Dock2	0.0670504	0.253243	no	0.0075422	1.0666	0.697584	0.00315437	-1.0666	0.697584	none	none	none
ENSMUSG00000020149	Rab1a	0.0820007	0.0924707	no	0.430095	0.0428761	0.941273	0.403061	-0.0428761	0.941273	none	up_Lymphocytes	none
ENSMUSG00000020150	Gamt	0.174671	1.95422e-06	yes	2.04662	-0.735981	0.21169	2.78787	0.735981	0.21169	none	up_Hepatocytes	none
ENSMUSG00000020151	Ptprr	0.125624	0.00153518	no	0.218039	-0.239348	0.758541	0.253723	0.239348	0.758541	none	up_Lymphocytes	none
ENSMUSG00000020152	Actr2	0.0635501	0.310876	no	0.248925	0.346575	0.505942	0.202926	-0.346575	0.505942	none	none	none
ENSMUSG00000020153	Ndufs7	0.13532	0.000490669	no	0.358842	-0.264404	0.814846	0.397584	0.264404	0.814846	none	up_Hepatocytes	none
ENSMUSG00000020154	Ptprb	0.0793058	0.112541	no	0.0494635	0.780607	0.306169	0.0239827	-0.780607	0.306169	none	up_Endothelial	Endothelial cell
ENSMUSG00000020156	Mum1	0.0956309	0.0309489	no	0.0843504	-0.987864	0.301777	0.361107	0.987864	0.301777	none	none	none
ENSMUSG00000020159	Gabrp	0.0605938	0.366618	no	0.00183319	1.64052	0.452532	0.000591864	-1.64052	0.452532	none	none	none
ENSMUSG00000020160	Meis1	0.0694459	0.218372	no	0.27839	0.715153	0.34488	0.135613	-0.715153	0.34488	none	none	none
ENSMUSG00000020163	Uqcr11	0.153871	4.32583e-05	yes	0.944534	-0.386517	0.520686	0.849127	0.386517	0.520686	none	up_Hepatocytes	none
ENSMUSG00000020166	Cnot2	0.111475	0.00701372	no	0.0453689	0.26462	0.756458	0.0352055	-0.26462	0.756458	none	up_Hepatocytes	none
ENSMUSG00000020167	Tcf3	0.104491	0.0138863	no	0.151735	0.00193128	0.998798	0.125189	-0.00193128	0.998798	none	up_Hepatocytes	none
ENSMUSG00000020169	Best3	0.0975582	0.0261244	no	0.00312091	1.55813	0.713458	0.000956212	-1.55813	0.713458	none	none	none
ENSMUSG00000020170	Frs2	0.120854	0.0026161	no	0.0817165	0.142546	0.87685	0.0727544	-0.142546	0.87685	none	none	none
ENSMUSG00000020171	Yeats4	0.117557	0.00373911	no	0.0512092	-0.991177	0.583344	0.0972015	0.991177	0.583344	none	none	none
ENSMUSG00000020173	Cobl	0.102045	0.0174062	no	0.111913	0.225587	0.747478	0.0945557	-0.225587	0.747478	none	up_Hepatocytes	none
ENSMUSG00000020175	Rab36	0.135999	0.000449713	no	0.0877141	0.189491	0.870643	0.0698594	-0.189491	0.870643	none	up_Lymphocytes	none
ENSMUSG00000020176	Grb10	0.0434126	0.77263	no	0.024895	1.2096	0.507448	0.00844556	-1.2096	0.507448	none	none	none
ENSMUSG00000020178	Adora2a	0.0835737	0.0821318	no	0.00578798	-1.37603	0.819981	0.13793	1.37603	0.819981	none	none	none
ENSMUSG00000020180	Snrpd3	0.0954917	0.031314	no	0.0962289	0.238204	0.873262	0.0631136	-0.238204	0.873262	none	none	none
ENSMUSG00000020181	Nav3	0.065878	0.271634	no	0.0216203	0.348603	0.432408	0.0166826	-0.348603	0.432408	none	up_Lymphocytes	none
ENSMUSG00000020182	Ddc	0.0965882	0.0284394	no	2.29157	0.492564	0.0589343	1.23505	-0.492564	0.0589343	none	up_Lymphocytes	none
ENSMUSG00000020183	Cpm	0.109358	0.00865057	no	0.0634415	-0.398329	0.835569	0.0351207	0.398329	0.835569	none	up_Lymphocytes	none
ENSMUSG00000020184	Mdm2	0.173904	2.20335e-06	yes	3.24021	-0.150784	0.832156	2.59342	0.150784	0.832156	none	up_Hepatocytes	none
ENSMUSG00000020185	E2f7	0.0477311	0.665917	no	0.264443	0.260351	0.963944	0.0578971	-0.260351	0.963944	none	none	none
ENSMUSG00000020186	Csrp2	0.110193	0.00798013	no	0.0931734	0.239179	0.873837	0.0571741	-0.239179	0.873837	none	none	none
ENSMUSG00000020189	Osbpl8	0.119796	0.00293263	no	0.805725	0.00613267	0.989679	0.721129	-0.00613267	0.989679	none	none	none
ENSMUSG00000020190	Mknk2	0.136484	0.000423676	no	0.068048	-0.313064	0.856029	0.0559273	0.313064	0.856029	none	none	none
ENSMUSG00000020191	Spata48	0.0662955	0.265052	no	0.00984616	0.0693088	0.98648	0.0078606	-0.0693088	0.98648	none	none	none
ENSMUSG00000020193	Zpbp	0.119163	0.00313975	no	0.000721923	-1.01531	0.688775	0.00156296	1.01531	0.688775	none	none	none
ENSMUSG00000020196	Cabin1	0.15679	2.86254e-05	yes	0.246869	-0.419404	0.665217	0.244846	0.419404	0.665217	none	up_Hepatocytes	none
ENSMUSG00000020198	Ap3d1	0.193354	8.61033e-08	yes	0.0964721	-0.53807	0.507493	0.114111	0.53807	0.507493	none	up_Hepatocytes	none
ENSMUSG00000020205	Phlda1	0.238883	1.09097e-11	yes	1.94641	-0.624903	0.126048	2.23952	0.624903	0.126048	none	up_Hepatocytes	Hepatocyte
ENSMUSG00000020211	Sf3a2	0.111163	0.00724221	no	0.00477124	-2.01134	0.357722	0.015926	2.01134	0.357722	none	none	none
ENSMUSG00000020212	Mdm1	0.08028	0.105016	no	0.022331	-0.627433	0.792255	0.0829719	0.627433	0.792255	none	up_Hepatocytes	none
ENSMUSG00000020218	Wif1	0.0640773	0.301926	no	0.0114755	1.46559	0.801767	0.00232101	-1.46559	0.801767	none	none	none
ENSMUSG00000020219	Timm13	0.0963647	0.028982	no	1.36937	-0.0922545	0.947278	0.991238	0.0922545	0.947278	none	up_Hepatocytes	none
ENSMUSG00000020220	Vps13d	0.210847	3.41824e-09	yes	0.384745	-0.268097	0.548961	0.421466	0.268097	0.548961	none	up_Hepatocytes	none
ENSMUSG00000020224	Llph	0.109906	0.00821425	no	0.028734	-0.466194	0.813538	0.0318648	0.466194	0.813538	none	up_Hepatocytes	none
ENSMUSG00000020225	Tmbim4	0.100384	0.02032	no	0.282917	0.394076	0.676582	0.194108	-0.394076	0.676582	none	none	none
ENSMUSG00000020226	Slc5a4b	0.0522436	0.553059	no	0.0157354	0.314423	0.925403	0.0103742	-0.314423	0.925403	none	none	none
ENSMUSG00000020227	Irak3	0.0548077	0.491611	no	0.000530532	-0.196303	0.971355	0.000607129	0.196303	0.971355	none	none	none
ENSMUSG00000020228	Helb	0.0696905	0.215312	no	0.0560786	0.0418505	0.983144	0.0572067	-0.0418505	0.983144	none	none	none
ENSMUSG00000020229	Slc5a4a	0.0408823	0.830142	no	0.0394716	0.274091	0.81463	0.0317641	-0.274091	0.81463	none	up_Lymphocytes	none
ENSMUSG00000020231	Dip2a	0.0904943	0.0476855	no	0.0092259	0.245191	0.948431	0.0057975	-0.245191	0.948431	none	none	none
ENSMUSG00000020232	Hmg20b	0.125093	0.00163675	no	0.110046	-0.175502	0.901951	0.123145	0.175502	0.901951	none	none	none
ENSMUSG00000020235	Fzr1	0.115001	0.00489258	no	0.0852534	-0.987318	0.465247	0.158517	0.987318	0.465247	none	up_Hepatocytes	none
ENSMUSG00000020238	Ncln	0.113677	0.00560585	no	0.14193	0.655388	0.678036	0.0639047	-0.655388	0.678036	none	up_Hepatocytes	none
ENSMUSG00000020246	Hcfc2	0.177235	1.29826e-06	yes	0.0289165	-1.02839	0.190093	0.0653402	1.02839	0.190093	none	up_Hepatocytes	none
ENSMUSG00000020248	Nfyb	0.148604	8.90376e-05	no	0.387525	-0.116296	0.914573	0.346046	0.116296	0.914573	none	up_Hepatocytes	none
ENSMUSG00000020250	Txnrd1	0.0853534	0.0716715	no	0.33867	0.48364	0.47029	0.187068	-0.48364	0.47029	none	none	none
ENSMUSG00000020253	Ppm1m	0.0767839	0.134557	no	0.0691091	-0.0110286	0.995864	0.0700534	0.0110286	0.995864	none	none	none
ENSMUSG00000020255	D10Wsu102e	0.124254	0.00179852	no	0.00263082	-0.531946	0.771832	0.00387643	0.531946	0.771832	none	none	none
ENSMUSG00000020256	Aldh1l2	0.11126	0.00716974	no	0.220497	0.332519	0.729469	0.14407	-0.332519	0.729469	none	up_Lymphocytes	none
ENSMUSG00000020257	Wdr82	0.135851	0.000457782	no	0.190697	0.399484	0.723319	0.100436	-0.399484	0.723319	none	up_Hepatocytes	none
ENSMUSG00000020258	Glyctk	0.169935	4.07534e-06	yes	9.86443	-0.0512822	0.951203	5.53682	0.0512822	0.951203	none	up_Hepatocytes	none
ENSMUSG00000020260	Pofut2	0.106482	0.0114866	no	0.398264	0.367185	0.840795	0.200304	-0.367185	0.840795	none	up_Hepatocytes	none
ENSMUSG00000020261	Slc36a1	0.149119	8.28826e-05	no	0.0680637	0.00872649	0.992953	0.0613759	-0.00872649	0.992953	none	up_Hepatocytes	none
ENSMUSG00000020262	Adarb1	0.063238	0.316697	no	0.127254	0.208777	0.80039	0.114503	-0.208777	0.80039	none	up_Lymphocytes	none
ENSMUSG00000020263	Appl2	0.143564	0.00017344	no	0.0450656	0.243422	0.854062	0.0333422	-0.243422	0.854062	none	none	none
ENSMUSG00000020265	Sumo3	0.136808	0.000408356	no	0.528022	-0.965697	0.259576	0.649478	0.965697	0.259576	none	up_Hepatocytes	none
ENSMUSG00000020267	Hint1	0.12268	0.00214509	no	0.203688	-0.17961	0.829917	0.230086	0.17961	0.829917	none	up_Hepatocytes	none
ENSMUSG00000020268	Lyrm7	0.134202	0.000561513	no	0.0225484	-1.1341	0.456707	0.0665861	1.1341	0.456707	none	none	none
ENSMUSG00000020271	Fbxw11	0.0788588	0.11633	no	0.0449333	0.195391	0.832742	0.0371138	-0.195391	0.832742	none	none	none
ENSMUSG00000020272	Stk10	0.109	0.0089642	no	0.102133	1.02594	0.605995	0.0292463	-1.02594	0.605995	none	none	none
ENSMUSG00000020273	Papolg	0.113909	0.00546378	no	0.0441531	1.20844	0.383222	0.0150182	-1.20844	0.383222	none	up_Hepatocytes	none
ENSMUSG00000020275	Rel	0.073098	0.17282	no	0.0223898	-0.100056	0.96236	0.0205658	0.100056	0.96236	none	none	none
ENSMUSG00000020277	Pfkl	0.144429	0.000154677	no	0.0348161	-1.49661	0.0949333	0.13019	1.49661	0.0949333	none	up_Hepatocytes	none
ENSMUSG00000020280	Pus10	0.15905	2.07781e-05	yes	0.161556	0.0799131	0.949028	0.128732	-0.0799131	0.949028	none	up_Hepatocytes	none
ENSMUSG00000020282	Rhbdf1	0.0904605	0.0477562	no	0.0105348	0.217648	0.954575	0.00840019	-0.217648	0.954575	none	none	none
ENSMUSG00000020283	Pex13	0.154647	3.88429e-05	yes	0.127732	-0.623609	0.27206	0.190686	0.623609	0.27206	none	up_Hepatocytes	none
ENSMUSG00000020286	1700093K21Rik	0.122714	0.00212893	no	2.54331	0.253014	0.756493	1.53823	-0.253014	0.756493	none	up_Lymphocytes	none
ENSMUSG00000020287	Mpg	0.0719973	0.185538	no	0.0540512	-0.11123	0.959575	0.0560493	0.11123	0.959575	none	up_Hepatocytes	none
ENSMUSG00000020288	Ahsa2	0.15983	1.85626e-05	yes	0.403323	-0.637847	0.321732	0.412336	0.637847	0.321732	none	up_Hepatocytes	none
ENSMUSG00000020289	Nprl3	0.150742	6.66538e-05	yes	0.408765	0.0319225	0.973228	0.378888	-0.0319225	0.973228	none	up_Hepatocytes	none
ENSMUSG00000020290	Xpo1	0.166296	7.1393e-06	yes	0.612563	-0.150589	0.870495	0.419534	0.150589	0.870495	none	up_Hepatocytes	none
ENSMUSG00000020300	Cpeb4	0.2764	5.88418e-15	yes	0.0547865	-0.139984	0.844587	0.0560916	0.139984	0.844587	none	up_Hepatocytes	none
ENSMUSG00000020305	Asb3	0.132089	0.00072243	no	1.8973	0.0674497	0.914048	1.29061	-0.0674497	0.914048	none	up_Hepatocytes	none
ENSMUSG00000020307	Cdc34	0.0958671	0.0302637	no	0.105086	-0.271897	0.885346	0.0731156	0.271897	0.885346	none	up_Hepatocytes	none
ENSMUSG00000020308	Tpgs1	0.0922276	0.0413002	no	0.0509738	0.0642868	0.982434	0.0343173	-0.0642868	0.982434	none	none	none
ENSMUSG00000020309	Chac2	0.134409	0.00054838	no	0.291075	0.291546	0.730591	0.169692	-0.291546	0.730591	none	up_Hepatocytes	none
ENSMUSG00000020311	Erlec1	0.163234	1.12712e-05	yes	0.423957	-0.618222	0.431072	0.537033	0.618222	0.431072	none	up_Hepatocytes	none
ENSMUSG00000020315	Sptbn1	0.109636	0.00841921	no	0.0587271	0.553896	0.695577	0.0271853	-0.553896	0.695577	none	up_Endothelial	none
ENSMUSG00000020319	Wdpcp	0.0589195	0.400514	no	1.90944	-0.177135	0.81258	1.90482	0.177135	0.81258	none	up_Lymphocytes	none
ENSMUSG00000020321	Mdh1	0.162403	1.26973e-05	yes	0.636786	0.219236	0.730782	0.430198	-0.219236	0.730782	none	none	none
ENSMUSG00000020323	Prss57	0.078416	0.119976	no	0.110735	-0.865224	0.806113	0.108153	0.865224	0.806113	none	none	none
ENSMUSG00000020326	Ccng1	0.115865	0.00447388	no	0.0249004	-1.02281	0.320814	0.0585991	1.02281	0.320814	none	none	none
ENSMUSG00000020328	Nudcd2	0.0832954	0.0838599	no	0.090629	0.381988	0.840433	0.0505303	-0.381988	0.840433	none	up_Hepatocytes	none
ENSMUSG00000020329	Polrmt	0.087247	0.0619254	no	0.212786	-0.0327525	0.977008	0.193207	0.0327525	0.977008	none	up_Lymphocytes	none
ENSMUSG00000020330	Hmmr	0.0474781	0.672312	no	0.00608721	-0.822569	0.840433	0.0111914	0.822569	0.840433	none	none	none
ENSMUSG00000020332	Meikin	0.117565	0.0037388	no	0.000557129	-1.30227	0.655843	0.00148724	1.30227	0.655843	none	none	none
[truncated: 17,259 more rows]

## Sheet: High ploidy gene expression
	gene_name	n_cells	n_counts	mean_exp_TPM	4n_mean	4n_n_cells	4n_vs_8n_log2FC	4n_vs_8n_pvals_adj	4n_vs_16n_log2FC	4n_vs_16n_pvals_adj	8n_mean	8n_n_cells	8n_vs_16n_log2FC	8n_vs_16n_pvals_adj	16n_mean	16n_n_cells	dist_ch_4n_8n	dist_pval_4n_8n	dist_ch_4n_16n	dist_pval_4n_16n	dist_ch_8n_16n	dist_pval_8n_16n	sig_dist_4n_8n	sig_dist_4n_16n	sig_dist_8n_16n	changes_4n_8n	changes_4n_16n	changes_8n_16n	ploidy_gradient
ENSMUSG00000000001	Gnai3	136	3700	0.0393823	0.0370143	23	-0.480782	0.775359	0.316652	0.816366	0.0520847	48	0.797434	0.859062	0.0284351	65	0.237969	0.0636275	0.423611	4.14473e-05	0.226721	0.0439591	no	yes	yes	none	none	none	none
ENSMUSG00000000049	Apoh	158	7448	0.184357	0.250213	34	0.481426	0.765894	0.784615	0.46185	0.194401	55	0.303189	0.939456	0.130547	68	0.110329	0.824679	0.236111	0.0718675	0.185642	0.151658	no	no	no	none	none	none	decreasing
ENSMUSG00000000056	Narf	90	1955	1.10107	1.87997	21	0.566128	0.772499	0.305219	0.838827	0.787259	30	-0.260908	0.958442	0.891248	39	0.113556	0.803825	0.104167	0.892529	0.120501	0.610296	no	no	no	none	none	none	none
ENSMUSG00000000085	Scmh1	185	17079	7.3616	11.1742	47	0.516274	0.653566	0.635218	0.360359	7.05117	66	0.118944	0.969091	5.12602	72	0.255575	0.0377137	0.3125	0.00593021	0.144562	0.399748	yes	yes	no	none	none	none	decreasing
ENSMUSG00000000088	Cox5a	180	5317	0.272569	0.565309	43	1.39142	0.275869	1.25021	0.162913	0.162449	66	-0.141216	0.965831	0.186	71	0.333627	0.00245262	0.368056	0.000608215	0.0999609	0.823484	yes	yes	no	none	none	none	none
ENSMUSG00000000103	Zfy2	58	276	0.0015228	0.000521104	9	-2.06986	0.658724	-1.50807	0.56706	0.00222637	26	0.561787	0.958442	0.00149681	23	0.178697	0.276048	0.131944	0.665463	0.185446	0.152547	no	no	no	none	none	none	none
ENSMUSG00000000126	Wnt9a	133	41917	0.668994	0.964351	26	0.621042	0.698955	0.15829	0.885062	0.541506	48	-0.462751	0.873898	0.597807	59	0.192488	0.203729	0.375	0.000444756	0.314163	0.00129398	no	yes	yes	none	none	none	none
ENSMUSG00000000127	Fer	127	3961	0.00809491	0.0093361	26	0.512349	0.808944	0.0501846	0.977604	0.00646639	45	-0.462164	0.90158	0.00887335	55	0.115023	0.789607	0.277778	0.0201582	0.174491	0.195171	no	yes	no	none	none	none	none
ENSMUSG00000000131	Xpo6	146	5312	0.303823	0.428215	31	0.468455	0.739811	0.649046	0.502926	0.286676	52	0.180591	0.958442	0.237805	62	0.117664	0.763119	0.215278	0.125353	0.128717	0.545845	no	no	no	none	none	none	decreasing
ENSMUSG00000000134	Tfe3	31	468	0.0913849	0.104624	5	0.490272	0.912279	-0.304856	0.907883	0.077348	7	-0.795128	0.913788	0.0964009	19	0.0478286	0.999996	0.159722	0.425334	0.165297	0.230788	no	no	no	none	none	none	none
ENSMUSG00000000142	Axin2	25	325	0.0201922	0.00499891	2	-2.37412	0.696449	-1.7204	0.537658	0.03346	10	0.653725	0.957117	0.0172377	13	0.0991784	0.90671	0.138889	0.602526	0.0406886	0.999999	no	no	no	none	none	none	none
ENSMUSG00000000148	Brat1	36	1328	0.0393233	0.101269	5	3.53705	0.609151	1.26198	0.660336	0.00601725	7	-2.27507	0.856104	0.0308693	24	0.0833333	0.973965	0.229167	0.0870151	0.234742	0.0277295	no	no	yes	none	none	none	none
ENSMUSG00000000149	Gna12	173	7746	0.0454748	0.0635813	40	0.424631	0.767341	0.928107	0.333388	0.0471205	65	0.503476	0.87693	0.0317809	68	0.101819	0.888054	0.201389	0.176406	0.131847	0.507733	no	no	no	none	none	none	decreasing
ENSMUSG00000000154	Slc22a18	156	5382	0.099686	0.177611	33	0.986576	0.569691	1.23874	0.245491	0.0814131	54	0.252164	0.930037	0.0657549	69	0.151995	0.461221	0.270833	0.0252866	0.211854	0.0694563	no	yes	no	none	none	none	decreasing
ENSMUSG00000000157	Itgb2l	90	2754	0.472423	0.756082	13	0.200347	0.93566	0.397391	0.82278	0.405888	32	0.197044	0.971141	0.348929	45	0.179871	0.268299	0.354167	0.00111591	0.174296	0.196846	no	yes	no	none	none	none	decreasing
ENSMUSG00000000159	Igsf5	162	9528	0.165914	0.259778	37	0.501135	0.761428	0.806439	0.500393	0.150511	60	0.305304	0.907889	0.118526	64	0.111209	0.818326	0.125	0.728154	0.145931	0.383806	no	no	no	none	none	none	decreasing
ENSMUSG00000000168	Dlat	100	3642	0.259498	0.419989	20	0.498146	0.78809	0.646652	0.650576	0.22958	34	0.148506	0.972166	0.182005	46	0.124413	0.703835	0.270833	0.0252866	0.160407	0.276379	no	yes	no	none	none	none	decreasing
ENSMUSG00000000171	Sdhd	56	1354	0.0754086	0.0576151	10	-0.760059	0.768409	0.0606172	0.976854	0.113359	16	0.820676	0.893405	0.0498474	30	0.0642606	0.99884	0.208333	0.149145	0.191315	0.115764	no	no	no	none	none	none	none
ENSMUSG00000000184	Ccnd2	37	313	0.671288	0.480041	4	-1.09936	0.695265	-1.06414	0.580508	0.760754	15	0.0352234	0.997314	0.710563	18	0.127934	0.678298	0.166667	0.373243	0.0428404	0.999996	no	no	no	none	none	none	none
ENSMUSG00000000194	Gpr107	114	3144	0.327749	0.547002	17	0.209537	0.934497	0.565991	0.750993	0.308262	42	0.356454	0.930605	0.200796	55	0.237383	0.0647585	0.409722	8.4385e-05	0.17234	0.212774	no	yes	no	none	none	none	decreasing
ENSMUSG00000000197	Nalcn	144	3341	0.0448473	0.0859433	34	1.38363	0.585312	1.27271	0.410601	0.0302692	49	-0.110921	0.987832	0.0318256	61	0.179577	0.26942	0.166667	0.373243	0.157277	0.306303	no	no	no	none	none	none	none
ENSMUSG00000000244	Tspan32	27	869	0.213124	0.237977	5	1.40212	0.727817	-0.0881632	0.975611	0.0744114	6	-1.49028	0.887595	0.333342	16	0.0900822	0.950126	0.118056	0.78811	0.137715	0.434776	no	no	no	none	none	none	none
ENSMUSG00000000253	Gmpr	124	3766	0.203372	0.217732	23	-0.031591	0.989946	-0.252401	0.860241	0.176163	45	-0.22081	0.956016	0.220629	56	0.214789	0.118542	0.298611	0.00985145	0.144171	0.404135	no	yes	no	none	none	none	none
ENSMUSG00000000263	Glra1	103	6255	0.0299143	0.0489532	15	0.743749	0.722079	1.20714	0.4319	0.0275268	38	0.463392	0.895198	0.0195761	50	0.222711	0.0967205	0.381944	0.000323145	0.18525	0.153371	no	yes	no	none	none	none	decreasing
ENSMUSG00000000266	Mid2	75	1965	0.29886	0.73271	15	1.72282	0.596389	1.11541	0.564351	0.106084	24	-0.607407	0.903806	0.199725	36	0.131162	0.642794	0.1875	0.24247	0.161972	0.260242	no	no	no	none	none	none	none
ENSMUSG00000000275	Trim25	152	11476	0.235963	0.38813	31	0.865236	0.596389	0.757445	0.449861	0.184065	56	-0.107791	0.972771	0.185696	65	0.16608	0.354664	0.256944	0.039087	0.216745	0.0572456	no	yes	no	none	none	none	none
ENSMUSG00000000276	Dgke	185	6071	0.119958	0.151159	45	0.556873	0.56271	0.354473	0.547002	0.102703	68	-0.2024	0.913976	0.116174	72	0.296655	0.0096367	0.256944	0.039087	0.171362	0.219417	yes	yes	no	none	none	none	none
ENSMUSG00000000278	Scpep1	56	926	0.0130558	0.0142574	8	0.392227	0.907162	-0.0212666	0.994339	0.0103563	24	-0.413494	0.969091	0.0149168	24	0.171362	0.321957	0.166667	0.373243	0.0729656	0.980132	no	no	no	none	none	none	none
ENSMUSG00000000296	Tpd52l1	188	45665	0.175967	0.227391	45	0.438575	0.647913	0.468298	0.426693	0.163023	71	0.0297224	0.995117	0.154449	72	0.182805	0.254571	0.222222	0.104746	0.156886	0.309206	no	no	no	none	none	none	decreasing
ENSMUSG00000000301	Pemt	177	15440	3.1102	3.59309	42	-0.298001	0.786276	0.0147808	0.988816	3.48412	65	0.312782	0.890683	2.41955	70	0.216549	0.113685	0.208333	0.149145	0.255673	0.0160577	no	no	yes	none	none	none	decreasing
ENSMUSG00000000303	Cdh1	153	12287	0.112415	0.180711	34	0.757495	0.66634	0.792182	0.497032	0.0925693	53	0.0346873	0.995297	0.0864532	66	0.158157	0.413958	0.354167	0.00111591	0.228482	0.0416734	no	yes	yes	none	none	none	decreasing
ENSMUSG00000000305	Cdh4	61	2213	1.10039	0.715055	6	-1.56385	0.632508	-1.57702	0.422641	1.36153	22	-0.0131705	0.998514	1.09977	33	0.184859	0.242562	0.333333	0.00264534	0.14867	0.351401	no	yes	no	none	none	none	none
ENSMUSG00000000308	Ckmt1	27	1619	0.777316	1.09153	4	0.932675	0.838068	-1.25035	0.553484	0.305726	6	-2.18302	0.82125	1.03288	16	0.0416667	1	0.138889	0.602526	0.152191	0.317697	no	no	no	none	none	none	none
ENSMUSG00000000325	Arvcf	179	7823	1.32238	1.81928	43	0.26885	0.789367	0.30348	0.684218	1.24251	65	0.0346301	0.994514	1.06987	71	0.164319	0.370258	0.222222	0.104746	0.129499	0.537125	no	no	no	none	none	none	decreasing
ENSMUSG00000000326	Comt	180	26151	4.14524	4.98876	41	-0.13134	0.9122	0.00668512	0.994291	4.42585	67	0.138025	0.953583	3.3062	72	0.129401	0.662365	0.215278	0.125353	0.156103	0.313707	no	no	no	none	none	none	decreasing
ENSMUSG00000000339	Rtca	52	1304	0.108555	0.226028	10	0.838694	0.841806	1.9019	0.615188	0.111714	14	1.06321	0.91748	0.0271251	28	0.0545775	0.999928	0.180556	0.281725	0.191706	0.113611	no	no	no	none	none	none	decreasing
ENSMUSG00000000340	Dbt	72	1403	0.0438149	0.0927173	10	1.2452	0.721485	1.60011	0.548436	0.0304893	28	0.354913	0.959688	0.0243538	34	0.186033	0.235141	0.263889	0.0315321	0.0989828	0.83032	no	yes	no	none	none	none	decreasing
ENSMUSG00000000346	Dazap2	76	2908	2.10048	3.1131	12	-0.242305	0.91756	-0.186832	0.915046	2.13298	27	0.0554727	0.995297	1.39336	37	0.130282	0.652548	0.263889	0.0315321	0.134194	0.477409	no	yes	no	none	none	none	decreasing
ENSMUSG00000000355	Mcts1	149	6808	0.911492	1.90065	32	0.871119	0.604407	1.07086	0.301516	0.638448	54	0.19974	0.942846	0.521307	62	0.221831	0.0982124	0.256944	0.039087	0.143388	0.412446	no	yes	no	none	none	none	decreasing
ENSMUSG00000000365	Rnf17	76	1648	0.0453254	0.0323014	15	0.11801	0.970132	-0.945843	0.617689	0.0307449	28	-1.06385	0.887595	0.0683859	33	0.0818662	0.978184	0.145833	0.54072	0.0962441	0.840245	no	no	no	none	none	none	none
ENSMUSG00000000374	Trappc10	138	8276	0.124392	0.133804	22	-0.117051	0.949833	0.109059	0.9374	0.136555	54	0.22611	0.945391	0.106122	62	0.307805	0.006503	0.423611	4.14473e-05	0.21518	0.0630861	yes	yes	no	none	none	none	none
ENSMUSG00000000378	Ccm2	91	2022	0.654277	0.449615	17	0.110346	0.962045	-0.824748	0.54408	0.4067	25	-0.935095	0.861192	1.03486	49	0.0586854	0.999728	0.326389	0.00348354	0.328443	0.000637539	no	yes	yes	none	none	none	none
ENSMUSG00000000384	Tbrg4	56	803	0.189701	0.149507	9	-0.310526	0.911194	-0.959292	0.532511	0.167234	16	-0.648766	0.893405	0.23865	30	0.0789319	0.985182	0.243056	0.0590079	0.191315	0.115764	no	no	no	none	none	none	increasing
ENSMUSG00000000385	Tmprss2	43	1093	0.0230031	0.0283126	8	0.650508	0.832246	0.305398	0.884625	0.0198866	11	-0.345109	0.972166	0.0225368	24	0.0827465	0.975701	0.166667	0.373243	0.178404	0.164184	no	no	no	none	none	none	none
ENSMUSG00000000399	Ndufa9	49	966	0.093361	0.234667	8	1.82722	0.648006	1.55078	0.537174	0.0432717	16	-0.276443	0.97097	0.0485508	25	0.096831	0.916906	0.180556	0.281725	0.122066	0.589832	no	no	no	none	none	none	none
ENSMUSG00000000409	Lck	143	7619	3.0097	2.30964	25	-0.817272	0.601234	-1.18343	0.0981573	3.43476	53	-0.366162	0.893405	3.05726	65	0.238556	0.0625117	0.416667	5.93378e-05	0.256651	0.0154002	no	yes	yes	none	none	none	none
ENSMUSG00000000416	Cttnbp2	71	2108	0.0825855	0.195354	11	1.08309	0.76072	1.77631	0.549654	0.0556665	28	0.693225	0.90078	0.0339516	31	0.1652	0.362437	0.201389	0.176406	0.0854851	0.92906	no	no	no	none	none	none	decreasing
ENSMUSG00000000420	Galnt1	106	1695	0.229774	0.407156	20	0.749023	0.732054	0.879978	0.557362	0.189635	36	0.130954	0.983376	0.151103	50	0.129401	0.662365	0.277778	0.0201582	0.187598	0.140267	no	yes	no	none	none	none	decreasing
ENSMUSG00000000439	Mkrn2	125	5223	2.3108	4.00366	24	0.383327	0.818348	0.0942654	0.945091	1.75694	42	-0.289061	0.930605	1.7284	59	0.0956573	0.924148	0.319444	0.00455912	0.257629	0.0144121	no	yes	yes	none	none	none	decreasing
ENSMUSG00000000440	Pparg	85	3522	0.0601182	0.0146508	11	-2.25919	0.520569	-2.09458	0.129842	0.0854743	31	0.164609	0.984728	0.0654259	43	0.207453	0.142407	0.368056	0.000608215	0.177034	0.173832	no	yes	no	none	none	none	none
ENSMUSG00000000441	Raf1	175	18640	0.178783	0.274807	40	0.742824	0.613481	0.552245	0.559998	0.138946	64	-0.190579	0.921912	0.154051	71	0.147887	0.501795	0.25	0.0481675	0.17234	0.212774	no	yes	no	none	none	none	none
ENSMUSG00000000486	2001-09-01	37	833	0.444584	0.416177	6	-0.297862	0.93338	-0.129861	0.9618	0.615568	17	0.168	0.988503	0.294912	14	0.114437	0.795396	0.0694444	0.998091	0.0588811	0.998386	no	no	no	none	none	none	none
ENSMUSG00000000530	Acvrl1	34	297	0.0225517	0.0376196	7	1.66094	0.677541	0.59547	0.792617	0.0114248	7	-1.06547	0.893405	0.0234789	20	0.10358	0.874525	0.131944	0.665463	0.179382	0.159386	no	no	no	none	none	none	none
ENSMUSG00000000532	Acvr1b	48	1243	0.0125089	0.0154498	5	-0.283582	0.941356	1.48797	0.680179	0.0182267	18	1.77156	0.861192	0.00490998	25	0.149354	0.488472	0.243056	0.0590079	0.112872	0.698211	no	no	no	none	none	none	none
ENSMUSG00000000538	Tom1l2	181	15219	0.0632291	0.0823642	43	0.370473	0.737504	0.654489	0.399824	0.0625252	69	0.284016	0.90158	0.0511664	69	0.14466	0.523265	0.298611	0.00985145	0.157473	0.304729	no	yes	no	none	none	none	decreasing
ENSMUSG00000000552	Zfp385a	25	1401	0.0755816	0.118333	3	-0.172672	0.979262	0.904665	0.865513	0.0932354	8	1.07734	0.928364	0.0296721	14	0.0501761	0.999989	0.131944	0.665463	0.0817684	0.942677	no	no	no	none	none	none	decreasing
ENSMUSG00000000555	Itga5	126	5177	2.86766	3.18469	23	-0.100194	0.960333	-0.970315	0.366481	2.2842	39	-0.87012	0.856104	3.23167	64	0.14554	0.515788	0.409722	8.4385e-05	0.339593	0.00040364	no	yes	yes	none	none	none	none
ENSMUSG00000000560	Gabra2	29	289	0.0414272	0.025211	3	-1.18547	0.782248	-0.414168	0.901758	0.0655319	12	0.771304	0.936683	0.0284681	13	0.106514	0.858201	0.118056	0.78811	0.068662	0.987574	no	no	no	none	none	none	none
ENSMUSG00000000561	Wdr77	31	529	0.221661	0.49676	5	0.858997	0.830071	0.96332	0.765335	0.134916	9	0.104323	0.995297	0.123801	17	0.034331	1	0.131944	0.665463	0.109351	0.716891	no	no	no	none	none	none	decreasing
ENSMUSG00000000563	Atp5f1	89	2085	1.35202	1.88553	14	-0.225043	0.91596	0.0336441	0.986592	1.34256	36	0.258687	0.956104	1.00567	39	0.215376	0.116949	0.25	0.0481675	0.086072	0.925694	no	yes	no	none	none	none	decreasing
ENSMUSG00000000567	Sox9	69	537	0.0436353	0.0708523	10	0.570088	0.859797	0.889281	0.749722	0.036954	25	0.319193	0.969091	0.0320791	34	0.143779	0.532992	0.263889	0.0315321	0.12011	0.615392	no	yes	no	none	none	none	decreasing
ENSMUSG00000000568	Hnrnpd	115	2441	0.101972	0.171979	20	0.703897	0.750021	0.952363	0.553484	0.0862022	40	0.248466	0.956193	0.0708514	55	0.160211	0.399343	0.347222	0.00149727	0.200704	0.0985233	no	yes	no	none	none	none	decreasing
ENSMUSG00000000579	Dynlt1c	25	340	0.0265769	0.0399684	6	0.0499093	0.990546	2.41873	0.521949	0.0381495	10	2.36882	0.856104	0.00623741	9	0.034331	1	0.0833333	0.98213	0.084507	0.932643	no	no	no	none	none	none	decreasing
ENSMUSG00000000581	C1d	37	573	0.0823424	0.0545192	4	-1.03109	0.760209	-0.552256	0.833833	0.112426	17	0.478839	0.950272	0.0712257	16	0.156103	0.433857	0.138889	0.602526	0.0428404	0.999996	no	no	no	none	none	none	none
ENSMUSG00000000594	Gm2a	53	1659	0.0460723	0.0164979	7	-1.86126	0.601756	-1.54174	0.485686	0.0639196	18	0.319522	0.969091	0.0481891	28	0.155516	0.438561	0.243056	0.0590079	0.135368	0.462378	no	no	no	none	none	none	none
ENSMUSG00000000600	Krit1	144	5126	0.593599	0.717911	32	-0.000976272	0.99932	0.236068	0.836787	0.604329	54	0.237044	0.93782	0.500143	58	0.098885	0.908675	0.145833	0.54072	0.115219	0.677933	no	no	no	none	none	none	decreasing
ENSMUSG00000000605	Clcn4	107	3955	0.638616	1.07564	20	0.121793	0.956926	0.319002	0.847376	0.565283	39	0.197209	0.967241	0.419584	47	0.193955	0.196428	0.236111	0.0718675	0.104264	0.777525	no	no	no	none	none	none	decreasing
ENSMUSG00000000631	Myo18a	174	11102	0.587727	0.773705	42	0.270174	0.808944	0.421729	0.61797	0.571727	63	0.151555	0.956915	0.479518	69	0.096831	0.916906	0.166667	0.373243	0.120501	0.610296	no	no	no	none	none	none	decreasing
ENSMUSG00000000673	Haao	174	12007	0.314988	0.404645	42	0.176223	0.877062	0.697898	0.373554	0.347596	65	0.521675	0.856104	0.223061	66	0.144073	0.529627	0.236111	0.0718675	0.213224	0.068267	no	no	no	none	none	none	decreasing
ENSMUSG00000000682	Cd52	72	1716	0.865353	0.959379	7	-0.261563	0.922029	0.208484	0.92025	1.23103	27	0.470046	0.920948	0.442069	38	0.234448	0.0700359	0.381944	0.000323145	0.148474	0.353685	no	yes	no	none	none	none	none
ENSMUSG00000000686	Abhd15	121	3472	0.0719491	0.0856861	21	-0.0703692	0.968936	0.796511	0.527723	0.0893728	48	0.866881	0.856104	0.0456096	52	0.238556	0.0625117	0.284722	0.0159738	0.144562	0.399748	no	yes	no	none	none	none	none
ENSMUSG00000000693	Loxl3	100	5800	3.31341	4.71007	14	-0.434036	0.82759	-0.698727	0.59316	3.4578	35	-0.264691	0.946152	2.23993	51	0.201291	0.165541	0.416667	5.93378e-05	0.244914	0.0216793	no	yes	yes	none	none	none	decreasing
ENSMUSG00000000708	Kat2b	186	17095	0.637798	0.816645	47	0.2738	0.78653	0.445676	0.524193	0.65114	66	0.171876	0.939381	0.50541	72	0.118545	0.758245	0.236111	0.0718675	0.226135	0.0441769	no	no	yes	none	none	none	decreasing
ENSMUSG00000000711	Rab5b	183	12230	0.364591	0.456253	43	0.386562	0.67851	0.298568	0.619299	0.331008	68	-0.0879939	0.967894	0.3366	72	0.158744	0.408372	0.201389	0.176406	0.226721	0.0439591	no	no	yes	none	none	none	none
ENSMUSG00000000738	Spg7	154	6095	0.875052	1.48746	29	0.610736	0.659808	0.653183	0.46654	0.723508	59	0.0424473	0.994382	0.616221	66	0.226819	0.0865756	0.3125	0.00593021	0.17234	0.212774	no	yes	no	none	none	none	decreasing
ENSMUSG00000000739	Sult5a1	104	3977	1.5774	2.33025	22	0.613946	0.753095	0.190823	0.891168	1.35193	27	-0.423123	0.903319	1.29785	55	0.10358	0.874525	0.305556	0.00766669	0.383607	3.68747e-05	no	yes	yes	none	none	none	decreasing
ENSMUSG00000000740	Rpl13	68	1108	0.29254	0.484271	11	0.659637	0.78809	0.445771	0.806871	0.244185	20	-0.213866	0.971767	0.212403	36	0.0754108	0.990312	0.270833	0.0252866	0.21831	0.0513251	no	yes	no	none	none	none	decreasing
ENSMUSG00000000743	Chmp1a	94	3786	0.57522	0.627009	15	-0.13349	0.954121	0.15428	0.925115	0.791698	33	0.28777	0.951007	0.327223	46	0.152289	0.459518	0.326389	0.00348354	0.1741	0.198515	no	yes	no	none	none	none	none
ENSMUSG00000000751	Rpa1	108	3212	0.215183	0.293727	26	0.700984	0.70485	0.338023	0.806498	0.152976	36	-0.362961	0.926652	0.224163	46	0.117077	0.768811	0.118056	0.78811	0.131847	0.507733	no	no	no	none	none	none	none
ENSMUSG00000000753	Serpinf1	105	2991	0.6413	0.798308	17	-0.456958	0.78653	0.102359	0.94991	0.755072	42	0.559317	0.874923	0.424438	46	0.237383	0.0647585	0.284722	0.0159738	0.155908	0.314487	no	yes	no	none	none	none	decreasing
ENSMUSG00000000759	Tubgcp3	108	3687	0.085658	0.118327	17	0.455015	0.834078	0.321459	0.853452	0.0712207	39	-0.133556	0.977934	0.0781156	52	0.215962	0.115336	0.368056	0.000608215	0.172926	0.20824	no	yes	no	none	none	none	none
ENSMUSG00000000766	Oprm1	171	10593	0.0748907	0.0818219	36	-0.0186372	0.990344	0.293084	0.723165	0.0811247	65	0.311721	0.887595	0.0641224	70	0.213322	0.123168	0.305556	0.00766669	0.158059	0.299631	no	yes	no	none	none	none	decreasing
ENSMUSG00000000787	Ddx3x	109	3877	0.704061	0.832941	17	-0.384586	0.841449	-0.520491	0.687722	0.739056	39	-0.135905	0.97629	0.583631	53	0.195129	0.191854	0.381944	0.000323145	0.204617	0.0788365	no	yes	no	none	none	none	decreasing
ENSMUSG00000000794	Kcnn3	149	11538	0.374299	0.391207	24	0.10355	0.94291	-0.314488	0.710146	0.326764	57	-0.418038	0.867753	0.409902	68	0.302817	0.0076739	0.444444	1.35639e-05	0.22946	0.0394577	yes	yes	yes	none	none	none	none
ENSMUSG00000000804	Usp32	183	10945	0.127215	0.156394	41	0.231216	0.808944	0.444451	0.539908	0.127297	70	0.213234	0.90158	0.107681	72	0.131749	0.637058	0.201389	0.176406	0.143388	0.412446	no	no	no	none	none	none	decreasing
ENSMUSG00000000823	Zfp512b	101	4534	0.771494	0.424443	12	-1.54072	0.44374	-0.75695	0.579746	1.27361	40	0.783775	0.861192	0.507718	49	0.31338	0.00537176	0.430556	2.87569e-05	0.146909	0.372199	yes	yes	no	none	none	none	none
ENSMUSG00000000826	Dnajc5	139	4097	1.77779	2.00533	29	-0.782397	0.639186	-0.790343	0.442165	1.87848	50	-0.00794578	0.998137	1.52682	60	0.263791	0.0295193	0.263889	0.0315321	0.172926	0.20824	yes	yes	no	none	none	none	decreasing
ENSMUSG00000000827	Tpd52l2	57	1324	0.262703	0.668753	10	1.06219	0.76072	0.93898	0.698581	0.129749	16	-0.123207	0.989292	0.12311	31	0.0833333	0.973965	0.222222	0.104746	0.219679	0.0471036	no	no	yes	none	none	none	decreasing
ENSMUSG00000000838	Fmr1	105	1585	0.499456	0.934444	20	0.490307	0.812734	0.770048	0.631987	0.43387	38	0.279741	0.953532	0.274138	47	0.118545	0.758245	0.236111	0.0718675	0.117567	0.648527	no	no	no	none	none	none	decreasing
ENSMUSG00000000861	Bcl11a	118	3889	0.0859998	0.0796029	21	-0.455635	0.812652	0.417043	0.767067	0.123965	42	0.872679	0.873898	0.0528264	55	0.160798	0.396121	0.326389	0.00348354	0.17234	0.212774	no	yes	no	none	none	none	none
ENSMUSG00000000876	Pxmp4	159	6508	0.301199	0.315133	35	-0.223536	0.870062	0.0472404	0.970191	0.329666	60	0.270776	0.916675	0.263838	64	0.164026	0.372881	0.1875	0.24247	0.11698	0.656115	no	no	no	none	none	none	none
ENSMUSG00000000881	Dlg3	39	596	0.0488518	0.0413519	10	-0.257539	0.943287	0.0122435	0.996416	0.0563936	13	0.269782	0.983633	0.0464147	16	0.0674883	0.997558	0.0555556	0.99997	0.0567293	0.999045	no	no	no	none	none	none	none
ENSMUSG00000000884	Gnb1l	178	3450	0.361489	0.445364	44	0.462028	0.7341	0.399243	0.675965	0.336648	62	-0.0627849	0.993572	0.330069	72	0.377054	0.000377323	0.402778	0.000119212	0.142801	0.418028	yes	yes	no	none	none	none	decreasing
ENSMUSG00000000902	Smarcb1	77	2682	0.236141	0.222541	12	-0.375552	0.880332	-0.142667	0.944288	0.288943	29	0.232885	0.971767	0.19314	36	0.192782	0.202189	0.25	0.0481675	0.0915493	0.883871	no	yes	no	none	none	none	none
ENSMUSG00000000915	Hip1r	84	3445	1.3403	1.79082	13	-0.254611	0.91797	-0.0986034	0.958682	1.59504	28	0.156007	0.978697	0.788747	42	0.143779	0.532992	0.3125	0.00593021	0.188967	0.130987	no	yes	no	none	none	none	decreasing
ENSMUSG00000000916	Nsun5	54	973	0.21869	0.213707	7	-0.809579	0.804579	-1.05482	0.626701	0.234138	20	-0.245244	0.971767	0.206778	27	0.135857	0.605237	0.229167	0.0870151	0.135955	0.454975	no	no	no	none	none	none	none
ENSMUSG00000000934	Top1mt	50	1093	0.208555	0.466222	7	-0.0879675	0.985469	0.690472	0.847158	0.157369	21	0.778439	0.901364	0.0872511	22	0.149941	0.482532	0.159722	0.425334	0.0852895	0.930064	no	no	no	none	none	none	decreasing
ENSMUSG00000000948	Gm38393	79	1582	1.81721	3.91898	12	1.08323	0.686731	0.31445	0.860036	0.91241	25	-0.768782	0.873898	1.30827	42	0.110915	0.819594	0.333333	0.00264534	0.231221	0.0346974	no	yes	yes	none	none	none	none
ENSMUSG00000000957	Mmp14	39	1587	0.565737	1.42948	11	1.73857	0.653566	2.0167	0.427717	0.44929	11	0.278125	0.98407	0.104739	17	0.131162	0.642794	0.111111	0.843933	0.110329	0.70526	no	no	no	none	none	none	decreasing
ENSMUSG00000000958	Slc7a7	56	1944	0.0963173	0.0345633	7	-1.15846	0.764558	-1.6201	0.377833	0.116952	17	-0.461642	0.956016	0.117139	32	0.0936033	0.936043	0.298611	0.00985145	0.220462	0.0454622	no	yes	yes	none	none	none	increasing
ENSMUSG00000000959	Oxa1l	72	1668	0.749376	1.33243	12	0.0190465	0.994938	0.135698	0.950349	0.664162	26	0.116652	0.988028	0.444704	34	0.116197	0.777779	0.222222	0.104746	0.12011	0.615392	no	no	no	none	none	none	decreasing
ENSMUSG00000000976	Heatr6	109	2659	0.232772	0.231781	18	-0.0863216	0.966756	-0.191499	0.896431	0.234836	36	-0.105178	0.987325	0.231398	55	0.132042	0.636078	0.388889	0.000233275	0.256847	0.0152258	no	yes	yes	none	none	none	none
ENSMUSG00000001016	Ilf2	85	2034	0.122877	0.0896033	12	-0.615056	0.779636	-0.822479	0.548436	0.132532	29	-0.207423	0.969091	0.13554	44	0.158451	0.411553	0.361111	0.000826461	0.259194	0.0124817	no	yes	yes	none	none	none	increasing
ENSMUSG00000001017	Chtop	99	3533	0.26611	0.358695	13	-0.0910703	0.968898	0.408911	0.815257	0.292321	36	0.499981	0.899585	0.178541	50	0.236209	0.0669404	0.423611	4.14473e-05	0.18838	0.135009	no	yes	no	none	none	none	decreasing
ENSMUSG00000001018	Snapin	70	1712	0.370018	0.245795	7	-0.945348	0.704416	-1.27647	0.38332	0.376685	24	-0.331119	0.941618	0.446259	39	0.192195	0.20543	0.395833	0.000167307	0.203638	0.0836927	no	yes	no	none	none	none	increasing
ENSMUSG00000001021	S100a3	135	16109	2.81929	2.46112	20	-0.773596	0.648006	-1.06757	0.235917	3.18459	52	-0.29397	0.912854	2.69785	63	0.335974	0.00217218	0.527778	8.2461e-08	0.200117	0.100951	yes	yes	no	none	none	none	none
ENSMUSG00000001036	Epn2	96	2652	0.0427239	0.0613978	13	1.12058	0.735826	0.0408028	0.986085	0.023827	33	-1.07978	0.82125	0.048909	50	0.193955	0.196428	0.423611	4.14473e-05	0.303208	0.00167964	no	yes	yes	none	none	none	none
ENSMUSG00000001052	Sec24b	130	3379	0.0707705	0.0804911	27	-0.155835	0.940283	0.74254	0.590617	0.0917037	45	0.898375	0.859062	0.0436475	58	0.0880282	0.959147	0.243056	0.0590079	0.171753	0.216932	no	no	no	none	none	none	none
ENSMUSG00000001054	Rmnd5b	74	1761	0.114696	0.226387	12	1.22188	0.690772	0.806235	0.680865	0.0675405	29	-0.415644	0.91905	0.0867359	32	0.158451	0.411553	0.194444	0.207445	0.122066	0.589832	no	no	no	none	none	none	none
ENSMUSG00000001062	Vps9d1	83	2647	0.266062	0.373296	12	0.341313	0.893602	0.110265	0.956465	0.210459	26	-0.231048	0.969091	0.249404	44	0.116197	0.777779	0.361111	0.000826461	0.27367	0.00677609	no	yes	yes	none	none	none	none
ENSMUSG00000001065	Zfp276	126	5348	2.75244	3.98694	26	-0.131794	0.95041	-0.428835	0.748076	2.4035	43	-0.297041	0.935065	2.27354	56	0.171362	0.321957	0.284722	0.0159738	0.201878	0.0928851	no	yes	no	none	none	none	decreasing
ENSMUSG00000001089	Luzp1	162	8678	0.441719	0.955484	36	1.44878	0.289098	1.2285	0.170087	0.260633	56	-0.22028	0.924463	0.277779	70	0.289906	0.0122547	0.361111	0.000826461	0.311033	0.00157132	yes	yes	yes	none	none	none	none
ENSMUSG00000001095	Slc13a2	57	1087	0.0214429	0.0517446	10	2.3205	0.681296	1.45246	0.652675	0.00780439	23	-0.86804	0.888909	0.0146909	24	0.142606	0.54578	0.125	0.728154	0.0821596	0.940265	no	no	no	none	none	none	none
ENSMUSG00000001100	Poldip2	57	917	0.355409	0.163441	7	-0.807328	0.770855	-1.69068	0.247235	0.326169	20	-0.883348	0.874923	0.512221	30	0.135857	0.605237	0.270833	0.0252866	0.151408	0.322658	no	yes	no	none	none	none	increasing
ENSMUSG00000001105	Ift20	84	1722	0.145238	0.0990582	17	-0.180769	0.930477	-0.448855	0.806871	0.116899	32	-0.268086	0.971767	0.203971	35	0.0965376	0.918801	0.131944	0.665463	0.0854851	0.92906	no	no	no	none	none	none	increasing
ENSMUSG00000001120	Pcbp3	173	36604	0.698883	0.604626	34	-0.591773	0.609298	-0.515717	0.476384	0.789944	67	0.0760555	0.973492	0.671925	71	0.331573	0.00255558	0.430556	2.87569e-05	0.158842	0.292218	yes	yes	no	none	none	none	none
ENSMUSG00000001123	Lgals9	152	5603	0.655856	0.780229	30	0.100303	0.952208	-0.232109	0.836787	0.549388	57	-0.332412	0.90158	0.67793	65	0.183979	0.248519	0.298611	0.00985145	0.142801	0.418028	no	yes	no	none	none	none	none
ENSMUSG00000001127	Araf	164	8827	1.49918	2.43839	39	0.94188	0.557455	0.212579	0.836081	1.08545	55	-0.729301	0.852309	1.28103	70	0.186913	0.229388	0.215278	0.125353	0.314163	0.00129398	no	no	yes	none	none	none	none
ENSMUSG00000001128	Cfp	46	779	0.143068	0.0273746	3	-2.04649	0.605768	-2.8063	0.0340223	0.161885	11	-0.759809	0.890683	0.201641	32	0.0924296	0.942235	0.381944	0.000323145	0.289515	0.00310596	no	yes	yes	none	up16n	none	increasing
ENSMUSG00000001134	Uxt	39	965	0.764785	0.570752	6	-0.544861	0.857366	-1.04381	0.624077	0.60934	16	-0.498946	0.939456	1.04743	17	0.100352	0.898854	0.111111	0.843933	0.0545775	0.999399	no	no	no	none	none	none	increasing
ENSMUSG00000001138	Cnnm3	79	3653	0.34395	0.480286	11	0.797145	0.79055	-0.406062	0.816366	0.24378	23	-1.20321	0.856104	0.351839	45	0.094777	0.929367	0.395833	0.000167307	0.344484	0.000222993	no	yes	yes	none	none	none	none
ENSMUSG00000001143	Lman2l	61	1980	0.621349	1.19195	13	1.29215	0.648006	0.957251	0.617416	0.303174	22	-0.3349	0.967968	0.554705	26	0.117664	0.763119	0.118056	0.78811	0.0946792	0.855981	no	no	no	none	none	none	none
ENSMUSG00000001150	Mcm3ap	131	7023	1.94906	1.68834	19	-0.883471	0.636713	-1.02736	0.344195	2.13889	50	-0.143889	0.972166	1.93569	61	0.308392	0.00630925	0.5	5.07597e-07	0.242371	0.0259633	yes	yes	yes	none	none	none	none
ENSMUSG00000001151	Pcnt	162	33664	1.51479	2.6506	31	0.522129	0.728533	0.516481	0.614485	1.21707	63	-0.00564749	0.998514	1.05118	68	0.267312	0.0260622	0.381944	0.000323145	0.158646	0.29412	yes	yes	no	none	none	none	decreasing
ENSMUSG00000001155	Ftcd	187	44910	14.252	25.2474	47	0.869155	0.465077	0.993274	0.108357	12.0481	68	0.124119	0.961103	9.09503	71	0.378228	0.000343956	0.555556	1.18521e-08	0.198748	0.104939	yes	yes	no	none	none	none	decreasing
ENSMUSG00000001156	Mxd1	42	4693	0.723324	1.21127	10	0.937187	0.748514	0.315159	0.874185	0.516702	11	-0.622028	0.912382	0.601782	21	0.0956573	0.924148	0.0833333	0.98213	0.165102	0.232007	no	no	no	none	none	none	none
ENSMUSG00000001157	Gmcl1	107	4150	0.138602	0.106337	17	-0.761113	0.705919	-0.323045	0.839627	0.178034	45	0.438068	0.910447	0.121229	45	0.279636	0.0175722	0.270833	0.0252866	0.0735524	0.978473	yes	yes	no	none	none	none	none
ENSMUSG00000001158	Snrnp27	27	409	0.119115	0.304059	5	1.76814	0.72523	1.18046	0.706474	0.0484574	7	-0.587675	0.945581	0.0654959	15	0.0551643	0.99991	0.104167	0.892529	0.109742	0.71207	no	no	no	none	none	none	none
ENSMUSG00000001173	Ocrl	92	2725	0.200006	0.171477	14	-0.568057	0.764558	-0.120914	0.939664	0.254538	36	0.447143	0.903319	0.165251	41	0.215376	0.116949	0.277778	0.0201582	0.0852895	0.930064	no	yes	no	none	none	none	none
ENSMUSG00000001175	Calm1	98	1569	0.518828	0.547489	15	-0.190021	0.930991	-0.54324	0.684404	0.460215	35	-0.353219	0.915776	0.55752	47	0.180458	0.265243	0.340278	0.00199639	0.15982	0.282407	no	yes	no	none	none	none	none
ENSMUSG00000001211	Agpat3	138	3787	0.023018	0.023991	24	0.000998041	0.99932	0.115264	0.938137	0.023726	53	0.114266	0.982691	0.0216712	60	0.246479	0.0496113	0.333333	0.00264534	0.120501	0.610296	yes	yes	no	none	none	none	decreasing
ENSMUSG00000001225	Slc26a3	46	1225	0.4675	0.204534	6	-1.44171	0.675546	-1.75131	0.363182	0.556778	16	-0.309608	0.969091	0.554772	24	0.100352	0.898854	0.208333	0.149145	0.136346	0.450129	no	no	no	none	none	none	none
ENSMUSG00000001228	Uhrf1	64	1428	0.12825	0.0809239	8	-0.814524	0.772749	-0.896864	0.651334	0.146221	25	-0.0823404	0.995297	0.142078	31	0.185446	0.23882	0.263889	0.0315321	0.0784429	0.959727	no	yes	no	none	none	none	none
ENSMUSG00000001229	Dpp9	88	1867	0.0238389	0.0331078	13	0.363449	0.882089	0.931456	0.613869	0.0253962	33	0.568007	0.907889	0.0161241	42	0.193955	0.196428	0.3125	0.00593021	0.133998	0.479931	no	yes	no	none	none	none	decreasing
ENSMUSG00000001240	Ramp2	87	3024	1.27267	1.50156	11	-0.49023	0.838458	-1.15881	0.408683	1.19088	32	-0.668578	0.876004	1.20074	44	0.221538	0.0995127	0.381944	0.000323145	0.192293	0.110767	no	yes	no	none	none	none	none
ENSMUSG00000001247	Lsr	145	4120	0.113906	0.188471	32	0.854816	0.608825	1.04895	0.313484	0.0973369	52	0.19413	0.958288	0.0805352	60	0.179577	0.26942	0.222222	0.104746	0.173513	0.203456	no	no	no	none	none	none	decreasing
ENSMUSG00000001248	Gramd1a	86	2451	0.0843089	0.15043	15	0.892383	0.731332	1.05578	0.559998	0.0684993	30	0.163398	0.979023	0.055818	41	0.110035	0.827436	0.256944	0.039087	0.146909	0.372199	no	yes	no	none	none	none	decreasing
ENSMUSG00000001249	Hpn	178	14758	14.6656	23.9349	43	0.768962	0.599424	0.645937	0.465306	12.9378	66	-0.123025	0.971767	10.1899	68	0.273474	0.0214116	0.347222	0.00149727	0.131651	0.510254	yes	yes	no	none	none	none	decreasing
ENSMUSG00000001260	Gabrg1	75	564	0.00827706	0.0024644	15	-1.8554	0.776587	-1.89511	0.433753	0.0108571	21	-0.0397084	0.99733	0.00960794	39	0.101232	0.892437	0.229167	0.0870151	0.245892	0.0198619	no	no	yes	none	none	none	none
ENSMUSG00000001280	Sp1	129	4473	2.60805	3.95164	27	0.735209	0.686731	0.250704	0.842211	2.25889	42	-0.484504	0.895198	2.05663	60	0.184566	0.244787	0.270833	0.0252866	0.270149	0.00922322	no	yes	yes	none	none	none	decreasing
ENSMUSG00000001285	Myg1	51	808	0.483172	0.512589	11	-0.131191	0.961766	0.0610487	0.97842	0.576367	18	0.192239	0.979803	0.371661	22	0.0569249	0.999848	0.0763889	0.993086	0.0669014	0.990957	no	no	no	none	none	none	none
ENSMUSG00000001288	Rarg	112	2534	0.778545	1.16665	18	0.332976	0.855777	0.125283	0.930337	0.6661	36	-0.207693	0.956193	0.630691	58	0.173122	0.308896	0.430556	2.87569e-05	0.312598	0.00150136	no	yes	yes	none	none	none	decreasing
ENSMUSG00000001289	Pfdn5	153	3391	0.297931	0.273537	30	0.00594268	0.996595	0.0073439	0.9937	0.348125	56	0.00140122	0.999975	0.264698	67	0.163732	0.375749	0.305556	0.00766669	0.328247	0.000656104	no	yes	yes	none	none	none	none
ENSMUSG00000001313	Rnd2	86	2643	0.25587	0.146017	10	-0.9748	0.619469	-1.29605	0.192813	0.274581	31	-0.321255	0.92103	0.310655	45	0.235035	0.0689665	0.416667	5.93378e-05	0.202465	0.0898446	no	yes	no	none	none	none	increasing
ENSMUSG00000001323	Srr	170	9430	0.248856	0.204031	38	-0.334668	0.758217	-0.387037	0.587439	0.262751	63	-0.0523695	0.992039	0.265037	68	0.122359	0.725893	0.236111	0.0718675	0.144171	0.404135	no	no	no	none	none	none	increasing
ENSMUSG00000001333	Sync	65	931	0.0215422	0.0246239	9	-0.314169	0.907224	1.14944	0.617416	0.0308153	27	1.46361	0.856104	0.0103435	29	0.192782	0.202189	0.215278	0.125353	0.0848983	0.931749	no	no	no	none	none	none	none
ENSMUSG00000001334	Fndc5	47	1182	0.0616589	0.0422065	3	-1.02456	0.746489	-0.727671	0.778719	0.073682	16	0.296884	0.96964	0.0627711	28	0.162852	0.382695	0.326389	0.00348354	0.163537	0.244808	no	yes	no	none	none	none	none
ENSMUSG00000001348	Acp5	55	1296	0.212489	0.363744	8	0.38802	0.905246	1.03469	0.676315	0.234126	18	0.646671	0.919501	0.090315	29	0.0868545	0.963847	0.236111	0.0718675	0.149257	0.344632	no	no	no	none	none	none	decreasing
ENSMUSG00000001366	Fbxo9	142	5027	0.214154	0.186197	26	-0.562606	0.691753	-0.165811	0.887146	0.258835	56	0.396795	0.890683	0.188732	60	0.277876	0.01877	0.291667	0.0125825	0.12989	0.532454	yes	yes	no	none	none	none	none
ENSMUSG00000001376	Vps50	101	3994	0.299729	0.419322	18	0.0337436	0.990411	0.656075	0.708624	0.339686	39	0.622332	0.893405	0.180599	43	0.174296	0.302869	0.222222	0.104746	0.0868545	0.920727	no	no	no	none	none	none	decreasing
ENSMUSG00000001380	Hars	42	551	0.0121286	0.0146139	6	0.218845	0.955108	0.292205	0.921725	0.0117278	11	0.0733602	0.995297	0.0108671	25	0.0501761	0.999989	0.222222	0.104746	0.192293	0.110767	no	no	no	none	none	none	decreasing
ENSMUSG00000001383	Zmat2	54	1913	0.170503	0.387743	10	1.9321	0.585312	1.02533	0.591522	0.0688215	15	-0.906769	0.874923	0.125947	29	0.110915	0.819594	0.194444	0.207445	0.19151	0.114665	no	no	no	none	none	none	none
ENSMUSG00000001415	Smg5	101	2947	2.11076	3.06145	20	0.382686	0.843095	-0.27422	0.845058	1.51212	32	-0.656906	0.873898	2.06729	49	0.086561	0.964973	0.263889	0.0315321	0.245501	0.020572	no	yes	yes	none	none	none	none
ENSMUSG00000001416	Cct3	73	2208	1.32081	2.48934	12	0.709569	0.764558	0.296235	0.860241	0.89979	21	-0.413334	0.919501	0.956971	40	0.131749	0.637058	0.305556	0.00766669	0.259781	0.0117655	no	yes	yes	none	none	none	none
ENSMUSG00000001418	Glmp	39	586	0.629284	1.61686	7	0.908345	0.813822	-0.0184057	0.994852	0.213118	11	-0.926751	0.887595	0.38129	21	0.0472418	0.999997	0.145833	0.54072	0.151408	0.322658	no	no	no	none	none	none	none
ENSMUSG00000001419	Mef2d	154	8609	5.50379	8.05069	32	0.574129	0.720891	-0.20438	0.85062	4.42278	56	-0.778509	0.828248	4.87185	66	0.213322	0.123168	0.340278	0.00199639	0.353482	0.000196087	no	yes	yes	none	none	none	none
ENSMUSG00000001424	Snd1	190	19524	1.30356	1.68956	48	0.439753	0.672937	0.280979	0.679978	1.18679	70	-0.158774	0.941241	1.16138	71	0.170481	0.329429	0.173611	0.325294	0.173905	0.200174	no	no	no	none	none	none	decreasing
ENSMUSG00000001435	Col18a1	188	35716	1.74929	2.85188	47	0.750585	0.30143	1.02763	0.0189138	1.57322	70	0.277049	0.876004	1.18786	70	0.308979	0.00612979	0.479167	1.8357e-06	0.241393	0.0268902	yes	yes	yes	none	up4n	none	decreasing
ENSMUSG00000001436	Slc19a1	181	23150	0.560184	0.968661	46	0.945461	0.227397	1.11976	0.0265872	0.460633	67	0.174301	0.920948	0.386035	68	0.310153	0.00585193	0.430556	2.87569e-05	0.171362	0.219417	yes	yes	no	none	up4n	none	decreasing
ENSMUSG00000001440	Kpnb1	109	2928	1.01593	1.04583	17	-0.444418	0.804549	-0.757813	0.532109	1.00014	41	-0.313395	0.923218	1.01157	51	0.223298	0.0952702	0.354167	0.00111591	0.188967	0.130987	no	yes	no	none	none	none	none
ENSMUSG00000001441	Npepps	190	33052	1.55235	1.92241	46	0.16731	0.84869	0.388118	0.511253	1.63583	71	0.220808	0.901364	1.22333	72	0.16696	0.350503	0.270833	0.0252866	0.142606	0.419706	no	yes	no	none	none	none	decreasing
ENSMUSG00000001444	Tbx21	101	1097	0.025538	0.0390346	16	1.26267	0.577867	0.573714	0.695188	0.0155982	35	-0.688959	0.89124	0.0263419	50	0.200998	0.165751	0.361111	0.000826461	0.24374	0.0238699	no	yes	yes	none	none	none	none
ENSMUSG00000001445	Mrpl10	116	5103	0.339507	0.668859	20	0.694163	0.753095	0.876002	0.58992	0.239021	48	0.181839	0.971767	0.21903	48	0.25939	0.0336016	0.25	0.0481675	0.116197	0.666043	yes	yes	no	none	none	none	decreasing
ENSMUSG00000001467	Cyp51	76	1856	0.227283	0.18593	14	-0.149041	0.951738	-0.592788	0.682447	0.212259	28	-0.443747	0.919501	0.269667	34	0.1027	0.881375	0.194444	0.207445	0.19151	0.114665	no	no	no	none	none	none	increasing
ENSMUSG00000001472	Tcf25	156	5614	1.46569	2.46264	35	0.163138	0.911198	-0.00503929	0.996173	1.10161	58	-0.168177	0.945581	1.16007	63	0.169308	0.338079	0.236111	0.0718675	0.118936	0.630689	no	no	no	none	none	none	none
ENSMUSG00000001482	Def8	123	3369	0.256664	0.305112	26	0.125542	0.948896	0.143678	0.907883	0.272499	39	0.0181359	0.997314	0.20875	58	0.125293	0.697937	0.354167	0.00111591	0.259194	0.0124817	no	yes	yes	none	none	none	decreasing
ENSMUSG00000001497	Pax9	26	260	0.00553637	0.00198233	4	-0.779382	0.822164	-2.28137	0.355913	0.00345171	8	-1.50199	0.873759	0.00996144	14	0.0293427	1	0.125	0.728154	0.11072	0.701458	no	no	no	none	none	none	increasing
ENSMUSG00000001507	Itga3	34	1035	0.0438561	0.116239	6	3.19328	0.660305	1.32504	0.698581	0.00743525	12	-1.86824	0.873759	0.0315158	16	0.0625	0.999177	0.0972222	0.932435	0.0694444	0.985803	no	no	no	none	none	none	none
ENSMUSG00000001518	Itfg2	102	1576	0.321077	0.45806	20	0.314832	0.877062	0.29072	0.851132	0.28665	36	-0.0241113	0.997314	0.263703	46	0.100939	0.894605	0.222222	0.104746	0.13302	0.492567	no	no	no	none	none	none	decreasing
ENSMUSG00000001520	Nrip2	74	947	0.0254167	0.0395257	12	0.736588	0.769307	0.956263	0.615188	0.0224956	27	0.219675	0.971767	0.0188914	35	0.130282	0.652548	0.236111	0.0718675	0.10759	0.738559	no	no	no	none	none	none	decreasing
ENSMUSG00000001521	Tulp3	117	4703	0.148146	0.167689	19	-0.0981303	0.95609	0.150449	0.915046	0.157052	42	0.248579	0.930944	0.126336	56	0.223298	0.0952702	0.381944	0.000323145	0.186228	0.148651	no	yes	no	none	none	none	decreasing
ENSMUSG00000001524	Gtf2h4	32	443	0.140355	0.238915	4	-0.153767	0.966846	0.769875	0.815257	0.148057	12	0.923643	0.891402	0.0670528	16	0.106514	0.858201	0.138889	0.602526	0.099374	0.828099	no	no	no	none	none	none	decreasing
ENSMUSG00000001525	Tubb5	61	326	0.0713434	0.0902835	10	0.558478	0.831966	0.291566	0.877942	0.0650485	18	-0.266912	0.971767	0.0649241	33	0.110915	0.819594	0.25	0.0481675	0.204812	0.0779292	no	yes	no	none	none	none	decreasing
ENSMUSG00000001542	Ell2	165	9039	0.424014	0.541014	38	0.15184	0.915279	0.257042	0.804144	0.406533	58	0.105202	0.972266	0.363252	68	0.100059	0.900938	0.243056	0.0590079	0.156299	0.312777	no	no	no	none	none	none	decreasing
ENSMUSG00000001552	Jup	63	940	0.107698	0.154978	11	0.727585	0.765856	0.624141	0.710103	0.094567	21	-0.103444	0.993452	0.089127	31	0.110329	0.824679	0.201389	0.176406	0.134781	0.469869	no	no	no	none	none	none	decreasing
ENSMUSG00000001569	Nom1	75	2825	0.213978	0.352336	9	0.488213	0.877585	-0.400079	0.836787	0.123418	24	-0.888292	0.856104	0.211041	42	0.150528	0.476396	0.395833	0.000167307	0.247261	0.0177686	no	yes	yes	none	none	none	none
ENSMUSG00000001576	Ergic1	144	6907	0.201608	0.292057	29	0.135639	0.950347	0.413711	0.794238	0.193035	50	0.278072	0.935382	0.149761	64	0.152876	0.455584	0.284722	0.0159738	0.199139	0.104086	no	yes	no	none	none	none	decreasing
ENSMUSG00000001604	Tcea3	154	6476	0.181805	0.319255	33	0.874514	0.648006	0.800706	0.524439	0.134502	55	-0.0738086	0.987579	0.136819	66	0.104167	0.870213	0.229167	0.0870151	0.18525	0.153371	no	no	no	none	none	none	none
ENSMUSG00000001627	Ifrd1	97	2125	0.140733	0.218444	19	0.749573	0.757481	0.394947	0.803919	0.107806	29	-0.354626	0.928364	0.121395	49	0.0827465	0.975701	0.284722	0.0159738	0.272105	0.00802333	no	yes	yes	none	none	none	none
ENSMUSG00000001630	Stk38l	91	1902	0.0267174	0.0532583	16	1.29941	0.68354	1.46577	0.511942	0.0189746	32	0.166354	0.97732	0.0166588	43	0.117371	0.766228	0.263889	0.0315321	0.146518	0.376849	no	yes	no	none	none	none	decreasing
ENSMUSG00000001632	Brpf1	77	2857	0.328512	0.682766	12	0.790044	0.767341	0.731377	0.702832	0.218338	25	-0.0586673	0.995297	0.200988	40	0.110915	0.819594	0.305556	0.00766669	0.217527	0.0542158	no	yes	no	none	none	none	decreasing
ENSMUSG00000001663	Gstt1	87	2630	0.114743	0.180514	12	0.612714	0.808707	0.710373	0.729698	0.0980605	34	0.0976586	0.994451	0.0873455	40	0.228873	0.0818722	0.305556	0.00766669	0.0768779	0.966306	no	yes	no	none	none	none	decreasing
ENSMUSG00000001665	Gstt3	34	805	0.169458	0.21646	6	0.741326	0.847279	-0.267246	0.918689	0.10655	11	-1.00857	0.893405	0.200156	17	0.0416667	1	0.111111	0.843933	0.110133	0.707434	no	no	no	none	none	none	none
ENSMUSG00000001666	Ddt	119	3320	0.670402	1.09373	19	0.256219	0.895177	0.371282	0.795136	0.59208	45	0.115063	0.978665	0.465419	55	0.237969	0.0636275	0.368056	0.000608215	0.146127	0.38149	no	yes	no	none	none	none	decreasing
ENSMUSG00000001670	Tat	177	18109	1.94735	3.22934	41	0.574733	0.638319	0.944735	0.185007	1.80525	67	0.370002	0.876004	1.23283	69	0.226819	0.0865756	0.368056	0.000608215	0.158059	0.299631	no	yes	no	none	none	none	decreasing
ENSMUSG00000001674	Ddx18	60	939	0.148295	0.22329	9	0.245553	0.93566	0.758728	0.71867	0.162006	24	0.513174	0.923089	0.0847792	27	0.150528	0.476396	0.1875	0.24247	0.0796166	0.954359	no	no	no	none	none	none	decreasing
ENSMUSG00000001687	Ubl3	101	5469	0.399258	0.668775	22	0.543631	0.786276	0.575638	0.712722	0.324222	31	0.032007	0.997022	0.293574	48	0.0821596	0.97738	0.208333	0.149145	0.230243	0.0373997	no	no	yes	none	none	none	decreasing
ENSMUSG00000001700	Gramd3	156	6025	0.0354824	0.0448341	34	0.342975	0.794979	0.547415	0.589689	0.0348401	56	0.20444	0.949275	0.0298814	66	0.10358	0.874525	0.208333	0.149145	0.12813	0.55147	no	no	no	none	none	none	decreasing
ENSMUSG00000001729	Akt1	35	318	0.00795062	0.00952591	5	0.678352	0.874555	0.0717677	0.980112	0.00612785	9	-0.606584	0.947411	0.00869788	21	0.0619131	0.9993	0.1875	0.24247	0.165102	0.232007	no	no	no	none	none	none	none
ENSMUSG00000001741	Il16	34	654	0.0136328	0.00761649	9	0.474192	0.921532	-1.51037	0.611367	0.00602992	8	-1.98457	0.883892	0.025141	17	0.117077	0.768811	0.0486111	0.999999	0.124022	0.565429	no	no	no	none	none	none	none
ENSMUSG00000001750	Tcirg1	145	7680	1.95982	2.99738	25	0.245979	0.881571	-0.171673	0.889361	1.516	54	-0.417652	0.883724	1.70575	66	0.274061	0.0209323	0.465278	4.17241e-06	0.2277	0.0430011	yes	yes	yes	none	none	none	none
ENSMUSG00000001751	Naglu	36	321	0.0259548	0.0310871	7	1.62371	0.720668	-0.32982	0.901351	0.00867674	14	-1.95353	0.856104	0.0395712	14	0.0625	0.999177	0.0694444	0.998091	0.0825509	0.937787	no	no	no	none	none	none	none
ENSMUSG00000001755	Coasy	64	1817	0.683914	1.13502	11	-0.0122532	0.996595	-0.0718872	0.975074	0.526089	23	-0.059634	0.995297	0.538806	30	0.115023	0.789607	0.1875	0.24247	0.092723	0.873874	no	no	no	none	none	none	none
ENSMUSG00000001761	Smo	58	720	0.0147009	0.0400338	13	2.40111	0.642075	2.46326	0.486374	0.00633616	20	0.0621535	0.995498	0.00606096	25	0.0833333	0.973965	0.0833333	0.98213	0.0657277	0.992684	no	no	no	none	none	none	decreasing
ENSMUSG00000001763	Tspan33	28	383	0.0236692	0.0416858	6	0.696998	0.846815	1.88336	0.554512	0.025793	9	1.18636	0.90158	0.00956392	13	0.0545775	0.999928	0.0625	0.999659	0.0684664	0.988004	no	no	no	none	none	none	decreasing
ENSMUSG00000001768	Rin2	192	38211	1.00308	1.50324	48	0.740815	0.243645	0.733776	0.0656397	0.863453	71	-0.00703943	0.997314	0.80732	72	0.316901	0.00452246	0.395833	0.000167307	0.170579	0.223426	yes	yes	no	none	none	none	decreasing
ENSMUSG00000001774	Chordc1	77	2187	0.277389	0.462003	16	0.281246	0.908779	0.569333	0.759538	0.245169	27	0.288087	0.953583	0.186087	34	0.100352	0.898854	0.152778	0.481437	0.107003	0.745551	no	no	no	none	none	none	decreasing
ENSMUSG00000001783	Rtcb	113	4926	0.29979	0.280575	21	-0.534877	0.761428	0.0434485	0.977948	0.400713	39	0.578325	0.878281	0.213078	53	0.160211	0.399343	0.298611	0.00985145	0.186815	0.145241	no	yes	no	none	none	none	none
ENSMUSG00000001785	Pwp1	57	1134	0.0524038	0.0783823	8	2.01126	0.703808	-0.125204	0.966219	0.0138246	17	-2.13647	0.856104	0.0731283	32	0.07277	0.993725	0.277778	0.0201582	0.205203	0.0762043	no	yes	no	none	none	none	none
ENSMUSG00000001786	Fbxo7	52	1146	0.119452	0.15784	8	0.436917	0.883435	0.830531	0.691556	0.144242	17	0.393614	0.966009	0.0694152	27	0.07277	0.993725	0.208333	0.149145	0.13615	0.45254	no	no	no	none	none	none	decreasing
ENSMUSG00000001794	Capns1	91	1524	0.413067	0.663682	20	1.27288	0.585312	0.223577	0.883799	0.190751	29	-1.0493	0.856104	0.465217	42	0.151408	0.467019	0.166667	0.373243	0.203834	0.0826889	no	no	no	none	none	none	none
ENSMUSG00000001802	Lrp3	60	1731	0.0507151	0.0552054	11	-0.191762	0.943515	0.626298	0.75709	0.06471	24	0.81806	0.893405	0.0339211	24	0.108862	0.837998	0.104167	0.892529	0.0739437	0.977291	no	no	no	none	none	none	none
ENSMUSG00000001815	Evx2	76	1110	0.122783	0.143069	8	0.0441687	0.989396	-0.172706	0.925115	0.111918	25	-0.216875	0.965831	0.119973	43	0.185446	0.23882	0.430556	2.87569e-05	0.24511	0.0213069	no	yes	yes	none	none	none	none
ENSMUSG00000001827	Folr1	35	277	0.069616	0.0837786	6	0.967713	0.822164	-0.465478	0.872908	0.0277965	13	-1.43319	0.875073	0.101413	16	0.0580986	0.999776	0.0972222	0.932435	0.0692488	0.986226	no	no	no	none	none	none	none
ENSMUSG00000001829	Clpb	128	4611	0.0877402	0.115882	21	0.22313	0.901498	0.622838	0.637689	0.0911763	49	0.399708	0.901364	0.0655909	58	0.252641	0.0412948	0.368056	0.000608215	0.130477	0.525209	yes	yes	no	none	none	none	decreasing
ENSMUSG00000001833	2007-09-01	93	1971	0.392094	0.718988	21	0.999771	0.662485	1.21811	0.4163	0.366656	31	0.218343	0.971767	0.19925	41	0.131749	0.637058	0.138889	0.602526	0.132825	0.495097	no	no	no	none	none	none	decreasing
ENSMUSG00000001844	Zdhhc4	47	1049	0.50883	0.984114	9	1.1968	0.690772	1.01606	0.628214	0.281162	21	-0.180743	0.987325	0.416479	17	0.117664	0.763119	0.0972222	0.932435	0.10133	0.810256	no	no	no	none	none	none	none
ENSMUSG00000001847	Rac1	106	2756	0.399971	0.633434	19	0.296476	0.887026	0.312799	0.845107	0.335335	37	0.0163233	0.997314	0.308067	50	0.151702	0.464565	0.298611	0.00985145	0.173318	0.205072	no	yes	no	none	none	none	decreasing
ENSMUSG00000001855	Nup214	115	4383	2.89969	2.40348	20	-0.330056	0.864989	-0.558024	0.651618	4.04915	42	-0.227969	0.962367	2.097	53	0.174883	0.29999	0.326389	0.00348354	0.204421	0.0797693	no	yes	no	none	none	none	none
ENSMUSG00000001870	Ltbp1	181	63044	3.35641	4.39721	41	0.233511	0.811513	0.145933	0.84902	3.17211	68	-0.0875779	0.97097	2.84429	71	0.197477	0.18284	0.222222	0.104746	0.141628	0.425971	no	no	no	none	none	none	decreasing
ENSMUSG00000001891	Ugp2	163	7472	2.04188	3.17713	36	0.792195	0.585312	0.560138	0.535183	1.65182	59	-0.232057	0.931986	1.66969	68	0.221244	0.099863	0.25	0.0481675	0.201291	0.0958047	no	yes	no	none	none	none	none
ENSMUSG00000001909	Trmt1	85	3108	2.53415	1.18383	16	-0.565644	0.784584	-1.14981	0.324829	3.16788	24	-0.584164	0.90078	2.80944	45	0.0991784	0.90671	0.291667	0.0125825	0.301839	0.00195797	no	yes	yes	none	none	none	none
ENSMUSG00000001910	Nacc1	63	726	0.0196501	0.0431059	14	2.02888	0.701719	1.20604	0.698882	0.00833943	20	-0.822841	0.90158	0.0151665	29	0.109742	0.829999	0.111111	0.843933	0.121088	0.602643	no	no	no	none	none	none	none
ENSMUSG00000001911	Nfix	160	5830	0.0282065	0.0458429	38	0.855693	0.660185	1.05223	0.433753	0.0239118	54	0.196538	0.948752	0.0206839	68	0.137324	0.588659	0.201389	0.176406	0.186033	0.149705	no	no	no	none	none	none	decreasing
ENSMUSG00000001924	Uba1	76	2082	0.682876	1.48708	13	0.745214	0.765894	0.8457	0.644236	0.465741	26	0.100486	0.992181	0.360861	36	0.11561	0.783715	0.229167	0.0870151	0.133803	0.482455	no	no	no	none	none	none	decreasing
ENSMUSG00000001930	Vwf	134	3087	1.49372	2.0932	23	0.426125	0.769307	0.0504857	0.968033	1.12711	49	-0.375639	0.890683	1.45558	61	0.210974	0.131328	0.368056	0.000608215	0.187011	0.144036	no	yes	no	none	none	none	none
ENSMUSG00000001942	Siae	76	1406	0.21545	0.350834	12	0.452755	0.874046	-0.120958	0.956465	0.131557	26	-0.573713	0.893405	0.207923	38	0.127934	0.678298	0.277778	0.0201582	0.161581	0.264254	no	yes	no	none	none	none	none
ENSMUSG00000001943	Vsig2	62	1076	0.673514	0.69802	7	-0.146284	0.955108	-0.269123	0.874625	0.837057	21	-0.122839	0.987325	0.495906	34	0.149941	0.482532	0.326389	0.00348354	0.190532	0.120515	no	yes	no	none	none	none	none
ENSMUSG00000001946	Esam	64	965	0.28539	0.336077	8	0.438435	0.84869	-0.096459	0.961415	0.189349	19	-0.534894	0.903319	0.346306	37	0.125	0.698434	0.347222	0.00149727	0.246283	0.0191907	no	yes	yes	none	none	none	none
ENSMUSG00000001985	Grik3	51	1425	0.00226869	0.00129248	10	-0.174351	0.972605	-1.50873	0.54404	0.00147268	16	-1.33438	0.889903	0.00370445	25	0.0815728	0.978958	0.138889	0.602526	0.124413	0.561682	no	no	no	none	none	none	increasing
ENSMUSG00000001986	Gria3	74	2433	0.130489	0.212424	15	0.478783	0.93566	-0.119482	0.974831	0.114046	27	-0.598265	0.948752	0.0920815	32	0.115317	0.78666	0.166667	0.373243	0.206964	0.0706332	no	no	no	none	none	none	decreasing
ENSMUSG00000001995	Sipa1l2	74	1097	0.00895927	0.0144828	9	1.54391	0.763925	0.437644	0.883825	0.00451598	25	-1.10627	0.862122	0.00965847	40	0.164613	0.367597	0.368056	0.000608215	0.233372	0.029513	no	yes	yes	none	none	none	none
ENSMUSG00000001998	Ap4e1	100	2834	0.10719	0.135765	18	0.276541	0.900687	0.338952	0.838571	0.10248	36	0.0624109	0.995297	0.0927847	46	0.172535	0.31277	0.291667	0.0125825	0.133412	0.487509	no	yes	no	none	none	none	decreasing
ENSMUSG00000001999	Blvra	49	746	0.0252359	0.0482533	10	2.07501	0.664097	0.729071	0.778164	0.00936427	16	-1.34594	0.873759	0.0255423	23	0.0833333	0.973965	0.111111	0.843933	0.0958529	0.844229	no	no	no	none	none	none	none
ENSMUSG00000002010	Idh3g	89	3385	1.10631	2.08145	17	1.06708	0.653566	0.220948	0.889361	0.66807	29	-0.846131	0.856104	0.888377	43	0.123239	0.716279	0.243056	0.0590079	0.247066	0.0180177	no	no	yes	none	none	none	none
ENSMUSG00000002014	Ssr4	66	1890	0.388409	0.711272	10	0.68032	0.786026	0.880403	0.639125	0.351475	21	0.200083	0.97732	0.209587	34	0.0874413	0.961531	0.263889	0.0315321	0.176448	0.178545	no	yes	no	none	none	none	decreasing
ENSMUSG00000002015	Bcap31	84	4963	0.0713583	0.104981	12	0.908247	0.754218	0.220112	0.908018	0.0474218	28	-0.688135	0.886435	0.0725469	44	0.144366	0.526686	0.375	0.000444756	0.287559	0.00379416	no	yes	yes	none	none	none	none
ENSMUSG00000002017	Fam98a	66	1995	0.12604	0.235264	13	0.885483	0.764558	0.661987	0.74936	0.083951	19	-0.223497	0.969091	0.0947281	34	0.0833333	0.973965	0.201389	0.176406	0.204617	0.0788365	no	no	no	none	none	none	none
ENSMUSG00000002020	Ltbp2	32	1836	0.0160917	0.0333604	7	1.0314	0.871543	1.54149	0.77334	0.0127773	9	0.510089	0.971767	0.0078477	16	0.0360915	1	0.0902778	0.962216	0.0954617	0.848215	no	no	no	none	none	none	decreasing
ENSMUSG00000002028	Kmt2a	152	5812	0.0804385	0.157418	39	1.35694	0.343126	1.51875	0.0893759	0.0589383	51	0.161807	0.969303	0.05032	62	0.280223	0.0171423	0.305556	0.00766669	0.314945	0.00115955	yes	yes	yes	none	none	none	decreasing
ENSMUSG00000002031	Ift46	68	2023	0.8314	2.08614	14	1.3148	0.683724	0.337776	0.864357	0.323732	21	-0.977027	0.860795	0.495525	33	0.0900822	0.950126	0.166667	0.373243	0.176643	0.176949	no	no	no	none	none	none	none
ENSMUSG00000002032	Tmem25	169	15164	6.71869	9.45571	37	0.0337016	0.986123	-0.0287933	0.982933	6.34122	64	-0.0624949	0.991225	5.26624	68	0.186326	0.232892	0.236111	0.0718675	0.158451	0.295992	no	no	no	none	none	none	decreasing
ENSMUSG00000002043	Trappc6a	47	1647	0.341851	0.262591	6	-0.161067	0.968959	-1.16824	0.578291	0.290522	15	-1.00718	0.887595	0.445308	26	0.0862676	0.966078	0.236111	0.0718675	0.149844	0.338049	no	no	no	none	none	none	increasing
ENSMUSG00000002052	Supt6	103	2829	0.0766974	0.125095	20	0.564368	0.818365	0.877591	0.668911	0.0678965	41	0.313223	0.951768	0.0531112	42	0.160798	0.396121	0.166667	0.373243	0.0774648	0.963858	no	no	no	none	none	none	decreasing
ENSMUSG00000002058	Unc119	34	1847	0.971173	2.58545	13	1.59756	0.609151	1.91427	0.364945	0.52671	7	0.316704	0.972166	0.333279	14	0.172242	0.314519	0.145833	0.54072	0.0958529	0.844229	no	no	no	none	none	none	decreasing
ENSMUSG00000002064	Sdf2	125	1855	0.175669	0.205599	28	-0.0133737	0.995403	0.185958	0.906706	0.191617	46	0.199332	0.969091	0.13999	51	0.0874413	0.961531	0.131944	0.665463	0.123044	0.577109	no	no	no	none	none	none	decreasing
ENSMUSG00000002076	Hsf2bp	39	1562	0.0466969	0.0107302	4	-1.7857	0.709681	-2.46548	0.42534	0.0440687	14	-0.679779	0.941241	0.0732664	21	0.11385	0.800968	0.208333	0.149145	0.0944836	0.857867	no	no	no	none	none	none	increasing
ENSMUSG00000002083	Bbc3	52	628	0.0754124	0.0678735	9	-0.599446	0.830071	0.848171	0.720464	0.124904	20	1.44762	0.873759	0.0316339	23	0.0941901	0.932744	0.131944	0.665463	0.0704225	0.985487	no	no	no	none	none	none	none
ENSMUSG00000002102	Psmc3	108	2552	0.862008	1.52163	19	0.984741	0.636713	0.557201	0.671371	0.65508	38	-0.427539	0.90158	0.626315	50	0.172829	0.309967	0.298611	0.00985145	0.188772	0.13233	no	yes	no	none	none	none	decreasing
ENSMUSG00000002103	Acp2	132	4360	2.47827	2.82579	22	-0.398151	0.818001	-0.502315	0.662659	2.9766	43	-0.104163	0.983446	1.75519	66	0.1473	0.505198	0.458333	6.22413e-06	0.311033	0.00157132	no	yes	yes	none	none	none	none
ENSMUSG00000002105	Slc39a13	53	929	0.371658	0.470399	5	-0.273351	0.939028	-0.66484	0.753483	0.326589	20	-0.391488	0.945581	0.350274	28	0.177523	0.284476	0.284722	0.0159738	0.109742	0.71207	no	yes	no	none	none	none	none
ENSMUSG00000002107	Celf2	185	17127	0.0659793	0.0822427	43	0.238493	0.820339	0.720684	0.214853	0.0725939	70	0.48219	0.873898	0.0486144	72	0.315728	0.00476282	0.319444	0.00455912	0.127152	0.557386	yes	yes	no	none	none	none	decreasing
ENSMUSG00000002108	Nr1h3	136	4030	0.169045	0.343673	28	1.65176	0.273033	1.20778	0.218692	0.0930587	50	-0.443979	0.893271	0.127557	58	0.33216	0.00252354	0.243056	0.0590079	0.122261	0.587267	yes	no	no	none	none	none	none
ENSMUSG00000002109	Ddb2	141	4939	0.0813694	0.104811	25	0.168807	0.931787	0.626644	0.635518	0.0875663	49	0.457837	0.893405	0.059631	66	0.181045	0.262573	0.395833	0.000167307	0.242175	0.0261923	no	yes	yes	none	none	none	decreasing
ENSMUSG00000002129	Sf3a1	98	3970	0.883541	0.770133	13	-0.684555	0.739811	-0.672272	0.616766	1.13076	41	0.0122825	0.997794	0.715359	44	0.306631	0.0068861	0.340278	0.00199639	0.119327	0.625589	yes	yes	no	none	none	none	none
ENSMUSG00000002147	Stat6	111	4338	2.18327	2.67574	17	-0.26639	0.896698	-0.932742	0.42534	1.86993	38	-0.666351	0.862122	2.16395	56	0.181045	0.262573	0.423611	4.14473e-05	0.245501	0.020572	no	yes	yes	none	none	none	none
ENSMUSG00000002205	Vrk3	38	478	0.0455208	0.0678122	9	0.704605	0.851363	0.603367	0.824432	0.0400098	10	-0.101238	0.995297	0.0360944	19	0.102993	0.879075	0.0763889	0.993086	0.123044	0.577109	no	no	no	none	none	none	decreasing
ENSMUSG00000002210	Smg9	41	804	0.209858	0.40103	9	0.205063	0.955108	1.45818	0.631052	0.234229	13	1.25312	0.883724	0.0583783	19	0.0680751	0.997242	0.0763889	0.993086	0.0954617	0.848215	no	no	no	none	none	none	decreasing
ENSMUSG00000002221	Paxip1	77	1864	0.199588	0.248304	15	-0.114153	0.961766	0.954983	0.614562	0.258581	30	1.06914	0.865948	0.108937	32	0.110035	0.827436	0.131944	0.665463	0.141823	0.425066	no	no	no	none	none	none	none
ENSMUSG00000002222	Rmnd5a	122	3499	0.554941	0.808275	24	-0.304158	0.879597	0.0724648	0.969292	0.57191	47	0.376623	0.907467	0.369317	51	0.22946	0.0806796	0.319444	0.00455912	0.118936	0.630689	no	yes	no	none	none	none	decreasing
ENSMUSG00000002227	Mov10	62	887	0.0332082	0.0583739	12	1.71192	0.729112	0.322386	0.909859	0.0129618	20	-1.38954	0.856104	0.0363962	30	0.0680751	0.997242	0.166667	0.373243	0.136346	0.450129	no	no	no	none	none	none	none
ENSMUSG00000002249	Tead3	62	987	2.52509	5.76316	12	0.739057	0.771983	0.536237	0.769951	1.7494	19	-0.20282	0.972166	1.13129	31	0.0962441	0.920555	0.180556	0.281725	0.16295	0.25043	no	no	no	none	none	none	decreasing
ENSMUSG00000002250	Ppard	170	10959	0.180678	0.224799	37	0.423177	0.735151	0.435357	0.585755	0.173645	64	0.0121798	0.997314	0.1582	69	0.226819	0.0865756	0.201389	0.176406	0.171753	0.216932	no	no	no	none	none	none	decreasing
ENSMUSG00000002257	Def6	57	1861	0.156629	0.0833683	5	-1.50142	0.688527	-1.68112	0.44773	0.18869	25	-0.179697	0.983633	0.173853	27	0.247946	0.0473841	0.270833	0.0252866	0.0682707	0.98842	yes	yes	no	none	none	none	none
ENSMUSG00000002265	Peg3	128	8206	0.44798	0.841115	28	0.939283	0.571245	1.28383	0.197	0.365922	47	0.344546	0.907889	0.266809	53	0.200411	0.168336	0.256944	0.039087	0.101135	0.812262	no	yes	no	none	none	none	decreasing
ENSMUSG00000002279	Lmf1	93	1940	0.735204	0.872203	14	-0.297886	0.893602	-0.442486	0.773347	0.712599	34	-0.1446	0.97759	0.666161	45	0.200704	0.167688	0.333333	0.00264534	0.146127	0.38149	no	yes	no	none	none	none	decreasing
ENSMUSG00000002280	Narfl	76	1557	0.216709	0.0994441	8	-1.61271	0.479029	-0.697868	0.64247	0.368571	30	0.914846	0.862122	0.145133	38	0.255869	0.0375155	0.361111	0.000826461	0.113263	0.696701	yes	yes	no	none	none	none	none
ENSMUSG00000002289	Angptl4	36	838	0.147815	0.144413	5	0.028506	0.994542	-0.513521	0.814146	0.136268	10	-0.542027	0.931986	0.16147	21	0.0366784	1	0.1875	0.24247	0.151017	0.32603	no	no	no	none	none	none	none
ENSMUSG00000002307	Daxx	39	672	0.152178	0.202918	5	0.365441	0.945574	-0.373152	0.899957	0.141186	12	-0.738593	0.923218	0.129189	22	0.0648474	0.998664	0.201389	0.176406	0.136737	0.44541	no	no	no	none	none	none	decreasing
ENSMUSG00000002308	Cd320	116	8279	0.661146	0.967213	19	0.243209	0.901048	0.19256	0.895034	0.605977	41	-0.0506487	0.995297	0.511503	56	0.181631	0.25989	0.423611	4.14473e-05	0.285407	0.00482629	no	yes	yes	none	none	none	decreasing
ENSMUSG00000002319	Ipo4	50	788	0.208744	0.169571	6	-0.4954	0.860929	-0.534717	0.776695	0.25322	18	-0.039317	0.997314	0.191002	26	0.128521	0.672126	0.236111	0.0718675	0.108568	0.726624	no	no	no	none	none	none	none
ENSMUSG00000002320	Tm9sf1	87	2376	1.22603	1.28468	14	-0.613895	0.766502	-0.519224	0.728761	1.37267	31	0.0946708	0.989979	1.04233	42	0.207453	0.142407	0.291667	0.0125825	0.146714	0.374524	no	yes	no	none	none	none	none
ENSMUSG00000002325	Irf9	97	3738	1.08725	1.8209	14	0.196124	0.934799	-0.0662045	0.971057	0.836431	40	-0.262329	0.947325	0.845471	43	0.271714	0.0229364	0.305556	0.00766669	0.149844	0.338049	yes	yes	no	none	none	none	none
ENSMUSG00000002326	Gmpr2	34	789	0.395013	1.24889	6	1.16204	0.76591	2.50308	0.502926	0.16096	16	1.34104	0.873759	0.0565657	11	0.100352	0.898854	0.0902778	0.962216	0.0997653	0.825139	no	no	no	none	none	none	decreasing
ENSMUSG00000002329	Mdp1	72	2030	1.58609	4.04018	15	0.953569	0.729112	0.637364	0.732224	0.836813	24	-0.316205	0.955199	0.688899	33	0.101819	0.888054	0.145833	0.54072	0.121088	0.602643	no	no	no	none	none	none	decreasing
ENSMUSG00000002332	Dhrs1	53	1226	0.462018	0.467958	6	-0.558011	0.83487	-0.622968	0.764552	0.46651	24	-0.0649572	0.995297	0.453629	23	0.213028	0.12416	0.194444	0.207445	0.0739437	0.977291	no	no	no	none	none	none	decreasing
ENSMUSG00000002342	Tmem161a	83	2351	0.726302	1.39868	16	0.742953	0.769307	0.351543	0.855478	0.40807	29	-0.39141	0.933702	0.591859	38	0.122359	0.725893	0.194444	0.207445	0.119327	0.625589	no	no	no	none	none	none	none
ENSMUSG00000002343	Armc6	46	656	0.0321594	0.053902	5	0.506188	0.896698	1.4406	0.658545	0.0348433	17	0.934411	0.903319	0.0150178	24	0.13527	0.611601	0.229167	0.0870151	0.122653	0.582157	no	no	no	none	none	none	decreasing
ENSMUSG00000002345	Borcs8	50	1118	0.0659136	0.104836	8	0.198331	0.960243	0.471471	0.883799	0.0584988	20	0.27314	0.971767	0.0472772	22	0.115023	0.789607	0.138889	0.602526	0.0864632	0.923264	no	no	no	none	none	none	decreasing
ENSMUSG00000002346	Slc25a42	159	4321	0.0930077	0.117968	35	0.102954	0.941285	0.785395	0.403781	0.105476	59	0.682441	0.856104	0.0640725	65	0.121479	0.735354	0.1875	0.24247	0.228091	0.0423952	no	no	yes	none	none	none	decreasing
ENSMUSG00000002365	Snx9	128	5231	0.0447547	0.0661767	32	0.727974	0.72847	0.69448	0.630252	0.0374076	40	-0.0334943	0.996344	0.0377183	55	0.173709	0.305749	0.201389	0.176406	0.243936	0.0235189	no	no	yes	none	none	none	none
ENSMUSG00000002372	Ranbp3	104	2528	0.0293032	0.0529192	18	0.928597	0.729112	1.45851	0.468537	0.0257927	41	0.529908	0.908964	0.017021	44	0.228873	0.0818722	0.236111	0.0718675	0.0940923	0.861572	no	no	no	none	none	none	decreasing
ENSMUSG00000002379	Ndufa11	42	717	0.0422032	0.0729166	5	1.29406	0.751754	0.604731	0.818067	0.0238218	15	-0.689333	0.912854	0.0398536	22	0.107101	0.853441	0.201389	0.176406	0.110133	0.707434	no	no	no	none	none	none	none
ENSMUSG00000002393	Nr2f6	124	3660	0.303606	0.577772	26	1.312	0.465077	1.08629	0.279995	0.213771	43	-0.225711	0.950272	0.209415	55	0.249413	0.0453807	0.270833	0.0252866	0.18838	0.135009	yes	yes	no	none	none	none	decreasing
ENSMUSG00000002395	Use1	60	1404	0.76481	1.73695	12	1.3221	0.651101	0.49983	0.7857	0.311175	18	-0.822269	0.873898	0.564053	29	0.10358	0.874525	0.152778	0.481437	0.164124	0.239526	no	no	no	none	none	none	none
ENSMUSG00000002396	Ocel1	127	3744	3.41714	6.30844	27	0.909552	0.613481	0.347006	0.774753	2.42604	43	-0.562546	0.873759	2.46696	57	0.249413	0.0453807	0.270833	0.0252866	0.18838	0.135009	yes	yes	no	none	none	none	none
ENSMUSG00000002413	Braf	179	9808	0.31537	0.454428	41	0.69396	0.585312	0.52237	0.484463	0.264801	65	-0.17159	0.942325	0.272531	72	0.281397	0.0163551	0.270833	0.0252866	0.2277	0.0430011	yes	yes	yes	none	none	none	none
ENSMUSG00000002416	Ndufb2	104	2595	0.719581	0.878577	20	-0.236496	0.909078	-0.0838048	0.959412	0.809829	38	0.152691	0.972266	0.524589	46	0.123533	0.713222	0.229167	0.0870151	0.148474	0.353685	no	no	no	none	none	none	decreasing
ENSMUSG00000002428	Hltf	101	2325	0.104496	0.157993	13	0.395804	0.901048	0.0637116	0.980112	0.0790335	37	-0.332092	0.941241	0.093941	50	0.269953	0.024156	0.423611	4.14473e-05	0.173513	0.203456	yes	yes	no	none	none	none	none
ENSMUSG00000002455	Prpf6	154	4529	0.0515414	0.0999174	33	1.25329	0.609151	1.3023	0.418251	0.0361241	57	0.0490127	0.995297	0.0344938	64	0.152876	0.455584	0.298611	0.00985145	0.186815	0.145241	no	yes	no	none	none	none	decreasing
ENSMUSG00000002459	Rgs20	143	2092	0.131655	0.236326	33	0.655118	0.76072	1.08555	0.511031	0.110445	51	0.430431	0.903319	0.0827903	59	0.101232	0.892437	0.201389	0.176406	0.143388	0.412446	no	no	no	none	none	none	decreasing
ENSMUSG00000002475	Abhd3	93	2312	0.0161859	0.0220512	18	0.192214	0.946722	0.993612	0.661133	0.0182395	39	0.801399	0.873898	0.0102508	36	0.174296	0.302869	0.138889	0.602526	0.11874	0.633239	no	no	no	none	none	none	decreasing
ENSMUSG00000002486	Tchp	34	941	0.273114	0.154873	4	-1.41092	0.679796	-0.958318	0.711702	0.379116	15	0.452602	0.952452	0.247412	15	0.127934	0.678298	0.125	0.728154	0.0580986	0.998669	no	no	no	none	none	none	none
ENSMUSG00000002489	Tiam1	84	3605	0.0797705	0.18151	14	1.52444	0.685812	1.32541	0.581394	0.0451874	25	-0.19903	0.978803	0.0460471	45	0.0833333	0.973965	0.333333	0.00264534	0.272887	0.00739557	no	yes	yes	none	none	none	none
ENSMUSG00000002496	Tsc2	105	2861	2.5149	4.95395	22	0.651676	0.753224	0.0837739	0.958271	1.55015	31	-0.567903	0.876004	1.84022	52	0.159331	0.403385	0.263889	0.0315321	0.285603	0.00474313	no	yes	yes	none	none	none	none
ENSMUSG00000002524	Puf60	84	2135	0.955505	1.48748	16	0.260516	0.9122	0.221588	0.896431	0.970917	26	-0.0389288	0.996344	0.585657	42	0.0551643	0.99991	0.25	0.0481675	0.231416	0.0341613	no	yes	yes	none	none	none	decreasing
ENSMUSG00000002546	Golga2	64	2013	0.548507	0.849744	9	0.228628	0.941776	0.0427341	0.986617	0.475978	21	-0.185894	0.978067	0.419205	34	0.108275	0.843242	0.284722	0.0159738	0.176643	0.176949	no	yes	no	none	none	none	decreasing
ENSMUSG00000002550	Uck1	63	1784	0.384171	0.631763	8	0.605319	0.836348	-0.385109	0.841485	0.202634	20	-0.990428	0.856104	0.398124	35	0.115023	0.789607	0.319444	0.00455912	0.204421	0.0797693	no	yes	no	none	none	none	none
ENSMUSG00000002588	Pon1	139	8121	0.381987	0.420133	22	-0.397139	0.794548	-0.159987	0.907628	0.40864	59	0.237152	0.930036	0.330274	58	0.469484	2.778e-06	0.402778	0.000119212	0.0890063	0.905102	yes	yes	no	none	none	none	decreasing
ENSMUSG00000002602	Axl	46	2763	0.744346	1.08009	6	-0.090151	0.982862	-0.739084	0.716529	0.675248	12	-0.648934	0.903319	0.588658	28	0.0507629	0.999986	0.263889	0.0315321	0.219875	0.0466308	no	yes	yes	none	none	none	decreasing
ENSMUSG00000002608	Ccdc97	61	1682	0.330367	0.390387	9	0.0572117	0.988519	-0.358511	0.847223	0.32675	16	-0.415723	0.935382	0.293922	36	0.0378521	1	0.3125	0.00593021	0.274844	0.00600017	no	yes	yes	none	none	none	decreasing
ENSMUSG00000002617	Zfp40	40	655	0.122717	0.0727834	4	-1.51692	0.608825	-0.744556	0.746344	0.183934	19	0.772368	0.893112	0.0956393	17	0.184272	0.246125	0.152778	0.481437	0.084507	0.932643	no	no	no	none	none	none	none
ENSMUSG00000002625	Akap8l	153	5083	0.0759228	0.138917	35	1.23833	0.516355	1.13401	0.316243	0.0530034	51	-0.104319	0.978655	0.0565275	67	0.171655	0.319437	0.201389	0.176406	0.212246	0.0693175	no	no	no	none	none	none	none
ENSMUSG00000002635	Pdcd2l	113	5877	0.747754	1.02502	20	0.194481	0.925366	-0.231793	0.860241	0.61278	39	-0.426274	0.893405	0.696007	54	0.159624	0.402573	0.347222	0.00149727	0.231416	0.0341613	no	yes	yes	none	none	none	none
ENSMUSG00000002658	Gtf2f1	45	807	0.0416769	0.0810235	6	0.972539	0.836859	0.741494	0.83607	0.0272124	14	-0.231044	0.979023	0.0297096	25	0.0721831	0.994354	0.222222	0.104746	0.150039	0.335915	no	no	no	none	none	none	none
ENSMUSG00000002660	Clpp	70	1387	0.0935703	0.078778	11	-1.00598	0.660539	0.237141	0.92217	0.141155	34	1.24312	0.856104	0.0565083	25	0.249707	0.0453202	0.125	0.728154	0.159429	0.286379	yes	no	no	none	none	none	none
ENSMUSG00000002661	Alkbh7	25	683	0.485717	0.748398	3	1.08537	0.801043	-0.651262	0.794987	0.160587	8	-1.73663	0.856104	0.63121	14	0.0501761	0.999989	0.131944	0.665463	0.096831	0.834677	no	no	no	none	none	none	none
ENSMUSG00000002679	Med6	121	2213	0.0809967	0.168323	26	1.53307	0.521691	1.44735	0.30898	0.0509832	41	-0.0857177	0.992181	0.0523762	54	0.214495	0.118862	0.243056	0.0590079	0.230243	0.0373997	no	no	yes	none	none	none	none
ENSMUSG00000002688	Prkd1	179	7063	0.011726	0.0197453	44	1.0556	0.613481	1.1101	0.422795	0.00922786	63	0.0544982	0.992181	0.00884317	72	0.204812	0.153275	0.263889	0.0315321	0.352504	0.000196772	no	yes	yes	none	none	none	decreasing
ENSMUSG00000002718	Cse1l	110	2587	1.17768	1.85189	24	0.178687	0.932914	0.470165	0.74301	1.15033	38	0.291478	0.946152	0.75517	48	0.0551643	0.99991	0.166667	0.373243	0.131651	0.510254	no	no	no	none	none	none	decreasing
ENSMUSG00000002728	Naa20	105	3240	0.400803	0.57832	22	0.276525	0.898365	0.47807	0.764553	0.400593	31	0.201545	0.971767	0.282664	52	0.096831	0.916906	0.263889	0.0315321	0.285603	0.00474313	no	yes	yes	none	none	none	decreasing
ENSMUSG00000002731	Prkra	49	1056	0.107351	0.0919175	9	-0.040157	0.990608	-0.528705	0.799484	0.0874918	20	-0.488548	0.940927	0.137223	20	0.114437	0.795396	0.0972222	0.932435	0.0541862	0.999476	no	no	no	none	none	none	none
ENSMUSG00000002733	Plekha3	145	23740	3.37552	2.54542	26	-1.77411	0.102164	-1.25532	0.177991	4.66985	57	0.518787	0.873759	2.65257	61	0.426056	3.41047e-05	0.444444	1.35639e-05	0.2009	0.0976447	yes	yes	no	none	none	none	none
ENSMUSG00000002741	Ykt6	58	1201	0.129737	0.101529	8	-1.09419	0.720076	-0.555253	0.821252	0.172637	23	0.53894	0.919947	0.106237	27	0.157277	0.422793	0.208333	0.149145	0.0942879	0.859731	no	no	no	none	none	none	none
ENSMUSG00000002748	Baz1b	143	4709	1.15573	1.24514	24	-0.316679	0.840712	-0.454448	0.680179	1.20043	53	-0.137769	0.971767	1.05205	66	0.246479	0.0496113	0.416667	5.93378e-05	0.215571	0.0617036	yes	yes	no	none	none	none	decreasing
ENSMUSG00000002763	Pex6	127	3228	0.819	0.955486	24	0.31104	0.839733	-0.234194	0.832725	0.670226	42	-0.545234	0.873898	0.874717	60	0.101819	0.888054	0.333333	0.00264534	0.241784	0.0265859	no	yes	yes	none	none	none	none
ENSMUSG00000002767	Mrpl2	38	499	0.183811	0.153865	2	-0.839791	0.794548	-1.34952	0.551721	0.145816	15	-0.50973	0.923218	0.241243	21	0.169601	0.335149	0.25	0.0481675	0.0803991	0.950412	no	yes	no	none	none	none	none
ENSMUSG00000002768	Mea1	37	267	0.0534861	0.0868625	9	0.985172	0.808944	0.484222	0.871032	0.0376577	9	-0.50095	0.963683	0.0468436	19	0.096831	0.916906	0.0763889	0.993086	0.137128	0.440894	no	no	no	none	none	none	none
ENSMUSG00000002769	Gnmt	178	22014	2.55878	3.53886	41	0.521515	0.640006	0.473197	0.511253	2.29915	68	-0.0483184	0.992181	2.16142	69	0.200411	0.168336	0.243056	0.0590079	0.130282	0.527649	no	no	no	none	none	none	decreasing
ENSMUSG00000002771	Grin2d	83	3407	0.123919	0.133568	13	-0.499427	0.861378	-0.238579	0.918251	0.144241	28	0.260849	0.969091	0.0974463	42	0.123533	0.713222	0.3125	0.00593021	0.203638	0.0836927	no	yes	no	none	none	none	none
ENSMUSG00000002778	Kdelr1	60	2308	0.515583	0.777882	9	0.0203275	0.995403	-0.206277	0.932544	0.472894	22	-0.226605	0.97732	0.382814	29	0.122359	0.725893	0.215278	0.125353	0.149844	0.338049	no	no	no	none	none	none	decreasing
ENSMUSG00000002781	Tmem143	46	689	0.312339	0.53389	7	0.517914	0.869649	0.94036	0.703903	0.295711	20	0.422446	0.962444	0.181035	19	0.135857	0.605237	0.118056	0.78811	0.0592723	0.998224	no	no	no	none	none	none	decreasing
ENSMUSG00000002791	Pdxk-ps	25	513	0.00732699	0.00176757	5	-1.6658	0.685812	-2.50135	0.676604	0.00580364	9	-0.83555	0.962038	0.0125355	11	0.056338	0.999874	0.0486111	0.999999	0.0402973	0.999999	no	no	no	none	none	none	increasing
ENSMUSG00000002803	Btbd6	32	828	0.307526	0.357301	5	0.132761	0.973337	-0.510553	0.838571	0.20191	10	-0.643314	0.923218	0.378492	17	0.0434272	1	0.131944	0.665463	0.0954617	0.848215	no	no	no	none	none	none	none
ENSMUSG00000002812	Flii	68	1987	0.291518	0.382277	13	0.330634	0.892181	0.174813	0.92217	0.283569	18	-0.155821	0.979803	0.23885	37	0.0545775	0.999928	0.243056	0.0590079	0.260368	0.0111108	no	no	yes	none	none	none	decreasing
ENSMUSG00000002814	Top3a	59	2546	0.0812932	0.162892	11	1.37154	0.691753	1.09945	0.615389	0.053035	18	-0.272088	0.972166	0.0547598	30	0.110329	0.824679	0.222222	0.104746	0.177817	0.168015	no	no	no	none	none	none	none
ENSMUSG00000002820	Atg4d	132	2871	0.249918	0.289761	24	0.202566	0.911152	-0.18761	0.87844	0.211989	50	-0.390176	0.897919	0.260759	58	0.204225	0.155404	0.305556	0.00766669	0.189163	0.129646	no	yes	no	none	none	none	none
ENSMUSG00000002825	Qtrt1	43	491	0.242844	0.215991	6	-0.357928	0.907085	-0.458823	0.830491	0.274822	17	-0.100895	0.995297	0.229213	20	0.114437	0.795396	0.152778	0.481437	0.0524257	0.999715	no	no	no	none	none	none	none
ENSMUSG00000002833	Hdgfl2	105	4963	2.1474	3.97933	23	0.340141	0.864868	0.568413	0.698882	1.89599	35	0.228273	0.96484	1.17405	47	0.0821596	0.97738	0.173611	0.325294	0.1741	0.198515	no	no	no	none	none	none	decreasing
ENSMUSG00000002835	Chaf1a	47	1443	0.0210172	0.0202361	5	0.0184914	0.996595	-0.515434	0.847223	0.0174948	17	-0.533925	0.923218	0.0250114	25	0.13527	0.611601	0.243056	0.0590079	0.122457	0.584707	no	no	no	none	none	none	none
ENSMUSG00000002845	Tmem39a	69	1488	0.218205	0.489906	14	1.38819	0.660185	1.29356	0.517072	0.145777	21	-0.094624	0.995297	0.108495	34	0.117077	0.768811	0.180556	0.281725	0.176643	0.176949	no	no	no	none	none	none	decreasing
ENSMUSG00000002846	Timmdc1	85	1655	0.112669	0.178412	19	0.665716	0.76072	0.769657	0.618776	0.096036	30	0.103941	0.987325	0.085242	36	0.096831	0.916906	0.131944	0.665463	0.0937011	0.865187	no	no	no	none	none	none	decreasing
ENSMUSG00000002847	Pla1a	124	4913	0.856361	1.45194	22	0.732921	0.701378	0.230311	0.859842	0.595716	46	-0.50261	0.883724	0.716335	56	0.196303	0.187329	0.319444	0.00455912	0.246088	0.0195206	no	yes	yes	none	none	none	none
ENSMUSG00000002871	Tpra1	85	2220	0.822326	0.788764	9	-0.865256	0.696673	-0.856991	0.547002	0.937226	32	0.00826465	0.998514	0.731397	44	0.263204	0.0299772	0.423611	4.14473e-05	0.160407	0.276379	yes	yes	no	none	none	none	none
ENSMUSG00000002881	Nab1	103	2902	0.111861	0.137553	20	0.52862	0.78157	0.0809334	0.959994	0.0872564	35	-0.447687	0.903319	0.118995	48	0.0762911	0.988923	0.25	0.0481675	0.20403	0.0816984	no	yes	no	none	none	none	none
ENSMUSG00000002897	Il17ra	52	1047	0.0558753	0.0232784	3	-0.686428	0.869899	-2.2211	0.194461	0.0354512	13	-1.53468	0.856104	0.0977471	36	0.120599	0.744062	0.4375	1.98173e-05	0.316901	0.000885611	no	yes	yes	none	none	none	increasing
ENSMUSG00000002910	Arrdc2	75	2102	0.405867	0.31304	10	-0.911066	0.691964	-0.619585	0.712117	0.506628	29	0.291481	0.956193	0.368389	36	0.213615	0.122176	0.291667	0.0125825	0.0915493	0.883871	no	yes	no	none	none	none	none
ENSMUSG00000002944	Cd36	35	691	0.00335362	0.000350422	5	-3.53755	0.640006	-3.63811	0.318637	0.00424669	10	-0.100568	0.995297	0.00447509	20	0.056338	0.999874	0.173611	0.325294	0.136933	0.443121	no	no	no	none	none	none	increasing
ENSMUSG00000002948	Map2k7	86	2065	0.786581	1.35074	14	0.432347	0.822164	0.416086	0.786134	0.609244	31	-0.0162613	0.997314	0.585351	41	0.152582	0.456157	0.277778	0.0201582	0.132825	0.495097	no	yes	no	none	none	none	decreasing
ENSMUSG00000002949	Timm44	95	1988	0.109911	0.172641	18	0.506043	0.823034	0.761096	0.675888	0.100717	34	0.255054	0.963795	0.0771576	43	0.103873	0.872624	0.222222	0.104746	0.118545	0.635789	no	no	no	none	none	none	decreasing
ENSMUSG00000002957	Ap2a2	154	7155	0.0899969	0.141741	32	0.847	0.609151	0.85346	0.415124	0.0740918	54	0.00646078	0.998514	0.0711848	68	0.158744	0.408372	0.277778	0.0201582	0.201878	0.0928851	no	yes	no	none	none	none	decreasing
ENSMUSG00000002963	Pnkp	59	1093	0.503408	1.02296	11	0.411452	0.885524	0.486525	0.82253	0.380239	20	0.0750722	0.995297	0.278496	28	0.0525235	0.999968	0.159722	0.425334	0.107199	0.743233	no	no	no	none	none	none	decreasing
ENSMUSG00000002968	Med25	57	931	0.168526	0.314889	7	0.271342	0.932799	1.47114	0.576192	0.181269	21	1.1998	0.868946	0.0583843	29	0.149941	0.482532	0.256944	0.039087	0.107003	0.745551	no	yes	no	none	none	none	decreasing
ENSMUSG00000002981	Clptm1	111	2532	0.106064	0.069878	15	-0.34841	0.857366	-1.18154	0.254297	0.084566	35	-0.833132	0.856104	0.151388	61	0.180458	0.265243	0.534722	5.13696e-08	0.383607	3.68747e-05	no	yes	yes	none	none	none	increasing
ENSMUSG00000002983	Relb	73	2271	0.091321	0.109242	11	-0.0258241	0.9935	0.29985	0.883571	0.101844	24	0.325675	0.958288	0.0689976	38	0.108862	0.837998	0.298611	0.00985145	0.18975	0.125656	no	yes	no	none	none	none	decreasing
ENSMUSG00000002984	Tomm40	86	1682	0.177958	0.298697	17	0.407465	0.865891	0.807084	0.670303	0.165998	32	0.399619	0.928364	0.109259	37	0.116784	0.771884	0.159722	0.425334	0.0631847	0.995432	no	no	no	none	none	none	decreasing
ENSMUSG00000002985	Apoe	192	48412	22.0357	35.0515	48	0.50547	0.638319	0.647364	0.298685	20.0705	71	0.141894	0.940777	15.2964	72	0.252641	0.0412948	0.423611	4.14473e-05	0.185642	0.151658	yes	yes	no	none	none	none	decreasing
ENSMUSG00000002992	Apoc2	155	5378	0.986515	1.29904	31	0.196066	0.88201	0.332723	0.72677	0.996266	59	0.136658	0.967577	0.768552	65	0.185153	0.240799	0.256944	0.039087	0.103482	0.786611	no	yes	no	none	none	none	decreasing
ENSMUSG00000002996	Hbp1	92	4323	0.206395	0.488291	23	1.5965	0.537879	1.8099	0.262338	0.121173	30	0.2134	0.972166	0.102504	39	0.16608	0.354664	0.1875	0.24247	0.119327	0.625589	no	no	no	none	none	none	decreasing
ENSMUSG00000002997	Prkar2b	29	783	0.00313699	0.00404954	3	2.09253	0.807275	-0.28377	0.949636	0.00088108	11	-2.3763	0.876004	0.00475321	15	0.0924296	0.942235	0.145833	0.54072	0.0829421	0.935335	no	no	no	none	none	none	none
ENSMUSG00000003031	Cdkn1b	50	370	0.039741	0.0740771	11	1.38953	0.660305	1.19405	0.567879	0.0261564	13	-0.195487	0.987325	0.0302461	26	0.123826	0.709934	0.131944	0.665463	0.178013	0.166677	no	no	no	none	none	none	none
ENSMUSG00000003033	Ap1m1	52	1118	0.089436	0.0457768	6	-0.873968	0.772173	-1.52691	0.372889	0.0840469	18	-0.652938	0.90158	0.123856	27	0.149354	0.488472	0.25	0.0481675	0.136346	0.450129	no	yes	no	none	none	none	increasing
ENSMUSG00000003037	Rab8a	53	817	0.0260161	0.0308636	7	0.131451	0.970271	0.647553	0.796737	0.0297732	21	0.516101	0.958304	0.0190795	25	0.149941	0.482532	0.201389	0.176406	0.0596635	0.998044	no	no	no	none	none	none	decreasing
ENSMUSG00000003039	Fam32a	41	660	0.0623979	0.0596587	6	-0.453095	0.907085	-0.358454	0.905765	0.0679861	16	0.0946404	0.995297	0.0587135	18	0.100352	0.898854	0.125	0.728154	0.0446009	0.999991	no	no	no	none	none	none	none
ENSMUSG00000003053	Cyp2c29	118	15179	0.12694	0.143274	18	0.00375216	0.998426	-0.189193	0.925115	0.113386	46	-0.192945	0.972166	0.129416	53	0.272887	0.02192	0.361111	0.000826461	0.103091	0.791091	yes	yes	no	none	none	none	none
ENSMUSG00000003062	Stard3nl	158	16620	0.354012	0.396144	30	0.216691	0.875509	-0.288967	0.739215	0.296872	59	-0.505657	0.856104	0.382269	68	0.224472	0.0923422	0.4375	1.98173e-05	0.287167	0.0039839	no	yes	yes	none	none	none	none
ENSMUSG00000003068	Stk11	120	3026	0.314705	0.383359	24	0.544106	0.746588	0.153974	0.904182	0.250986	42	-0.390132	0.909001	0.331771	54	0.136737	0.595303	0.25	0.0481675	0.158451	0.295992	no	yes	no	none	none	none	none
ENSMUSG00000003072	Atp5d	72	1631	0.211405	0.359075	12	0.917724	0.729112	0.863495	0.614513	0.193044	30	-0.0542289	0.996344	0.131064	30	0.172535	0.31277	0.166667	0.373243	0.136737	0.44541	no	no	no	none	none	none	decreasing
ENSMUSG00000003099	Ppp5c	75	2915	0.248032	0.536564	13	1.05204	0.697259	1.35217	0.485558	0.174708	31	0.300129	0.962367	0.127982	31	0.165786	0.357696	0.159722	0.425334	0.0475352	0.99996	no	no	no	none	none	none	decreasing
ENSMUSG00000003119	Cdk12	183	9848	0.930271	1.43427	44	0.778782	0.485891	0.511258	0.465306	0.718172	67	-0.267523	0.893405	0.803427	72	0.255575	0.0377137	0.243056	0.0590079	0.202074	0.0918813	yes	no	no	none	none	none	none
ENSMUSG00000003123	Lipe	42	960	0.322892	0.415093	8	0.710408	0.848622	-0.65064	0.77135	0.130795	12	-1.36105	0.856104	0.450854	22	0.0924296	0.942235	0.194444	0.207445	0.136541	0.44775	no	no	no	none	none	none	none
ENSMUSG00000003131	Pafah1b2	131	7382	2.51393	3.28798	28	0.0404738	0.987548	-0.424598	0.731517	2.60505	43	-0.465072	0.893405	1.90805	60	0.0941901	0.932744	0.319444	0.00455912	0.272887	0.00739557	no	yes	yes	none	none	none	decreasing
ENSMUSG00000003134	Tbc1d8	108	3312	0.984639	1.53114	22	0.292504	0.871659	0.765744	0.578367	0.934216	40	0.47324	0.90158	0.670031	46	0.110329	0.824679	0.180556	0.281725	0.114828	0.682434	no	no	no	none	none	none	decreasing
ENSMUSG00000003153	Slc2a3	60	1149	0.141655	0.0694291	13	-0.541815	0.864989	-1.51651	0.385591	0.118596	16	-0.9747	0.887595	0.212546	31	0.0736502	0.992689	0.159722	0.425334	0.205203	0.0762043	no	no	no	none	none	none	increasing
ENSMUSG00000003154	Foxj2	61	1886	0.13885	0.194646	8	-0.00681531	0.998037	0.31237	0.906706	0.137525	24	0.319185	0.967241	0.102961	29	0.171362	0.321957	0.236111	0.0718675	0.0878326	0.913973	no	no	no	none	none	none	decreasing
ENSMUSG00000003161	Sri	102	3787	1.51157	3.40383	18	1.59502	0.537879	0.575935	0.698882	0.709104	30	-1.01908	0.856104	1.04139	54	0.165493	0.359473	0.375	0.000444756	0.327465	0.000723469	no	yes	yes	none	none	none	none
ENSMUSG00000003166	Dgcr2	152	8045	2.3993	4.63202	30	0.452832	0.777728	0.320851	0.796261	1.69523	58	-0.131982	0.971141	1.60512	64	0.191901	0.207281	0.263889	0.0315321	0.129695	0.534809	no	yes	no	none	none	none	decreasing
ENSMUSG00000003184	Irf3	119	3687	1.46183	1.9195	25	0.34822	0.826457	0.0194932	0.988816	1.23495	41	-0.328726	0.916788	1.38044	53	0.096831	0.916906	0.215278	0.125353	0.202269	0.0908669	no	no	no	none	none	none	none
ENSMUSG00000003190	Bcl2l12	43	271	0.133682	0.0825547	7	-0.0105279	0.99684	-1.02298	0.529068	0.113266	10	-1.01245	0.883892	0.187899	26	0.0613263	0.999405	0.215278	0.125353	0.220266	0.0458081	no	no	yes	none	none	none	increasing
ENSMUSG00000003199	Mpnd	62	2212	0.331176	0.562738	12	1.00784	0.707908	0.74124	0.68483	0.225753	19	-0.266598	0.971767	0.280761	31	0.0962441	0.920555	0.180556	0.281725	0.177621	0.169405	no	no	no	none	none	none	none
ENSMUSG00000003200	Sh3gl1	65	1098	0.0205795	0.0113693	10	-0.877856	0.772646	-1.12084	0.544308	0.0221024	21	-0.242987	0.97732	0.0252179	34	0.0941901	0.932744	0.263889	0.0315321	0.176448	0.178545	no	yes	no	none	none	none	increasing
ENSMUSG00000003208	Ccdc94	34	746	0.0381599	0.0166799	2	-1.42613	0.721869	-1.33903	0.539274	0.0504231	12	0.0870967	0.995297	0.040387	20	0.127347	0.683815	0.236111	0.0718675	0.108764	0.724198	no	no	no	none	none	none	none
ENSMUSG00000003226	Ranbp2	174	7248	0.216811	0.27076	39	0.189713	0.895787	0.301179	0.768392	0.214684	64	0.111466	0.972166	0.182943	71	0.130575	0.649137	0.222222	0.104746	0.189163	0.129646	no	no	no	none	none	none	decreasing
ENSMUSG00000003228	Grk5	120	3252	0.00760293	0.0113369	22	0.721922	0.766502	0.911973	0.590739	0.00682161	44	0.190051	0.97629	0.00588407	54	0.161385	0.392917	0.291667	0.0125825	0.147496	0.365226	no	yes	no	none	none	none	decreasing
ENSMUSG00000003233	Dvl3	95	3239	0.173233	0.236453	11	-0.398958	0.871737	0.315639	0.891747	0.197207	34	0.714598	0.874923	0.107446	50	0.249707	0.0453202	0.465278	4.17241e-06	0.215571	0.0617036	yes	yes	no	none	none	none	decreasing
ENSMUSG00000003234	Abcf3	80	3360	1.41338	1.94877	11	-0.146801	0.95436	0.349415	0.850801	1.89051	32	0.496216	0.910447	0.58595	37	0.221538	0.0995127	0.284722	0.0159738	0.0790297	0.957118	no	yes	no	none	none	none	decreasing
ENSMUSG00000003235	Eif2b5	69	1942	0.266124	0.263968	11	0.00791073	0.99684	-0.293395	0.846497	0.278285	16	-0.301306	0.955705	0.25557	42	0.0569249	0.999848	0.354167	0.00111591	0.357981	0.000112956	no	yes	yes	none	none	none	none
ENSMUSG00000003271	Sult2b1	65	1990	0.516969	0.641127	10	0.0420428	0.989895	-0.217661	0.90592	0.46094	20	-0.259704	0.96484	0.489449	35	0.0733568	0.993043	0.277778	0.0201582	0.204421	0.0797693	no	yes	no	none	none	none	none
ENSMUSG00000003279	Dlgap1	192	50690	0.0910159	0.139966	48	0.74862	0.404774	1.02412	0.0370968	0.082828	71	0.275498	0.890683	0.0664567	72	0.315728	0.00476282	0.368056	0.000608215	0.169992	0.225342	yes	yes	no	none	up4n	none	decreasing
ENSMUSG00000003283	Hck	38	1112	0.00833918	7.33477e-05	1	-4.8587	0.618315	-7.98322	0.119519	0.0021761	7	-3.12452	0.817002	0.0199272	30	0.0777582	0.987376	0.395833	0.000167307	0.318662	0.000813964	no	yes	yes	none	none	none	increasing
ENSMUSG00000003299	Mrpl4	71	1312	0.136291	0.15302	13	-0.157886	0.951262	0.171037	0.931734	0.155084	24	0.328923	0.947476	0.106606	34	0.129108	0.665662	0.25	0.0481675	0.134977	0.467365	no	yes	no	none	none	none	none
ENSMUSG00000003308	Keap1	87	1891	0.801352	0.947743	11	-0.756071	0.735151	-0.383153	0.816366	1.01267	35	0.372918	0.923218	0.495371	41	0.263791	0.0295193	0.340278	0.00199639	0.105634	0.761569	yes	yes	no	none	none	none	none
ENSMUSG00000003316	Glg1	145	3856	0.0154678	0.0117265	24	-0.736577	0.715109	-0.261004	0.857812	0.0196697	56	0.475573	0.90158	0.0138185	64	0.288732	0.0127003	0.388889	0.000233275	0.157277	0.306303	yes	yes	no	none	none	none	none
ENSMUSG00000003344	Btbd2	48	933	0.0250924	0.003244	5	-2.79925	0.596389	-3.41967	0.177393	0.0259365	17	-0.620423	0.928364	0.0388257	26	0.13527	0.611601	0.256944	0.039087	0.121674	0.594963	no	yes	no	none	none	none	increasing
ENSMUSG00000003345	Csnk1g2	73	1219	0.952001	1.90237	14	0.79925	0.727817	0.899058	0.553484	0.801516	24	0.0998086	0.990852	0.466821	35	0.110915	0.819594	0.194444	0.207445	0.14867	0.351401	no	no	no	none	none	none	decreasing
ENSMUSG00000003346	Abhd17a	29	435	0.0717648	0.130505	6	1.14065	0.772749	1.44591	0.620687	0.0670466	11	0.305261	0.986252	0.0372576	12	0.0759977	0.989381	0.0694444	0.998091	0.0408842	0.999999	no	no	no	none	none	none	decreasing
ENSMUSG00000003352	Cacnb3	44	1355	0.102181	0.0415735	4	-1.47395	0.638319	-1.43182	0.392693	0.136722	16	0.0421327	0.997022	0.108524	24	0.142019	0.551795	0.25	0.0481675	0.122066	0.589832	no	yes	no	none	none	none	none
ENSMUSG00000003355	Fkbp11	38	977	0.23921	0.700109	12	2.60029	0.521691	2.00366	0.385462	0.0577965	12	-0.59663	0.93675	0.110838	14	0.138498	0.576338	0.118056	0.78811	0.041471	0.999998	no	no	no	none	none	none	none
ENSMUSG00000003360	Ddx23	50	430	0.192554	0.21515	8	0.201117	0.954739	-0.360102	0.864582	0.173806	15	-0.561219	0.922577	0.195978	27	0.0446009	0.999999	0.208333	0.149145	0.163732	0.243002	no	no	no	none	none	none	none
ENSMUSG00000003363	Pld3	58	1213	0.0528381	0.0883986	10	0.434116	0.885554	1.37374	0.595696	0.0560838	18	0.939626	0.887595	0.0259306	30	0.07277	0.993725	0.208333	0.149145	0.163146	0.248526	no	no	no	none	none	none	decreasing
ENSMUSG00000003378	Grik5	126	3525	0.36235	0.390181	20	-0.0438243	0.982635	-0.157846	0.906706	0.329181	50	-0.114021	0.978071	0.376505	56	0.287559	0.0133067	0.361111	0.000826461	0.0825509	0.937787	yes	yes	no	none	none	none	none
ENSMUSG00000003380	Rabac1	25	430	0.21473	0.444678	2	0.3476	0.945887	0.2341	0.952534	0.124678	11	-0.1135	0.995297	0.150233	12	0.113263	0.806032	0.125	0.728154	0.0277778	1	no	no	no	none	none	none	none
ENSMUSG00000003382	Etv3	53	1050	0.0909261	0.141337	7	0.511659	0.880057	0.637022	0.797864	0.0869295	18	0.125363	0.992644	0.0612602	28	0.107688	0.848406	0.243056	0.0590079	0.135368	0.462378	no	no	no	none	none	none	decreasing
ENSMUSG00000003402	Prkcsh	62	1365	0.192815	0.497319	16	1.70841	0.608825	1.74509	0.406058	0.10236	17	0.0366817	0.997314	0.0790121	29	0.171655	0.319437	0.131944	0.665463	0.178208	0.165397	no	no	no	none	none	none	decreasing
ENSMUSG00000003410	Elavl3	73	2690	0.0390809	0.0380631	8	-0.23041	0.941356	-0.167292	0.938276	0.0420391	27	0.0631177	0.995297	0.0368423	37	0.220364	0.102638	0.347222	0.00149727	0.164906	0.233337	no	yes	no	none	none	none	none
ENSMUSG00000003411	Rab3b	164	13357	3.27513	4.71688	34	-0.0947982	0.954121	-0.0491526	0.970191	3.1497	61	0.0456456	0.995297	2.43765	69	0.170481	0.329429	0.25	0.0481675	0.127739	0.554498	no	yes	no	none	none	none	decreasing
ENSMUSG00000003420	Fcgrt	63	1176	0.469047	0.499665	11	0.419747	0.865583	-0.571909	0.702214	0.341863	20	-0.991657	0.856104	0.574052	32	0.068662	0.996886	0.215278	0.125353	0.16471	0.234765	no	no	no	none	none	none	none
ENSMUSG00000003421	Nosip	57	1054	0.448179	0.958767	8	0.72503	0.805863	0.325865	0.888353	0.251576	19	-0.399164	0.935924	0.301659	30	0.100939	0.894605	0.25	0.0481675	0.149061	0.346872	no	yes	no	none	none	none	none
ENSMUSG00000003423	Pih1d1	37	542	0.634976	1.66823	8	1.18063	0.703808	1.91289	0.407438	0.41942	13	0.732252	0.902649	0.1587	16	0.10358	0.874525	0.131944	0.665463	0.0565336	0.999083	no	no	no	none	none	none	decreasing
ENSMUSG00000003429	Rps11	49	1159	0.348524	0.382031	8	-0.652562	0.803609	-0.214431	0.928013	0.43932	21	0.438131	0.93675	0.236651	20	0.129108	0.665662	0.111111	0.843933	0.0704225	0.985487	no	no	no	none	none	none	none
ENSMUSG00000003435	Supt5	142	5887	0.51438	0.871511	33	0.74031	0.636713	1.05565	0.269914	0.474037	48	0.315337	0.912382	0.316075	61	0.193662	0.197034	0.263889	0.0315321	0.199922	0.10168	no	yes	no	none	none	none	decreasing
ENSMUSG00000003437	Paf1	84	3376	2.30905	2.88119	14	0.376915	0.865583	-0.109375	0.94994	2.10402	29	-0.48629	0.909439	2.12981	41	0.116784	0.771884	0.277778	0.0201582	0.176643	0.176949	no	yes	no	none	none	none	none
ENSMUSG00000003438	Timm50	43	578	0.214118	0.249767	5	0.526109	0.887364	-0.775681	0.702793	0.111564	9	-1.30179	0.856104	0.291482	29	0.0625	0.999177	0.298611	0.00985145	0.276017	0.005543	no	yes	yes	none	none	none	none
ENSMUSG00000003452	Bicd1	120	2462	0.0860228	0.139258	23	0.60921	0.81376	0.689458	0.733901	0.0729427	44	0.0802479	0.995297	0.0634309	53	0.140552	0.564598	0.256944	0.039087	0.132042	0.505209	no	yes	no	none	none	none	decreasing
ENSMUSG00000003458	Ncstn	70	1206	0.235395	0.366471	10	0.412106	0.881277	0.0856783	0.970191	0.172948	25	-0.326428	0.950272	0.20959	35	0.143779	0.532992	0.277778	0.0201582	0.135955	0.454975	no	yes	no	none	none	none	none
ENSMUSG00000003464	Pex19	116	4385	2.52828	4.36221	22	0.228775	0.90283	0.159148	0.915046	1.92794	43	-0.0696263	0.992181	1.89766	51	0.1473	0.505198	0.25	0.0481675	0.104069	0.779804	no	yes	no	none	none	none	decreasing
ENSMUSG00000003477	Inmt	167	15516	2.83786	4.24159	36	0.235405	0.866236	0.270962	0.795689	2.55074	64	0.0355574	0.995297	2.18517	66	0.192488	0.203729	0.208333	0.149145	0.173709	0.201822	no	no	no	none	none	none	decreasing
ENSMUSG00000003500	Impdh1	26	1220	0.0691525	0.111247	3	0.246681	0.961766	0.169531	0.967501	0.0565749	8	-0.0771507	0.996344	0.0534926	15	0.0569249	0.999848	0.152778	0.481437	0.0958529	0.844229	no	no	no	none	none	none	decreasing
ENSMUSG00000003518	Dusp3	116	1348	0.137363	0.166628	18	0.0743957	0.966478	0.396154	0.768322	0.141437	47	0.321759	0.915759	0.113837	51	0.286972	0.0136566	0.333333	0.00264534	0.171166	0.220551	yes	yes	no	none	none	none	decreasing
ENSMUSG00000003526	Prodh	164	10973	1.00938	1.36605	35	0.0949007	0.946688	0.728823	0.414618	1.14486	62	0.633922	0.856104	0.638006	66	0.191901	0.207281	0.263889	0.0315321	0.202269	0.0908669	no	yes	no	none	none	none	decreasing
ENSMUSG00000003527	Dgcr14	35	1263	0.281113	0.408283	6	0.797456	0.822164	0.0219456	0.9937	0.157273	8	-0.77551	0.912854	0.318455	21	0.0478286	0.999996	0.166667	0.373243	0.178991	0.161017	no	no	no	none	none	none	none
ENSMUSG00000003528	Slc25a1	98	3671	2.06544	3.07157	16	0.136258	0.95287	-0.0607267	0.971931	2.04081	36	-0.196984	0.969091	1.41898	46	0.173709	0.305749	0.305556	0.00766669	0.161972	0.260242	no	yes	no	none	none	none	decreasing
ENSMUSG00000003531	Dgcr6	61	2231	0.607678	0.843681	11	0.132577	0.964027	0.407785	0.843121	0.733797	17	0.275208	0.971141	0.325975	32	0.0478286	0.999996	0.215278	0.125353	0.205008	0.0770506	no	no	no	none	none	none	decreasing
ENSMUSG00000003546	Klc4	90	2973	0.0947133	0.146931	21	0.294741	0.906872	0.825823	0.675965	0.0939306	36	0.531082	0.90078	0.0606735	33	0.0936033	0.936043	0.111111	0.843933	0.099374	0.828099	no	no	no	none	none	none	decreasing
ENSMUSG00000003559	As3mt	88	1717	0.0242201	0.0428381	18	1.18808	0.66634	1.08469	0.559998	0.0172814	34	-0.103395	0.990731	0.0186506	36	0.103873	0.872624	0.125	0.728154	0.0608372	0.99739	no	no	no	none	none	none	none
ENSMUSG00000003573	Homer3	27	286	0.0668057	0.186609	8	2.48302	0.577785	2.25952	0.396792	0.0247507	6	-0.223498	0.986937	0.0284076	13	0.125	0.698434	0.118056	0.78811	0.0962441	0.840245	no	no	no	none	none	none	none
ENSMUSG00000003575	Crtc1	58	1437	0.0278228	0.0665636	14	2.14304	0.485891	2.03248	0.259104	0.0146707	17	-0.110559	0.995297	0.0149651	27	0.172829	0.309967	0.166667	0.373243	0.135563	0.459897	no	no	no	none	none	none	none
ENSMUSG00000003581	Rnf215	54	1134	0.333575	0.8851	8	0.86228	0.800142	0.964351	0.724808	0.169912	17	0.102071	0.992824	0.127281	29	0.0997653	0.902943	0.236111	0.0718675	0.163341	0.246651	no	no	no	none	none	none	decreasing
ENSMUSG00000003585	Sec14l2	172	7634	1.36822	1.58435	42	0.0242702	0.987442	0.337448	0.691841	1.48236	63	0.313177	0.901364	1.11158	67	0.10446	0.869564	0.152778	0.481437	0.132042	0.505209	no	no	no	none	none	none	decreasing
ENSMUSG00000003604	Aven	139	3438	0.0194606	0.0246226	24	0.196926	0.949453	0.491755	0.832798	0.0196639	53	0.294829	0.950764	0.0158186	61	0.246479	0.0496113	0.347222	0.00149727	0.172535	0.211298	yes	yes	no	none	none	none	decreasing
ENSMUSG00000003617	Cp	179	16552	0.412611	0.663499	40	0.635601	0.552024	1.06255	0.0797312	0.387674	67	0.426944	0.856104	0.269942	72	0.270246	0.0238313	0.368056	0.000608215	0.213419	0.0679212	yes	yes	no	none	none	none	decreasing
ENSMUSG00000003623	Crot	181	25168	1.0083	1.37876	44	0.367023	0.743769	0.473975	0.536517	0.942988	67	0.106952	0.97097	0.825743	69	0.156984	0.425794	0.201389	0.176406	0.101135	0.812262	no	no	no	none	none	none	decreasing
ENSMUSG00000003644	Rps6ka1	71	1706	0.053582	0.0788159	8	0.0216886	0.995325	1.02417	0.724519	0.0622931	27	1.00248	0.875073	0.0281693	36	0.241197	0.0577862	0.333333	0.00264534	0.119718	0.62049	no	yes	no	none	none	none	decreasing
ENSMUSG00000003660	Snrnp200	125	4959	1.07492	1.01326	17	-0.887956	0.643947	-0.835394	0.486374	1.26396	47	0.0525626	0.995297	0.929605	61	0.314554	0.00507163	0.493056	7.84821e-07	0.18525	0.153371	yes	yes	no	none	none	none	none
ENSMUSG00000003662	Ciao1	36	1162	0.314619	0.556992	9	0.890345	0.777484	0.540383	0.825068	0.195076	12	-0.349962	0.97097	0.270918	15	0.0551643	0.99991	0.0486111	0.999999	0.0534038	0.9996	no	no	no	none	none	none	none
ENSMUSG00000003680	Taf6l	100	1961	0.203612	0.396691	17	1.00568	0.695265	0.740896	0.67469	0.122692	39	-0.264784	0.955356	0.154688	44	0.195129	0.191854	0.256944	0.039087	0.067097	0.990632	no	yes	no	none	none	none	none
ENSMUSG00000003721	Insig2	139	9145	0.312221	0.46716	28	0.824573	0.653566	0.406096	0.730311	0.235866	48	-0.418477	0.901456	0.284222	62	0.137324	0.588659	0.277778	0.0201582	0.23259	0.0311565	no	yes	yes	none	none	none	none
ENSMUSG00000003731	Kpna6	85	2156	0.0990156	0.251133	13	1.30248	0.775359	0.765996	0.806498	0.0399926	30	-0.53648	0.90158	0.0558075	42	0.151702	0.464565	0.3125	0.00593021	0.162754	0.252357	no	yes	no	none	none	none	none
ENSMUSG00000003746	Man1a	191	41579	0.27314	0.342083	47	0.212621	0.777728	0.540679	0.29986	0.281369	71	0.328058	0.856104	0.219063	72	0.145833	0.512336	0.243056	0.0590079	0.213419	0.0679212	no	no	no	none	none	none	decreasing
ENSMUSG00000003762	Coq8b	41	586	0.0395905	0.0888257	9	1.95641	0.693987	1.18997	0.683699	0.017436	14	-0.766435	0.915776	0.0286139	18	0.0692488	0.996488	0.0694444	0.998091	0.0829421	0.935335	no	no	no	none	none	none	none
ENSMUSG00000003778	Brd8	117	3482	0.513113	0.802285	18	0.632218	0.749221	0.0451205	0.976854	0.335353	49	-0.587098	0.867107	0.495624	50	0.315141	0.00491316	0.319444	0.00455912	0.190728	0.119281	yes	yes	no	none	none	none	none
ENSMUSG00000003779	Kif20a	35	593	0.028892	0.0287076	5	-0.265892	0.942777	0.0130285	0.996039	0.0325752	14	0.278921	0.972166	0.0253828	16	0.0930164	0.939228	0.118056	0.78811	0.0541862	0.999476	no	no	no	none	none	none	none
ENSMUSG00000003808	Farsa	97	2338	0.693892	0.967717	19	-0.216025	0.926086	0.0121908	0.994433	0.738639	34	0.228215	0.962367	0.467215	43	0.142606	0.54578	0.236111	0.0718675	0.1473	0.367549	no	no	no	none	none	none	decreasing
ENSMUSG00000003809	Gcdh	178	18545	9.68375	15.1973	41	0.56893	0.67851	0.507592	0.555297	8.88367	66	-0.0613377	0.988503	6.797	70	0.221244	0.099863	0.340278	0.00199639	0.18525	0.153371	no	yes	no	none	none	none	decreasing
ENSMUSG00000003810	Mast2	185	30918	0.126611	0.14924	45	0.271064	0.769307	0.297584	0.642723	0.121297	68	0.02652	0.995297	0.116766	72	0.185739	0.236764	0.291667	0.0125825	0.199335	0.103567	no	yes	no	none	none	none	decreasing
ENSMUSG00000003812	Dnase2a	71	1504	0.0727015	0.136743	15	1.22654	0.617161	1.40626	0.391001	0.0565245	22	0.179728	0.983633	0.0459597	34	0.165493	0.359473	0.159722	0.425334	0.162363	0.25627	no	no	no	none	none	none	decreasing
ENSMUSG00000003813	Rad23a	75	978	0.266425	0.606003	10	0.636389	0.846668	0.0965315	0.971057	0.125446	26	-0.539857	0.90158	0.179062	39	0.157864	0.417058	0.333333	0.00264534	0.19151	0.114665	no	yes	no	none	none	none	none
ENSMUSG00000003814	Calr	113	2027	0.962047	2.01289	23	0.564953	0.770938	0.439016	0.752937	0.655336	35	-0.125936	0.974093	0.56394	55	0.124413	0.703835	0.284722	0.0159738	0.272105	0.00802333	no	yes	yes	none	none	none	decreasing
ENSMUSG00000003824	Syce2	178	15528	0.510001	0.773917	41	0.595662	0.583422	0.876285	0.144228	0.477239	65	0.280623	0.893405	0.366363	71	0.22007	0.10357	0.347222	0.00149727	0.199726	0.102361	no	yes	no	none	none	none	decreasing
ENSMUSG00000003847	Nfat5	189	22384	0.569365	0.912069	46	0.742529	0.336425	0.940591	0.0531527	0.488924	71	0.198062	0.895198	0.42022	72	0.32365	0.00347754	0.375	0.000444756	0.158842	0.292218	yes	yes	no	none	none	none	decreasing
ENSMUSG00000003848	Nob1	59	887	0.0584194	0.0868076	7	0.326629	0.93338	0.13945	0.962875	0.0461194	24	-0.18718	0.972453	0.0516232	28	0.192195	0.20543	0.243056	0.0590079	0.079421	0.955297	no	no	no	none	none	none	none
ENSMUSG00000003865	Gys1	46	928	0.374818	0.624277	6	0.166795	0.958646	0.211763	0.933767	0.306931	18	0.0449677	0.996561	0.275456	22	0.128521	0.672126	0.180556	0.281725	0.0520344	0.999752	no	no	no	none	none	none	decreasing
ENSMUSG00000003873	Bax	40	707	0.179237	0.203768	4	-0.737613	0.790622	0.396437	0.890506	0.257256	19	1.13405	0.873759	0.0859465	17	0.184272	0.246125	0.152778	0.481437	0.099374	0.828099	no	no	no	none	none	none	none
ENSMUSG00000003923	Tfam	35	674	0.036347	0.0321399	3	-0.49345	0.923408	-0.407884	0.905567	0.0428218	14	0.0855656	0.996344	0.032767	18	0.134683	0.617485	0.1875	0.24247	0.0962441	0.840245	no	no	no	none	none	none	none
ENSMUSG00000003929	Zfp81	35	580	0.00617802	0.0022461	7	-1.38127	0.784734	-1.87851	0.511031	0.00634465	11	-0.497237	0.969091	0.00863499	17	0.028169	1	0.0902778	0.962216	0.109351	0.716891	no	no	no	none	none	none	increasing
ENSMUSG00000003948	Mmd	131	4870	0.0761388	0.117105	30	0.530871	0.758217	1.0772	0.412261	0.0739314	48	0.546332	0.883724	0.0510044	53	0.12412	0.707149	0.152778	0.481437	0.172731	0.209785	no	no	no	none	none	none	decreasing
ENSMUSG00000003949	Hlf	172	17768	4.40815	6.1344	38	0.182636	0.895466	-0.194491	0.838827	3.77726	64	-0.377127	0.874923	3.87944	70	0.199824	0.171235	0.319444	0.00455912	0.254499	0.0163715	no	yes	yes	none	none	none	none
ENSMUSG00000003955	Fam162a	127	4770	0.0779007	0.104379	22	0.511042	0.806229	0.179807	0.909859	0.0631916	42	-0.331236	0.909439	0.0747536	63	0.160798	0.396121	0.4375	1.98173e-05	0.355243	0.000179949	no	yes	yes	none	none	none	none
ENSMUSG00000003970	Rpl8	67	1384	0.533549	0.536165	6	-0.846539	0.776104	-1.78974	0.213057	0.428139	19	-0.943205	0.856104	0.63575	42	0.162852	0.382695	0.458333	6.22413e-06	0.315728	0.0010303	no	yes	yes	none	none	none	none
ENSMUSG00000003974	Grm3	149	14273	0.02857	0.0466488	30	0.939472	0.609151	1.02662	0.391835	0.0233356	54	0.0871473	0.983285	0.0216793	65	0.135563	0.608604	0.277778	0.0201582	0.25626	0.0157078	no	yes	yes	none	none	none	decreasing
ENSMUSG00000003992	Ssbp2	91	2674	0.0567855	0.100009	10	0.953904	0.772749	0.655051	0.780986	0.0384022	35	-0.298853	0.957626	0.0460978	46	0.284624	0.0149635	0.430556	2.87569e-05	0.160211	0.278395	yes	yes	no	none	none	none	none
ENSMUSG00000004018	Fancl	94	3285	0.492508	1.06163	17	1.54153	0.520569	0.91853	0.498119	0.257076	30	-0.622995	0.883724	0.345256	47	0.180164	0.265673	0.298611	0.00985145	0.230243	0.0373997	no	yes	yes	none	none	none	none
ENSMUSG00000004031	Brinp2	121	3610	0.378935	0.317825	19	0.033154	0.988883	-0.338346	0.756356	0.384514	43	-0.3715	0.916073	0.414174	59	0.2098	0.134976	0.423611	4.14473e-05	0.313772	0.00135667	no	yes	yes	none	none	none	increasing
ENSMUSG00000004035	Gstm7	31	789	0.174032	0.55583	7	3.65675	0.521691	2.20729	0.406412	0.0243579	6	-1.44946	0.887595	0.0670941	18	0.125	0.698434	0.125	0.728154	0.165689	0.22874	no	no	no	none	none	none	none
ENSMUSG00000004040	Stat3	173	16042	2.59172	3.62404	37	0.0299209	0.986327	0.157812	0.875033	2.6006	64	0.127891	0.966727	1.89475	71	0.203638	0.157385	0.263889	0.0315321	0.170383	0.224181	no	yes	no	none	none	none	decreasing
ENSMUSG00000004043	Stat5a	107	1886	0.764754	1.20814	19	0.13647	0.949453	0.549702	0.702793	0.797009	38	0.413232	0.903319	0.43736	50	0.139378	0.571517	0.298611	0.00985145	0.159233	0.288344	no	yes	no	none	none	none	decreasing
ENSMUSG00000004054	Map3k11	50	1170	0.0364489	0.0524384	8	1.26667	0.76072	0.0721638	0.979307	0.0186849	19	-1.19451	0.873759	0.0433066	23	0.100939	0.894605	0.159722	0.425334	0.165884	0.227939	no	no	no	none	none	none	none
ENSMUSG00000004056	Akt2	103	3349	1.1881	2.19387	23	0.561581	0.780048	0.731919	0.617023	1.17237	35	0.170338	0.972166	0.533084	45	0.096831	0.916906	0.145833	0.54072	0.147887	0.360592	no	no	no	none	none	none	decreasing
ENSMUSG00000004069	Dnaja3	144	5009	0.0973631	0.152413	33	0.942101	0.568649	0.778666	0.467311	0.0730018	51	-0.163435	0.969091	0.084686	60	0.193075	0.200251	0.166667	0.373243	0.145149	0.392995	no	no	no	none	none	none	none
ENSMUSG00000004070	Hmox2	133	3966	0.197093	0.213916	24	0.377886	0.832246	-0.230991	0.854983	0.157516	49	-0.608876	0.875197	0.224904	60	0.190141	0.216546	0.333333	0.00264534	0.205203	0.0762043	no	yes	no	none	none	none	none
ENSMUSG00000004071	Cdip1	157	8958	0.879686	1.27747	40	0.5396	0.677541	0.715819	0.383142	0.849837	53	0.176219	0.955705	0.643929	63	0.178991	0.273656	0.215278	0.125353	0.186228	0.148651	no	no	no	none	none	none	decreasing
ENSMUSG00000004085	Map3k20	174	8831	0.0597177	0.0725963	42	0.397812	0.751644	0.304976	0.732209	0.0537074	61	-0.0928359	0.976401	0.057059	71	0.10358	0.874525	0.145833	0.54072	0.211854	0.0694563	no	no	no	none	none	none	none
ENSMUSG00000004096	Cwc15	48	482	0.0614309	0.0619571	6	0.00585371	0.998262	-0.356741	0.876789	0.0520875	19	-0.362595	0.956016	0.0702936	23	0.142606	0.54578	0.194444	0.207445	0.0518388	0.999768	no	no	no	none	none	none	none
ENSMUSG00000004098	Col5a3	160	12069	0.175967	0.336474	39	1.02008	0.414702	1.64437	0.0369845	0.149305	55	0.624286	0.856104	0.0952548	65	0.283744	0.0152312	0.368056	0.000608215	0.186424	0.147553	yes	yes	no	none	up4n	none	decreasing
ENSMUSG00000004099	Dnmt1	63	2760	0.254388	0.36605	11	-0.344666	0.925366	0.0968357	0.975561	0.274755	25	0.441501	0.950272	0.159862	27	0.156103	0.433857	0.145833	0.54072	0.0739437	0.977291	no	no	no	none	none	none	decreasing
ENSMUSG00000004100	Ppan	55	615	0.303343	0.227462	5	-0.440587	0.869934	-1.4113	0.331742	0.218454	18	-0.970713	0.856104	0.437641	32	0.149354	0.488472	0.340278	0.00199639	0.190923	0.118076	no	yes	no	none	none	none	none
ENSMUSG00000004110	Cacna1e	69	609	0.152937	0.300777	18	2.52436	0.531776	0.706232	0.725304	0.0369367	19	-1.81813	0.856104	0.168765	32	0.262911	0.030065	0.180556	0.281725	0.176839	0.175377	yes	no	no	none	none	none	none
ENSMUSG00000004113	Cacna1b	27	1125	0.0792524	0.0675376	5	-0.955953	0.786026	0.887351	0.825489	0.134526	13	1.8433	0.873898	0.0325569	8	0.0997653	0.902943	0.0486111	0.999999	0.0997653	0.825139	no	no	no	none	none	none	none
ENSMUSG00000004127	Trmt10a	69	575	0.034865	0.0398953	12	0.562272	0.838458	-0.0941057	0.969292	0.0246574	27	-0.656378	0.903835	0.0415773	30	0.130282	0.652548	0.166667	0.373243	0.0684664	0.988004	no	no	no	none	none	none	none
ENSMUSG00000004151	Etv1	27	1042	0.0135642	0.00963605	2	-0.678594	0.885554	-0.760363	0.831755	0.0144807	10	-0.0817696	0.996344	0.0152793	15	0.0991784	0.90671	0.166667	0.373243	0.124022	0.565429	no	no	no	none	none	none	increasing
ENSMUSG00000004187	Kifc2	70	1526	0.351586	0.547814	13	0.600492	0.79983	0.912727	0.602495	0.408371	22	0.312234	0.965831	0.164771	35	0.102406	0.883598	0.215278	0.125353	0.176252	0.180161	no	no	no	none	none	none	decreasing
ENSMUSG00000004207	Psap	104	3154	0.0735337	0.0700186	16	0.0882799	0.971375	-0.255371	0.887269	0.0635087	36	-0.343651	0.953532	0.0857628	52	0.173709	0.305749	0.388889	0.000233275	0.215571	0.0617036	no	yes	no	none	none	none	none
ENSMUSG00000004221	Ikbkg	130	6171	0.284313	0.473248	26	0.819832	0.658724	0.854915	0.476384	0.239625	47	0.0350835	0.996344	0.202424	56	0.151995	0.461221	0.236111	0.0718675	0.202269	0.0908669	no	no	no	none	none	none	decreasing
ENSMUSG00000004231	Pax2	86	1815	0.0130225	0.0128126	11	-0.142799	0.966478	-0.111811	0.968803	0.01328	27	0.0309885	0.997314	0.0129085	48	0.151115	0.470316	0.4375	1.98173e-05	0.286385	0.00437518	no	yes	yes	none	none	none	none
ENSMUSG00000004233	Wars2	176	12822	0.0914421	0.154153	37	0.883988	0.502453	1.1941	0.127592	0.0784921	67	0.310116	0.89124	0.0624049	71	0.213908	0.120941	0.361111	0.000826461	0.199139	0.104086	no	yes	no	none	none	none	decreasing
ENSMUSG00000004263	Atn1	47	526	0.0248674	0.0401156	7	1.30784	0.769307	0.337524	0.905232	0.0136662	11	-0.970315	0.876004	0.0257475	29	0.0484155	0.999995	0.256944	0.039087	0.247848	0.0171459	no	yes	yes	none	none	none	none
ENSMUSG00000004264	Phb2	86	1974	0.785961	1.57701	16	0.829275	0.705614	0.907755	0.536795	0.616705	29	0.0784796	0.992812	0.425502	41	0.14466	0.523265	0.236111	0.0718675	0.161776	0.262244	no	no	no	none	none	none	decreasing
ENSMUSG00000004266	Ptpn6	60	927	0.853999	1.12203	10	-0.0671701	0.985252	-0.987957	0.547002	0.537014	19	-0.920787	0.873759	0.98789	31	0.0789319	0.985182	0.229167	0.0870151	0.20579	0.0738942	no	no	no	none	none	none	none
ENSMUSG00000004268	Emg1	95	2909	0.227592	0.485614	17	1.03962	0.695265	1.20099	0.504421	0.165662	36	0.161371	0.97759	0.116646	42	0.152876	0.455584	0.236111	0.0718675	0.147496	0.365226	no	no	no	none	none	none	decreasing
ENSMUSG00000004270	Lpcat3	162	9193	3.79309	6.18627	36	0.43108	0.767408	0.378886	0.729698	2.9515	62	-0.0521938	0.993748	3.02754	63	0.235329	0.0681065	0.222222	0.104746	0.131847	0.507733	no	no	no	none	none	none	none
ENSMUSG00000004285	Atp6v1f	47	1171	0.172972	0.10018	6	-1.49718	0.648894	-1.4582	0.46067	0.217916	17	0.0389774	0.997127	0.177182	24	0.114437	0.795396	0.208333	0.149145	0.095266	0.850187	no	no	no	none	none	none	none
ENSMUSG00000004317	Clcn5	79	1437	0.00553854	0.0055732	16	0.0123213	0.996653	-0.00462893	0.999065	0.00549836	27	-0.0169502	0.998158	0.00555506	35	0.0936033	0.936043	0.152778	0.481437	0.106025	0.75701	no	no	no	none	none	none	none
ENSMUSG00000004319	Clcn3	129	3989	0.0495548	0.12891	24	2.26865	0.428112	2.12541	0.209195	0.0218417	44	-0.143239	0.971767	0.0239794	61	0.276995	0.0191119	0.347222	0.00149727	0.242567	0.0257141	yes	yes	yes	none	none	none	none
ENSMUSG00000004347	Pde1c	158	5504	0.114506	0.150896	36	0.0979481	0.966401	1.01766	0.524322	0.144625	56	0.919713	0.873898	0.0605448	66	0.172535	0.31277	0.166667	0.373243	0.187011	0.144036	no	no	no	none	none	none	decreasing
ENSMUSG00000004356	Utp20	164	28759	7.07752	10.7944	37	0.46116	0.765856	-0.205015	0.852191	5.54831	58	-0.666175	0.856104	6.1076	69	0.248826	0.0461954	0.333333	0.00264534	0.228286	0.042048	yes	yes	yes	none	none	none	none
ENSMUSG00000004359	Spic	132	13498	0.998754	0.569457	16	-1.18435	0.380861	-1.43044	0.0312557	1.13094	51	-0.246096	0.917434	1.1546	65	0.391725	0.000185494	0.576389	2.54492e-09	0.212833	0.0688218	yes	yes	no	none	up16n	none	increasing
ENSMUSG00000004364	Cul3	116	3388	0.0276923	0.0437496	25	0.985103	0.617758	0.850746	0.517072	0.0212644	41	-0.134357	0.97759	0.0233262	50	0.117664	0.763119	0.173611	0.325294	0.11698	0.656115	no	no	no	none	none	none	none
ENSMUSG00000004383	Large1	188	62072	0.47163	0.603364	46	0.279964	0.807492	0.208571	0.811666	0.440315	69	-0.0713935	0.979023	0.414689	72	0.185739	0.236764	0.3125	0.00593021	0.201095	0.0967374	no	yes	no	none	none	none	decreasing
ENSMUSG00000004393	Ddx56	35	828	0.653334	1.93298	8	2.08078	0.611973	1.14819	0.626027	0.143127	9	-0.932588	0.893405	0.303361	18	0.10358	0.874525	0.0833333	0.98213	0.123239	0.574632	no	no	no	none	none	none	none
ENSMUSG00000004394	Tmed4	62	1280	0.468173	0.364597	9	-0.207474	0.935401	-0.389332	0.815257	0.492052	21	-0.181858	0.979023	0.513676	32	0.108275	0.843242	0.256944	0.039087	0.148865	0.349129	no	yes	no	none	none	none	increasing
ENSMUSG00000004415	Col26a1	26	481	0.00437772	0.00466078	3	-0.49194	0.913916	1.05484	0.815257	0.0064551	13	1.54678	0.890683	0.00214048	10	0.120599	0.744062	0.0763889	0.993086	0.0580986	0.998669	no	no	no	none	none	none	none
ENSMUSG00000004446	Bid	80	2058	0.0928557	0.172104	12	0.877618	0.769307	0.800001	0.710203	0.0674532	28	-0.0776175	0.995297	0.0650736	40	0.171948	0.317218	0.305556	0.00766669	0.161189	0.26829	no	yes	no	none	none	none	decreasing
ENSMUSG00000004451	Ralb	37	383	0.0072826	0.0129934	3	0.716337	0.908984	1.2994	0.813578	0.00647669	17	0.583061	0.923089	0.00427014	17	0.176937	0.288293	0.173611	0.325294	0.0447966	0.99999	no	no	no	none	none	none	decreasing
ENSMUSG00000004455	Ppp1cc	57	1615	0.314381	0.173905	7	-0.302824	0.919064	-1.04562	0.517072	0.314196	19	-0.742795	0.899585	0.408215	31	0.121772	0.732191	0.284722	0.0159738	0.16295	0.25043	no	yes	no	none	none	none	increasing
ENSMUSG00000004460	Dnajb11	85	1602	0.248617	0.430388	19	0.786982	0.713079	0.990912	0.500393	0.212299	28	0.20393	0.971767	0.16325	38	0.136737	0.595303	0.145833	0.54072	0.150039	0.335915	no	no	no	none	none	none	decreasing
ENSMUSG00000004462	Tbccd1	87	2335	0.352444	0.589443	15	0.140315	0.953759	0.557979	0.756287	0.320003	34	0.417664	0.909439	0.226437	38	0.221538	0.0995127	0.215278	0.125353	0.145149	0.392995	no	no	no	none	none	none	decreasing
ENSMUSG00000004500	Zfp324	78	3991	0.384081	0.384618	12	-0.594242	0.804549	-0.312121	0.869519	0.494825	24	0.282121	0.96645	0.274517	42	0.094777	0.929367	0.333333	0.00264534	0.245305	0.0209372	no	yes	yes	none	none	none	none
ENSMUSG00000004508	Gab2	150	1923	0.00344014	0.00391085	32	0.766324	0.804549	-0.16002	0.939664	0.00226043	53	-0.926344	0.856104	0.00428965	65	0.122653	0.722684	0.236111	0.0718675	0.242567	0.0257141	no	no	yes	none	none	none	none
ENSMUSG00000004530	Coro1c	72	2593	0.0387741	0.031836	15	-0.387818	0.907224	0.428146	0.836081	0.0576785	25	0.815964	0.930036	0.0247577	31	0.0742371	0.991953	0.118056	0.78811	0.0784429	0.959727	no	no	no	none	none	none	none
ENSMUSG00000004535	Tax1bp1	111	3636	0.395426	0.784831	18	0.655109	0.769731	0.612722	0.7103	0.269282	40	-0.0423871	0.995419	0.260215	53	0.18838	0.223887	0.361111	0.000826461	0.175665	0.185102	no	yes	no	none	none	none	decreasing
ENSMUSG00000004558	Ndrg2	186	21923	4.21837	6.48201	46	0.691824	0.520569	0.725306	0.215477	3.77793	68	0.0334827	0.995297	3.1436	71	0.261737	0.0311519	0.319444	0.00455912	0.13126	0.51528	yes	yes	no	none	none	none	decreasing
ENSMUSG00000004561	Mettl17	94	2775	0.63385	0.875184	15	0.0532598	0.982862	0.177968	0.915919	0.608429	35	0.124708	0.983376	0.498029	43	0.180458	0.265243	0.284722	0.0159738	0.104264	0.777525	no	yes	no	none	none	none	decreasing
ENSMUSG00000004562	Arhgef40	75	1148	0.650607	0.990626	14	0.151773	0.951792	0.224541	0.901811	0.625427	29	0.0727681	0.995297	0.448758	32	0.116784	0.771884	0.152778	0.481437	0.0944836	0.857867	no	no	no	none	none	none	decreasing
ENSMUSG00000004565	Pnpla6	119	5188	2.0791	3.12518	18	-0.270646	0.890612	-0.455258	0.733937	1.78735	46	-0.184612	0.964783	1.66942	55	0.272887	0.02192	0.388889	0.000233275	0.160603	0.274359	yes	yes	no	none	none	none	decreasing
ENSMUSG00000004567	Mcoln1	67	1586	0.307178	0.468024	14	0.553256	0.822164	0.407193	0.841173	0.219313	23	-0.146063	0.987325	0.286593	30	0.0625	0.999177	0.125	0.728154	0.092723	0.873874	no	no	no	none	none	none	none
ENSMUSG00000004568	Arhgef18	129	3750	0.424901	0.527885	26	-0.020342	0.991888	0.164032	0.903317	0.443063	44	0.184374	0.96484	0.338334	59	0.108275	0.843242	0.277778	0.0201582	0.215571	0.0617036	no	yes	no	none	none	none	decreasing
ENSMUSG00000004591	Pkn2	125	3016	0.47352	0.797278	29	0.637272	0.720891	0.721821	0.547002	0.405223	39	0.0845484	0.987713	0.325029	57	0.137911	0.582234	0.1875	0.24247	0.242371	0.0259633	no	no	yes	none	none	none	decreasing
ENSMUSG00000004610	Etfb	122	3105	1.83135	1.96088	23	-0.813465	0.615136	-0.192505	0.885924	2.34461	52	0.62096	0.873759	1.23886	47	0.253228	0.0405128	0.173611	0.325294	0.114828	0.682434	yes	no	no	none	none	none	none
ENSMUSG00000004626	Stxbp2	92	1609	0.591214	0.579359	15	-0.475984	0.808707	-0.133013	0.937829	0.778639	30	0.342972	0.93843	0.414295	47	0.110035	0.827436	0.340278	0.00199639	0.230243	0.0373997	no	yes	yes	none	none	none	none
ENSMUSG00000004631	Sgce	128	8020	1.19127	1.59796	27	0.0736276	0.965219	0.319068	0.773441	1.30819	45	0.245441	0.936688	0.804848	56	0.0915493	0.946316	0.215278	0.125353	0.186228	0.148651	no	no	no	none	none	none	decreasing
ENSMUSG00000004633	Chn2	180	19035	0.274651	0.325923	40	0.253057	0.803609	0.220993	0.78432	0.25522	68	-0.0320645	0.995297	0.259631	71	0.133803	0.625784	0.166667	0.373243	0.143388	0.412446	no	no	no	none	none	none	none
ENSMUSG00000004637	Wwox	192	116243	0.077263	0.0961917	48	0.312863	0.650192	0.561291	0.129842	0.0774999	71	0.248428	0.874923	0.0644104	72	0.201878	0.163528	0.347222	0.00149727	0.173905	0.200174	no	yes	no	none	none	none	decreasing
ENSMUSG00000004642	Slbp	103	7933	5.28814	6.27338	19	-0.438709	0.830688	-0.893987	0.503429	5.83458	37	-0.455277	0.907144	4.09245	47	0.131455	0.640507	0.256944	0.039087	0.163928	0.241239	no	yes	no	none	none	none	decreasing
ENSMUSG00000004661	Arid3b	100	2822	0.0354354	0.0297069	12	0.0625967	0.982862	-0.785205	0.575042	0.0263312	35	-0.847801	0.856104	0.0482321	53	0.247946	0.0473841	0.486111	1.20463e-06	0.257238	0.01484	yes	yes	yes	none	none	none	none
ENSMUSG00000004667	Polr2e	32	367	0.035959	0.0100091	3	-2.05153	0.653566	-1.85009	0.460096	0.050685	10	0.201437	0.987713	0.0387374	18	0.0783451	0.986344	0.1875	0.24247	0.109155	0.719326	no	no	no	none	none	none	none
ENSMUSG00000004668	Abca13	119	1972	0.0119113	0.0044831	25	-1.42727	0.608825	-1.81436	0.320867	0.0123876	41	-0.387086	0.955199	0.0163937	53	0.112969	0.808854	0.215278	0.125353	0.172731	0.209785	no	no	no	none	none	none	increasing
ENSMUSG00000004677	Myo9b	123	7591	0.257429	0.293632	23	0.294052	0.880332	-0.408684	0.739161	0.190262	40	-0.702736	0.856104	0.299527	60	0.0842136	0.972615	0.354167	0.00111591	0.285994	0.00456492	no	yes	yes	none	none	none	none
ENSMUSG00000004698	Hdac9	184	20823	0.0191267	0.0203021	44	0.0486274	0.971375	0.142341	0.882352	0.0193949	67	0.0937132	0.97097	0.0180786	72	0.184566	0.244787	0.319444	0.00455912	0.200117	0.100951	no	yes	no	none	none	none	decreasing
ENSMUSG00000004730	Adgre1	112	1409	0.00564744	0.000795929	20	-3.32169	0.734414	-2.67	0.0364326	0.00947752	39	0.651681	0.969091	0.00510489	53	0.132629	0.632633	0.319444	0.00455912	0.244914	0.0216793	no	yes	yes	none	up16n	none	none
ENSMUSG00000004748	Mtfp1	37	668	0.394976	0.521947	5	0.599689	0.84869	-0.272307	0.901758	0.251599	10	-0.871996	0.889903	0.451713	22	0.0833333	0.973965	0.201389	0.176406	0.16471	0.234765	no	no	no	none	none	none	none
ENSMUSG00000004768	Rab23	62	2745	0.447211	0.753125	14	0.0562907	0.988519	0.249009	0.92025	0.378948	21	0.192718	0.980771	0.310582	27	0.0803991	0.98188	0.0833333	0.98213	0.0933099	0.868718	no	no	no	none	none	none	decreasing
ENSMUSG00000004771	Rab11a	87	1481	0.0719639	0.152401	13	1.71842	0.583071	1.22648	0.499865	0.036947	30	-0.491939	0.912854	0.0528693	44	0.159331	0.403385	0.340278	0.00199639	0.20266	0.0888171	no	yes	no	none	none	none	none
ENSMUSG00000004789	Dlst	137	6098	1.60854	1.89214	21	-0.108006	0.952601	-0.230909	0.848416	1.60365	50	-0.122903	0.972266	1.42429	65	0.287559	0.0133067	0.465278	4.17241e-06	0.228286	0.042048	yes	yes	yes	none	none	none	decreasing
ENSMUSG00000004798	Ulk2	191	38232	4.068	5.93597	48	0.528738	0.466093	0.77966	0.0253127	3.95845	70	0.250922	0.873759	2.93071	72	0.22007	0.10357	0.381944	0.000323145	0.229069	0.0404044	no	yes	yes	none	up4n	none	decreasing
ENSMUSG00000004815	Dgkq	154	5742	1.74599	2.87723	34	0.717197	0.613098	0.774568	0.378015	1.5476	55	0.0573707	0.992181	1.18745	64	0.183979	0.248519	0.270833	0.0252866	0.201487	0.0948497	no	yes	no	none	none	none	decreasing
ENSMUSG00000004837	Grap	33	1360	0.690584	0.0847531	2	-2.94804	0.394929	-1.92292	0.391138	1.39799	16	1.02512	0.883724	0.396892	15	0.183685	0.24929	0.166667	0.373243	0.0721831	0.982144	no	no	no	none	none	none	none
ENSMUSG00000004846	Plod3	33	890	0.125637	0.331192	7	1.7858	0.642075	1.91408	0.465306	0.0631052	11	0.128281	0.993452	0.0502621	15	0.096831	0.916906	0.125	0.728154	0.0549687	0.999312	no	no	no	none	none	none	decreasing
ENSMUSG00000004865	Srpk1	168	4877	0.927638	1.25659	40	0.0216056	0.990411	0.361104	0.730832	0.92599	60	0.339498	0.897919	0.709966	68	0.195129	0.191854	0.138889	0.602526	0.132629	0.497626	no	no	no	none	none	none	decreasing
ENSMUSG00000004872	Pax3	25	797	0.0258268	0.0127708	2	-1.45853	0.757981	-0.420362	0.902898	0.043403	10	1.03817	0.917434	0.0171989	13	0.0991784	0.90671	0.138889	0.602526	0.0539906	0.99951	no	no	no	none	none	none	none
ENSMUSG00000004880	Lbr	65	1080	0.100165	0.0467203	6	-1.6891	0.585312	-1.27344	0.465373	0.147205	25	0.415655	0.933678	0.0894094	34	0.227113	0.0857062	0.347222	0.00149727	0.12011	0.615392	no	yes	no	none	none	none	none
ENSMUSG00000004895	Prcc	93	1685	0.0258612	0.0365375	19	0.624392	0.798626	0.583234	0.752349	0.0223292	29	-0.0411586	0.996344	0.0222265	45	0.0536972	0.999949	0.229167	0.0870151	0.216549	0.0580061	no	no	no	none	none	none	decreasing
ENSMUSG00000004896	Rrnad1	128	3107	0.277808	0.540128	26	1.07664	0.569691	1.08762	0.344195	0.198937	42	0.0109832	0.997352	0.180704	59	0.198063	0.180258	0.277778	0.0201582	0.229851	0.0384504	no	yes	yes	none	none	none	decreasing
ENSMUSG00000004897	Hdgf	73	966	0.597069	1.22888	14	0.433913	0.843288	1.20234	0.511253	0.507294	32	0.768424	0.873898	0.264387	27	0.159038	0.406605	0.125	0.728154	0.103482	0.786611	no	no	no	none	none	none	decreasing
ENSMUSG00000004902	Slc25a18	38	521	0.0105578	0.0135586	6	-0.106793	0.974702	1.39107	0.641009	0.0142524	16	1.49787	0.861192	0.00491385	16	0.100352	0.898854	0.0972222	0.932435	0.0854851	0.92906	no	no	no	none	none	none	none
ENSMUSG00000004931	Apba3	59	1380	1.24463	1.61234	8	-0.437751	0.856879	-0.341663	0.857576	1.30469	26	0.0960875	0.992181	0.940263	25	0.199531	0.172853	0.1875	0.24247	0.0534038	0.9996	no	no	no	none	none	none	decreasing
ENSMUSG00000004934	Pias4	59	792	0.0779273	0.121627	14	1.33728	0.653566	0.974208	0.536795	0.0712785	16	-0.363077	0.971767	0.0553505	29	0.172242	0.314519	0.125	0.728154	0.19151	0.114665	no	no	no	none	none	none	decreasing
ENSMUSG00000004936	Map2k1	181	20058	0.998243	1.41448	43	0.532131	0.649822	0.250765	0.747952	0.811557	66	-0.281366	0.889903	0.904843	71	0.199824	0.171235	0.333333	0.00264534	0.240415	0.0272791	no	yes	yes	none	none	none	none
ENSMUSG00000004937	Sgta	68	1573	0.0721801	0.145529	14	0.877482	0.808393	0.857941	0.757326	0.0513535	22	-0.0195411	0.997676	0.0438183	32	0.102993	0.879075	0.152778	0.481437	0.205986	0.073213	no	no	no	none	none	none	decreasing
ENSMUSG00000004945	Tmem242	29	441	0.0302325	0.0765536	5	2.40517	0.686731	1.58887	0.645111	0.0105076	12	-0.816297	0.923218	0.0188028	12	0.0648474	0.998664	0.0625	0.999659	0.0690532	0.986678	no	no	no	none	none	none	none
ENSMUSG00000004947	Dtx2	30	291	0.00955791	0.001229	3	-3.76735	0.577941	-2.23542	0.30518	0.018938	13	1.53192	0.887595	0.00586067	14	0.120599	0.744062	0.131944	0.665463	0.0571205	0.998953	no	no	no	none	none	none	none
ENSMUSG00000004948	Zp3	145	14683	0.809574	0.660198	19	-0.79282	0.577941	-0.955186	0.205309	0.851172	59	-0.162366	0.941241	0.868139	66	0.441315	1.40347e-05	0.541667	3.17547e-08	0.18838	0.135009	yes	yes	no	none	none	none	increasing
ENSMUSG00000004951	Hspb1	98	532	0.16782	0.269587	16	0.411067	0.801043	1.18994	0.379422	0.174929	42	0.778877	0.856104	0.0929659	40	0.258216	0.0350377	0.222222	0.104746	0.173513	0.203456	yes	no	no	none	none	none	decreasing
ENSMUSG00000004952	Rasa4	57	3166	1.94998	0.188857	5	-3.02158	0.239753	-2.95014	0.0302936	3.29702	18	0.0714363	0.995297	1.79572	33	0.19777	0.180779	0.354167	0.00111591	0.205008	0.0770506	no	yes	no	none	up16n	none	none
ENSMUSG00000004980	Hnrnpa2b1	176	13085	1.41073	2.14199	39	0.514889	0.676472	0.547553	0.479628	1.26566	64	0.032664	0.995297	1.06627	72	0.235329	0.0681065	0.277778	0.0201582	0.213224	0.068267	no	yes	no	none	none	none	decreasing
ENSMUSG00000004994	Ccdc130	38	740	0.0398855	0.0273068	5	0.302272	0.943397	-1.34233	0.469047	0.0212598	8	-1.64461	0.856104	0.0666382	24	0.0214202	1	0.229167	0.0870151	0.220657	0.0451617	no	no	yes	none	none	none	none
ENSMUSG00000004996	Mri1	68	1066	0.287618	0.342131	9	-0.293596	0.908098	-0.00355653	0.999065	0.311508	24	0.290039	0.959688	0.227718	35	0.150528	0.476396	0.298611	0.00985145	0.148083	0.358282	no	yes	no	none	none	none	decreasing
ENSMUSG00000005034	Prkacb	98	2913	0.375348	0.484613	16	-0.0373692	0.989477	0.530281	0.749722	0.429138	34	0.567651	0.901456	0.249462	47	0.14554	0.515788	0.319444	0.00455912	0.173905	0.200174	no	yes	no	none	none	none	decreasing
ENSMUSG00000005043	Sgsh	26	356	0.0246752	0.0320066	4	0.505127	0.92435	0.28936	0.933262	0.0228398	6	-0.215767	0.99074	0.0215975	16	0.0287559	1	0.138889	0.602526	0.137715	0.434776	no	no	no	none	none	none	decreasing
ENSMUSG00000005057	Sh2b2	67	904	0.0369811	0.109584	14	2.90464	0.640006	2.06409	0.548436	0.00898255	21	-0.840557	0.873898	0.0161892	32	0.138498	0.576338	0.152778	0.481437	0.163732	0.243002	no	no	no	none	none	none	none
ENSMUSG00000005069	Pex5	123	3909	1.64011	2.97915	23	0.658254	0.730933	0.42922	0.741835	1.27833	44	-0.229034	0.953583	1.10417	56	0.145246	0.517355	0.298611	0.00985145	0.244914	0.0216793	no	yes	yes	none	none	none	decreasing
ENSMUSG00000005078	Jkamp	54	1511	0.600938	0.909317	10	0.719554	0.78142	0.0615173	0.976854	0.434725	16	-0.658037	0.901456	0.559256	28	0.0748239	0.991167	0.180556	0.281725	0.163537	0.244808	no	no	no	none	none	none	none
ENSMUSG00000005087	Cd44	50	498	0.00371752	0.00190804	8	-0.35797	0.943915	-1.7021	0.452069	0.0024486	15	-1.34413	0.873898	0.00617513	27	0.110329	0.824679	0.215278	0.125353	0.235329	0.0274321	no	no	yes	none	none	none	increasing
ENSMUSG00000005089	Slc1a2	30	2461	0.048958	0.051949	7	0.882621	0.852879	-0.69966	0.795476	0.0220851	7	-1.58228	0.873759	0.0734638	15	0.0613263	0.999405	0.0694444	0.998091	0.123826	0.567574	no	no	no	none	none	none	none
ENSMUSG00000005102	Eif2ak4	128	5103	0.43992	0.576564	23	-0.06632	0.97244	-0.0660563	0.96476	0.41567	49	0.000263779	0.999975	0.372737	56	0.266138	0.0272072	0.298611	0.00985145	0.120892	0.605196	yes	yes	no	none	none	none	decreasing
ENSMUSG00000005103	Wdr1	56	1031	0.780884	1.95451	11	1.39473	0.685401	0.537794	0.800523	0.295582	17	-0.856938	0.883892	0.477024	28	0.096831	0.916906	0.159722	0.425334	0.149452	0.342412	no	no	no	none	none	none	none
ENSMUSG00000005107	Slc2a9	164	7659	0.350522	0.397286	34	-0.195153	0.880072	0.28308	0.780607	0.403259	62	0.478233	0.862122	0.267341	68	0.246479	0.0496113	0.347222	0.00149727	0.143388	0.412446	yes	yes	no	none	none	none	none
ENSMUSG00000005131	4930550C14Rik	52	1915	0.0290195	0.0371853	7	0.171844	0.962735	0.561128	0.841265	0.0307096	18	0.389284	0.965831	0.021909	27	0.11385	0.800968	0.229167	0.0870151	0.150039	0.335915	no	no	no	none	none	none	decreasing
ENSMUSG00000005142	Man2b1	96	2966	0.462516	0.638229	14	0.271825	0.900513	-0.190499	0.897999	0.379954	30	-0.462325	0.893405	0.426791	51	0.130869	0.64623	0.416667	5.93378e-05	0.285798	0.0046558	no	yes	yes	none	none	none	none
ENSMUSG00000005150	Wdr83	59	1151	0.485244	0.778713	8	0.0477391	0.990411	-0.336155	0.882352	0.359732	22	-0.383894	0.944647	0.413368	29	0.170775	0.326711	0.236111	0.0718675	0.0931142	0.870454	no	no	no	none	none	none	none
ENSMUSG00000005161	Prdx2	50	911	0.119475	0.0743887	5	-0.80274	0.772749	-1.30123	0.480777	0.108014	17	-0.498495	0.917434	0.160834	28	0.13527	0.611601	0.284722	0.0159738	0.149452	0.342412	no	yes	no	none	none	none	increasing
ENSMUSG00000005198	Polr2a	121	3373	1.52695	2.39247	23	0.447198	0.780048	0.490946	0.676675	1.42065	42	0.0437476	0.995297	1.05477	56	0.129988	0.65572	0.298611	0.00985145	0.21518	0.0630861	no	yes	no	none	none	none	decreasing
ENSMUSG00000005202	Shbg	95	3078	1.06629	1.67255	14	0.592201	0.770765	0.155612	0.91738	0.937414	31	-0.43659	0.90158	0.7892	50	0.151408	0.467019	0.402778	0.000119212	0.272887	0.00739557	no	yes	yes	none	none	none	decreasing
ENSMUSG00000005204	Senp3	77	960	0.403872	0.702254	13	0.332731	0.9067	0.0448376	0.985194	0.300446	26	-0.287893	0.956016	0.306939	38	0.0953638	0.925915	0.256944	0.039087	0.176839	0.175377	no	yes	no	none	none	none	none
ENSMUSG00000005220	Corin	34	791	0.0131401	0.0154337	5	0.529483	0.897542	0.0540025	0.988359	0.0102357	13	-0.47548	0.965831	0.0144752	16	0.0789319	0.985182	0.118056	0.78811	0.0442097	0.999993	no	no	no	none	none	none	none
ENSMUSG00000005225	Plekha8	92	2693	0.0304883	0.0578936	18	1.22711	0.690439	1.26014	0.544218	0.0218939	32	0.0330253	0.997314	0.0206931	42	0.0900822	0.950126	0.215278	0.125353	0.219484	0.0476143	no	no	yes	none	none	none	decreasing
ENSMUSG00000005232	G6pc2	49	733	0.0411143	0.05324	11	-0.120556	0.971102	1.12084	0.682421	0.0541817	19	1.24139	0.873898	0.0201446	19	0.0742371	0.991953	0.0763889	0.993086	0.0714006	0.983933	no	no	no	none	none	none	none
ENSMUSG00000005233	Spc25	174	12240	10.093	12.8105	39	0.174402	0.887364	0.226658	0.790907	10.4785	65	0.0522561	0.99178	7.90124	70	0.171068	0.32448	0.25	0.0481675	0.144757	0.397516	no	yes	no	none	none	none	decreasing
ENSMUSG00000005237	Dnah2	112	4997	3.15093	6.18713	22	0.455013	0.836569	-0.240511	0.878783	2.30195	32	-0.695524	0.873759	1.96399	58	0.117077	0.768811	0.347222	0.00149727	0.354851	0.000186233	no	yes	yes	none	none	none	decreasing
ENSMUSG00000005262	Ufd1	123	3231	0.195244	0.354726	22	0.62973	0.748373	1.29783	0.37326	0.18152	47	0.668095	0.862122	0.102457	54	0.203638	0.157385	0.291667	0.0125825	0.103873	0.78208	no	yes	no	none	none	none	decreasing
ENSMUSG00000005268	Prlr	153	9500	0.446413	0.604776	32	0.507883	0.72523	0.324126	0.74079	0.386913	57	-0.183757	0.955199	0.399511	64	0.14466	0.523265	0.222222	0.104746	0.174687	0.193491	no	no	no	none	none	none	none
ENSMUSG00000005299	Letm1	82	2297	0.180395	0.355304	14	0.688294	0.787143	0.752981	0.712197	0.126779	33	0.0646868	0.995297	0.11666	35	0.173122	0.308896	0.194444	0.207445	0.0665102	0.991574	no	no	no	none	none	none	decreasing
ENSMUSG00000005312	Ubqln1	99	2817	0.205641	0.226938	17	0.157946	0.953616	-0.675117	0.642085	0.143466	31	-0.833063	0.856104	0.252754	51	0.149941	0.482532	0.354167	0.00111591	0.271714	0.00831972	no	yes	yes	none	none	none	none
ENSMUSG00000005320	Fgfr4	128	3765	1.92724	3.16019	24	-0.235925	0.891222	-0.0634595	0.967765	1.63343	50	0.172466	0.967232	1.395	54	0.204225	0.155404	0.25	0.0481675	0.101917	0.804076	no	yes	no	none	none	none	decreasing
ENSMUSG00000005354	Txn2	155	8657	1.31389	1.43561	28	-0.359151	0.786388	-0.444352	0.655017	1.27211	61	-0.0852011	0.979541	1.27394	66	0.32365	0.00347754	0.354167	0.00111591	0.12989	0.532454	yes	yes	no	none	none	none	none
ENSMUSG00000005360	Slc1a3	181	33427	18.7375	29.8824	43	0.745548	0.577867	1.02882	0.129842	18.3852	67	0.283272	0.903319	11.655	70	0.320716	0.00405661	0.472222	2.77739e-06	0.255086	0.0162724	yes	yes	yes	none	none	none	decreasing
ENSMUSG00000005362	Crbn	63	1308	0.208041	0.412239	11	1.04827	0.758217	0.498263	0.821528	0.1248	19	-0.550009	0.912854	0.153993	33	0.0680751	0.997242	0.229167	0.0870151	0.20579	0.0738942	no	no	no	none	none	none	none
ENSMUSG00000005364	Il5ra	33	1251	0.0197368	0.0440014	7	1.23778	0.782492	2.19354	0.610087	0.0155984	10	0.955756	0.923218	0.00764138	16	0.0551643	0.99991	0.0763889	0.993086	0.0813772	0.945	no	no	no	none	none	none	decreasing
ENSMUSG00000005370	Msh6	42	841	0.0224996	0.0288704	10	-0.176278	0.967091	1.42146	0.711145	0.0323032	15	1.59774	0.887595	0.00858486	17	0.0569249	0.999848	0.0555556	0.99997	0.0847027	0.932331	no	no	no	none	none	none	none
ENSMUSG00000005371	Fbxo11	180	9248	0.540532	0.890443	43	0.743867	0.608825	0.757635	0.38332	0.468638	68	0.0137682	0.997314	0.378155	69	0.210387	0.133131	0.1875	0.24247	0.174296	0.196846	no	no	no	none	none	none	decreasing
ENSMUSG00000005373	Mlxipl	190	41935	8.76381	12.9526	47	0.556126	0.554578	0.798197	0.0893759	8.63858	70	0.242071	0.893405	6.09476	72	0.275235	0.0201235	0.4375	1.98173e-05	0.228091	0.0423952	yes	yes	yes	none	none	none	decreasing
ENSMUSG00000005374	Tbl2	46	1371	0.133916	0.251211	6	0.400534	0.92729	0.182498	0.955422	0.090982	17	-0.218036	0.976956	0.0980556	23	0.114437	0.795396	0.194444	0.207445	0.0940923	0.861572	no	no	no	none	none	none	none
ENSMUSG00000005378	Bud23	62	1211	1.04652	1.6237	14	1.01597	0.67971	0.295643	0.856463	0.79674	18	-0.720327	0.890683	0.908055	30	0.145246	0.517355	0.125	0.728154	0.163732	0.243002	no	no	no	none	none	none	none
ENSMUSG00000005410	Mcm5	28	425	0.0769047	0.0164783	5	-1.74683	0.729112	-2.11487	0.387956	0.101183	8	-0.368038	0.972166	0.0932481	15	0.0422535	1	0.104167	0.892529	0.0960485	0.84223	no	no	no	none	none	none	none
ENSMUSG00000005417	Mprip	183	22808	0.652139	1.12148	43	0.754129	0.491197	1.05679	0.0970262	0.552781	68	0.302664	0.878281	0.437223	72	0.283744	0.0152312	0.381944	0.000323145	0.172926	0.20824	yes	yes	no	none	none	none	decreasing
ENSMUSG00000005442	Cic	57	975	0.397881	0.629793	12	0.625469	0.808707	0.220601	0.918643	0.277624	20	-0.404868	0.950272	0.361858	25	0.0809859	0.980448	0.0972222	0.932435	0.0655321	0.992938	no	no	no	none	none	none	none
ENSMUSG00000005469	Prkaca	75	1585	0.0363443	0.0651163	12	1.49319	0.67851	0.733516	0.735301	0.019422	26	-0.759674	0.893405	0.0338501	37	0.116197	0.777779	0.263889	0.0315321	0.147692	0.362907	no	yes	no	none	none	none	none
ENSMUSG00000005470	Asf1b	74	1582	0.224325	0.553773	11	1.60982	0.695186	0.446362	0.850105	0.0683296	23	-1.16346	0.856104	0.158523	40	0.094777	0.929367	0.326389	0.00348354	0.231612	0.0336316	no	yes	yes	none	none	none	none
ENSMUSG00000005481	Ddx39	67	2997	0.691307	0.467209	10	-0.82908	0.760224	-1.01464	0.529068	0.858192	23	-0.185564	0.978067	0.676137	34	0.11561	0.783715	0.263889	0.0315321	0.177426	0.170841	no	yes	no	none	none	none	none
ENSMUSG00000005493	Msh4	37	1536	0.0107313	0.00880131	9	3.95392	0.61724	-1.27463	0.563354	0.000537295	8	-5.22856	0.817002	0.0220704	20	0.131162	0.642794	0.0902778	0.962216	0.179773	0.158211	no	no	no	none	none	none	none
ENSMUSG00000005501	Usp40	172	8666	1.4884	2.91093	35	0.78302	0.604405	0.982359	0.284324	1.10471	66	0.199339	0.94179	0.918397	70	0.227993	0.0834444	0.243056	0.0590079	0.171362	0.219417	no	no	no	none	none	none	decreasing
ENSMUSG00000005505	Kbtbd4	108	3630	0.63697	0.822818	19	0.217294	0.907224	0.107367	0.939131	0.600258	38	-0.109927	0.983633	0.549275	51	0.139378	0.571517	0.3125	0.00593021	0.188967	0.130987	no	yes	no	none	none	none	decreasing
ENSMUSG00000005506	Celf1	183	14132	7.36891	13.0859	45	0.59433	0.640006	0.913955	0.227269	6.24761	68	0.319625	0.89124	4.66331	69	0.338322	0.00193483	0.368056	0.000608215	0.176056	0.181795	yes	yes	no	none	none	none	decreasing
ENSMUSG00000005510	Ndufs3	108	2360	1.29692	1.80165	26	0.332433	0.851945	0.382231	0.773748	1.24776	36	0.0497974	0.995297	1.00892	46	0.1473	0.505198	0.0972222	0.932435	0.145931	0.383806	no	no	no	none	none	none	decreasing
ENSMUSG00000005514	Por	165	11007	5.4381	7.26099	36	-0.36078	0.801043	-0.297864	0.792476	5.60793	62	0.0629158	0.992039	4.05537	67	0.246479	0.0496113	0.291667	0.0125825	0.112676	0.698464	yes	yes	no	none	none	none	decreasing
ENSMUSG00000005533	Igf1r	46	1200	0.0347124	0.00466953	4	-3.17784	0.608825	-2.67083	0.175628	0.0587835	14	0.507008	0.958304	0.031004	28	0.11385	0.800968	0.305556	0.00766669	0.191706	0.113611	no	yes	no	none	none	none	none
ENSMUSG00000005534	Insr	189	21823	0.132951	0.153666	47	-0.00782222	0.994542	0.515957	0.454482	0.149854	70	0.52378	0.852309	0.102473	72	0.183979	0.248519	0.215278	0.125353	0.286581	0.00427773	no	no	yes	none	none	none	decreasing
ENSMUSG00000005547	Cyp2a5	54	3555	0.509823	0.467386	8	0.0971476	0.979421	-1.29066	0.452182	0.261372	17	-1.38781	0.856104	0.783115	29	0.07277	0.993725	0.256944	0.039087	0.220266	0.0458081	no	yes	yes	none	none	none	none
ENSMUSG00000005566	Trim28	164	9104	5.64013	7.54366	35	0.116084	0.942777	-0.250867	0.813181	4.8734	64	-0.36695	0.893405	5.12718	65	0.172242	0.314519	0.201389	0.176406	0.2009	0.0976447	no	no	no	none	none	none	none
ENSMUSG00000005580	Adcy9	181	14547	0.046962	0.0638239	42	0.431907	0.72847	0.736848	0.409233	0.0456691	66	0.304941	0.89124	0.0369956	72	0.16608	0.354664	0.201389	0.176406	0.200117	0.100951	no	no	no	none	none	none	decreasing
ENSMUSG00000005583	Mef2c	44	1089	0.0410472	0.0148918	5	-1.27019	0.758291	-1.97629	0.26549	0.0412281	14	-0.7061	0.907144	0.0583058	25	0.0930164	0.939228	0.243056	0.0590079	0.150039	0.335915	no	no	no	none	none	none	increasing
ENSMUSG00000005609	Ctr9	76	2823	0.600987	1.3613	13	1.20918	0.666286	1.20929	0.50639	0.423759	22	0.000112817	0.999975	0.26888	41	0.117664	0.763119	0.298611	0.00985145	0.259585	0.0119991	no	yes	yes	none	none	none	decreasing
ENSMUSG00000005610	Eif4g2	158	9884	4.57632	6.82279	32	0.0693208	0.967541	0.148712	0.905232	4.51001	60	0.0793917	0.987325	3.14407	66	0.190728	0.213841	0.25	0.0481675	0.131651	0.510254	no	yes	no	none	none	none	decreasing
ENSMUSG00000005615	Pcyt1a	111	3754	0.215336	0.329164	20	-0.0536926	0.986524	0.283493	0.888353	0.215031	41	0.337185	0.935924	0.13975	50	0.160798	0.396121	0.277778	0.0201582	0.131064	0.517782	no	yes	no	none	none	none	decreasing
ENSMUSG00000005621	Zfp592	157	8674	1.06292	1.64591	30	1.05419	0.502479	0.139336	0.898676	0.592475	58	-0.914854	0.696982	1.13817	69	0.227406	0.084992	0.333333	0.00264534	0.246088	0.0195206	no	yes	yes	none	none	none	none
ENSMUSG00000005625	Psmd4	120	2423	0.157838	0.202089	22	0.264534	0.884627	0.628318	0.613953	0.174528	42	0.363784	0.92407	0.111879	56	0.133216	0.629201	0.319444	0.00455912	0.202465	0.0898446	no	yes	no	none	none	none	decreasing
ENSMUSG00000005628	Tmod4	30	565	0.151647	0.33364	3	1.21257	0.84869	-0.345623	0.925115	0.0422155	6	-1.5582	0.867753	0.13823	21	0.0355047	1	0.229167	0.0870151	0.20716	0.0703015	no	no	no	none	none	none	none
ENSMUSG00000005656	Snx6	123	2237	1.96188	3.43817	27	0.75561	0.704416	0.17879	0.899639	1.38648	41	-0.57682	0.883724	1.54509	55	0.124413	0.703835	0.201389	0.176406	0.260172	0.01132	no	no	yes	none	none	none	none
ENSMUSG00000005667	Mthfd2	70	2031	0.0518399	0.00621852	3	-3.21513	0.284149	-3.50343	0.00969464	0.0626762	28	-0.288299	0.956016	0.0715685	38	0.331866	0.00253241	0.465278	4.17241e-06	0.176839	0.175377	yes	yes	no	none	up16n	none	increasing
ENSMUSG00000005672	Kit	153	7703	1.12583	1.48503	29	0.327552	0.817642	-0.113526	0.921725	0.918664	57	-0.441078	0.881858	1.09065	67	0.19865	0.177367	0.375	0.000444756	0.24198	0.0264001	no	yes	yes	none	none	none	none
ENSMUSG00000005674	Tomm40l	138	6233	1.90393	1.92562	28	-0.357334	0.802171	0.00204991	0.999065	2.38481	53	0.359384	0.903806	1.41527	56	0.163146	0.381009	0.194444	0.207445	0.127739	0.554498	no	no	no	none	none	none	none
ENSMUSG00000005677	Nr1i3	140	6329	0.579934	0.585629	28	-0.304688	0.830104	0.123401	0.920928	0.713912	53	0.428088	0.893405	0.44402	58	0.163146	0.381009	0.222222	0.104746	0.127739	0.554498	no	no	no	none	none	none	none
ENSMUSG00000005681	Apoa2	191	32760	13.4576	25.9037	47	1.01327	0.227397	1.17588	0.0248945	10.2866	71	0.162606	0.930605	8.28719	72	0.412559	6.68546e-05	0.472222	2.77739e-06	0.131651	0.510254	yes	yes	no	none	up4n	none	decreasing
ENSMUSG00000005682	Pan2	142	9171	0.206247	0.291488	28	0.639818	0.697175	0.374528	0.732209	0.166177	50	-0.26529	0.923218	0.188934	64	0.138498	0.576338	0.305556	0.00766669	0.285211	0.00490471	no	yes	yes	none	none	none	none
ENSMUSG00000005683	Cs	177	7496	1.06323	1.28657	39	-0.493769	0.729112	0.0891107	0.942862	1.25852	67	0.582879	0.856104	0.721765	71	0.231808	0.0755823	0.368056	0.000608215	0.214397	0.0655691	no	yes	no	none	none	none	decreasing
ENSMUSG00000005687	Bcas2	65	1096	0.16051	0.195499	11	0.372181	0.893602	-0.189267	0.922611	0.129068	21	-0.561448	0.90158	0.16819	32	0.0941901	0.932744	0.215278	0.125353	0.14867	0.351401	no	no	no	none	none	none	none
ENSMUSG00000005698	Ctcf	173	19566	1.87658	3.0348	39	0.492245	0.743769	0.256552	0.806223	1.55304	64	-0.235693	0.923218	1.42348	70	0.185153	0.240799	0.263889	0.0315321	0.256651	0.0154002	no	yes	yes	none	none	none	decreasing
ENSMUSG00000005705	Agrp	184	11397	0.367266	0.396222	43	0.121062	0.915303	-0.0123057	0.988816	0.352766	68	-0.133367	0.959108	0.362262	72	0.138791	0.574999	0.173611	0.325294	0.215571	0.0617036	no	no	no	none	none	none	none
ENSMUSG00000005763	Cd247	52	863	0.0252557	0.0280177	10	0.0745133	0.983962	0.0992851	0.970191	0.0247699	17	0.0247717	0.997314	0.0238933	24	0.0795188	0.983923	0.125	0.728154	0.0938967	0.863391	no	no	no	none	none	none	decreasing
ENSMUSG00000005774	Rfx5	40	1098	0.380955	0.439125	6	-0.351243	0.9122	-0.45895	0.831369	0.402685	11	-0.107706	0.993452	0.320748	23	0.0501761	0.999989	0.194444	0.207445	0.164515	0.23628	no	no	no	none	none	none	decreasing
ENSMUSG00000005779	Psmb4	59	766	0.504128	0.689957	8	-0.283543	0.919179	0.220748	0.92217	0.59463	22	0.50429	0.918516	0.290996	29	0.143192	0.53943	0.236111	0.0718675	0.0933099	0.868718	no	no	no	none	none	none	decreasing
ENSMUSG00000005802	Slc30a4	34	1140	0.0221721	0.0284322	7	0.991396	0.787903	-0.0214523	0.993602	0.0133198	10	-1.01285	0.890683	0.0267281	17	0.0551643	0.99991	0.0902778	0.962216	0.095266	0.850187	no	no	no	none	none	none	none
ENSMUSG00000005803	Sqor	76	1455	0.0556347	0.0400268	11	-0.388522	0.875112	-0.757286	0.577704	0.0564013	28	-0.368763	0.94354	0.0652839	37	0.1652	0.362437	0.284722	0.0159738	0.204812	0.0779292	no	yes	no	none	none	none	increasing
ENSMUSG00000005813	Metap1	96	3200	0.158331	0.239235	17	1.15097	0.609151	0.329909	0.816215	0.0936077	30	-0.821057	0.862122	0.168219	49	0.16608	0.354664	0.326389	0.00348354	0.272105	0.00802333	no	yes	yes	none	none	none	none
ENSMUSG00000005823	Gpr108	118	4550	0.142155	0.129237	21	-0.192293	0.92078	-0.269855	0.817666	0.152438	44	-0.0775619	0.992181	0.140625	53	0.182218	0.257216	0.298611	0.00985145	0.232786	0.0307113	no	yes	yes	none	none	none	none
ENSMUSG00000005836	Gata6	63	1111	0.0136189	0.0179708	12	0.0847628	0.982819	1.00029	0.733901	0.0160009	22	0.915524	0.893405	0.00836869	29	0.0924296	0.942235	0.152778	0.481437	0.0929186	0.872172	no	no	no	none	none	none	decreasing
ENSMUSG00000005846	Rsl1d1	56	1054	0.0993877	0.0816448	7	0.025733	0.994542	-1.01129	0.551307	0.069932	16	-1.03702	0.861192	0.140263	33	0.0795188	0.983923	0.3125	0.00593021	0.247066	0.0180177	no	yes	yes	none	none	none	none
ENSMUSG00000005871	Apc	154	16656	0.847075	1.55831	30	0.749342	0.614531	0.931643	0.331742	0.675775	56	0.182301	0.950272	0.541838	67	0.227993	0.0834444	0.3125	0.00593021	0.142214	0.422694	no	yes	no	none	none	none	decreasing
ENSMUSG00000005873	Reep5	27	998	0.0161227	0.0344428	5	1.10725	0.872962	1.4408	0.810731	0.0107291	10	0.333553	0.986547	0.00922814	12	0.0710094	0.995432	0.0625	0.999659	0.0848983	0.931749	no	no	no	none	none	none	decreasing
ENSMUSG00000005881	Ergic3	67	1770	1.10728	1.0849	11	-0.115521	0.960958	-0.667373	0.639964	1.03113	23	-0.551852	0.90078	1.19729	33	0.108275	0.843242	0.229167	0.0870151	0.136541	0.44775	no	no	no	none	none	none	none
ENSMUSG00000005882	Uqcc1	149	8008	0.172399	0.245088	27	0.355013	0.812652	0.681926	0.563354	0.167809	60	0.326912	0.907144	0.128466	62	0.28257	0.0157465	0.305556	0.00766669	0.113263	0.696701	yes	yes	no	none	none	none	decreasing
ENSMUSG00000005886	Ncoa2	178	14885	0.058061	0.0894523	43	0.798597	0.585312	0.886775	0.313537	0.0495267	65	0.0881782	0.97759	0.0455494	70	0.180458	0.265243	0.236111	0.0718675	0.227308	0.0434811	no	no	yes	none	none	none	decreasing
ENSMUSG00000005893	Nr2c2	169	8211	0.370013	0.492179	40	0.306963	0.821734	0.647249	0.521049	0.394333	59	0.340286	0.903806	0.264586	70	0.171068	0.32448	0.236111	0.0718675	0.141236	0.427138	no	no	no	none	none	none	decreasing
ENSMUSG00000005897	Nr2c1	104	2148	0.0222051	0.0327486	18	0.862453	0.763925	0.508166	0.795136	0.0164389	38	-0.354287	0.922577	0.0208623	48	0.160211	0.399343	0.291667	0.0125825	0.163146	0.248526	no	yes	no	none	none	none	none
ENSMUSG00000005899	Smpd4	80	3127	0.636863	0.9188	12	0.349253	0.901498	0.0549606	0.979307	0.67826	24	-0.294293	0.961189	0.408083	44	0.0880282	0.959147	0.361111	0.000826461	0.273083	0.00723733	no	yes	yes	none	none	none	decreasing
ENSMUSG00000005907	Pex1	139	4558	3.03248	3.99139	29	-0.151663	0.931998	0.00284712	0.998507	3.28831	48	0.15451	0.971767	2.14092	62	0.102113	0.885848	0.256944	0.039087	0.186228	0.148651	no	yes	no	none	none	none	decreasing
ENSMUSG00000005936	Kctd20	102	3761	0.114601	0.162725	19	0.138831	0.948661	0.998801	0.524439	0.130886	38	0.85997	0.856104	0.0664605	45	0.20804	0.140459	0.263889	0.0315321	0.156886	0.309206	no	yes	no	none	none	none	decreasing
ENSMUSG00000005947	Itgae	53	1867	0.0170918	0.0297158	8	0.703896	0.884779	1.04444	0.795476	0.0145038	17	0.340548	0.971239	0.011228	28	0.0997653	0.902943	0.222222	0.104746	0.163537	0.244808	no	no	no	none	none	none	decreasing
ENSMUSG00000005949	Ctns	72	1593	0.0999237	0.136147	10	0.358186	0.911152	0.242859	0.914079	0.0936444	19	-0.115327	0.992181	0.0819671	43	0.0592723	0.99967	0.388889	0.000233275	0.329617	0.000526832	no	yes	yes	none	none	none	decreasing
ENSMUSG00000005951	Shpk	100	3196	0.0514099	0.0744766	15	0.600834	0.786026	0.572917	0.738834	0.043516	35	-0.0279172	0.997314	0.0438165	50	0.180458	0.265243	0.381944	0.000323145	0.215571	0.0617036	no	yes	no	none	none	none	none
ENSMUSG00000005968	Tuft1	145	13740	0.250969	0.32906	23	0.155693	0.934009	0.225221	0.857637	0.24536	56	0.0695278	0.987832	0.204439	66	0.309566	0.00597504	0.472222	2.77739e-06	0.256455	0.0155611	yes	yes	yes	none	none	none	decreasing
ENSMUSG00000005981	Trap1	106	4032	0.133152	0.128806	21	-0.0593535	0.982819	-0.0511513	0.976854	0.148111	32	0.00820216	0.998734	0.121298	53	0.0572183	0.999832	0.298611	0.00985145	0.285407	0.00482629	no	yes	yes	none	none	none	none
ENSMUSG00000005982	Naa60	95	2550	0.120597	0.167793	13	0.297999	0.916853	0.0999383	0.964328	0.102183	31	-0.19806	0.969866	0.107291	51	0.165786	0.357696	0.4375	1.98173e-05	0.271714	0.00831972	no	yes	yes	none	none	none	none
ENSMUSG00000005983	1700037C18Rik	69	1737	0.410473	0.55112	12	0.179332	0.949453	-0.0368121	0.98703	0.373593	21	-0.216144	0.971767	0.353076	36	0.066608	0.997975	0.25	0.0481675	0.204225	0.0807243	no	yes	no	none	none	none	decreasing
ENSMUSG00000005986	Ankrd13d	99	3801	0.642948	0.773726	14	-0.0970865	0.963212	-0.425726	0.735301	0.596225	31	-0.32864	0.912826	0.601836	53	0.144953	0.520802	0.444444	1.35639e-05	0.299491	0.00262731	no	yes	yes	none	none	none	none
ENSMUSG00000006005	Tpr	142	4765	2.26326	3.80629	30	0.808792	0.615965	0.309515	0.774767	1.65722	48	-0.499277	0.873898	1.8322	64	0.159331	0.403385	0.263889	0.0315321	0.284429	0.00516205	no	yes	yes	none	none	none	none
ENSMUSG00000006010	BC003331	112	3337	0.288343	0.355483	24	0.015727	0.994293	0.480524	0.702759	0.342366	38	0.464797	0.90078	0.190311	50	0.0824531	0.976561	0.277778	0.0201582	0.203443	0.0847071	no	yes	no	none	none	none	decreasing
ENSMUSG00000006014	Prg4	78	1036	0.0520615	0.0596059	16	0.509794	0.786026	0.0654412	0.966784	0.0425771	23	-0.444352	0.916413	0.0563846	39	0.129401	0.662365	0.208333	0.149145	0.218114	0.0520258	no	no	no	none	none	none	none
ENSMUSG00000006019	Dhx34	37	601	0.0380559	0.0737239	9	0.987021	0.786276	1.29474	0.671994	0.029221	13	0.307722	0.972166	0.0229895	15	0.0466549	0.999998	0.0625	0.999659	0.0432316	0.999996	no	no	no	none	none	none	decreasing
ENSMUSG00000006021	Kptn	71	2039	0.534183	1.17325	9	0.379133	0.893602	0.606737	0.78555	0.33837	26	0.227603	0.970409	0.301235	36	0.178697	0.276048	0.3125	0.00593021	0.133803	0.482455	no	yes	no	none	none	none	decreasing
ENSMUSG00000006024	Napa	81	2029	0.505475	0.78897	11	0.527222	0.821875	-0.22716	0.89255	0.34062	26	-0.754382	0.862122	0.479044	44	0.164613	0.367597	0.381944	0.000323145	0.244914	0.0216793	no	yes	yes	none	none	none	none
ENSMUSG00000006050	Sra1	127	4901	0.246154	0.351883	23	0.186452	0.923408	0.521	0.698581	0.247499	47	0.334548	0.904713	0.174343	57	0.182805	0.254571	0.3125	0.00593021	0.230634	0.0363231	no	yes	yes	none	none	none	decreasing
ENSMUSG00000006057	Atp5g1	56	1430	0.230351	0.269179	11	0.167678	0.950213	0.257329	0.889242	0.252247	19	0.0896508	0.995297	0.182875	25	0.0674883	0.997558	0.118056	0.78811	0.109155	0.719326	no	no	no	none	none	none	decreasing
ENSMUSG00000006058	Snf8	172	7542	1.36692	1.86983	39	0.604167	0.605768	0.397236	0.555297	1.27064	63	-0.206931	0.92134	1.12659	70	0.267899	0.0255685	0.243056	0.0590079	0.241784	0.0265859	yes	no	yes	none	none	none	decreasing
ENSMUSG00000006095	Tbcb	68	1931	0.317141	0.29644	11	-0.259302	0.932121	-0.545797	0.74936	0.358591	24	-0.286494	0.967189	0.290067	33	0.108862	0.837998	0.229167	0.0870151	0.191901	0.112607	no	no	no	none	none	none	none
ENSMUSG00000006127	Inpp5k	100	3232	1.54187	3.4022	23	0.825805	0.697259	1.14218	0.41332	1.18148	30	0.316376	0.943174	0.657048	47	0.162559	0.385773	0.173611	0.325294	0.230243	0.0373997	no	no	yes	none	none	none	decreasing
ENSMUSG00000006134	Crkl	106	2161	0.0321725	0.0675966	20	1.37945	0.613481	1.88113	0.324605	0.0242685	38	0.501676	0.924463	0.0163505	48	0.172242	0.314519	0.25	0.0481675	0.134781	0.469869	no	yes	no	none	none	none	decreasing
ENSMUSG00000006169	Clint1	158	6987	0.10357	0.155136	36	0.910711	0.614767	0.463474	0.690861	0.0736052	54	-0.447238	0.887595	0.0987408	68	0.151408	0.467019	0.194444	0.207445	0.229656	0.0389606	no	no	yes	none	none	none	none
ENSMUSG00000006191	Cdkal1	191	74187	1.74109	2.27505	47	0.477342	0.577941	0.392927	0.422641	1.61257	71	-0.0844156	0.969091	1.51184	72	0.197477	0.18284	0.270833	0.0252866	0.197379	0.106063	no	yes	no	none	none	none	decreasing
ENSMUSG00000006204	5430419D17Rik	43	2278	0.0376343	0.00521134	3	-3.28552	0.601079	-2.23576	0.309444	0.072031	12	1.04976	0.90158	0.0253306	28	0.113263	0.806032	0.326389	0.00348354	0.219875	0.0466308	no	yes	yes	none	none	none	none
ENSMUSG00000006215	Zbtb17	64	1314	0.361985	0.84679	15	1.0096	0.714713	1.23115	0.536785	0.219835	21	0.221551	0.971767	0.178956	28	0.0900822	0.950126	0.111111	0.843933	0.0933099	0.868718	no	no	no	none	none	none	decreasing
ENSMUSG00000006219	Fblim1	43	322	0.0115724	0.0151019	8	1.31615	0.711598	0.0592239	0.980235	0.00615999	12	-1.25692	0.887595	0.0145565	23	0.10358	0.874525	0.152778	0.481437	0.16471	0.234765	no	no	no	none	none	none	none
ENSMUSG00000006241	Ccdc159	42	2455	0.0904175	0.0368317	3	-0.887089	0.84885	-2.27205	0.213282	0.0720133	8	-1.38496	0.856104	0.14429	30	0.0501761	0.999989	0.354167	0.00111591	0.303991	0.00160447	no	yes	yes	none	none	none	increasing
ENSMUSG00000006262	Mob1b	133	3772	0.0507309	0.0542388	23	0.0471316	0.98527	0.104922	0.947183	0.0514855	52	0.0577906	0.995297	0.0476481	58	0.253228	0.0405128	0.326389	0.00348354	0.174883	0.191809	yes	yes	no	none	none	none	decreasing
ENSMUSG00000006273	Atp6v1b2	92	2554	0.197576	0.344523	17	0.821643	0.760224	0.293594	0.87507	0.122336	31	-0.52805	0.893405	0.173804	44	0.116197	0.777779	0.256944	0.039087	0.174491	0.195171	no	yes	no	none	none	none	none
ENSMUSG00000006276	Eps15l1	149	5101	0.0830014	0.0725698	27	-0.50221	0.723552	-0.00200765	0.999127	0.101586	61	0.500202	0.883724	0.0716296	61	0.296655	0.0096367	0.284722	0.0159738	0.155908	0.314487	yes	yes	no	none	none	none	none
ENSMUSG00000006281	Tep1	167	14637	2.94803	4.53251	33	0.0896926	0.951738	0.392269	0.686125	2.943	65	0.302576	0.893405	1.89667	69	0.283157	0.0154849	0.3125	0.00593021	0.169797	0.225742	yes	yes	no	none	none	none	decreasing
ENSMUSG00000006288	Ttc5	49	996	0.0472061	0.029851	9	-0.742288	0.77803	-0.77451	0.712197	0.0519458	20	-0.032222	0.997314	0.0541024	20	0.0941901	0.932744	0.0902778	0.962216	0.0399061	0.999999	no	no	no	none	none	none	increasing
ENSMUSG00000006289	Osgep	52	668	0.0349544	0.029435	8	-0.295446	0.942593	-0.638334	0.822695	0.031029	19	-0.342888	0.97097	0.0425048	24	0.100939	0.894605	0.166667	0.373243	0.0657277	0.992684	no	no	no	none	none	none	increasing
ENSMUSG00000006299	Aamp	71	717	0.236313	0.224181	13	-0.403976	0.857366	0.0352489	0.987392	0.30583	30	0.439225	0.930605	0.175848	28	0.151702	0.464565	0.118056	0.78811	0.130869	0.520272	no	no	no	none	none	none	none
ENSMUSG00000006301	Tmbim1	65	1748	0.0810635	0.185258	12	1.88516	0.596389	1.38487	0.492494	0.0405918	17	-0.500285	0.923218	0.0515099	36	0.138498	0.576338	0.25	0.0481675	0.260563	0.0109121	no	yes	yes	none	none	none	none
ENSMUSG00000006304	Arpc2	123	4405	0.0654453	0.141008	21	2.03888	0.404934	1.29376	0.341255	0.0302343	39	-0.745114	0.861192	0.0497924	63	0.213322	0.123168	0.4375	1.98173e-05	0.342136	0.000331636	no	yes	yes	none	none	none	none
[truncated: 13,539 more rows]

## Sheet: High ploidy distribution
	length	gene_name	chromosomes	start	end	biotype	n_cells	n_counts	mean_exp_TPM	median_exp_TPM	4n_mean	4n_n_cells	4n_vs_8n_log2FC	4n_vs_8n_pvals_adj	4n_vs_16n_log2FC	4n_vs_16n_pvals_adj	8n_mean	8n_n_cells	8n_vs_16n_log2FC	8n_vs_16n_pvals_adj	16n_mean	16n_n_cells	dist_ch_4n_8n	dist_pval_4n_8n	dist_ch_4n_16n	dist_pval_4n_16n	dist_ch_8n_16n	dist_pval_8n_16n	sig_dist_4n_8n	sig_dist_4n_16n	sig_dist_8n_16n	changes_4n_8n	changes_4n_16n	changes_8n_16n	ploidy_gradient
[truncated: 14,200 more rows]
