# Supplementary material for: Single-nucleus RNA-seq2 reveals functional crosstalk between liver zonation and ploidy
Source: Nat Commun. 2021 Jul 12;12:4264. doi: 10.1038/s41467-021-24543-5 (PMC8275628; doi:10.1038/s41467-021-24543-5)
Supplement: Supplementary file 10 — Dataset 8 [file 41467_2021_24543_MOESM10_ESM.xlsx]

## Sheet: Zonation DE Genes
	gene_name	2n Hepatocytes_mean	2n Hepatocytes_n_cells	2n Hepatocytes_log2FC	2n Hepatocytes_pvals_adj	4n Hepatocytes_mean	4n Hepatocytes_n_cells	4n Hepatocytes_log2FC	4n Hepatocytes_pvals_adj	changes_hep	changes_cell_types	pericentral_mean	pericentral_n_cells	pericentral_log2FC	pericentral_pvals_adj	periportal_mean	periportal_n_cells	periportal_log2FC	periportal_pvals_adj	changes_zonation	zone0.0	zone0.2	zone0.3	zone0.4	zone0.5	zone0.6	zone0.7	zone0.8	zone0.9	zone1.0
ENSMUSG00000000049	Apoh	0.194254	166	-0.433876	0.300769	0.242412	534	0.433876	0.300769	none	up_Hepatocytes	0.265081	260	0.360117	0.217476	0.209105	440	-0.360117	0.0331609	none	0.167577	0.149156	0.164032	0.172345	0.133949	0.122841	0.16639	0.241956	0.0682326	0.00400942
ENSMUSG00000000142	Axin2	0.0232901	14	-1.50905	0.278992	0.049048	70	1.50905	0.278992	none	up_Hepatocytes	0.105356	59	2.80841	0.00051196	0.00892323	25	-2.80841	1.03893e-07	up_pericentral	0.000431479	0.00822575	0.00789777	0.00607183	0.0370404	0.053261	0.04968	0.053696	0.0395769	-0.00147939
ENSMUSG00000000154	Slc22a18	0.0686413	85	-0.149229	0.867439	0.0697016	309	0.149229	0.867439	none	up_Hepatocytes	0.0767993	163	0.3073	0.493701	0.0656362	231	-0.3073	0.213925	none	0.0620045	0.0566061	0.0544204	0.0423032	0.0560589	0.0496995	0.0668321	0.126278	0.0755976	-0.000188507
ENSMUSG00000000168	Dlat	0.144999	66	-0.77672	0.0729761	0.260775	280	0.77672	0.0729761	none	up_Hepatocytes	0.293946	154	0.876297	0.00689473	0.191474	192	-0.876297	2.02226e-05	up_pericentral	0.0819	0.0923794	0.150981	0.134644	0.107396	0.135488	0.157944	0.269824	0.0383677	0.00203522
ENSMUSG00000000171	Sdhd	0.114449	37	0.688538	0.596663	0.0752353	100	-0.688538	0.596663	none	up_Hepatocytes	0.0630606	48	-0.232182	0.823601	0.0991823	89	0.232182	0.666132	none	0.0745032	0.0593628	0.0359026	0.0418053	0.0534978	0.00856269	0.0657175	0.0458274	0.00343451	-0.000513124
ENSMUSG00000000275	Trim25	0.166241	120	-0.55372	0.292731	0.215384	403	0.55372	0.292731	none	up_Hepatocytes	0.218799	188	0.265393	0.523601	0.191353	335	-0.265393	0.24763	none	0.0483473	0.11801	0.151457	0.115515	0.128402	0.100482	0.156448	0.122973	0.0069763	-0.00369054
ENSMUSG00000000301	Pemt	3.17038	198	-0.508911	0.0712295	3.47518	568	0.508911	0.0712295	none	up_Hepatocytes	3.34471	263	0.211567	0.407805	3.40271	503	-0.211567	0.139763	none	0.622088	0.875278	0.984412	0.915979	0.862439	0.778693	0.864015	0.829445	1.39479	0.0588146
ENSMUSG00000000303	Cdh1	0.109443	156	0.776892	0.287007	0.0560261	316	-0.776892	0.287007	none	up_Lymphocytes	0.0488795	114	-1.00844	0.0670397	0.0838808	358	1.00844	0.00238668	up_periportal	0.058518	0.0693134	0.0686692	0.0502996	0.0290812	0.0314356	0.049719	0.0118708	-0.000197142	0.00824768
ENSMUSG00000000563	Atp5f1	1.65952	68	-0.520478	0.362249	1.98838	215	0.520478	0.362249	none	up_Hepatocytes	2.07343	102	0.336514	0.455514	1.79616	181	-0.336514	0.177901	none	0.34575	0.311093	0.354956	0.434144	0.48743	0.360232	0.39763	0.260892	0.141513	1.49727
ENSMUSG00000000568	Hnrnpd	0.0527835	56	-1.01282	0.0286861	0.106351	239	1.01282	0.0286861	up_4n	up_Hepatocytes	0.101713	114	0.294735	0.566733	0.0843792	181	-0.294735	0.294955	none	0.0475462	0.047921	0.0664035	0.0776495	0.0722337	0.0715259	0.0432038	0.0467155	0.0123349	-0.00149577
ENSMUSG00000000673	Haao	0.359405	168	-0.0789749	0.903938	0.343776	526	0.0789749	0.903938	none	up_Hepatocytes	0.422883	253	0.372312	0.169025	0.310924	441	-0.372312	0.0183469	none	0.233769	0.210792	0.199953	0.222187	0.196332	0.161758	0.216411	0.343468	0.445929	0.00482781
ENSMUSG00000000686	Abhd15	0.11317	89	-0.0256187	0.982219	0.0837434	292	0.0256187	0.982219	none	none	0.0753835	136	-0.247989	0.658876	0.101322	245	0.247989	0.412229	none	0.0345924	0.0636248	0.0795382	0.0527337	0.0698685	0.0378648	0.0746446	0.129716	0.0130149	0.000376721
ENSMUSG00000000739	Sult5a1	4.46282	136	0.685931	0.101337	2.69137	272	-0.685931	0.101337	none	up_Hepatocytes	0.960759	84	-1.98914	2.9476e-11	4.36933	324	1.98914	2.98686e-22	up_periportal	0.881444	0.80967	0.783745	0.59243	0.495453	0.292141	0.137473	0.0855922	0.0230096	-0.0207793
ENSMUSG00000000740	Rpl13	0.407289	37	-0.722575	0.291358	0.531172	160	0.722575	0.291358	none	up_Hepatocytes	0.534983	78	0.399733	0.448619	0.473017	119	-0.399733	0.172143	none	0.221446	0.140603	0.178037	0.198895	0.147305	0.163197	0.212296	0.0880253	0.200421	0.00423113
ENSMUSG00000000753	Serpinf1	0.727536	80	-0.405206	0.508974	0.813886	258	0.405206	0.508974	none	up_Hepatocytes	0.964967	118	0.244369	0.575943	0.6984	220	-0.244369	0.30653	none	0.416876	0.311163	0.240168	0.240171	0.272098	0.27991	0.25748	0.329259	0.0139164	0.0129342
ENSMUSG00000000827	Tpd52l2	0.364299	33	-0.215262	0.869121	0.281519	131	0.215262	0.869121	none	up_Hepatocytes	0.269973	68	0.271147	0.717297	0.324923	96	-0.271147	0.489369	none	0.107859	0.107263	0.105828	0.0769503	0.0781961	0.155518	0.0764112	0.0273797	0.225575	0.000300284
ENSMUSG00000000876	Pxmp4	0.49892	169	-0.0195365	0.977103	0.4309	487	0.0195365	0.977103	none	up_Hepatocytes	0.480434	241	0.310837	0.252506	0.436761	415	-0.310837	0.0466881	none	0.329052	0.257711	0.256444	0.257438	0.244354	0.256168	0.211896	0.287877	0.166923	0.0122817
ENSMUSG00000000902	Smarcb1	0.164438	28	-0.0889608	0.962447	0.118657	112	0.0889608	0.962447	none	up_Hepatocytes	0.0903654	56	0.115468	0.912186	0.153723	84	-0.115468	0.829461	none	0.0431872	0.0655263	0.0398046	0.0547625	0.0532856	0.057051	0.0689164	0.0972658	-0.0032058	0.00217548
ENSMUSG00000001100	Poldip2	0.266585	28	-0.488141	0.614209	0.348961	109	0.488141	0.614209	none	up_Hepatocytes	0.384324	45	0.571424	0.350142	0.293713	92	-0.571424	0.0968455	none	0.127918	0.0855052	0.125134	0.128281	0.123881	0.0974952	0.0902082	0.218858	0.471616	0.0281222
ENSMUSG00000001105	Ift20	0.128959	59	-0.166906	0.884351	0.25105	168	0.166906	0.884351	none	up_Hepatocytes	0.11223	81	-0.400698	0.55964	0.265732	146	0.400698	0.287252	none	0.106245	0.120867	0.089812	0.0861436	0.0536169	0.0370474	0.0638393	0.0847711	0.00207241	0.00775717
ENSMUSG00000001155	Ftcd	14.1566	284	0.0711762	0.879065	12.4859	686	-0.0711762	0.879065	none	up_Hepatocytes	9.37944	316	-0.81209	4.14229e-07	14.8128	654	0.81209	6.14773e-14	up_periportal	2.1778	2.40977	2.39488	1.94585	1.62022	1.59593	1.29407	0.996563	0.451921	0.428352
ENSMUSG00000001175	Calm1	0.723184	64	-0.437275	0.520596	0.843922	208	0.437275	0.520596	none	none	0.692196	90	-0.242331	0.621925	0.865736	182	0.242331	0.364767	none	0.282441	0.217583	0.284069	0.229454	0.268203	0.251884	0.336444	0.165909	0.00286514	0.404067
ENSMUSG00000001211	Agpat3	0.0459317	109	0.282499	0.753889	0.0373774	302	-0.282499	0.753889	none	up_Hepatocytes	0.0394834	131	-0.0864034	0.904676	0.0401967	280	0.0864034	0.811854	none	0.0363192	0.0368591	0.035557	0.0357166	0.025836	0.0307891	0.023514	0.042212	0.0343851	-0.00129722
ENSMUSG00000001240	Ramp2	0.963318	52	-0.621263	0.357722	1.27488	167	0.621263	0.357722	none	up_Hepatocytes	1.32962	78	0.338771	0.537251	1.10582	141	-0.338771	0.263713	none	0.352315	0.187612	0.266014	0.201354	0.269426	0.320727	0.337394	0.263904	0.469724	-0.000630402
ENSMUSG00000001249	Hpn	13.7237	180	-0.520745	0.140821	11.5556	558	0.520745	0.140821	none	up_Hepatocytes	16.7266	271	0.8226	0.000198703	9.92858	467	-0.8226	1.46585e-08	up_pericentral	1.41444	1.30372	1.41913	1.56679	1.54727	1.43748	1.48019	1.35664	0.237008	0.948487
ENSMUSG00000001289	Pfdn5	0.320003	91	0.190677	0.809092	0.248476	230	-0.190677	0.809092	none	up_Lymphocytes	0.279224	111	0.0173771	0.969387	0.265416	210	-0.0173771	0.947913	none	0.253938	0.173695	0.134756	0.18557	0.171652	0.12796	0.106305	0.130484	0.0857679	-0.0143374
ENSMUSG00000001366	Fbxo9	0.250113	114	-0.184403	0.80414	0.243706	345	0.184403	0.80414	none	up_Hepatocytes	0.308752	174	0.469535	0.184896	0.213768	285	-0.469535	0.0228694	none	0.0856949	0.18218	0.131297	0.0861604	0.16072	0.141634	0.208732	0.236572	0.0407817	-0.00157521
ENSMUSG00000001415	Smg5	1.94156	58	0.0345626	0.974493	1.79555	163	-0.0345626	0.974493	none	up_Hepatocytes	1.6493	74	0.0297451	0.960026	1.93567	147	-0.0297451	0.929347	none	0.593416	0.388502	0.218018	0.313837	0.241726	0.198631	0.35223	0.38941	0.20307	0.932214
ENSMUSG00000001424	Snd1	1.89024	283	-0.00387864	0.992824	1.62445	683	0.00387864	0.992824	none	up_Hepatocytes	1.87703	331	0.217733	0.319448	1.61755	635	-0.217733	0.0779624	none	0.674648	0.746635	0.669624	0.681059	0.617236	0.5663	0.859754	1.03859	1.36961	0.0588048
ENSMUSG00000001435	Col18a1	1.78319	274	-0.0192056	0.966752	1.50027	681	0.0192056	0.966752	none	up_Hepatocytes	1.55884	325	0.167882	0.407614	1.59911	630	-0.167882	0.138982	none	0.634969	0.746806	0.772717	0.673522	0.675309	0.635405	0.651615	0.780528	0.314161	0.0355168
ENSMUSG00000001472	Tcf25	1.48475	136	-0.188626	0.731294	1.43842	392	0.188626	0.731294	none	up_Hepatocytes	1.38937	186	0.141902	0.694201	1.48422	342	-0.141902	0.457115	none	0.721994	0.519206	0.5731	0.455623	0.45137	0.46774	0.487212	0.534989	0.0139025	0.0400168
ENSMUSG00000001525	Tubb5	0.0568075	21	-0.154245	0.9261	0.0760456	52	0.154245	0.9261	none	none	0.0842195	22	0.24469	0.832202	0.0631859	51	-0.24469	0.684656	none	0.0621085	0.0402122	0.0280643	0.070259	0.0178998	0.0109936	0.0368949	0.0292204	0.0762394	0.00187507
ENSMUSG00000001542	Ell2	0.81114	214	-0.181887	0.694531	0.798459	558	0.181887	0.694531	none	up_Hepatocytes	0.898113	274	0.280441	0.257149	0.753893	498	-0.280441	0.0484567	none	0.387125	0.401142	0.393876	0.379896	0.37887	0.395708	0.349002	0.512242	0.154539	1.33618
ENSMUSG00000001604	Tcea3	0.132839	94	0.2979	0.717937	0.0925268	272	-0.2979	0.717937	none	up_Hepatocytes	0.0888818	127	-0.167961	0.749356	0.112665	239	0.167961	0.543287	none	0.0529809	0.0723299	0.0837263	0.0561389	0.0593318	0.114427	0.0636124	0.0945661	0.00307118	-0.00242502
ENSMUSG00000001670	Tat	2.721	246	0.0769286	0.864314	2.3012	632	-0.0769286	0.864314	none	up_Hepatocytes	2.08092	293	-0.215379	0.302253	2.60298	585	0.215379	0.0685584	none	0.910337	0.983781	0.911583	0.830795	0.728826	0.747064	0.728477	0.619604	0.261564	0.969251
ENSMUSG00000001687	Ubl3	0.60586	84	-0.0920352	0.935724	0.5354	285	0.0920352	0.935724	none	up_Hepatocytes	0.693847	128	0.415998	0.41861	0.487372	241	-0.415998	0.147735	none	0.166159	0.184902	0.136186	0.179394	0.164318	0.150655	0.141224	0.250361	0.128323	0.204702
ENSMUSG00000001729	Akt1	0.0141537	16	1.0309	0.665052	0.00591386	35	-1.0309	0.665052	none	none	0.00712702	19	-0.2036	0.904787	0.00904132	32	0.2036	0.813375	none	0.00193489	0.0143328	0.00906338	0.00545582	0.00214835	-2.01834e-06	0.010509	0.00674099	0.075433	0.0930023
ENSMUSG00000001794	Capns1	0.322934	38	-0.399303	0.692967	0.419255	121	0.399303	0.692967	none	up_Hepatocytes	0.53711	61	0.825261	0.133324	0.316023	98	-0.825261	0.0109344	none	0.149285	0.100144	0.159302	0.0765933	0.0865192	0.160609	0.12994	0.279701	0.00189956	0.000832774
ENSMUSG00000001847	Rac1	0.405559	62	-0.631366	0.266215	0.549842	230	0.631366	0.266215	none	up_Hepatocytes	0.692737	114	0.663883	0.0894053	0.412195	178	-0.663883	0.0045043	none	0.0824276	0.156846	0.180338	0.191435	0.177313	0.213735	0.271051	0.454828	0.055136	-0.00356668
ENSMUSG00000001924	Uba1	0.791222	47	0.376391	0.697099	0.449944	145	-0.376391	0.697099	none	up_Hepatocytes	0.433637	66	-0.102561	0.89273	0.613085	126	0.102561	0.790428	none	0.315058	0.187621	0.144417	0.137686	0.114371	0.210901	0.18416	0.135303	0.0135335	-0.00431941
ENSMUSG00000001964	Emd	0.00821873	14	-1.16985	0.461214	0.0279503	42	1.16985	0.461214	none	none	0.0210478	25	0.318456	0.832202	0.0224797	31	-0.318456	0.684219	none	0.00175113	0.00945783	0.0162561	0.0124754	0.0234783	0.00270222	0.00963458	0.00647055	0.0647757	0.0007229
ENSMUSG00000002014	Ssr4	0.399149	49	-0.274273	0.757696	0.536452	176	0.274273	0.757696	none	up_Hepatocytes	0.562881	76	0.237119	0.693012	0.460784	149	-0.237119	0.45531	none	0.245451	0.184728	0.153704	0.185147	0.140392	0.125437	0.184595	0.438065	0.00472452	0.0111343
ENSMUSG00000002129	Sf3a1	0.52432	63	-0.0361598	0.974542	0.628158	154	0.0361598	0.974542	none	up_Lymphocytes	0.536487	70	-0.307877	0.616058	0.627317	147	0.307877	0.355755	none	0.160022	0.221406	0.156266	0.181195	0.209502	0.110222	0.109691	0.148723	0.00584178	-0.00244645
ENSMUSG00000002279	Lmf1	0.72683	50	0.0327006	0.977405	0.704382	145	-0.0327006	0.977405	none	up_Hepatocytes	1.10686	71	0.51386	0.345684	0.511336	124	-0.51386	0.0939682	none	0.122787	0.157178	0.195614	0.153971	0.184517	0.18149	0.182333	0.380332	0.00342535	0.0134821
ENSMUSG00000002289	Angptl4	0.590095	69	-0.437046	0.523475	0.675135	224	0.437046	0.523475	none	up_Hepatocytes	0.791051	117	0.48202	0.235721	0.578002	176	-0.48202	0.039896	none	0.386986	0.204914	0.200553	0.21938	0.214748	0.250431	0.191105	0.251531	0.0280289	0.0394875
ENSMUSG00000002308	Cd320	0.786382	63	0.570853	0.643193	0.202872	137	-0.570853	0.643193	none	up_Lymphocytes	0.462472	65	-0.00554975	0.993401	0.336639	135	0.00554975	0.989304	none	0.196655	0.115632	0.0661547	0.0861762	0.0749749	0.0808706	0.0521115	0.320594	0.240277	-0.00226665
ENSMUSG00000002332	Dhrs1	0.253398	19	-1.25901	0.0785476	0.568059	98	1.25901	0.0785476	none	up_Hepatocytes	0.802222	61	1.55251	0.00409491	0.30699	56	-1.55251	6.99217e-06	up_pericentral	0.0634937	0.0776095	0.127899	0.0908574	0.133141	0.15572	0.157914	0.202124	0.00670612	0.0080601
ENSMUSG00000002379	Ndufa11	0.189116	38	0.870148	0.516509	0.0700701	84	-0.870148	0.516509	none	up_Hepatocytes	0.0951	39	0.13465	0.904787	0.111466	83	-0.13465	0.813375	none	0.0194924	0.0620316	0.0423564	0.0464775	0.0638205	0.0447611	0.013011	0.00672055	-0.00112567	0.0030849
ENSMUSG00000002416	Ndufb2	0.886381	80	0.439071	0.533723	0.476973	194	-0.439071	0.533723	none	none	0.658505	94	0.256019	0.589881	0.571137	180	-0.256019	0.323354	none	0.423464	0.198665	0.235984	0.217364	0.213337	0.224685	0.299933	0.182991	0.000410897	-0.00135596
ENSMUSG00000002588	Pon1	0.439783	134	-0.919158	0.000177004	0.759432	496	0.919158	0.000177004	up_4n	up_Hepatocytes	1.14912	291	1.68773	1.22015e-16	0.417565	339	-1.68773	4.03506e-33	up_pericentral	0.16945	0.203946	0.246837	0.272621	0.328284	0.424713	0.506543	1.02553	0.237053	-0.00564012
ENSMUSG00000002748	Baz1b	1.19442	83	-0.321362	0.626275	0.924517	307	0.321362	0.626275	none	up_Hepatocytes	1.17114	155	0.556072	0.100194	0.922488	235	-0.556072	0.00573079	none	0.230203	0.29467	0.28576	0.328906	0.381196	0.295131	0.360865	0.492954	0.0996093	1.0961
ENSMUSG00000002769	Gnmt	5.58871	283	0.0826918	0.846195	4.46106	703	-0.0826918	0.846195	none	up_Hepatocytes	4.74881	335	0.151397	0.492923	4.8276	651	-0.151397	0.212136	none	1.42192	1.39339	1.26256	1.19897	1.23717	1.13393	1.25095	1.35679	0.402069	0.0445606
ENSMUSG00000002778	Kdelr1	0.960973	49	0.538598	0.634545	0.294385	119	-0.538598	0.634545	none	up_Hepatocytes	0.315005	59	0.196493	0.80442	0.586538	109	-0.196493	0.632726	none	0.243894	0.177973	0.0926113	0.106432	0.103179	0.0891678	0.153394	0.215378	0.00340305	0.00184624
ENSMUSG00000002981	Clptm1	0.0550495	66	-0.163354	0.877095	0.0731684	154	0.163354	0.877095	none	none	0.0785802	69	0.0893686	0.915848	0.0622115	151	-0.0893686	0.839893	none	0.0304283	0.0460272	0.0507611	0.0556393	0.0459707	0.0410354	0.0215646	0.0595993	-0.00403128	0.003581
ENSMUSG00000002984	Tomm40	0.209882	43	0.00490064	0.996442	0.181463	142	-0.00490064	0.996442	none	up_Hepatocytes	0.30549	74	0.652433	0.284554	0.131734	111	-0.652433	0.0603951	none	0.0236205	0.097326	0.0662374	0.0751701	0.0544658	0.0860315	0.126794	0.172056	0.635281	0.007494
ENSMUSG00000002985	Apoe	32.4972	309	0.180902	0.634005	22.1821	731	-0.180902	0.634005	none	up_Hepatocytes	26.7094	353	0.419901	0.011787	24.578	687	-0.419901	6.02331e-05	none	2.74785	2.61359	2.60263	2.40447	2.50925	2.44955	2.52785	2.79844	2.30289	2.16678
ENSMUSG00000003072	Atp5d	0.149631	42	-0.953698	0.0589343	0.351117	219	0.953698	0.0589343	none	up_Hepatocytes	0.424137	104	0.79149	0.0843315	0.22279	157	-0.79149	0.0039513	none	0.0534094	0.0998827	0.111706	0.144481	0.117802	0.128329	0.193103	0.189	0.0818897	-0.00253505
ENSMUSG00000003316	Glg1	0.0172984	108	0.169639	0.860903	0.0150676	325	-0.169639	0.860903	none	none	0.0150508	155	0.0990822	0.874959	0.0160887	278	-0.0990822	0.7591	none	0.00870652	0.0223655	0.0143622	0.0126356	0.00884101	0.0112657	0.0232045	0.0202856	0.0184532	0.00271227
ENSMUSG00000003380	Rabac1	0.463116	20	-0.396788	0.784284	0.333931	75	0.396788	0.784284	none	none	0.690497	37	0.484221	0.548587	0.212515	58	-0.484221	0.276432	none	0.121721	0.0701129	0.0690259	0.110533	0.0816379	0.0921029	0.0808719	0.255222	-0.00158096	0.00433086
ENSMUSG00000003420	Fcgrt	0.365968	39	-0.319171	0.744587	0.416733	118	0.319171	0.744587	none	none	0.507342	60	0.411452	0.492923	0.347937	97	-0.411452	0.212301	none	0.0336557	0.101461	0.19333	0.171941	0.0850734	0.158583	0.147688	0.181294	0.00678984	0.0156226
ENSMUSG00000003429	Rps11	0.464736	35	-0.0385393	0.97796	0.33544	109	0.0385393	0.97796	none	up_Hepatobiliary	0.334824	58	0.150251	0.847809	0.394438	86	-0.150251	0.711854	none	0.229251	0.128586	0.113411	0.153402	0.083799	0.0860758	0.111552	0.284903	-0.00272825	-0.00543957
ENSMUSG00000003464	Pex19	3.77529	89	0.0394112	0.96486	2.48921	272	-0.0394112	0.96486	none	up_Hepatocytes	3.60489	134	0.501284	0.177314	2.50958	227	-0.501284	0.02061	none	0.465983	0.466027	0.470918	0.417547	0.45598	0.591832	0.566409	0.625863	0.0134742	0.0186806
ENSMUSG00000003477	Inmt	1.39296	158	-0.51569	0.0839785	2.09691	472	0.51569	0.0839785	none	up_Hepatocytes	3.49008	277	1.66112	8.76937e-18	1.07389	353	-1.66112	1.95612e-35	up_pericentral	0.286544	0.395691	0.43755	0.496183	0.721594	0.735464	1.06572	0.960649	0.120506	0.450235
ENSMUSG00000003518	Dusp3	0.114761	45	0.6878	0.498821	0.0736376	88	-0.6878	0.498821	none	up_Lymphocytes	0.0575106	40	-0.585532	0.444842	0.100447	93	0.585532	0.168241	none	0.0392411	0.048432	0.0547844	0.0299439	0.0761557	0.041099	0.0867542	0.0150603	0.00127214	0.00365313
ENSMUSG00000003526	Prodh	0.328341	86	-1.01929	0.00137513	0.62599	359	1.01929	0.00137513	up_4n	up_Hepatocytes	1.04376	218	1.75746	1.34109e-11	0.279928	227	-1.75746	6.15158e-23	up_pericentral	0.136118	0.150877	0.0962042	0.271665	0.256495	0.328634	0.449376	0.555259	0.0399143	0.005591
ENSMUSG00000003585	Sec14l2	1.73895	156	-0.376718	0.34931	1.58327	482	0.376718	0.34931	none	up_Hepatocytes	1.88744	221	0.27114	0.34147	1.50033	417	-0.27114	0.091529	none	0.463197	0.526232	0.529553	0.5588	0.543249	0.483893	0.65249	0.708647	0.0700946	0.0132407
ENSMUSG00000003617	Cp	0.999044	269	-0.156543	0.643124	0.955877	705	0.156543	0.643124	none	up_Hepatocytes	0.934812	334	0.0385164	0.881701	0.986108	640	-0.0385164	0.769226	none	0.522205	0.551807	0.622181	0.549018	0.530531	0.424094	0.470257	0.501646	0.171146	0.114357
ENSMUSG00000003721	Insig2	0.696533	200	-0.235906	0.616786	0.74357	588	0.235906	0.616786	none	up_Hepatocytes	0.892105	284	0.439461	0.0758353	0.647214	504	-0.439461	0.00312022	none	0.371219	0.334009	0.379763	0.354942	0.373053	0.347511	0.347388	0.324249	0.0634524	0.356391
ENSMUSG00000003746	Man1a	0.441227	311	0.202686	0.446664	0.376465	732	-0.202686	0.446664	none	up_Lymphocytes	0.42971	351	0.13847	0.41861	0.378974	692	-0.13847	0.147891	none	0.279183	0.307816	0.287528	0.310707	0.288506	0.251608	0.276642	0.393093	0.229911	0.845966
ENSMUSG00000003778	Brd8	0.767119	80	0.0428212	0.966156	0.600216	246	-0.0428212	0.966156	none	up_Hepatocytes	0.611356	113	0.0178212	0.969565	0.670348	213	-0.0178212	0.949623	none	0.183241	0.25259	0.214029	0.222911	0.245842	0.202338	0.205178	0.171803	0.109723	-0.000714839
ENSMUSG00000003810	Mast2	0.265967	256	0.449251	0.229113	0.176051	655	-0.449251	0.229113	none	up_Lymphocytes	0.182186	306	-0.301092	0.264105	0.213766	605	0.301092	0.0518172	none	0.174477	0.187466	0.177018	0.151985	0.137185	0.114424	0.111282	0.155495	0.0924501	-0.0232762
ENSMUSG00000003814	Calr	1.40942	111	0.281809	0.634545	0.934676	287	-0.281809	0.634545	none	up_Hepatocytes	1.02599	135	-0.0691874	0.885039	1.10405	263	0.0691874	0.774537	none	0.461128	0.359596	0.416307	0.383921	0.375082	0.428052	0.236886	0.569438	0.0154948	0.0134871
ENSMUSG00000003949	Hlf	2.83968	163	-0.0169757	0.981359	2.26088	411	0.0169757	0.981359	none	up_Lymphocytes	2.50889	206	0.232393	0.500056	2.39837	368	-0.232393	0.220577	none	0.377464	0.624329	0.522514	0.596063	0.604755	0.551961	0.582546	0.582278	0.511746	0.0108886
ENSMUSG00000003955	Fam162a	0.168678	87	0.580756	0.515472	0.0944479	239	-0.580756	0.515472	none	up_Lymphocytes	0.105935	116	-0.0761445	0.915848	0.12234	210	0.0761445	0.841981	none	0.115501	0.0720175	0.0639326	0.0974593	0.0624452	0.0460147	0.0366441	0.106589	0.0958377	-0.00911307
ENSMUSG00000003970	Rpl8	0.818226	50	-0.0628031	0.955753	0.67362	152	0.0628031	0.955753	none	up_Hepatobiliary	0.782403	74	0.0365326	0.952411	0.684325	128	-0.0365326	0.914447	none	0.085036	0.140447	0.203928	0.263595	0.236519	0.161611	0.186014	0.334458	0.0899718	0.451978
ENSMUSG00000004038	Gstm3	0.00684625	8	-2.02934	0.185047	0.0469177	35	2.02934	0.185047	none	none	0.0822796	28	2.43334	0.0268501	0.0108728	15	-2.43334	0.000350581	up_pericentral	0.00087115	0.000727673	0.00859322	0.00679787	0.0466988	0.00927112	0.0500348	0.116045	0.129254	-0.00108039
ENSMUSG00000004096	Cwc15	0.115562	22	-0.228596	0.890923	0.100522	81	0.228596	0.890923	none	up_Hepatocytes	0.0632785	38	-0.253419	0.803163	0.126155	65	0.253419	0.630012	none	0.0126471	0.058236	0.0700709	0.0536963	0.0541098	0.0265899	0.0264307	0.023683	0.0575386	0.00284761
ENSMUSG00000004207	Psap	0.0996562	71	0.27588	0.846746	0.0523262	207	-0.27588	0.846746	none	up_Kupffer	0.0517417	90	-0.148495	0.867744	0.0741045	188	0.148495	0.746013	none	0.0393797	0.0464564	0.040726	0.0398906	0.0373388	0.0431183	0.0175518	0.0618541	0.0499038	0.00146661
ENSMUSG00000004263	Atn1	0.0171008	19	-0.565844	0.722056	0.0286835	78	0.565844	0.722056	none	none	0.0331393	32	0.465009	0.682276	0.0211761	65	-0.465009	0.441938	none	-0.00107113	0.0139662	0.0197436	0.0126923	0.0208362	0.0214407	0.0122569	0.0460507	-0.00119118	-0.00177543
ENSMUSG00000004264	Phb2	0.47473	50	-0.398342	0.614349	0.592451	164	0.398342	0.614349	none	up_Hepatocytes	0.698634	82	0.525887	0.264105	0.485398	132	-0.525887	0.0518172	none	0.0830298	0.171893	0.206166	0.134864	0.264025	0.189794	0.167411	0.292587	0.010977	0.0107762
ENSMUSG00000004285	Atp6v1f	0.173454	21	-0.14833	0.938176	0.126997	63	0.14833	0.938176	none	none	0.138696	28	0.435441	0.654358	0.142177	56	-0.435441	0.406816	none	0.0321865	0.0395325	0.0761795	0.0465625	0.058637	0.0531014	0.0334147	0.164628	0.00150124	0.0119228
ENSMUSG00000004558	Ndrg2	3.73733	238	-0.283958	0.439828	3.75336	626	0.283958	0.439828	none	up_Hepatocytes	4.29582	306	0.452982	0.0255162	3.47216	558	-0.452982	0.000315592	none	1.18683	0.961922	1.04579	1.13997	0.823315	0.978833	0.939375	1.05907	0.269904	0.0246976
ENSMUSG00000004591	Pkn2	0.491701	110	-0.411116	0.408799	0.652532	315	0.411116	0.408799	none	up_Hepatocytes	0.746631	158	0.430414	0.194652	0.532015	267	-0.430414	0.0256319	none	0.22811	0.258081	0.233969	0.276294	0.314392	0.212315	0.246005	0.44898	0.0833808	-0.00561643
ENSMUSG00000004610	Etfb	3.10959	95	-0.219822	0.750172	2.80595	290	0.219822	0.750172	none	up_Hepatocytes	3.72925	150	0.639215	0.0528384	2.47754	235	-0.639215	0.00143095	none	0.752654	0.491949	0.476615	0.598892	0.442596	0.617893	0.329483	0.67909	0.431379	0.0364608
ENSMUSG00000004677	Myo9b	0.287281	79	0.577233	0.551695	0.198097	260	-0.577233	0.551695	none	up_Hepatocytes	0.193431	109	-0.06412	0.939693	0.240934	230	0.06412	0.881813	none	0.0554863	0.101349	0.106675	0.0780862	0.0713094	0.0732623	0.0926969	0.0772744	0.410994	-0.00892308
ENSMUSG00000004897	Hdgf	0.679337	37	-0.0714648	0.954742	0.646853	122	0.0714648	0.954742	none	up_Hepatocytes	0.487507	53	-0.0848544	0.913143	0.742062	106	0.0848544	0.833197	none	0.108277	0.226176	0.173694	0.119517	0.155385	0.135144	0.226319	0.163222	-0.00231452	0.0101
ENSMUSG00000005054	Cstb	0.0455783	8	-0.338559	0.887815	0.0569327	31	0.338559	0.887815	none	none	0.0643583	12	-0.333455	0.823866	0.0480293	27	0.333455	0.667371	none	0.115419	0.0307625	0.0122111	0.026201	0.00951677	0.0365482	0.0170131	-0.00181669	0.000947447	-0.000459242
ENSMUSG00000005089	Slc1a2	0.359451	98	0.910811	0.289929	0.154086	208	-0.910811	0.289929	none	up_Hepatocytes	0.475657	125	2.58345	9.65157e-08	0.0849191	181	-2.58345	3.19851e-15	up_pericentral	0.0161811	0.0177734	0.022118	0.0256227	0.0602036	0.0899711	0.370429	0.707151	0.722774	0.704908
ENSMUSG00000005268	Prlr	0.607992	150	-0.705511	0.0096459	0.742976	545	0.705511	0.0096459	up_4n	up_Hepatocytes	1.05187	278	1.15077	1.86893e-09	0.525725	417	-1.15077	1.1851e-18	up_pericentral	0.247334	0.236742	0.341842	0.393899	0.343931	0.412406	0.487592	0.525063	0.064931	0.106517
ENSMUSG00000005312	Ubqln1	0.460351	86	0.376656	0.676582	0.261584	217	-0.376656	0.676582	none	up_Hepatocytes	0.28757	113	-0.00459042	0.993401	0.338683	190	0.00459042	0.988992	none	0.0398384	0.187651	0.15037	0.109462	0.127245	0.139138	0.073239	0.132844	0.0331337	0.0136644
ENSMUSG00000005354	Txn2	1.35701	112	0.0246166	0.977405	1.12754	324	-0.0246166	0.977405	none	up_Lymphocytes	1.42492	159	0.246352	0.56202	1.08153	277	-0.246352	0.289559	none	0.518409	0.415093	0.305257	0.246049	0.29222	0.387802	0.27618	0.459526	0.0127083	-0.000967024
ENSMUSG00000005373	Mlxipl	8.39215	293	-0.389411	0.0376148	9.10286	727	0.389411	0.0376148	none	up_Hepatocytes	11.6102	350	0.735736	1.21438e-09	7.51415	670	-0.735736	5.02057e-19	up_pericentral	1.80114	1.7801	1.80838	1.77646	1.83149	1.8293	1.84155	2.32856	0.905971	0.668262
ENSMUSG00000005469	Prkaca	0.0225049	32	-0.322601	0.819456	0.0285878	127	0.322601	0.819456	none	none	0.023553	61	0.154613	0.882058	0.0283692	98	-0.154613	0.769982	none	0.0303601	0.0213721	0.0188745	0.0179187	0.023767	0.0282371	0.0242051	0.0168082	0.0181921	0.00370426
ENSMUSG00000005501	Usp40	1.5727	191	0.155229	0.73991	1.32998	512	-0.155229	0.73991	none	up_Lymphocytes	1.5608	256	0.3275	0.182056	1.3236	447	-0.3275	0.0219701	none	0.559486	0.495112	0.595138	0.600979	0.53529	0.511441	0.669165	0.67782	0.0289771	-0.0309415
ENSMUSG00000005514	Por	5.91055	175	-0.926498	4.10774e-05	8.08887	563	0.926498	4.10774e-05	up_4n	up_Hepatocytes	11.9275	309	1.62741	5.12185e-18	5.16178	429	-1.62741	6.54052e-36	up_pericentral	1.02229	0.870475	1.03979	1.18272	1.28867	1.21456	1.70159	1.99391	2.90056	1.73852
ENSMUSG00000005547	Cyp2a5	0.782189	66	-0.301997	0.724632	0.793059	178	0.301997	0.724632	none	up_Hepatocytes	2.07268	143	3.24894	1.65969e-17	0.141963	101	-3.24894	7.2931e-35	up_pericentral	0.00962896	0.0357758	0.0371645	0.122738	0.237694	0.396446	0.725113	1.2215	0.185217	0.0156384
ENSMUSG00000005575	Ube2m	0.118128	9	-0.425195	0.858998	0.161255	31	0.425195	0.858998	none	up_Hepatocytes	0.12115	19	0.290897	0.847009	0.161932	21	-0.290897	0.709148	none	0.0204489	0.0189573	0.0450136	0.0425124	0.0410473	0.0243499	0.0040598	0.0149307	-0.00199259	0.00325976
ENSMUSG00000005609	Ctr9	0.365475	31	-0.178578	0.895668	0.324568	133	0.178578	0.895668	none	up_Hepatocytes	0.466131	61	0.641906	0.333496	0.271651	103	-0.641906	0.0860454	none	0.0995938	0.118486	0.0961771	0.104879	0.084298	0.139445	0.12079	0.0458389	0.0384918	0.00343364
ENSMUSG00000005610	Eif4g2	1.96521	91	-1.16558	2.04418e-05	3.60864	368	1.16558	2.04418e-05	up_4n	up_Hepatocytes	3.90347	180	0.813497	0.00499697	2.71381	279	-0.813497	1.06109e-05	up_pericentral	0.435369	0.576769	0.488349	0.624455	0.583432	0.675953	0.600352	0.977383	0.220513	0.042454
ENSMUSG00000005625	Psmd4	0.177706	63	-0.304073	0.739932	0.174164	249	0.304073	0.739932	none	up_Hepatocytes	0.239836	139	0.753169	0.0792117	0.14261	173	-0.753169	0.00344571	none	0.0897011	0.0882525	0.10254	0.101241	0.0999347	0.0736716	0.136106	0.0924364	0.000663337	-0.0103631
ENSMUSG00000005656	Snx6	2.7092	74	0.0822489	0.932815	1.61812	197	-0.0822489	0.932815	none	none	1.73177	93	-0.0631018	0.915848	2.05598	178	0.0631018	0.84117	none	0.265593	0.447977	0.358826	0.389042	0.311162	0.303554	0.241365	0.289747	-0.00720096	0.0270733
ENSMUSG00000005677	Nr1i3	0.231995	81	-1.57683	1.19586e-11	0.711793	410	1.57683	1.19586e-11	up_4n	up_Hepatocytes	1.20591	255	2.27614	1.15109e-23	0.244503	236	-2.27614	2.41137e-47	up_pericentral	0.0617484	0.117619	0.160769	0.249985	0.32862	0.412082	0.596842	0.580945	0.0836031	-0.00250062
ENSMUSG00000005681	Apoa2	29.6969	315	0.10605	0.724632	27.4162	738	-0.10605	0.724632	none	up_Hepatocytes	32.607	356	0.40847	0.00051196	25.8302	697	-0.40847	1.03039e-07	none	3.20794	3.00319	2.86339	2.96755	2.92155	2.72554	2.91993	3.19408	3.18535	3.03547
ENSMUSG00000005683	Cs	0.855099	172	-0.669118	0.0108248	1.3425	506	0.669118	0.0108248	up_4n	none	1.55112	266	0.714371	0.0014266	1.01592	412	-0.714371	8.20554e-07	up_pericentral	0.326268	0.31121	0.458895	0.419989	0.46695	0.45671	0.7372	0.841132	0.315721	1.6154
ENSMUSG00000005687	Bcas2	0.166081	28	-0.954053	0.205461	0.202731	130	0.954053	0.205461	none	up_Hepatocytes	0.240752	63	0.669543	0.239739	0.166897	95	-0.669543	0.0413781	none	0.0609066	0.0940306	0.0878826	0.0597849	0.091249	0.0683817	0.117583	0.0858011	0.133327	0.00712393
ENSMUSG00000005698	Ctcf	1.15154	177	-0.123981	0.846195	1.14608	495	0.123981	0.846195	none	up_Lymphocytes	0.942764	226	-0.30099	0.383347	1.25123	446	0.30099	0.121284	none	0.509787	0.44887	0.443655	0.465299	0.360819	0.334125	0.313382	0.566173	0.0479633	-0.0228172
ENSMUSG00000005779	Psmb4	0.64184	41	-0.0589793	0.96007	0.688625	117	0.0589793	0.96007	none	up_Hepatocytes	0.923064	59	0.661463	0.207851	0.549006	99	-0.661463	0.0296961	none	0.1366	0.171987	0.152254	0.162927	0.222885	0.188773	0.182199	0.149053	0.486523	0.0146065
ENSMUSG00000005813	Metap1	0.193154	58	0.360492	0.729698	0.138495	168	-0.360492	0.729698	none	up_Hepatocytes	0.160935	75	0.120666	0.880654	0.151974	151	-0.120666	0.767544	none	0.109826	0.0971553	0.0768014	0.0617547	0.069375	0.082799	0.121655	0.0835582	0.0130234	-0.00548271
ENSMUSG00000006005	Tpr	1.9822	102	-0.322565	0.581132	2.03904	318	0.322565	0.581132	none	up_Hepatocytes	2.21853	160	0.497328	0.121459	1.9226	260	-0.497328	0.00889407	none	0.410199	0.459419	0.505393	0.504349	0.422709	0.527928	0.543535	0.835821	0.18872	0.0543212
ENSMUSG00000006057	Atp5g1	0.423904	51	0.0924834	0.939406	0.309038	146	-0.0924834	0.939406	none	up_Hepatocytes	0.443139	72	0.299911	0.621925	0.29346	125	-0.299911	0.364767	none	0.121318	0.151878	0.107954	0.105924	0.174558	0.154835	0.121445	0.100576	0.00184799	-0.00531638
ENSMUSG00000006095	Tbcb	0.346279	38	0.554019	0.702598	0.120917	106	-0.554019	0.702598	none	none	0.0829356	39	-0.617438	0.448619	0.242388	105	0.617438	0.171988	none	0.0590484	0.0847373	0.0907371	0.0626125	0.0640577	0.0442018	0.0802643	0.0698854	0.0101346	0.142515
ENSMUSG00000006169	Clint1	0.237742	182	0.231861	0.719199	0.184209	476	-0.231861	0.719199	none	up_Hepatocytes	0.172859	231	-0.026848	0.952411	0.21424	427	0.026848	0.91338	none	0.143502	0.142631	0.128608	0.129939	0.106468	0.11593	0.123267	0.258052	0.0423033	0.00735022
ENSMUSG00000006299	Aamp	0.73831	39	0.310877	0.801844	0.239834	112	-0.310877	0.801844	none	up_Hepatocytes	0.476932	47	-0.193205	0.804817	0.346366	104	0.193205	0.634036	none	0.143881	0.121778	0.118168	0.129794	0.0864522	0.110455	0.0431614	0.142597	-8.90757e-05	0.0018389
ENSMUSG00000006304	Arpc2	0.0357461	81	-0.190342	0.837963	0.041603	261	0.190342	0.837963	none	none	0.0476316	117	0.312649	0.575281	0.0359003	225	-0.312649	0.304449	none	0.0316794	0.0310927	0.035096	0.0280925	0.0349834	0.0266835	0.0424148	0.0376153	0.162225	0.00137275
ENSMUSG00000006333	Rps9	0.920944	47	-0.189409	0.840433	0.76125	147	0.189409	0.840433	none	up_Hepatocytes	0.862999	77	0.533436	0.24478	0.782356	117	-0.533436	0.0431601	none	0.24269	0.189284	0.267279	0.194408	0.237154	0.307412	0.216798	0.266126	0.0108238	0.00744255
ENSMUSG00000006373	Pgrmc1	0.682602	136	-0.253804	0.663171	0.558936	448	0.253804	0.663171	none	up_Hepatocytes	0.679726	215	0.349484	0.262986	0.554074	369	-0.349484	0.0512358	none	0.441717	0.260942	0.276824	0.259687	0.293862	0.184215	0.325736	0.458056	0.0625944	-0.00232376
ENSMUSG00000006418	Rnf114	0.13229	63	0.224546	0.846143	0.0914954	224	-0.224546	0.846143	none	up_Hepatocytes	0.0734031	98	-0.48318	0.394445	0.119148	189	0.48318	0.128725	none	0.069974	0.0821081	0.0709751	0.0689354	0.0413034	0.0461477	0.0557697	0.0416662	0.153261	-0.00131674
ENSMUSG00000006494	Pdk1	0.123643	51	-0.132997	0.924804	0.117807	171	0.132997	0.924804	none	up_Hepatocytes	0.149672	81	0.10304	0.91021	0.104365	141	-0.10304	0.822956	none	0.059743	0.0559158	0.0856264	0.0842763	0.0464204	0.047691	0.0301068	0.0352641	0.062362	-0.00215854
ENSMUSG00000006498	Ptbp1	0.384358	34	0.182421	0.903178	0.201253	94	-0.182421	0.903178	none	up_Hepatocytes	0.266328	48	0.612672	0.366644	0.251503	80	-0.612672	0.108425	none	0.0788622	0.0922846	0.0284271	0.112246	0.0899065	0.0768724	0.118629	0.0537284	0.00290957	-0.00157357
ENSMUSG00000006522	Itih3	26.7306	313	-0.070897	0.8623	24.1896	729	0.070897	0.8623	none	up_Hepatocytes	22.5932	350	-0.12047	0.54587	26.1491	692	0.12047	0.27365	none	2.69357	2.95697	2.91014	2.84907	2.49795	2.28943	2.17995	2.35701	0.788376	1.85653
ENSMUSG00000006529	Itih1	11.3869	224	-0.621109	0.0150332	14.1466	613	0.621109	0.0150332	up_4n	up_Hepatocytes	16.1382	299	0.557415	0.0103081	11.8882	538	-0.557415	4.6234e-05	up_pericentral	1.43652	1.72674	1.98097	1.88049	1.77422	1.60969	1.47054	1.8133	0.491079	0.699818
ENSMUSG00000006699	Cdc42	0.0285718	57	0.291064	0.824462	0.0211907	176	-0.291064	0.824462	none	none	0.0195172	82	-0.321062	0.65197	0.0253861	151	0.321062	0.40242	none	0.0122158	0.0214034	0.0231009	0.0178561	0.0154979	0.0217079	0.0227606	0.0281938	0.00119572	0.00231994
ENSMUSG00000006740	Kif5b	2.1181	101	-0.348351	0.505393	1.95177	341	0.348351	0.505393	none	up_Hepatocytes	2.33066	152	0.231075	0.520602	1.83594	290	-0.231075	0.244258	none	0.632781	0.465332	0.646512	0.526842	0.458596	0.587702	0.469581	0.712832	0.654827	0.0264588
ENSMUSG00000006818	Sod2	0.0615827	37	-0.371	0.756676	0.0676168	141	0.371	0.756676	none	up_Hepatocytes	0.0935582	71	0.891395	0.113871	0.0517784	107	-0.891395	0.00757128	none	0.000937372	0.0396337	0.0194374	0.0509571	0.0520391	0.036467	0.067914	0.120363	0.0191613	0.000257171
ENSMUSG00000006920	Ezh1	0.06133	38	-0.4472	0.728459	0.0862467	112	0.4472	0.728459	none	none	0.101203	55	0.437978	0.598743	0.0673847	95	-0.437978	0.334906	none	0.0315403	0.0584862	0.0343091	0.043433	0.0319535	0.0668988	0.00911792	0.0495453	0.00295423	0.0756502
ENSMUSG00000007029	Vars	0.194587	19	-0.0168354	0.991418	0.271111	57	0.0168354	0.991418	none	up_Hepatocytes	0.327265	31	0.242196	0.822317	0.208021	45	-0.242196	0.662367	none	0.0499915	0.0520519	0.0672867	0.0897218	0.0452922	0.0845073	0.049319	0.109109	-0.000833556	0.00331599
ENSMUSG00000007041	Clic1	0.362734	62	0.135443	0.91125	0.274451	133	-0.135443	0.91125	none	up_Lymphocytes	0.202714	63	-0.168232	0.82264	0.350747	132	0.168232	0.664348	none	0.149045	0.116148	0.112454	0.113931	0.0886317	0.129236	0.137912	0.220639	0.00723058	-0.00137324
ENSMUSG00000007411	Mark3	3.42754	174	-0.257156	0.576834	3.40805	487	0.257156	0.576834	none	up_Hepatocytes	3.7036	237	0.277905	0.319448	3.26765	424	-0.277905	0.0779874	none	0.642474	0.814197	0.836665	0.953336	0.680246	0.83483	0.914286	1.00596	0.189313	1.31458
ENSMUSG00000007656	Arpp19	0.198998	75	-0.583845	0.261668	0.242362	286	0.583845	0.261668	none	up_Hepatocytes	0.329633	170	0.917807	0.00213149	0.178611	191	-0.917807	1.86739e-06	up_pericentral	0.0742143	0.12319	0.133492	0.123482	0.105965	0.179251	0.208055	0.260449	0.0654203	-0.00606252
ENSMUSG00000007659	Bcl2l1	2.15901	118	0.0671054	0.934754	1.13069	364	-0.0671054	0.934754	none	up_Hepatocytes	1.22968	185	0.231857	0.516466	1.54746	297	-0.231857	0.238539	none	0.351406	0.431213	0.44699	0.3791	0.396339	0.347564	0.36585	0.561495	0.170742	0.00277598
ENSMUSG00000007815	Rhoa	0.265009	90	0.470253	0.515775	0.15047	243	-0.470253	0.515775	none	none	0.16798	111	0.169368	0.755253	0.193618	222	-0.169368	0.5531	none	0.166904	0.132276	0.0923841	0.0896816	0.0999174	0.0929101	0.13484	0.170785	0.112295	0.0118653
ENSMUSG00000007872	Id3	0.653254	53	-1.68329	1.3818e-09	2.85694	296	1.68329	1.3818e-09	up_4n	up_Hepatocytes	3.28978	140	0.864107	0.00709126	1.63812	209	-0.864107	2.14346e-05	up_pericentral	0.145536	0.330813	0.424142	0.449654	0.37705	0.449709	0.626391	0.814478	0.0388224	0.0147839
ENSMUSG00000007891	Ctsd	0.0783102	36	0.689602	0.6468	0.0366571	70	-0.689602	0.6468	none	up_Kupffer	0.0722392	36	0.846702	0.36966	0.0375958	70	-0.846702	0.110238	none	0.0249921	0.0254615	0.0321115	0.0187951	0.0558302	0.0343359	0.0230144	-0.000893202	0.00017847	0.00151314
ENSMUSG00000007892	Rplp1	0.608264	67	-0.383502	0.581516	0.655837	217	0.383502	0.581516	none	up_Hepatocytes	0.824439	100	0.395069	0.358465	0.549106	184	-0.395069	0.10217	none	0.246338	0.184635	0.23969	0.283454	0.201149	0.272593	0.400146	0.151875	0.300561	0.00609914
ENSMUSG00000008036	Ap2s1	0.21627	23	-0.00183937	0.999208	0.243917	58	0.00183937	0.999208	none	none	0.193052	25	0.247581	0.832202	0.257053	56	-0.247581	0.684219	none	0.00968184	0.0766505	0.0574558	0.0230803	0.053546	0.0511942	0.00511965	0.155937	0.006266	-0.00335617
ENSMUSG00000008090	Fgfrl1	0.109292	14	-0.313152	0.847529	0.168173	39	0.313152	0.847529	none	up_Hepatocytes	0.201258	19	0.369731	0.731138	0.124741	34	-0.369731	0.512705	none	0.0433564	0.0551454	0.079259	0.0296609	0.0528484	0.0653567	0.0456032	0.0204331	0.00322859	0.000318401
ENSMUSG00000008153	Clstn3	0.0330586	9	-1.10594	0.450018	0.105831	47	1.10594	0.450018	none	up_Hepatocytes	0.151594	37	2.28902	0.00394209	0.0496911	19	-2.28902	6.4643e-06	up_pericentral	0.0200032	0.0198	0.0110658	0.00565397	0.0412291	0.0450502	0.0859944	0.213355	-0.00217448	0.00299203
ENSMUSG00000008348	Ubc	1.21038	147	-0.230938	0.601789	1.22722	465	0.230938	0.601789	none	up_Hepatocytes	1.36983	219	0.235897	0.376181	1.14757	393	-0.235897	0.114695	none	0.47554	0.513118	0.621154	0.551574	0.438311	0.485608	0.491208	0.608703	0.179664	0.00142283
ENSMUSG00000008373	Prpf31	0.0749577	10	-0.722727	0.682567	0.184112	33	0.722727	0.682567	none	none	0.123309	10	-0.621245	0.620964	0.16527	33	0.621245	0.361947	none	0.0198552	0.0515175	0.0440864	0.025014	0.0555737	0.0503387	0.00108652	-0.00297209	0.0851325	0.00735215
ENSMUSG00000008540	Mgst1	2.00469	263	-0.332095	0.178224	2.30184	684	0.332095	0.178224	none	up_Hepatocytes	3.15139	339	0.962073	8.23026e-13	1.73797	608	-0.962073	2.47919e-25	up_pericentral	0.714229	0.750318	0.789154	0.861455	0.905273	0.913358	1.04338	1.18364	0.729261	0.28724
ENSMUSG00000008668	Rps18	2.81034	80	-0.0927675	0.913944	2.38923	230	0.0927675	0.913944	none	up_Hepatocytes	3.37057	123	0.827031	0.0136065	2.08483	187	-0.827031	8.22098e-05	up_pericentral	0.425237	0.376656	0.526156	0.357344	0.608073	0.516695	0.459141	0.680288	0.179492	0.0163216
ENSMUSG00000008682	Rpl10	1.69696	94	-0.253618	0.696213	1.82972	278	0.253618	0.696213	none	up_Hepatocytes	2.02572	125	0.3567	0.348941	1.67049	247	-0.3567	0.0958899	none	0.230292	0.403688	0.344002	0.51173	0.372368	0.511763	0.541191	0.544894	0.106393	0.00335991
ENSMUSG00000008683	Rps15a	0.292668	33	-0.165129	0.899876	0.246445	108	0.165129	0.899876	none	none	0.324213	57	0.593503	0.337912	0.228156	84	-0.593503	0.0895227	none	0.1493	0.0813697	0.107703	0.0956395	0.0931185	0.110924	0.144321	0.094664	0.181887	0.0108925
ENSMUSG00000008855	Hdac5	0.119188	36	0.379441	0.827394	0.0503866	112	-0.379441	0.827394	none	none	0.064998	59	0.786616	0.319448	0.0742375	89	-0.786616	0.0779624	none	0.0310192	0.0335614	0.0267846	0.0521974	0.0361428	0.0352035	0.0242866	0.072996	0.00128707	-0.00337103
ENSMUSG00000008859	Rala	0.0437937	104	-0.597283	0.32777	0.0648965	320	0.597283	0.32777	none	none	0.0589273	147	-0.0103406	0.98039	0.0583321	277	0.0103406	0.96863	none	0.0670376	0.0422329	0.059412	0.040392	0.0577718	0.0287731	0.0362115	0.0663946	0.00243575	-0.00480749
ENSMUSG00000009035	Tmem184b	0.0223938	34	0.0268397	0.988137	0.0202057	110	-0.0268397	0.988137	none	none	0.0222882	56	0.713935	0.450321	0.0201473	88	-0.713935	0.17357	none	0.00287028	0.0159429	0.014784	0.0111388	0.0229032	0.0205591	0.0200462	0.0273577	-0.0024317	0.00247234
ENSMUSG00000009079	Ewsr1	0.497191	164	0.114278	0.854062	0.352591	427	-0.114278	0.854062	none	up_Hepatocytes	0.470319	217	0.360531	0.208654	0.358777	374	-0.360531	0.0301794	none	0.254943	0.25274	0.224753	0.213259	0.223759	0.212771	0.179336	0.278305	0.0781797	0.591311
ENSMUSG00000009090	Ap1b1	0.439365	40	-0.461504	0.621089	0.466502	163	0.461504	0.621089	none	none	0.50056	62	0.171181	0.812127	0.436987	141	-0.171181	0.645736	none	0.122913	0.147582	0.112195	0.120556	0.152014	0.217982	0.149678	0.0293947	0.0104629	0.0130021
ENSMUSG00000009281	Rarres2	0.826897	111	0.259127	0.694531	0.559577	297	-0.259127	0.694531	none	up_Hepatocytes	0.590584	144	0.121075	0.799784	0.665257	264	-0.121075	0.62362	none	0.367823	0.317236	0.249896	0.286167	0.191348	0.263381	0.160849	0.364736	0.124252	0.326703
ENSMUSG00000009378	Slc16a12	0.0445128	122	-0.122794	0.904233	0.0424198	394	0.122794	0.904233	none	up_Lymphocytes	0.0622623	217	1.03764	0.0015145	0.03335	299	-1.03764	9.36311e-07	up_pericentral	0.00301889	0.0198673	0.0290632	0.0316558	0.0494073	0.0500648	0.06194	0.0348216	0.0454314	0.00358234
ENSMUSG00000009549	Srp14	0.52854	25	0.0764522	0.963997	0.422924	77	-0.0764522	0.963997	none	up_Hepatocytes	0.468571	30	-0.156013	0.883608	0.447813	72	0.156013	0.772338	none	0.24058	0.118527	0.0853776	0.0750948	0.0847188	0.0956493	0.0666572	0.109352	0.00181723	0.00659217
ENSMUSG00000009566	Fpgs	0.790063	221	-0.209189	0.628647	0.771993	603	0.209189	0.628647	none	up_Hepatocytes	0.9306	298	0.465939	0.0168077	0.700106	526	-0.465939	0.000130447	none	0.400592	0.356474	0.425934	0.322799	0.432497	0.419712	0.410143	0.556665	0.211841	0.523226
ENSMUSG00000009614	Sardh	1.57097	170	0.0544964	0.936644	1.2092	469	-0.0544964	0.936644	none	up_Hepatocytes	1.33308	222	0.122031	0.73918	1.31086	417	-0.122031	0.524629	none	0.624659	0.507966	0.553938	0.437408	0.393665	0.458097	0.461066	0.518176	0.0390808	1.01299
ENSMUSG00000009633	G0s2	5.03582	121	-0.53443	0.225236	5.3297	412	0.53443	0.225236	none	up_Hepatocytes	5.91593	214	0.760996	0.00429021	4.90028	319	-0.760996	7.73262e-06	up_pericentral	0.555062	0.62062	0.75235	0.847151	0.803997	0.798697	0.810782	1.15314	0.410571	0.0687043
ENSMUSG00000009863	Sdhb	0.128297	104	-0.153087	0.841506	0.145232	293	0.153087	0.841506	none	up_Hepatocytes	0.124475	131	-0.330823	0.470095	0.148027	266	0.330823	0.191424	none	0.0837537	0.0964591	0.131628	0.0770652	0.0864174	0.0842716	0.0810629	0.137904	0.00822533	0.0104575
ENSMUSG00000009905	Kdsr	0.216643	66	-0.0131114	0.989679	0.206503	195	0.0131114	0.989679	none	up_Hepatocytes	0.282782	101	0.6634	0.15865	0.172588	160	-0.6634	0.0158577	none	0.172477	0.103237	0.107799	0.0853193	0.134818	0.0945661	0.072657	0.110865	0.0407247	0.00379212
ENSMUSG00000010025	Aldh3a2	0.62524	55	-0.923854	0.0413704	0.765479	251	0.923854	0.0413704	up_4n	up_Hepatocytes	1.6691	180	2.7209	2.47006e-18	0.245528	126	-2.7209	1.40685e-36	up_pericentral	0.0298548	0.0407865	0.10791	0.112383	0.345859	0.398672	0.634342	0.908287	0.625023	0.315312
ENSMUSG00000010051	Hyal1	0.586473	79	-0.276809	0.694006	0.618296	274	0.276809	0.694006	none	up_Hepatocytes	0.813762	140	0.531203	0.159207	0.505148	213	-0.531203	0.0159914	none	0.151816	0.182305	0.239332	0.262431	0.187052	0.261	0.219768	0.379819	0.0108809	1.16938
ENSMUSG00000010064	Slc38a3	2.96663	297	0.345196	0.126519	1.94802	714	-0.345196	0.126519	none	up_Hepatocytes	1.65946	337	-0.458095	0.00143338	2.55608	674	0.458095	8.3262e-07	none	1.08246	1.05992	0.980739	0.827416	0.734717	0.750473	0.717995	0.719799	0.444596	0.0310742
ENSMUSG00000010175	Prox1	0.17711	220	-0.12973	0.802147	0.179491	605	0.12973	0.802147	none	up_Hepatocytes	0.192353	300	0.269916	0.255324	0.171915	525	-0.269916	0.0477688	none	0.137905	0.13466	0.141441	0.131841	0.141119	0.107612	0.158699	0.134642	0.17369	0.00512755
ENSMUSG00000010307	Tmem86a	0.00993067	2	0.917569	0.864864	0.00423774	4	-0.917569	0.864864	none	up_Kupffer	0.00594549	3	0.542989	0.867744	0.00595942	3	-0.542989	0.746171	none	0.000104461	0.000357668	0.00513117	0.00655597	0.00817677	-0.000294991	0.00887278	0.000551889	0.00258094	0.00160784
ENSMUSG00000010376	Nedd8	0.271697	38	-0.501741	0.574736	0.405764	128	0.501741	0.574736	none	none	0.321609	69	0.0820691	0.913143	0.387406	97	-0.0820691	0.833197	none	0.130386	0.157857	0.124493	0.0907296	0.138172	0.164768	0.18553	0.0709255	0.00385509	-0.00888727
ENSMUSG00000010517	Faf1	0.105617	227	0.028678	0.963997	0.0994072	606	-0.028678	0.963997	none	none	0.123875	293	0.472551	0.0533428	0.0898704	540	-0.472551	0.00146089	none	0.0675371	0.0942716	0.070507	0.0855087	0.0863797	0.0741555	0.0896229	0.179932	0.0646767	0.265274
ENSMUSG00000010608	Rbm25	1.72675	196	0.0495303	0.929782	1.40568	546	-0.0495303	0.929782	none	up_Hepatocytes	1.53203	269	0.279268	0.249184	1.48761	473	-0.279268	0.0450817	none	0.575636	0.533351	0.649731	0.532478	0.604883	0.628946	0.436412	0.705008	0.598851	0.237129
ENSMUSG00000010651	Acaa1b	16.1657	241	-1.14456	3.01892e-09	27.552	687	1.14456	3.01892e-09	up_4n	up_Hepatocytes	46.0813	343	2.21524	4.12846e-44	13.0271	585	-2.21524	3.43484e-88	up_pericentral	1.45013	1.79142	1.8294	2.11472	2.48349	2.66032	2.97666	3.63835	1.58053	0.288901
ENSMUSG00000010663	Fads1	0.132179	85	0.254247	0.809183	0.082647	233	-0.254247	0.809183	none	up_Hepatocytes	0.0698875	107	-0.115881	0.855826	0.111573	211	0.115881	0.726379	none	0.0310351	0.0643024	0.0668619	0.0813594	0.0560437	0.0652371	0.0739005	0.0694755	0.0299341	0.0414408
ENSMUSG00000011179	Odc1	0.633327	57	0.0344513	0.974568	0.397222	164	-0.0344513	0.974568	none	up_Hepatocytes	0.380286	84	0.18949	0.735203	0.512942	137	-0.18949	0.519145	none	0.129833	0.143214	0.175543	0.145876	0.208575	0.0817539	0.198606	0.147906	0.0129003	-0.00507899
ENSMUSG00000011305	Plin5	0.025014	14	-0.505023	0.761161	0.0404065	55	0.505023	0.761161	none	up_Hepatocytes	0.0372383	28	0.133257	0.91378	0.0350197	41	-0.133257	0.834339	none	0.0354086	0.0129782	0.0208402	0.0236431	0.0248124	0.0245363	0.0233222	0.0436441	0.00152898	0.00315946
ENSMUSG00000012848	Rps5	0.146048	41	0.139525	0.924187	0.120504	113	-0.139525	0.924187	none	none	0.183944	61	0.715002	0.281643	0.100063	93	-0.715002	0.0590571	none	0.0613962	0.0590023	0.0372151	0.0526317	0.085349	0.0498387	0.0840917	0.134536	0.0279333	0.00321017
ENSMUSG00000013593	Ndufs2	0.0601236	57	-0.475075	0.565084	0.0812205	205	0.475075	0.565084	none	none	0.101833	93	0.557237	0.27792	0.061236	169	-0.557237	0.0575017	none	0.0690042	0.0459689	0.0857752	0.0362647	0.0393359	0.0686619	0.0393819	0.0633152	0.0220879	-0.00413917
ENSMUSG00000013646	Sh3bp5l	0.147079	13	-1.31153	0.268591	0.260921	73	1.31153	0.268591	none	none	0.423937	36	1.15259	0.175018	0.12693	50	-1.15259	0.0199429	none	0.00250284	0.0440564	0.0296983	0.0817441	0.0675757	0.0342407	0.0630683	0.294936	-0.00393787	0.00408615
ENSMUSG00000014294	Ndufa2	0.772299	76	-0.321744	0.641423	0.701247	265	0.321744	0.641423	none	up_Hepatocytes	0.752171	124	0.133845	0.791418	0.707782	217	-0.133845	0.608006	none	0.188106	0.278118	0.305075	0.240067	0.325804	0.263236	0.196481	0.4026	0.00524906	-0.0122163
ENSMUSG00000014313	Cox6c	6.61969	114	-0.321112	0.567181	5.39678	363	0.321112	0.567181	none	up_Hepatocytes	6.07203	176	0.322308	0.351099	5.61088	301	-0.322308	0.0977754	none	1.24417	0.962885	0.887933	0.918027	0.835456	0.733947	0.867333	1.13104	0.0712251	0.0142893
ENSMUSG00000014353	Tmem87b	0.988647	75	-0.503847	0.374417	1.04976	249	0.503847	0.374417	none	up_Hepatocytes	1.01281	118	0.27543	0.528624	1.04068	206	-0.27543	0.252676	none	0.410532	0.329935	0.28819	0.265465	0.21777	0.349358	0.254617	0.433665	0.399923	0.00667899
ENSMUSG00000014402	Tsg101	0.0993433	68	-0.180703	0.87596	0.105593	202	0.180703	0.87596	none	none	0.118463	104	0.533728	0.383347	0.0962576	166	-0.533728	0.121284	none	0.0704092	0.057741	0.0364311	0.0746793	0.0998158	0.0550989	0.0968193	0.0183251	0.0323664	-0.00311604
ENSMUSG00000014542	Clec4f	0.011772	52	0.0337194	0.984481	0.0181919	71	-0.0337194	0.984481	none	up_Kupffer	0.00796272	37	-0.784066	0.234573	0.0204432	86	0.784066	0.0392462	up_periportal	0.0086328	0.0223011	0.0186019	0.0160739	0.0269655	0.0141538	0.0182339	0.0115441	0.00657694	0.0115408
ENSMUSG00000014763	Fam120b	0.364623	98	-0.229594	0.749553	0.337532	319	0.229594	0.749553	none	up_Hepatocytes	0.372981	153	0.277986	0.488039	0.331928	264	-0.277986	0.20797	none	0.140775	0.209364	0.156297	0.199	0.154577	0.205162	0.154219	0.295927	0.00775995	-0.00204276
ENSMUSG00000014769	Psmb1	0.0794562	68	0.287677	0.844819	0.0439136	221	-0.287677	0.844819	none	up_Hepatocytes	0.0683039	108	0.656371	0.279201	0.0477301	181	-0.656371	0.0580602	none	0.0260015	0.0388493	0.0293637	0.0396658	0.0512357	0.0189171	0.0541158	0.0431277	0.135762	-0.00412992
ENSMUSG00000014771	Pdcd2	0.0246016	13	0.112849	0.963997	0.0214084	34	-0.112849	0.963997	none	none	0.0208563	14	-0.331436	0.820027	0.0231366	33	0.331436	0.657957	none	0.0001519	0.0263216	0.0161438	0.0154156	0.0146701	0.00466014	0.0305139	0.00228955	-0.000463965	-0.00080818
ENSMUSG00000014959	Gorasp2	0.449031	109	0.0723182	0.928226	0.386153	312	-0.0723182	0.928226	none	up_Hepatocytes	0.404948	150	0.20104	0.638974	0.405202	271	-0.20104	0.383989	none	0.395522	0.200922	0.169734	0.145538	0.197809	0.242712	0.236783	0.199417	0.0123798	-0.00484757
ENSMUSG00000015083	C8g	3.08027	137	-0.165905	0.794092	3.07202	394	0.165905	0.794092	none	up_Hepatocytes	2.93548	182	-0.051373	0.913128	3.14472	349	0.051373	0.832102	none	0.480446	0.776966	0.636807	0.533711	0.526073	0.705791	0.575769	0.6176	0.0110115	0.0195546
ENSMUSG00000015092	Edf1	0.330193	33	-0.616748	0.484628	0.387388	121	0.616748	0.484628	none	up_Hepatocytes	0.462907	63	0.505328	0.383347	0.323292	91	-0.505328	0.121284	none	0.143606	0.0988033	0.149686	0.136097	0.103193	0.154354	0.167088	0.148823	0.00604666	0.00811491
ENSMUSG00000015112	Slc25a13	0.272799	279	0.155499	0.710498	0.229215	681	-0.155499	0.710498	none	up_Hepatocytes	0.264155	334	0.317372	0.107638	0.231354	626	-0.317372	0.00666878	none	0.171144	0.190267	0.180582	0.163035	0.168703	0.178347	0.179646	0.219928	0.16488	0.0427632
ENSMUSG00000015176	Nolc1	0.338816	20	-0.260581	0.849063	0.359815	73	0.260581	0.849063	none	up_Hepatocytes	0.538803	43	0.836921	0.194652	0.259901	50	-0.836921	0.0256319	none	0.031301	0.105465	0.0988892	0.102258	0.108779	0.0645812	0.080103	0.228422	0.00581352	0.0147181
ENSMUSG00000015357	Clpx	0.507505	164	-0.489599	0.148033	0.604863	514	0.489599	0.148033	none	up_Hepatocytes	0.741147	261	0.74039	0.000413042	0.491853	417	-0.74039	6.47435e-08	up_pericentral	0.174713	0.255855	0.313726	0.328775	0.32799	0.272632	0.413964	0.39407	0.197756	1.12878
ENSMUSG00000015478	Rnf5	0.0717893	14	-0.538191	0.753022	0.094168	47	0.538191	0.753022	none	up_Hepatocytes	0.112599	27	0.686794	0.486165	0.0747033	34	-0.686794	0.205775	none	0.0207349	0.0309231	0.0435952	0.0216504	0.0848661	0.0280838	0.0216367	0.0225376	0.00120806	-0.00164345
ENSMUSG00000015536	Mocs2	0.350245	102	0.00144933	0.998181	0.301396	316	-0.00144933	0.998181	none	up_Hepatocytes	0.380023	159	0.448803	0.201268	0.283865	259	-0.448803	0.0275986	none	0.344808	0.173257	0.17084	0.165675	0.151241	0.155456	0.184396	0.227834	0.068349	0.536951
ENSMUSG00000015575	Atp6v0e	0.0162694	25	-0.318215	0.856804	0.0234973	82	0.318215	0.856804	none	none	0.036255	39	0.46081	0.645049	0.0137744	68	-0.46081	0.392263	none	0.00642065	0.0107097	0.0161369	0.0319452	0.00992058	0.0101753	0.0159108	0.0118233	0.0110757	-0.00270364
ENSMUSG00000015605	Srf	0.00571219	8	-1.80008	0.206213	0.0241264	45	1.80008	0.206213	none	none	0.0279534	20	0.998434	0.435916	0.0138356	33	-0.998434	0.161241	none	0.00102599	0.00883168	0.0244044	0.0207841	0.00475979	0.00577343	0.0174304	0.0375188	-0.00193307	-0.00175177
ENSMUSG00000015656	Hspa8	0.311317	117	-0.270793	0.6428	0.356532	378	0.270793	0.6428	none	up_Hepatocytes	0.358248	178	0.205041	0.589559	0.335142	317	-0.205041	0.32284	none	0.25867	0.183749	0.160141	0.228892	0.229689	0.163125	0.160018	0.179571	0.0391062	2.33443
ENSMUSG00000015671	Psma2	0.0209759	56	0.710032	0.586535	0.0117795	148	-0.710032	0.586535	none	up_Hepatocytes	0.0126674	74	-0.0310081	0.969387	0.0155054	130	0.0310081	0.947815	none	0.0201487	0.0115724	0.0146939	0.0107343	0.0139808	0.00781384	0.0100004	0.0185772	0.000560262	0.000224766
ENSMUSG00000015733	Capza2	0.0682153	29	-0.804467	0.450018	0.145615	113	0.804467	0.450018	none	none	0.17234	59	0.506744	0.533672	0.0969885	83	-0.506744	0.259695	none	0.0786974	0.0494224	0.0429156	0.0608964	0.038865	0.0457162	0.117443	0.0481609	-0.00401426	0.00850893
ENSMUSG00000015755	Tab2	0.279901	88	-0.608954	0.198852	0.398369	324	0.608954	0.198852	none	up_Hepatocytes	0.457633	160	0.471897	0.183924	0.31467	252	-0.471897	0.0224984	none	0.105263	0.177715	0.182448	0.206864	0.196095	0.152466	0.143185	0.233329	0.0664363	-0.00661047
ENSMUSG00000015806	Qdpr	0.249776	101	-0.756298	0.0498377	0.353551	325	0.756298	0.0498377	up_4n	up_Hepatocytes	0.403183	156	0.501319	0.16618	0.281385	270	-0.501319	0.0177213	none	0.103087	0.205734	0.149365	0.164369	0.161255	0.171067	0.169872	0.350435	0.049084	1.63008
ENSMUSG00000015837	Sqstm1	3.06995	162	-0.24286	0.631427	2.63496	493	0.24286	0.631427	none	up_Hepatocytes	2.95268	233	0.350018	0.194399	2.67196	422	-0.350018	0.0254899	none	0.609497	0.674217	0.671546	0.793461	0.670918	0.696388	0.559808	1.17247	0.261425	0.0435695
ENSMUSG00000015839	Nfe2l2	1.13125	207	0.031495	0.966156	0.720597	569	-0.031495	0.966156	none	none	0.865185	277	0.451639	0.0823188	0.833982	499	-0.451639	0.00373121	none	0.333755	0.323098	0.319662	0.315116	0.330359	0.348599	0.376744	0.595231	0.516077	0.27631
ENSMUSG00000015890	Amdhd1	0.61023	236	0.25521	0.478767	0.467904	581	-0.25521	0.478767	none	up_Hepatocytes	0.29166	213	-1.12696	8.37206e-11	0.621503	604	1.12696	2.42675e-21	up_periportal	0.409421	0.487319	0.393212	0.333365	0.235073	0.185891	0.116842	0.0978115	0.0167232	0.00589267
ENSMUSG00000015932	Dstn	0.656292	244	0.356401	0.279663	0.472508	585	-0.356401	0.279663	none	up_Lymphocytes	0.551621	280	-0.0313596	0.920271	0.515978	549	0.0313596	0.85118	none	0.369802	0.409545	0.317134	0.326771	0.311731	0.243651	0.24515	0.335286	0.0597714	1.40989
ENSMUSG00000015937	H2afy	0.060022	84	-0.285914	0.765936	0.0697792	316	0.285914	0.765936	none	up_Hepatocytes	0.0617698	147	0.0995981	0.890858	0.0693949	253	-0.0995981	0.786522	none	0.0559107	0.0529013	0.0508684	0.0641337	0.0342736	0.0341474	0.0575015	0.0713246	0.0232281	0.0237756
ENSMUSG00000015961	Adss	0.0580269	50	0.610207	0.659064	0.0275218	139	-0.610207	0.659064	none	up_Hepatocytes	0.053118	75	0.886111	0.203046	0.0284429	114	-0.886111	0.0282753	none	-0.00144156	0.0301538	0.0129599	0.0317251	0.0287903	0.0284523	0.0524925	0.048672	-0.00147747	-0.00413565
ENSMUSG00000016024	Lbp	0.185145	50	0.230211	0.848651	0.120343	190	-0.230211	0.848651	none	up_Hepatocytes	0.115826	89	-0.254486	0.701814	0.152037	151	0.254486	0.466613	none	0.0552699	0.0871676	0.0795462	0.0844927	0.0724753	0.0570979	0.0224546	0.0894059	0.0512888	-0.0105297
ENSMUSG00000016028	Celsr1	1.9685	88	-0.126089	0.888572	1.9803	219	0.126089	0.888572	none	up_Hepatocytes	1.24695	94	-0.356951	0.464353	2.34526	213	0.356951	0.186078	none	0.447578	0.406686	0.446408	0.283535	0.301958	0.269035	0.250642	0.392941	0.0623144	-0.00902564
ENSMUSG00000016194	Hsd11b1	0.522583	90	-0.1857	0.805937	0.485052	304	0.1857	0.805937	none	up_Hepatocytes	0.405886	120	-0.457649	0.261239	0.542063	274	0.457649	0.0504675	none	0.296449	0.211973	0.273406	0.27871	0.188345	0.16689	0.168184	0.147498	0.0491873	0.191475
ENSMUSG00000016252	Atp5e	0.438394	66	-0.151198	0.849002	0.470436	201	0.151198	0.849002	none	up_Hepatocytes	0.500348	102	0.255108	0.575281	0.440788	165	-0.255108	0.304683	none	0.195616	0.176105	0.173886	0.257701	0.242439	0.195217	0.197763	0.25875	0.20044	0.00320803
ENSMUSG00000016319	Slc25a5	1.13593	61	0.225237	0.81372	0.82545	158	-0.225237	0.81372	none	up_Hepatocytes	0.793783	75	0.153991	0.816016	0.982367	144	-0.153991	0.652041	none	0.237998	0.231376	0.204919	0.169415	0.253237	0.245869	0.16226	0.180105	0.00991374	0.00308321
ENSMUSG00000016427	Ndufa1	0.446985	78	0.0208214	0.983144	0.373359	203	-0.0208214	0.983144	none	up_Hepatocytes	0.471798	103	0.400483	0.379893	0.357069	178	-0.400483	0.117481	none	0.163043	0.133671	0.210544	0.186467	0.142219	0.204639	0.114614	0.158178	0.0369874	0.0147464
ENSMUSG00000016528	Mapkapk2	0.125608	80	0.38012	0.719199	0.0758197	234	-0.38012	0.719199	none	up_Hepatocytes	0.100739	124	0.32827	0.588415	0.0858351	190	-0.32827	0.321073	none	0.0936008	0.0527254	0.062885	0.057702	0.0680827	0.0342053	0.0470892	0.0896858	0.0198933	-0.000910633
ENSMUSG00000016534	Lamp2	1.60429	210	-0.520999	0.030109	1.77585	617	0.520999	0.030109	up_4n	up_Hepatocytes	2.25237	306	0.667949	9.18846e-05	1.45735	521	-0.667949	3.02592e-09	up_pericentral	0.577735	0.607817	0.702029	0.648122	0.667199	0.645931	0.780224	1.12019	0.416695	0.325787
ENSMUSG00000016559	H3f3b	2.91575	100	-0.0608889	0.943065	2.44298	295	0.0608889	0.943065	none	none	2.41561	128	-0.149015	0.749356	2.67139	267	0.149015	0.545192	none	0.88598	0.68565	0.429461	0.484102	0.439273	0.477491	0.442327	0.608318	0.731198	0.00113117
ENSMUSG00000017009	Sdc4	0.255771	192	-0.0299023	0.963675	0.239449	540	0.0299023	0.963675	none	up_Hepatocytes	0.253747	258	0.0940874	0.791418	0.239638	474	-0.0940874	0.608006	none	0.278884	0.175867	0.167959	0.180942	0.178065	0.1138	0.143661	0.147787	0.0411958	0.0068526
ENSMUSG00000017291	Taok1	0.0224892	119	-0.506158	0.280273	0.0322375	427	0.506158	0.280273	none	none	0.0262454	195	-0.128619	0.814878	0.0308385	351	0.128619	0.649763	none	0.0347617	0.0274634	0.0337433	0.0306609	0.028808	0.0153481	0.0229392	0.042405	0.0168787	-0.00976644
ENSMUSG00000017307	Acot8	0.27046	63	-0.240654	0.80378	0.296301	222	0.240654	0.80378	none	none	0.228637	102	-0.19186	0.766286	0.31874	183	0.19186	0.568962	none	0.091058	0.144929	0.166453	0.101116	0.122122	0.114428	0.123281	0.067309	0.000284051	1.15893
ENSMUSG00000017344	Vtn	3.38673	198	0.119584	0.819456	2.36653	532	-0.119584	0.819456	none	up_Hepatocytes	2.20443	235	-0.268898	0.312515	2.91145	495	0.268898	0.0734444	none	1.12244	0.798254	0.905368	0.931716	0.63737	0.600833	0.684381	0.615975	0.5813	1.69568
ENSMUSG00000017386	Traf4	0.068385	18	0.420885	0.869336	0.0227465	45	-0.420885	0.869336	none	up_Hepatocytes	0.0212912	21	-0.139721	0.918359	0.0441967	42	0.139721	0.846721	none	0.0103417	0.0194352	0.0213106	0.0265384	0.0153759	0.0141813	0.0144221	-0.00240475	-0.001043	0.380807
ENSMUSG00000017428	Psmd11	0.349134	138	0.149793	0.833463	0.261442	426	-0.149793	0.833463	none	up_Hepatocytes	0.308538	223	0.402566	0.208986	0.277464	341	-0.402566	0.0303214	none	0.166896	0.163827	0.203032	0.159528	0.160779	0.179594	0.123378	0.230882	0.162073	0.00913499
ENSMUSG00000017453	Pipox	1.4352	153	-0.269143	0.575384	1.52002	452	0.269143	0.575384	none	up_Hepatocytes	1.37979	222	0.258813	0.385305	1.55233	383	-0.258813	0.122879	none	0.413976	0.515559	0.492292	0.549795	0.501476	0.418821	0.61486	0.613846	0.165426	0.00892607
ENSMUSG00000017493	Igfbp4	1.18332	219	0.00474894	0.992369	1.00993	582	-0.00474894	0.992369	none	up_Hepatocytes	1.1523	277	0.321129	0.136367	1.01674	524	-0.321129	0.0115162	none	0.777229	0.464686	0.44466	0.487605	0.476407	0.434123	0.584373	0.655081	0.222708	0.00922857
ENSMUSG00000017615	Tnfaip1	0.0296747	26	-0.0958795	0.960044	0.0284148	93	0.0958795	0.960044	none	none	0.0213636	36	-0.175485	0.890051	0.0325473	83	0.175485	0.78405	none	0.0255719	0.0164803	0.0266106	0.0277597	0.0233399	0.0149289	0.016516	0.0427353	0.0121915	-0.000489831
ENSMUSG00000017707	Serinc3	0.111562	64	-0.0854432	0.942574	0.119297	197	0.0854432	0.942574	none	up_Endothelial	0.144028	88	0.129918	0.856504	0.103298	173	-0.129918	0.727974	none	0.0698334	0.0718829	0.0761751	0.0551153	0.0796876	0.0676176	0.0797695	0.082365	0.0243618	2.08856
ENSMUSG00000017754	Pltp	0.0139448	9	-1.29404	0.272718	0.0373191	58	1.29404	0.272718	none	up_Kupffer	0.0383496	30	0.638786	0.575281	0.026189	37	-0.638786	0.304683	none	0.00740374	0.0303742	0.0207947	0.00394911	0.0138931	0.0424571	0.0320801	0.0636466	0.000824085	-0.00133361
ENSMUSG00000017776	Crk	0.217197	165	0.220023	0.729723	0.167719	423	-0.220023	0.729723	none	up_Lymphocytes	0.146176	193	-0.389947	0.241898	0.201055	395	0.389947	0.0421178	none	0.0787287	0.148261	0.155234	0.135248	0.095745	0.12004	0.11399	0.129793	0.0744954	0.000237683
ENSMUSG00000017778	Cox7c	0.649886	105	0.212495	0.719418	0.618506	276	-0.212495	0.719418	none	up_Hepatocytes	0.65064	145	0.201366	0.592797	0.616523	236	-0.201366	0.327602	none	0.376629	0.336841	0.277713	0.212011	0.289065	0.275379	0.371952	0.34918	0.399327	0.0113312
ENSMUSG00000017843	Ppp2r5c	0.0170322	103	-0.310112	0.750064	0.0199507	340	0.310112	0.750064	none	none	0.0182007	157	0.0184988	0.972907	0.0195097	286	-0.0184988	0.955958	none	0.0260941	0.0195995	0.0219444	0.0168669	0.0106518	0.014613	0.0189283	0.0413171	0.00226425	-0.00406481
ENSMUSG00000017868	Sgk2	0.576332	130	-0.0354466	0.966156	0.375261	418	0.0354466	0.966156	none	up_Hepatocytes	0.563467	217	0.698882	0.00862299	0.37149	331	-0.698882	3.21612e-05	up_pericentral	0.124858	0.194301	0.21349	0.224967	0.178543	0.236331	0.314435	0.372298	0.202244	-0.00777671
ENSMUSG00000017929	B4galt5	0.632252	133	0.506956	0.385145	0.349988	303	-0.506956	0.385145	none	up_Hepatocytes	0.243485	111	-0.993295	0.00444051	0.531888	325	0.993295	8.37737e-06	up_periportal	0.203361	0.264011	0.272824	0.14049	0.126364	0.182552	0.0994878	0.180593	0.0128474	0.0152421
ENSMUSG00000017950	Hnf4a	1.49283	263	0.247408	0.494639	1.04879	646	-0.247408	0.494639	none	up_Hepatocytes	1.32779	310	0.147632	0.521309	1.10946	599	-0.147632	0.245194	none	0.541717	0.560053	0.52948	0.561227	0.527039	0.522194	0.463441	0.645121	0.0932958	0.081522
ENSMUSG00000018042	Cyb5r3	0.0681983	64	-0.0643137	0.965517	0.0708645	154	0.0643137	0.965517	none	up_Hepatocytes	0.079287	64	0.170132	0.836276	0.0654013	154	-0.170132	0.691581	none	0.0414008	0.0345589	0.0537083	0.0374583	0.0507471	0.0457926	0.0346851	0.0410007	0.00130753	0.00124436
ENSMUSG00000018286	Psmb6	0.663548	34	-0.639662	0.407973	1.14201	137	0.639662	0.407973	none	up_Hepatocytes	0.965667	60	0.0888715	0.909083	1.01388	111	-0.0888715	0.820324	none	0.202591	0.235953	0.256495	0.186659	0.22203	0.0869471	0.144924	0.375022	0.0116138	0.00554455
ENSMUSG00000018326	Ywhab	0.0363613	36	-0.187359	0.911547	0.0437546	112	0.187359	0.911547	none	none	0.0606981	53	0.625709	0.486165	0.0318429	95	-0.625709	0.206232	none	0.0319925	0.0472848	0.0134712	0.0297407	0.0251232	0.0290436	0.0274943	0.0147664	-0.00141221	0.00472557
ENSMUSG00000018340	Anxa6	0.0221878	65	-0.274412	0.801844	0.0270471	215	0.274412	0.801844	none	up_Hepatocytes	0.0263396	98	-0.150275	0.84485	0.0251987	182	0.150275	0.705428	none	0.0218147	0.0307828	0.0245896	0.0115235	0.0192569	0.0155795	0.0353768	0.0282914	0.0326977	0.000841122
ENSMUSG00000018363	Smurf2	0.80954	216	0.217712	0.619387	0.618627	548	-0.217712	0.619387	none	up_Lymphocytes	0.753209	259	0.260389	0.301824	0.637323	505	-0.260389	0.0682136	none	0.417356	0.430971	0.375124	0.356705	0.346751	0.257569	0.39049	0.570924	0.562019	0.910475
ENSMUSG00000018377	Vezf1	0.0300898	26	-0.366375	0.801844	0.0408985	84	0.366375	0.801844	none	none	0.0323396	41	0.183679	0.865012	0.0403144	69	-0.183679	0.741159	none	0.0270925	0.0260625	0.0174642	0.0436044	0.0222542	0.013988	0.0235311	0.0573335	0.00159284	0.00193604
ENSMUSG00000018417	Myo1b	0.23469	260	0.191526	0.678036	0.192599	640	-0.191526	0.678036	none	none	0.207422	312	0.0945588	0.761721	0.204219	588	-0.0945588	0.562146	none	0.206456	0.160045	0.164809	0.158012	0.127176	0.151917	0.130686	0.200512	0.143414	0.0453945
ENSMUSG00000018428	Akap1	0.877932	164	-0.0504506	0.940667	0.754838	495	0.0504506	0.940667	none	up_Hepatocytes	0.814559	244	0.317158	0.259311	0.780552	415	-0.317158	0.0494643	none	0.411781	0.400572	0.345927	0.296796	0.38295	0.362792	0.34371	0.252096	0.0578919	0.00987279
ENSMUSG00000018446	C1qbp	0.0517773	17	-0.768279	0.540859	0.145581	56	0.768279	0.540859	none	none	0.206269	33	1.05187	0.208654	0.0723579	40	-1.05187	0.0301794	none	0.00616905	0.0408282	0.023103	0.0842819	0.0406601	0.062879	0.019164	0.128415	0.141055	-0.000251897
ENSMUSG00000018459	Slc13a3	0.0050162	16	-1.15967	0.66556	0.0204981	44	1.15967	0.66556	none	up_Hepatocytes	0.0156566	33	2.40944	0.103571	0.0159156	27	-2.40944	0.00613491	none	-0.00040142	0.00250088	0.00349809	-0.000288137	-0.000738813	0.0260077	0.0200783	0.0765853	-0.000706991	-0.00107897
ENSMUSG00000018501	Ncor1	0.197048	250	-0.110156	0.812479	0.205406	650	0.110156	0.812479	none	up_Hepatocytes	0.208972	309	0.0647377	0.832202	0.199812	591	-0.0647377	0.684656	none	0.154592	0.170608	0.161977	0.13349	0.163883	0.131408	0.142735	0.238989	0.107956	0.442214
ENSMUSG00000018567	Gabarap	0.63739	47	-0.313731	0.737176	0.942203	126	0.313731	0.737176	none	none	1.25134	61	0.393759	0.516466	0.647747	112	-0.393759	0.238539	none	0.241886	0.137726	0.150418	0.22448	0.224783	0.223755	0.0999531	0.3804	0.00384906	0.00372105
ENSMUSG00000018585	Atox1	0.0903808	59	0.151817	0.888273	0.0701878	206	-0.151817	0.888273	none	up_Hepatocytes	0.0953416	91	0.477577	0.36584	0.0666517	174	-0.477577	0.107772	none	0.0369664	0.0471465	0.0647903	0.0375796	0.0857255	0.0577577	0.0421149	0.0815947	-0.00013228	0.0010551
ENSMUSG00000018604	Tbx3	0.562181	27	-1.47214	0.000196609	1.24267	183	1.47214	0.000196609	up_4n	up_Hepatocytes	2.27716	146	2.81552	2.73791e-16	0.411416	64	-2.81552	2.03344e-32	up_pericentral	0.0122869	0.0457537	0.168569	0.174935	0.329853	0.366199	0.635617	0.880668	0.135782	0.0114001
ENSMUSG00000018669	Cdk5rap3	0.0897353	25	-0.450689	0.726617	0.109089	105	0.450689	0.726617	none	up_Hepatocytes	0.142174	52	0.553	0.460295	0.0835975	78	-0.553	0.182766	none	0.130515	0.0622795	0.0491678	0.0277017	0.0636376	0.0404607	0.0483379	0.102672	0.0622545	0.00194415
ENSMUSG00000018677	Slc25a39	1.44414	72	0.397936	0.612511	1.06288	176	-0.397936	0.612511	none	up_Hepatocytes	0.98455	77	-0.424364	0.395043	1.27548	171	0.424364	0.12946	none	0.402444	0.296951	0.336688	0.32205	0.24622	0.169364	0.102472	0.230411	0.09393	0.00526468
ENSMUSG00000018736	Ndel1	0.118089	118	0.21005	0.788791	0.0911716	359	-0.21005	0.788791	none	up_Hepatocytes	0.0978429	168	0.0973742	0.849822	0.100021	309	-0.0973742	0.715874	none	0.103222	0.0897014	0.0513043	0.0800112	0.0568974	0.0686306	0.0864345	0.112172	0.0122433	-0.0105398
ENSMUSG00000018770	Atp5g3	1.25567	102	-0.405156	0.449552	1.20387	336	0.405156	0.449552	none	up_Hepatocytes	1.41802	164	0.348951	0.31957	1.11924	274	-0.348951	0.0781345	none	0.47811	0.365096	0.417112	0.476991	0.351513	0.38806	0.363659	0.600652	0.297342	0.0213204
ENSMUSG00000018796	Acsl1	3.38452	251	-0.543805	0.0115866	3.67943	678	0.543805	0.0115866	up_4n	up_Hepatocytes	4.18891	336	0.680832	9.89385e-06	3.2883	593	-0.680832	3.56692e-11	up_pericentral	0.980852	1.03391	1.02704	1.07969	1.02202	1.02435	1.08913	1.26603	0.652929	0.0911333
ENSMUSG00000018848	Rars	0.0380454	14	-0.497214	0.808111	0.0357642	84	0.497214	0.808111	none	up_Hepatocytes	0.0596472	43	1.2187	0.120853	0.0247395	55	-1.2187	0.0087463	none	0.0271568	0.0131276	0.0214174	0.0276518	0.0256787	0.0161111	0.0458675	0.0263011	-0.00293095	0.440058
ENSMUSG00000018882	Mrpl45	0.239589	49	0.537054	0.669844	0.125469	123	-0.537054	0.669844	none	none	0.155076	58	0.0576913	0.950124	0.162317	114	-0.0576913	0.908223	none	0.0562652	0.0587836	0.0403601	0.0868652	0.0500918	0.0827183	0.0412328	0.160051	0.00136869	0.00454242
ENSMUSG00000019054	Fis1	0.192558	32	-0.850078	0.312469	0.250772	147	0.850078	0.312469	none	up_Hepatocytes	0.339858	54	0.395095	0.557339	0.179364	125	-0.395095	0.284633	none	0.178414	0.0543686	0.0865797	0.0715999	0.145589	0.128817	0.0575657	0.139953	-0.00367931	0.00497989
ENSMUSG00000019082	Slc25a22	3.51316	115	0.100444	0.892191	2.21766	322	-0.100444	0.892191	none	up_Hepatocytes	2.04813	151	0.104949	0.808841	2.89129	286	-0.104949	0.640489	none	0.567351	0.66746	0.524235	0.522969	0.470317	0.562052	0.536494	0.570061	0.0228023	0.0511507
ENSMUSG00000019179	Mdh2	0.0748457	37	-0.448787	0.634545	0.128209	144	0.448787	0.634545	none	up_Hepatocytes	0.161386	73	1.02842	0.0468759	0.0872339	108	-1.02842	0.00110046	up_pericentral	0.00947789	0.0623203	0.0592378	0.0652957	0.0603295	0.0767612	0.0681746	0.0588597	0.00131128	-0.00448568
ENSMUSG00000019188	H13	0.298762	90	-0.272503	0.679999	0.364337	289	0.272503	0.679999	none	up_Hepatocytes	0.236544	124	-0.400703	0.319448	0.399103	255	0.400703	0.0779874	none	0.173793	0.184005	0.231505	0.177776	0.14687	0.12794	0.126128	0.150156	0.160742	0.0111544
ENSMUSG00000019210	Atp6v1e1	0.0550145	52	-0.46619	0.636374	0.0789782	200	0.46619	0.636374	none	up_Hepatocytes	0.0703142	96	0.297132	0.653586	0.0724761	156	-0.297132	0.405349	none	0.0727931	0.044428	0.0512894	0.0547994	0.03087	0.0448749	0.0349697	0.0738206	-0.000227854	-0.0010651
ENSMUSG00000019256	Ahr	0.183273	84	-0.168071	0.842563	0.197114	294	0.168071	0.842563	none	up_Hepatocytes	0.391779	193	2.02677	3.96516e-11	0.092533	185	-2.02677	5.43363e-22	up_pericentral	0.0781679	0.0604766	0.0569522	0.0831579	0.145642	0.104392	0.288984	0.404569	0.482305	-0.00583339
ENSMUSG00000019370	Calm3	0.00275519	3	-0.3283	0.916927	0.00327146	19	0.3283	0.916927	none	none	0.00114207	6	-1.74205	0.348085	0.00411239	16	1.74205	0.0953464	none	0.00624222	0.0063268	0.00610116	0.00196544	0.000644059	0.00181904	0.00414877	-0.000695983	-0.000298263	-0.000220689
ENSMUSG00000019505	Ubb	0.44931	43	-0.27109	0.780416	0.381905	160	0.27109	0.780416	none	up_Hepatocytes	0.43242	84	0.357122	0.516466	0.386992	119	-0.357122	0.238539	none	0.160711	0.129974	0.178813	0.121485	0.183455	0.120177	0.211886	0.10153	0.0115046	0.0111812
ENSMUSG00000019577	Pdk4	0.100721	12	0.306614	0.887901	0.0563971	36	-0.306614	0.887901	none	up_Hepatocytes	0.11711	26	1.13736	0.210334	0.0458578	22	-1.13736	0.0307713	none	-0.000858119	0.0217149	0.0255516	0.0192818	0.033516	0.0393212	0.0777801	0.0983589	0.00194236	0.000528172
ENSMUSG00000019738	Polr2i	1.82148	43	0.0744073	0.953102	1.25256	102	-0.0744073	0.953102	none	up_Hepatocytes	1.33504	53	0.182835	0.795899	1.46915	92	-0.182835	0.617209	none	0.292128	0.296057	0.252753	0.155617	0.228355	0.1748	0.20542	0.350252	0.0162882	0.0239782
ENSMUSG00000019777	Hdac2	0.0773968	22	-0.0947585	0.958142	0.0750702	71	0.0947585	0.958142	none	up_Hepatocytes	0.135122	41	1.25912	0.064115	0.0458021	52	-1.25912	0.00217058	none	0.0982921	0.0262301	0.0320535	0.0384291	0.0479467	0.0237353	0.09846	0.0474229	0.00451157	0.00328123
ENSMUSG00000019791	Hint3	2.69395	91	-0.296307	0.717077	1.78747	281	0.296307	0.717077	none	up_Lymphocytes	1.88075	127	-0.0544138	0.928501	2.15182	245	0.0544138	0.864196	none	0.369419	0.413914	0.338616	0.345356	0.365027	0.392167	0.317019	0.474998	0.0759801	-0.0170529
ENSMUSG00000019802	Sec63	0.390402	163	-0.361413	0.375537	0.432098	503	0.361413	0.375537	none	up_Hepatocytes	0.532749	241	0.518377	0.0254727	0.362347	425	-0.518377	0.000313473	up_pericentral	0.26963	0.225584	0.251915	0.256719	0.24119	0.242337	0.270053	0.420062	0.404296	0.00231725
ENSMUSG00000019804	Snx3	0.0359839	75	-0.0678332	0.961053	0.0386645	212	0.0678332	0.961053	none	none	0.0390218	99	-0.0241846	0.969565	0.0372674	188	0.0241846	0.950277	none	0.0204146	0.0341771	0.0307935	0.0282811	0.0132289	0.0392343	0.0263359	0.0418833	0.000328847	-0.00679075
ENSMUSG00000019818	Cd164	0.138498	47	-0.703337	0.383505	0.183552	179	0.703337	0.383505	none	none	0.22489	85	0.305951	0.618219	0.142228	141	-0.305951	0.358765	none	0.0654595	0.128127	0.0978694	0.0892131	0.0768958	0.0890305	0.0600442	0.128244	0.00219068	-0.00858224
ENSMUSG00000019838	Slc16a10	2.39712	264	-0.242534	0.565412	2.29921	663	0.242534	0.565412	none	none	3.53313	336	1.22049	3.9126e-13	1.72056	591	-1.22049	5.64155e-26	up_pericentral	0.393235	0.588579	0.581418	0.596759	0.860313	0.834467	1.00449	1.45351	1.72689	0.75141
ENSMUSG00000019849	Prep	0.00746217	59	0.322842	0.808139	0.00584258	194	-0.322842	0.808139	none	none	0.00646113	99	0.120737	0.91797	0.00626537	154	-0.120737	0.845697	none	0.00277159	0.00391374	0.00880617	0.00499366	0.00727097	0.00968399	0.0112016	0.00555323	0.00558847	-0.00361143
ENSMUSG00000019851	Perp	0.0228025	18	-0.86287	0.609727	0.043589	68	0.86287	0.609727	none	up_Hepatocytes	0.0381197	36	0.207996	0.87391	0.0369158	50	-0.207996	0.756869	none	0.0116469	0.0130529	0.0354666	0.0262178	0.0155856	0.0132335	0.0238373	0.0637704	0.00143782	0.0775387
ENSMUSG00000019873	Reep3	5.99768	227	0.186623	0.716558	4.29785	594	-0.186623	0.716558	none	up_Lymphocytes	4.5685	279	-0.0394778	0.915848	4.93274	542	0.0394778	0.84173	none	1.11367	1.01671	0.818796	1.06187	0.831055	0.760969	1.06001	1.58739	1.06101	3.1763
ENSMUSG00000019923	Zwint	1.74959	79	-0.349092	0.602042	1.74881	251	0.349092	0.602042	none	up_Hepatocytes	1.79173	132	0.443731	0.252506	1.72749	198	-0.443731	0.0466016	none	0.350882	0.386486	0.29484	0.357471	0.496381	0.341313	0.424342	0.666729	0.0168036	0.00845298
ENSMUSG00000019943	Atp2b1	0.323263	81	-0.328506	0.643436	0.345496	274	0.328506	0.643436	none	up_Kupffer	0.297206	121	-0.0373598	0.946635	0.359789	234	0.0373598	0.899784	none	0.0204929	0.231188	0.147744	0.1942	0.156773	0.132325	0.159851	0.222358	-0.00215884	-0.000548567
ENSMUSG00000019944	Rhobtb1	2.03228	272	0.145839	0.716178	1.67138	680	-0.145839	0.716178	none	up_Hepatocytes	1.54112	315	-0.216337	0.320303	1.90097	637	0.216337	0.0785501	none	0.819816	0.815501	0.825522	0.722069	0.638808	0.538799	0.522984	0.612488	0.263085	0.0861076
ENSMUSG00000019947	Arid5b	0.218813	288	0.0735414	0.87596	0.193053	700	-0.0735414	0.87596	none	up_Hepatocytes	0.223959	347	0.294846	0.116696	0.189139	641	-0.294846	0.00809714	none	0.150313	0.167475	0.155735	0.152563	0.146537	0.15007	0.142671	0.238647	0.255315	0.474
ENSMUSG00000019961	Tmpo	0.486586	63	0.0285355	0.978022	0.421924	188	-0.0285355	0.978022	none	up_Hepatocytes	0.453999	98	0.36457	0.456717	0.435077	153	-0.36457	0.17956	none	0.241262	0.165198	0.196955	0.159499	0.175436	0.113345	0.268653	0.234764	0.100874	-0.00181855
ENSMUSG00000019987	Arg1	2.49439	268	-0.0248533	0.959298	2.29074	653	0.0248533	0.959298	none	up_Hepatocytes	1.88368	292	-0.510052	0.00153189	2.58873	629	0.510052	9.67694e-07	up_periportal	0.839865	1.07786	0.960776	0.861895	0.811934	0.672874	0.459262	0.397724	0.221281	0.0588862
ENSMUSG00000019989	Enpp3	0.299548	152	0.0859053	0.914573	0.206096	454	-0.0859053	0.914573	none	up_Hepatocytes	0.265662	221	0.414331	0.173672	0.218436	385	-0.414331	0.0196307	none	0.0882766	0.138529	0.165293	0.168235	0.1709	0.130585	0.17738	0.131483	0.0354566	0.102901
ENSMUSG00000020010	Vnn3	0.0160454	22	0.289616	0.915723	0.0133936	51	-0.289616	0.915723	none	up_Hepatocytes	0.0170901	30	0.680959	0.60276	0.0127307	43	-0.680959	0.340478	none	0.00153817	0.0152888	0.00534822	0.0160452	0.00628472	0.0105924	0.00172507	0.0013904	-0.000548862	0.00215807
ENSMUSG00000020017	Hal	1.08791	251	0.999529	4.00507e-07	0.502048	521	-0.999529	4.00507e-07	up_2n	up_Hepatocytes	0.146632	169	-2.66073	1.44828e-32	0.947443	603	2.66073	4.7982e-65	up_periportal	0.56901	0.57853	0.504559	0.374537	0.22189	0.18267	0.0627134	0.0644193	0.0844471	0.00259549
ENSMUSG00000020022	Ndufa12	0.835326	89	0.0538621	0.958307	0.656489	255	-0.0538621	0.958307	none	up_Lymphocytes	0.699928	122	0.0632647	0.917774	0.715728	222	-0.0632647	0.845162	none	0.473361	0.233979	0.19358	0.265532	0.220135	0.185484	0.248976	0.308544	0.0117438	0.104517
ENSMUSG00000020027	Socs2	2.5599	153	0.0792534	0.90989	2.78799	334	-0.0792534	0.90989	none	up_Kupffer	3.01031	158	0.243945	0.506955	2.57219	329	-0.243945	0.227783	none	0.531058	0.683125	0.572542	0.581005	0.505595	0.666414	0.49013	0.90735	0.444105	-0.0216586
ENSMUSG00000020029	Nudt4	0.139032	100	0.30522	0.719282	0.0981878	279	-0.30522	0.719282	none	up_Hepatocytes	0.115879	127	-0.026303	0.962981	0.107794	252	0.026303	0.934232	none	0.0547545	0.0952928	0.0623303	0.0644022	0.05627	0.072601	0.0646973	0.118128	0.255843	0.00542395
ENSMUSG00000020048	Hsp90b1	5.70438	216	-0.2449	0.560454	5.09971	596	0.2449	0.560454	none	up_Hepatocytes	5.9342	286	0.320888	0.164397	4.95278	526	-0.320888	0.0172796	none	1.31327	1.22272	1.23818	1.06808	1.33545	1.11868	0.971062	1.28972	0.104388	0.11618
ENSMUSG00000020051	Pah	1.01356	287	0.0139775	0.97637	0.919011	704	-0.0139775	0.97637	none	up_Hepatocytes	1.05504	344	0.445665	0.00168873	0.893237	647	-0.445665	1.17399e-06	none	0.432964	0.45567	0.499283	0.500038	0.511614	0.520259	0.536341	0.824803	0.482767	0.139644
ENSMUSG00000020053	Igf1	0.115208	221	0.237599	0.684108	0.0907946	510	-0.237599	0.684108	none	up_Hepatocytes	0.0621151	219	-0.708677	0.00683021	0.116358	512	0.708677	1.96708e-05	up_periportal	0.0848508	0.0906914	0.105166	0.0829843	0.0619911	0.0642658	0.055513	0.0701312	0.0155859	0.0269099
ENSMUSG00000020072	Pbld2	3.0864	233	0.0346263	0.954224	2.29826	584	-0.0346263	0.954224	none	up_Hepatocytes	2.39976	270	0.123289	0.680115	2.60474	547	-0.123289	0.438871	none	0.748726	0.746969	0.775415	0.778201	0.736098	0.723383	0.734536	0.837296	0.151127	0.0483243
ENSMUSG00000020074	Ccar1	0.326168	167	-0.150387	0.792159	0.331088	460	0.150387	0.792159	none	up_Hepatocytes	0.376682	213	0.205597	0.516855	0.305831	414	-0.205597	0.239222	none	0.256371	0.236404	0.225766	0.176157	0.193879	0.135263	0.228359	0.30462	0.466258	0.0567795
ENSMUSG00000020077	Srgn	0.0180425	62	0.806563	0.642371	0.00910599	139	-0.806563	0.642371	none	none	0.0114267	79	-0.315207	0.832202	0.0119904	122	0.315207	0.684219	none	-0.00126257	0.0154136	0.00889046	0.0136899	0.00303987	0.0134171	0.00517746	0.00242635	0.00411662	-0.00264719
ENSMUSG00000020085	Aifm2	0.128154	40	0.468307	0.739932	0.071219	97	-0.468307	0.739932	none	up_Hepatocytes	0.0864644	49	0.18506	0.849801	0.0893634	88	-0.18506	0.71557	none	0.0163406	0.0426898	0.0540157	0.0325512	0.0699174	0.053497	0.0167549	0.0475725	0.0389883	0.00408217
ENSMUSG00000020088	Sar1a	3.3611	31	-0.596391	0.478767	3.2765	133	0.596391	0.478767	none	up_Hepatocytes	2.90588	66	0.32115	0.597806	3.50205	98	-0.32115	0.333592	none	0.360718	0.404935	0.408543	0.229368	0.37705	0.214342	0.284595	0.121911	0.0167139	0.0401945
ENSMUSG00000020089	Ppa1	1.25336	102	0.141586	0.849212	0.902195	286	-0.141586	0.849212	none	up_Hepatocytes	1.06282	127	-0.0492885	0.920271	0.980481	261	0.0492885	0.852031	none	0.357562	0.316373	0.31963	0.349131	0.31693	0.345831	0.229279	0.347923	0.479906	0.00610961
ENSMUSG00000020098	Pcbd1	0.29827	65	-0.270751	0.748724	0.300904	231	0.270751	0.748724	none	up_Hepatocytes	0.383339	120	0.630227	0.125626	0.258082	176	-0.630227	0.00960825	none	0.140634	0.115516	0.175262	0.15576	0.163578	0.117962	0.136782	0.281005	0.0352805	-0.00733409
ENSMUSG00000020122	Egfr	8.78146	306	0.167387	0.643124	7.92503	720	-0.167387	0.643124	none	up_Hepatocytes	6.77612	340	-0.133925	0.500862	8.89393	686	0.133925	0.221975	none	1.82345	1.68375	1.67261	1.65518	1.48122	1.32941	1.5125	1.73427	1.72998	1.69991
ENSMUSG00000020123	Avpr1a	0.0173652	7	-2.24884	0.0414815	0.0678527	68	2.24884	0.0414815	up_4n	up_Hepatocytes	0.0974433	45	2.02535	0.00899008	0.0299942	30	-2.02535	3.50793e-05	up_pericentral	0.0178683	0.00826909	0.0194327	0.0271004	0.0308744	0.0383777	0.0527099	0.158262	0.000105772	-0.00354627
ENSMUSG00000020150	Gamt	2.04662	43	-0.735981	0.21169	2.78787	185	0.735981	0.21169	none	up_Hepatocytes	2.61921	88	0.286037	0.58222	2.53658	140	-0.286037	0.31345	none	0.246841	0.339207	0.436586	0.350823	0.350831	0.452953	0.20464	0.294345	0.019195	0.0136135
ENSMUSG00000020152	Actr2	0.248925	181	0.346575	0.505942	0.202926	441	-0.346575	0.505942	none	none	0.250355	208	0.0128306	0.970163	0.199855	414	-0.0128306	0.951382	none	0.117809	0.155944	0.160736	0.111151	0.132773	0.106897	0.165718	0.130379	0.238547	0.0754787
ENSMUSG00000020167	Tcf3	0.151735	26	0.00193128	0.998798	0.125189	85	-0.00193128	0.998798	none	up_Hepatocytes	0.140072	39	0.0461269	0.954091	0.129723	72	-0.0461269	0.918857	none	0.0513195	0.0741333	0.065014	0.0413439	0.0773644	0.0667984	0.0336843	0.0582396	0.335731	-0.0106724
ENSMUSG00000020184	Mdm2	3.24021	110	-0.150784	0.832156	2.59342	347	0.150784	0.832156	none	up_Hepatocytes	3.55175	180	0.698537	0.0195223	2.40308	277	-0.698537	0.000179334	up_pericentral	0.878211	0.567951	0.456406	0.427652	0.544235	0.579242	0.804255	0.741389	0.282834	0.543284
ENSMUSG00000020186	Csrp2	0.0931734	32	0.239179	0.873837	0.0571741	100	-0.239179	0.873837	none	none	0.0782224	45	0.503181	0.532276	0.0628856	87	-0.503181	0.257585	none	0.00403631	0.0498903	0.034984	0.0312602	0.0333313	0.0415789	0.111545	0.0883528	0.00076186	0.00170052
ENSMUSG00000020189	Osbpl8	0.805725	250	0.00613267	0.989679	0.721129	631	-0.00613267	0.989679	none	none	0.812729	310	0.227473	0.320767	0.713272	571	-0.227473	0.0788486	none	0.477905	0.467393	0.378918	0.382159	0.363778	0.401906	0.437508	0.559425	0.270491	1.5553
ENSMUSG00000020198	Ap3d1	0.0964721	74	-0.53807	0.507493	0.114111	304	0.53807	0.507493	none	up_Hepatocytes	0.133573	128	0.428676	0.40972	0.0962765	250	-0.428676	0.141318	none	0.0359663	0.0700639	0.0829791	0.0683065	0.0740699	0.0635133	0.0769637	0.1046	0.0273238	0.00135283
ENSMUSG00000020232	Hmg20b	0.110046	24	-0.175502	0.901951	0.123145	74	0.175502	0.901951	none	none	0.139921	33	-0.0354057	0.967643	0.108728	65	0.0354057	0.941759	none	-0.00304309	0.0609917	0.0672115	0.0747765	0.054125	0.0564112	0.0385583	0.0453825	0.0044446	-0.00366026
ENSMUSG00000020248	Nfyb	0.387525	48	-0.116296	0.914573	0.346046	161	0.116296	0.914573	none	up_Hepatocytes	0.408878	93	0.620032	0.164885	0.333146	116	-0.620032	0.017412	none	0.0584899	0.131863	0.149746	0.153361	0.144534	0.123831	0.19697	0.230861	0.204992	0.00283598
ENSMUSG00000020250	Txnrd1	0.33867	128	0.48364	0.47029	0.187068	332	-0.48364	0.47029	none	none	0.222532	161	0.0470788	0.93726	0.237972	299	-0.0470788	0.877118	none	0.2079	0.112752	0.153507	0.136898	0.130015	0.0750402	0.108059	0.27482	0.12914	-0.00786081
ENSMUSG00000020257	Wdr82	0.190697	49	0.399484	0.723319	0.100436	159	-0.399484	0.723319	none	up_Hepatocytes	0.18242	73	0.472965	0.431589	0.100006	135	-0.472965	0.157948	none	0.0721471	0.0434138	0.0752726	0.0678738	0.0646693	0.0951004	0.0899562	0.0934931	0.00342862	-0.00478515
ENSMUSG00000020267	Hint1	0.203688	69	-0.17961	0.829917	0.230086	214	0.17961	0.829917	none	up_Hepatocytes	0.243433	106	0.31516	0.486165	0.211364	177	-0.31516	0.205396	none	0.124712	0.139454	0.137181	0.122441	0.102482	0.153085	0.0632113	0.127969	0.0208726	0.00364683
ENSMUSG00000020307	Cdc34	0.105086	18	-0.271897	0.885346	0.0731156	63	0.271897	0.885346	none	up_Hepatocytes	0.103033	33	0.633789	0.466973	0.0725198	48	-0.633789	0.18872	none	0.0742724	0.0331055	0.0513697	0.0427867	0.016673	0.0302669	0.0640797	0.0453532	-0.000502304	0.00286201
ENSMUSG00000020309	Chac2	0.291075	93	0.291546	0.730591	0.169692	270	-0.291546	0.730591	none	up_Hepatocytes	0.169891	124	-0.198922	0.700285	0.224687	239	0.198922	0.464277	none	0.129616	0.171719	0.123652	0.126077	0.106987	0.077784	0.0635845	0.149188	0.00501573	0.0596771
ENSMUSG00000020358	Hnrnpab	0.107864	48	0.161952	0.893748	0.105068	135	-0.161952	0.893748	none	up_Hepatocytes	0.0931493	61	0.0459574	0.952411	0.112356	122	-0.0459574	0.914447	none	0.080428	0.0626944	0.0573406	0.0781167	0.0510578	0.0399822	0.0794716	0.0512745	0.00437473	0.00179432
ENSMUSG00000020368	Canx	2.51832	163	-0.0159965	0.981461	1.74593	458	0.0159965	0.981461	none	up_Hepatocytes	1.87837	221	0.153185	0.64501	2.02964	400	-0.153185	0.391852	none	0.544462	0.675178	0.557502	0.563488	0.614828	0.445347	0.586351	0.726417	0.197542	0.030333
ENSMUSG00000020376	Rnf130	0.261639	127	-0.263458	0.694999	0.264729	360	0.263458	0.694999	none	up_Hepatocytes	0.273619	178	0.175128	0.684925	0.258837	309	-0.175128	0.445791	none	0.153402	0.147039	0.13739	0.15692	0.176354	0.128068	0.181889	0.108501	0.24289	0.167145
ENSMUSG00000020386	Sar1b	0.139371	124	0.328408	0.643124	0.0934485	331	-0.328408	0.643124	none	up_Hepatocytes	0.0975845	153	-0.124907	0.808474	0.112204	302	0.124907	0.639751	none	0.0917625	0.0871531	0.0621666	0.0872879	0.0697251	0.0542357	0.086934	0.160766	0.0167636	0.00381271
ENSMUSG00000020390	Ube2b	1.84487	198	-0.241329	0.589283	1.68017	536	0.241329	0.589283	none	up_Hepatocytes	1.85637	261	0.252099	0.334267	1.66595	473	-0.252099	0.0866105	none	0.68976	0.532987	0.705365	0.55105	0.621857	0.590277	0.581252	0.895936	0.293505	0.0362659
ENSMUSG00000020400	Tnip1	0.0202038	33	-0.203782	0.916047	0.0217278	112	0.203782	0.916047	none	none	0.0305245	58	1.08199	0.251573	0.0165941	87	-1.08199	0.0460538	none	0.00263508	0.0157106	0.0196639	0.01144	0.0192251	0.0187373	0.0299977	0.0279848	-0.00474548	0.000792844
ENSMUSG00000020423	Btg2	0.0961223	15	1.02077	0.6428	0.0383864	30	-1.02077	0.6428	none	none	0.0315335	11	-1.21547	0.315183	0.0680532	34	1.21547	0.0747399	none	0.0619553	0.0506162	0.026557	0.00519206	0.0107316	0.0113432	0.024762	0.00265027	0.00170038	-0.00211299
ENSMUSG00000020429	Igfbp1	0.27558	54	-0.449627	0.550247	0.324555	219	0.449627	0.550247	none	up_Hepatocytes	0.377352	97	0.313622	0.532276	0.275664	176	-0.313622	0.257585	none	0.15931	0.116658	0.150245	0.153375	0.136963	0.155948	0.122331	0.284398	0.352504	0.000414999
ENSMUSG00000020454	Eif4enif1	0.531486	121	-0.246879	0.680807	0.676765	357	0.246879	0.680807	none	none	0.824501	171	0.285433	0.455162	0.536221	307	-0.285433	0.177507	none	0.458412	0.248251	0.280334	0.281242	0.246546	0.264178	0.262796	0.265061	0.127126	1.47596
ENSMUSG00000020476	Dbnl	0.0369908	38	-0.484411	0.690531	0.0718102	121	0.484411	0.690531	none	none	0.0701403	65	0.518661	0.543532	0.0568489	94	-0.518661	0.270917	none	-0.000951228	0.0200039	0.0593208	0.0248932	0.0359944	0.0345352	0.0775606	0.0433505	0.000620033	0.0489116
ENSMUSG00000020483	Dynll2	0.0612047	37	0.21638	0.893216	0.0397369	109	-0.21638	0.893216	none	up_Hepatocytes	0.048476	59	0.346993	0.653586	0.0450682	87	-0.346993	0.404918	none	0.0167128	0.0299154	0.0192121	0.0383705	0.0184217	0.0345734	0.101458	0.00751482	-0.000442826	0.00309631
ENSMUSG00000020484	Xbp1	0.88472	109	0.0479164	0.957649	0.565571	334	-0.0479164	0.957649	none	up_Hepatocytes	0.509902	143	-0.268701	0.500056	0.738544	300	0.268701	0.220577	none	0.334889	0.280654	0.24257	0.28779	0.222394	0.229539	0.198655	0.173941	0.251225	0.00468368
ENSMUSG00000020534	Shmt1	0.655719	189	-0.13765	0.799006	0.585332	512	0.13765	0.799006	none	up_Hepatocytes	0.598628	248	0.0506444	0.89273	0.610566	453	-0.0506444	0.790428	none	0.227199	0.327678	0.384568	0.318514	0.271399	0.259007	0.330037	0.335915	0.0156848	0.0697398
ENSMUSG00000020585	Laptm4a	0.0616171	78	0.091837	0.936644	0.0576127	236	-0.091837	0.936644	none	none	0.0650756	107	0.303838	0.621925	0.0556618	207	-0.303838	0.364884	none	0.0263182	0.0418946	0.051163	0.0559387	0.0448524	0.0319495	0.0260526	0.0546247	0.0127006	0.00131217
ENSMUSG00000020592	Sdc1	0.106848	75	0.979619	0.264991	0.0443471	158	-0.979619	0.264991	none	up_Hepatocytes	0.0407848	65	-0.569707	0.384213	0.0745154	168	0.569707	0.122131	none	0.00909742	0.0539241	0.0394833	0.0403687	0.0492362	0.0361511	0.019011	0.0918679	0.000582246	0.00549477
ENSMUSG00000020593	Lpin1	0.164497	99	0.0481094	0.961915	0.157504	247	-0.0481094	0.961915	none	up_Hepatocytes	0.112838	108	-0.201346	0.729543	0.183233	238	0.201346	0.507583	none	0.0414525	0.113908	0.0946249	0.0961228	0.0886043	0.130041	0.0508179	0.0344959	0.0127552	0.0175308
ENSMUSG00000020609	Apob	4.55706	289	-0.25357	0.366247	4.57929	719	0.25357	0.366247	none	up_Hepatocytes	4.10347	341	0.00208747	0.992941	4.80948	667	-0.00208747	0.987239	none	1.49269	1.43889	1.24807	1.36008	1.19165	1.22476	1.13895	1.39661	0.542005	2.07415
ENSMUSG00000020612	Prkar1a	0.868047	45	-0.328868	0.728637	0.797763	150	0.328868	0.728637	none	up_Hepatocytes	0.696757	63	-0.0459019	0.947571	0.880669	132	0.0459019	0.901904	none	0.292252	0.186745	0.211572	0.160447	0.233583	0.147383	0.270249	0.304742	0.00775566	0.0247722
ENSMUSG00000020629	Adi1	0.232465	22	-0.465944	0.686153	0.232789	110	0.465944	0.686153	none	up_Hepatocytes	0.271271	56	0.493642	0.456717	0.21321	76	-0.493642	0.179664	none	-0.00291046	0.0595876	0.0889734	0.112457	0.106718	0.050819	0.173279	0.117067	0.00274325	-0.00295135
ENSMUSG00000020634	Ubxn2a	0.0743519	69	0.747612	0.625404	0.0331549	142	-0.747612	0.625404	none	none	0.0435794	66	0.15823	0.894776	0.0465903	145	-0.15823	0.795573	none	0.0873303	0.0212632	0.0210519	0.0201357	0.0131239	0.032558	0.0477546	0.0474278	0.0423078	-0.000195964
ENSMUSG00000020644	Id2	7.39522	209	-0.202354	0.667177	6.62023	552	0.202354	0.667177	none	up_Hepatocytes	5.95772	241	-0.231529	0.38541	7.30655	520	0.231529	0.12306	none	1.11159	1.4961	1.47697	1.41458	1.13607	0.97319	0.965329	0.646136	0.356247	1.53466
ENSMUSG00000020719	Ddx5	6.08304	283	-0.0504969	0.906789	5.44387	708	0.0504969	0.906789	none	up_Hepatocytes	6.61502	348	0.542809	7.39741e-05	5.1426	643	-0.542809	1.95545e-09	up_pericentral	1.27416	1.50867	1.44442	1.45883	1.35793	1.46217	1.50844	1.62653	0.753916	0.384451
ENSMUSG00000020745	Pafah1b1	0.193312	238	0.181028	0.717077	0.157785	614	-0.181028	0.717077	none	up_Lymphocytes	0.149466	295	-0.197249	0.500056	0.178111	557	0.197249	0.220672	none	0.163677	0.150134	0.141529	0.123002	0.124582	0.11691	0.101937	0.113519	0.169121	0.00200305
ENSMUSG00000020780	Srp68	0.0618258	61	-0.0303543	0.981414	0.0649128	162	0.0303543	0.981414	none	none	0.0608903	81	0.083618	0.921477	0.0655428	142	-0.083618	0.85396	none	0.074673	0.0575127	0.0287785	0.0189244	0.0776064	0.0290674	0.0670544	0.0232113	-0.00330611	-0.00488738
ENSMUSG00000020803	Txndc17	0.385721	8	-0.543473	0.771555	0.235038	51	0.543473	0.771555	none	up_Hepatocytes	0.316195	23	0.613335	0.537251	0.262452	36	-0.613335	0.26384	none	0.157254	0.0625221	0.0592942	0.0429367	0.0755066	0.0553314	0.079458	0.0913833	-0.00127205	-0.00182716
ENSMUSG00000020806	Rhbdf2	0.0501115	30	0.0181934	0.993265	0.0314412	93	-0.0181934	0.993265	none	none	0.0379413	53	1.004	0.293375	0.0366333	70	-1.004	0.0640714	none	0.00270687	0.032694	0.0206331	0.017351	0.00909047	0.0183735	0.0109423	0.102182	-0.000420135	0.00176297
ENSMUSG00000020817	Rabep1	0.118206	258	0.118156	0.832665	0.0984818	666	-0.118156	0.832665	none	up_Hepatocytes	0.110312	330	0.257394	0.273069	0.101461	594	-0.257394	0.0554733	none	0.0830554	0.100449	0.0740452	0.0867548	0.0886458	0.090573	0.0746803	0.115357	0.144875	-0.00803403
ENSMUSG00000020840	Blmh	0.951425	161	0.501811	0.172731	0.576683	419	-0.501811	0.172731	none	up_Lymphocytes	0.695283	191	0.0144002	0.96848	0.68689	389	-0.0144002	0.943918	none	0.500551	0.382772	0.338744	0.295027	0.313417	0.29597	0.3798	0.360438	0.118163	-0.0157691
ENSMUSG00000020849	Ywhae	0.291426	111	-0.567057	0.214126	0.362931	395	0.567057	0.214126	none	none	0.335316	193	0.135294	0.763312	0.344419	313	-0.135294	0.564857	none	0.245872	0.19106	0.238862	0.146982	0.158444	0.158431	0.178209	0.324813	0.0747182	-0.00233308
ENSMUSG00000020863	Luc7l3	0.889882	149	-0.246811	0.614209	0.893378	459	0.246811	0.614209	none	up_Hepatocytes	1.11354	219	0.565504	0.0206522	0.780616	389	-0.565504	0.000202478	up_pericentral	0.494113	0.400586	0.408158	0.358475	0.385271	0.360484	0.322446	0.558176	0.23139	-0.000640849
ENSMUSG00000020864	Ankrd40	0.609057	46	0.140661	0.905389	0.407879	141	-0.140661	0.905389	none	up_Hepatocytes	0.426965	66	0.0736875	0.918359	0.489556	121	-0.0736875	0.846761	none	0.0291423	0.210847	0.172426	0.134303	0.0632948	0.135884	0.228226	0.313508	0.0086624	0.0192345
ENSMUSG00000020865	Abcc3	0.226808	136	-0.254479	0.667663	0.244285	438	0.254479	0.667663	none	up_Hepatocytes	0.406978	255	1.37662	1.10179e-08	0.154198	319	-1.37662	4.21439e-17	up_pericentral	0.0810229	0.113892	0.118739	0.115089	0.181281	0.172174	0.282931	0.331011	0.124571	0.0401119
ENSMUSG00000020884	Asgr1	1.22755	106	-0.575597	0.116063	1.46994	365	0.575597	0.116063	none	up_Hepatocytes	1.61755	188	0.556406	0.0410222	1.28538	283	-0.556406	0.000838536	up_pericentral	0.439683	0.478127	0.473682	0.465758	0.439211	0.523919	0.421722	0.446971	0.175095	0.00634499
ENSMUSG00000020917	Acly	0.173853	150	0.49596	0.3126	0.112519	374	-0.49596	0.3126	none	up_Hepatocytes	0.0689077	139	-1.16352	6.74341e-05	0.162381	385	1.16352	1.61837e-09	up_periportal	0.165154	0.125789	0.141406	0.0914476	0.0680744	0.0643656	0.0600994	0.0548138	0.00265136	0.00700589
ENSMUSG00000020922	Lsm12	0.0262435	23	0.614892	0.801844	0.0132947	56	-0.614892	0.801844	none	up_Hepatocytes	0.00622338	18	-2.12316	0.0952319	0.0227429	61	2.12316	0.00510011	up_periportal	0.0283299	0.0130466	0.0111593	0.0109721	0.0105862	0.0123674	0.00227317	0.00191786	-0.00144714	-0.00172875
ENSMUSG00000020986	Sec23a	0.982597	204	0.216167	0.608616	0.751846	521	-0.216167	0.608616	none	up_Lymphocytes	0.872132	258	-0.0369884	0.913128	0.795844	467	0.0369884	0.832102	none	0.643135	0.431148	0.454358	0.459831	0.379055	0.389242	0.311082	0.611189	0.0618029	-0.0417186
ENSMUSG00000020988	L2hgdh	0.213812	92	-0.105661	0.916437	0.21078	277	0.105661	0.916437	none	up_Hepatocytes	0.193615	122	-0.0505102	0.941344	0.220824	247	0.0505102	0.88463	none	0.0490766	0.124974	0.150179	0.114858	0.0676486	0.114861	0.0909437	0.170472	0.00119628	0.000689708
ENSMUSG00000020994	Pnn	0.930883	88	-0.657292	0.0792645	1.0353	345	0.657292	0.0792645	none	up_Hepatocytes	1.26137	173	0.596125	0.0391044	0.873744	260	-0.596125	0.000758822	up_pericentral	0.387039	0.323272	0.444958	0.379135	0.349161	0.35004	0.380309	0.502759	0.0264034	0.00298556
ENSMUSG00000021012	Zc3h14	0.590708	69	-0.486378	0.448845	0.712116	228	0.486378	0.448845	none	up_Hepatocytes	0.630334	113	0.232397	0.621925	0.698306	184	-0.232397	0.364767	none	0.152611	0.221545	0.199468	0.245645	0.285673	0.211447	0.238204	0.120074	0.0602134	0.0200155
ENSMUSG00000021025	Nfkbia	1.30692	84	0.148046	0.8623	0.691012	223	-0.148046	0.8623	none	up_Hepatocytes	0.765402	108	0.0973419	0.858872	0.933009	199	-0.0973419	0.731653	none	0.485662	0.207259	0.263146	0.295326	0.224373	0.257249	0.275532	0.225865	0.00496416	0.00246115
ENSMUSG00000021033	Gstz1	2.15432	255	-0.184179	0.62822	1.72875	687	0.184179	0.62822	none	up_Hepatocytes	2.14485	340	0.574209	9.43657e-05	1.7118	602	-0.574209	3.21155e-09	up_pericentral	0.747576	0.767021	0.753633	0.803155	0.684006	0.771343	0.753653	0.98257	0.549261	0.102209
ENSMUSG00000021048	Mthfd1	0.536111	145	0.0105033	0.987357	0.444543	463	-0.0105033	0.987357	none	up_Hepatocytes	0.455555	225	0.263037	0.409773	0.480546	383	-0.263037	0.141753	none	0.249014	0.232614	0.252057	0.257962	0.210315	0.237384	0.246402	0.269348	0.105259	1.57812
ENSMUSG00000021054	Sgpp1	0.333566	118	-0.0966923	0.924357	0.371532	335	0.0966923	0.924357	none	up_Lymphocytes	0.397394	159	0.172362	0.791418	0.34124	294	-0.172362	0.607872	none	0.161415	0.180303	0.16036	0.173752	0.10012	0.15432	0.174119	0.106336	0.0590747	-0.00480018
ENSMUSG00000021091	Serpina3n	0.114511	48	0.0897697	0.953642	0.0755641	147	-0.0897697	0.953642	none	up_Hepatocytes	0.0639666	67	-0.340451	0.634028	0.0990985	128	0.340451	0.378314	none	0.0959517	0.0361561	0.0685431	0.0860487	0.0343689	0.0499765	0.0276532	0.0314373	0.0554814	-0.00434115
ENSMUSG00000021094	Dhrs7	0.113979	17	-0.476597	0.757465	0.0946001	69	0.476597	0.757465	none	none	0.113983	32	0.662743	0.450321	0.0936085	54	-0.662743	0.173889	none	0.154979	0.0278458	0.0296465	0.0598245	0.0789006	0.0593226	0.00750183	0.0252809	0.00153037	0.00016982
ENSMUSG00000021097	Clmn	0.104424	213	0.426639	0.498821	0.0655838	541	-0.426639	0.498821	none	up_Hepatocytes	0.0733226	268	-0.0107551	0.973758	0.0793057	486	0.0107551	0.958046	none	0.045066	0.077561	0.0586035	0.0621731	0.0481197	0.0613998	0.037553	0.142175	0.167246	0.0869147
ENSMUSG00000021102	Glrx5	0.0575539	25	-0.548995	0.657308	0.108759	96	0.548995	0.657308	none	none	0.0918909	43	0.308985	0.741338	0.0940353	78	-0.308985	0.53059	none	0.0120691	0.0506055	0.0330501	0.0729381	0.0475269	0.0360742	0.0411253	0.0308738	0.0176717	0.00557557
ENSMUSG00000021111	Papola	0.912973	203	-0.204004	0.640285	0.896851	568	0.204004	0.640285	none	up_Hepatocytes	0.930402	274	0.15821	0.569079	0.887227	497	-0.15821	0.297866	none	0.414665	0.447154	0.391599	0.45205	0.427517	0.389342	0.51467	0.53374	0.120498	0.0209759
ENSMUSG00000021113	Snapc1	0.0444517	18	0.72751	0.734243	0.0170664	60	-0.72751	0.734243	none	up_Hepatocytes	0.0210943	26	0.166149	0.903209	0.0274626	52	-0.166149	0.809583	none	0.0644933	0.00954224	0.0151352	0.00950158	0.0203636	0.0253426	0.0248903	0.0204491	-0.00144031	6.64707e-05
ENSMUSG00000021114	Atp6v1d	0.231217	33	-0.413009	0.744113	0.190845	130	0.413009	0.744113	none	up_Hepatocytes	0.206214	65	0.234863	0.778646	0.201409	98	-0.234863	0.585506	none	0.0153061	0.0850107	0.107598	0.045843	0.0685717	0.0789625	0.0783819	0.0934858	0.102112	0.00269708
ENSMUSG00000021116	Eif2s1	0.0241067	25	0.247287	0.880035	0.0184785	92	-0.247287	0.880035	none	up_Hepatocytes	0.0211956	43	0.190917	0.843266	0.0196611	74	-0.190917	0.702249	none	0.0200841	0.022039	0.0105683	0.0152959	0.0170784	0.0202568	0.00820372	0.0102384	0.0130479	0.00250432
ENSMUSG00000021136	Smoc1	0.064504	253	0.158556	0.763745	0.0563744	635	-0.158556	0.763745	none	up_Hepatocytes	0.0498077	299	-0.294471	0.273344	0.0633804	589	0.294471	0.0556527	none	0.103979	0.0626196	0.0572444	0.0460547	0.0381375	0.0383176	0.0454816	0.0431226	0.0868934	0.09445
ENSMUSG00000021156	Zmynd11	0.739691	124	-0.117782	0.8623	0.705204	373	0.117782	0.8623	none	up_Hepatocytes	0.820874	180	0.264919	0.461306	0.662448	317	-0.264919	0.183789	none	0.208694	0.301538	0.332633	0.254394	0.304275	0.286695	0.392141	0.386789	0.0189797	0.0103305
ENSMUSG00000021178	Psmc1	0.346375	45	-0.299766	0.762388	0.290994	177	0.299766	0.762388	none	up_Hepatocytes	0.375802	96	0.671837	0.159628	0.273307	126	-0.671837	0.0161282	none	0.262297	0.100031	0.117375	0.0792432	0.14449	0.155534	0.1553	0.433857	0.124405	0.00641235
ENSMUSG00000021210	Akr1c6	1.64201	259	-1.04488	9.74261e-13	2.68242	717	1.04488	9.74261e-13	up_4n	up_Hepatocytes	4.23188	355	1.7187	3.52742e-47	1.42775	621	-1.7187	2.22287e-94	up_pericentral	0.565154	0.681682	0.781513	0.854486	0.990888	1.03913	1.30114	1.76917	0.561445	0.144424
ENSMUSG00000021215	Net1	0.619358	39	-0.864152	0.0850751	0.970164	202	0.864152	0.0850751	none	up_Hepatocytes	0.947399	89	0.19407	0.729543	0.822429	152	-0.19407	0.507972	none	0.0792461	0.240507	0.264569	0.240803	0.291909	0.186155	0.202504	0.284092	0.0201154	0.00341728
ENSMUSG00000021226	Acot2	0.0152033	3	0.733457	0.864245	0.00763509	14	-0.733457	0.864245	none	none	0.00765598	4	0.154075	0.943698	0.0110597	13	-0.154075	0.892859	none	0.000275146	0.00336927	0.0107766	0.00577989	0.00402765	0.0148638	0.00362271	0.000537611	0.00216266	0.00460184
ENSMUSG00000021228	Acot3	0.0246272	6	1.41378	0.75405	0.00547683	12	-1.41378	0.75405	none	none	0.017693	7	0.107616	0.954735	0.00800048	11	-0.107616	0.920695	none	0.0283505	0.00769026	0.0112387	0.000881093	0.00551638	0.00624735	0.00695208	0.0205433	-0.00140661	-0.00128142
ENSMUSG00000021236	Entpd5	0.380801	90	-0.457355	0.444077	0.417503	322	0.457355	0.444077	none	up_Hepatocytes	0.578783	179	1.03407	0.00037235	0.319404	233	-1.03407	5.19111e-08	up_pericentral	0.216277	0.165682	0.140907	0.180967	0.180835	0.2324	0.276004	0.467731	0.260083	0.0119811
ENSMUSG00000021250	Fos	0.0218584	4	-1.98185	0.256023	0.200425	25	1.98185	0.256023	none	up_Hepatocytes	0.118849	5	-0.639258	0.616612	0.160566	24	0.639258	0.356521	none	0.00669008	0.0317101	0.044344	0.0331393	0.0284371	0.00552294	0.00708101	0.00297912	-0.00149097	-0.0023801
ENSMUSG00000021264	Yy1	0.202193	66	0.265297	0.806255	0.130061	189	-0.265297	0.806255	none	up_Hepatocytes	0.146109	93	0.418208	0.450321	0.154698	162	-0.418208	0.173889	none	0.0487854	0.0784029	0.0960116	0.0822783	0.0776238	0.0540663	0.0950657	0.131197	0.0982235	-0.00791394
ENSMUSG00000021270	Hsp90aa1	1.34673	75	0.0368332	0.96631	0.934233	234	-0.0368332	0.96631	none	none	1.55314	120	0.540246	0.124467	0.808941	189	-0.540246	0.0093965	none	0.237266	0.319664	0.398578	0.293052	0.325963	0.359196	0.291536	0.606242	0.272172	-0.0469131
ENSMUSG00000021281	Tnfaip2	0.277058	85	-0.808747	0.0122527	0.581523	325	0.808747	0.0122527	up_4n	up_Hepatocytes	0.688601	153	0.624921	0.0584247	0.389255	257	-0.624921	0.00178373	none	0.163606	0.176039	0.324302	0.20361	0.163963	0.209227	0.318727	0.319117	0.154234	0.00208495
ENSMUSG00000021282	Eif5	2.37199	144	-0.381047	0.356639	2.22116	489	0.381047	0.356639	none	up_Hepatocytes	2.65562	240	0.573828	0.0138588	2.07024	393	-0.573828	8.62733e-05	up_pericentral	0.651215	0.658295	0.688209	0.720795	0.663421	0.555992	0.712891	1.07554	0.592831	0.0557803
ENSMUSG00000021357	Exoc2	0.056052	97	-0.067531	0.946316	0.0621219	310	0.067531	0.946316	none	none	0.0598981	153	0.0539069	0.937369	0.0604896	254	-0.0539069	0.87806	none	0.0396243	0.0526814	0.0405493	0.0479216	0.0340768	0.0523984	0.0671061	0.0411233	0.0120047	-0.00093362
ENSMUSG00000021364	Elovl2	0.120536	171	0.107735	0.862378	0.10838	490	-0.107735	0.862378	none	up_Hepatocytes	0.0826119	217	-0.553692	0.0395588	0.126909	444	0.553692	0.000777792	up_periportal	0.109884	0.109716	0.0982341	0.0908829	0.0890947	0.0689954	0.0479991	0.0653737	0.012515	0.0260391
ENSMUSG00000021453	Gadd45g	0.121343	21	0.439267	0.785348	0.0989407	51	-0.439267	0.785348	none	up_Hepatocytes	0.0866886	22	-0.35407	0.727518	0.115296	50	0.35407	0.504868	none	0.0557095	0.0397646	0.0539264	0.0394083	0.0564917	0.0405894	0.0562196	0.078811	-0.00182395	0.00344679
ENSMUSG00000021474	Sfxn1	0.938993	150	0.374471	0.418334	0.647356	380	-0.374471	0.418334	none	up_Hepatocytes	0.242539	117	-1.66008	9.40668e-12	0.984148	413	1.66008	3.01299e-23	up_periportal	0.4819	0.465055	0.43926	0.341728	0.278192	0.171028	0.0954479	0.0658533	0.0540424	0.00452144
ENSMUSG00000021477	Ctsl	2.76402	141	0.187513	0.766929	2.06491	373	-0.187513	0.766929	none	up_Hepatocytes	2.41952	164	-0.131199	0.760924	2.20317	350	0.131199	0.560655	none	0.425165	0.585408	0.575907	0.486694	0.61899	0.482408	0.489886	0.599981	0.0224761	0.317609
ENSMUSG00000021492	F12	0.454469	177	-0.079356	0.895105	0.39386	525	0.079356	0.895105	none	up_Hepatocytes	0.430619	252	0.159929	0.588415	0.402808	450	-0.159929	0.321096	none	0.283284	0.269953	0.246681	0.253294	0.255791	0.247193	0.225955	0.201873	0.0700168	0.00339114
ENSMUSG00000021518	Ptdss1	0.354439	168	0.0956947	0.8551	0.393474	446	-0.0956947	0.8551	none	up_Lymphocytes	0.440196	213	0.165471	0.588415	0.352164	401	-0.165471	0.321073	none	0.263625	0.217891	0.217582	0.210891	0.217956	0.20235	0.297472	0.323518	0.230537	-0.0659603
ENSMUSG00000021537	Cetn3	0.0469915	9	-0.885774	0.640319	0.165444	36	0.885774	0.640319	none	none	0.170648	19	0.737642	0.54587	0.109051	26	-0.737642	0.27365	none	-0.000483438	0.0530045	0.0289331	0.0148746	0.0685379	0.0480356	0.00815631	0.0567898	0.00545641	-0.0085791
ENSMUSG00000021539	Lect2	0.0381382	14	-0.749145	0.643361	0.04851	73	0.749145	0.643361	none	up_Hepatocytes	0.100024	54	2.24003	0.00272907	0.0177892	33	-2.24003	3.07624e-06	up_pericentral	-0.00233168	0.0126374	0.00310939	0.0380148	0.0380826	0.0436206	0.0350585	0.055208	0.00204652	0.00101156
ENSMUSG00000021540	Smad5	0.1575	51	0.574682	0.608616	0.0920759	124	-0.574682	0.608616	none	up_Hepatocytes	0.0765118	52	-0.483393	0.505616	0.129631	123	0.483393	0.226558	none	0.0663208	0.0526129	0.059515	0.0507115	0.0652625	0.0464248	0.0473631	0.0613573	0.00512402	0.00371462
ENSMUSG00000021548	Ccnh	1.87526	101	-0.578408	0.1667	2.15648	329	0.578408	0.1667	none	up_Hepatocytes	1.61211	149	-0.234435	0.532276	2.30373	281	0.234435	0.257063	none	0.657488	0.543189	0.559504	0.510853	0.506314	0.437547	0.279701	0.481678	1.00936	0.0273325
ENSMUSG00000021577	Sdha	0.398833	122	-0.0900851	0.90814	0.384483	337	0.0900851	0.90814	none	up_Hepatocytes	0.327657	156	0.0558689	0.912545	0.419692	303	-0.0558689	0.830293	none	0.234643	0.193747	0.235765	0.183327	0.192502	0.165066	0.157229	0.241821	0.158155	0.0227323
ENSMUSG00000021585	Cast	0.762523	86	-0.26713	0.7072	0.852241	285	0.26713	0.7072	none	up_Hepatocytes	0.81823	130	0.119177	0.822317	0.828693	241	-0.119177	0.662984	none	0.321068	0.254751	0.272595	0.295819	0.310325	0.226981	0.328408	0.250223	0.0738039	0.0166182
ENSMUSG00000021606	Ndufs6	0.106423	51	-0.270043	0.799247	0.12985	163	0.270043	0.799247	none	none	0.141496	89	0.678827	0.21727	0.113335	125	-0.678827	0.0330538	none	0.155644	0.0647952	0.0564803	0.0638693	0.0733344	0.0694582	0.0743501	0.131341	0.0222245	1.83647
ENSMUSG00000021610	Clptm1l	0.93082	38	-0.466092	0.603911	1.08048	145	0.466092	0.603911	none	none	1.54446	70	0.619434	0.233487	0.778255	113	-0.619434	0.0388199	none	0.213506	0.212398	0.204357	0.188046	0.194138	0.325054	0.188303	0.311318	0.0129192	0.0109034
ENSMUSG00000021646	Mccc2	0.274328	133	0.264886	0.756493	0.149806	349	-0.264886	0.756493	none	none	0.143588	171	-0.073432	0.903067	0.209466	311	0.073432	0.809117	none	0.0334387	0.13926	0.113529	0.130544	0.0909272	0.10783	0.0644326	0.160707	0.00585012	-0.0128951
ENSMUSG00000021676	Iqgap2	0.109303	316	0.233957	0.421576	0.0901627	736	-0.233957	0.421576	none	up_Hepatocytes	0.113505	356	0.352447	0.0170601	0.0870633	696	-0.352447	0.000134711	none	0.0946576	0.0743879	0.0827108	0.080813	0.0960919	0.0821231	0.101409	0.141683	0.121997	0.0562488
ENSMUSG00000021710	Nln	0.895796	63	-0.432435	0.525174	0.946552	216	0.432435	0.525174	none	up_Hepatocytes	1.33033	113	0.814616	0.0228717	0.729721	166	-0.814616	0.000249352	up_pericentral	0.199998	0.273412	0.228771	0.214245	0.209313	0.392859	0.351718	0.381149	0.0796196	0.0148541
ENSMUSG00000021756	Il6st	0.0498131	76	0.224888	0.844587	0.0378092	240	-0.224888	0.844587	none	up_Endothelial	0.0341578	111	-0.294159	0.651273	0.0451016	205	0.294159	0.400448	none	0.0084564	0.0239375	0.0510349	0.0364525	0.0318331	0.028367	0.0322795	0.0302896	0.0323468	0.000615149
ENSMUSG00000021764	Ndufs4	0.105547	125	-0.0876067	0.925511	0.0937525	367	0.0876067	0.925511	none	up_Hepatocytes	0.0977292	186	0.276082	0.511211	0.0970978	306	-0.276082	0.231829	none	0.0751061	0.064629	0.0637554	0.0728305	0.0847367	0.0781078	0.0888794	0.0752578	0.0837166	0.00824469
ENSMUSG00000021765	Fst	0.312412	27	0.398234	0.767491	0.182011	74	-0.398234	0.767491	none	none	0.14904	25	-0.502298	0.537319	0.257849	76	0.502298	0.264093	none	0.067352	0.0950609	0.0980056	0.045665	0.0987477	0.0429382	0.114775	0.0396966	0.0469646	0.00308622
ENSMUSG00000021794	Glud1	2.78523	275	-0.312619	0.222559	2.90016	705	0.312619	0.222559	none	up_Hepatocytes	3.7471	343	0.75026	8.33397e-09	2.42032	637	-0.75026	2.4125e-17	up_pericentral	1.05717	0.92029	1.00337	0.920991	1.02357	0.982157	1.10306	1.21497	1.39431	1.54354
ENSMUSG00000021814	Anxa7	0.142472	51	-0.209517	0.850105	0.142917	200	0.209517	0.850105	none	up_Hepatocytes	0.185014	111	0.886357	0.0540067	0.121458	140	-0.886357	0.00149956	none	0.0448605	0.0532671	0.0805982	0.0703533	0.0669776	0.112821	0.130111	0.119677	0.00325949	1.96152
ENSMUSG00000021824	Ap3m1	0.453504	117	-0.152562	0.827381	0.433838	368	0.152562	0.827381	none	up_Hepatocytes	0.496145	177	0.501128	0.114057	0.411302	308	-0.501128	0.0076233	none	0.134413	0.210913	0.22108	0.239455	0.199867	0.222866	0.272137	0.25137	0.244479	0.0141966
ENSMUSG00000021832	Psmc6	0.131715	50	-0.215671	0.827198	0.139485	187	0.215671	0.827198	none	up_Hepatocytes	0.151736	95	0.481459	0.323187	0.129772	142	-0.481459	0.0802045	none	0.111843	0.0980393	0.104929	0.0548182	0.0684927	0.092931	0.0934895	0.0815528	0.00243098	0.00322989
ENSMUSG00000021891	Mettl6	0.38018	35	0.00172274	0.998932	0.280014	93	-0.00172274	0.998932	none	up_Hepatocytes	0.480738	54	0.996413	0.120853	0.224121	74	-0.996413	0.0087262	none	0.0229865	0.0665644	0.0994809	0.107959	0.0889903	0.136114	0.123303	0.0987861	-0.000351484	0.00786774
ENSMUSG00000021928	Ebpl	0.134079	78	0.253928	0.816386	0.0803529	235	-0.253928	0.816386	none	up_Hepatocytes	0.0897975	119	0.166839	0.808161	0.0999699	194	-0.166839	0.63908	none	0.0208061	0.0684342	0.0715583	0.0545161	0.0682077	0.06346	0.0521289	0.0489397	0.0262981	-0.0025802
ENSMUSG00000021939	Ctsb	0.419078	98	0.728845	0.284424	0.179275	236	-0.728845	0.284424	none	up_Kupffer	0.152916	107	-0.435924	0.373934	0.301432	227	0.435924	0.112758	none	0.073131	0.12666	0.122345	0.140644	0.11426	0.12845	0.123432	0.0740107	0.0368101	0.011616
ENSMUSG00000021944	Gata4	0.120816	148	0.490934	0.597325	0.0682342	375	-0.490934	0.597325	none	up_Endothelial	0.0666507	175	-0.319628	0.580486	0.0929007	348	0.319628	0.310868	none	0.0422763	0.076517	0.0482657	0.0539251	0.0675616	0.0544397	0.0415294	0.0444679	0.00182421	0.0243897
ENSMUSG00000021947	Cryl1	0.134669	228	0.999953	0.000528072	0.0657472	467	-0.999953	0.000528072	up_2n	none	0.0190008	174	-2.62642	7.22648e-15	0.120636	521	2.62642	1.51156e-29	up_periportal	0.0989634	0.121521	0.105225	0.063606	0.0519832	0.0275309	0.0271216	-0.00159109	0.00211309	0.194422
ENSMUSG00000021969	Zdhhc20	0.174909	179	0.217533	0.674054	0.14654	470	-0.217533	0.674054	none	up_Kupffer	0.170246	218	0.0263278	0.947739	0.147446	431	-0.0263278	0.903504	none	0.152651	0.142805	0.117614	0.109944	0.130564	0.109607	0.106171	0.165988	0.018478	-0.020272
ENSMUSG00000021987	Mtmr6	0.0611616	27	-0.0168526	0.991264	0.0548762	86	0.0168526	0.991264	none	none	0.063863	49	0.506976	0.53823	0.0531911	64	-0.506976	0.265055	none	0.0383359	0.0440457	0.0299939	0.0413521	0.045102	0.0316826	0.0369021	0.00407979	0.000282406	0.00390481
ENSMUSG00000021996	Esd	0.100497	57	0.266992	0.823262	0.0632667	173	-0.266992	0.823262	none	up_Hepatocytes	0.0634801	85	0.0906903	0.907668	0.0800579	145	-0.0906903	0.817848	none	0.00380423	0.0565285	0.0725065	0.0403893	0.0490137	0.0379092	0.0310663	0.0842445	0.123127	-0.00169554
ENSMUSG00000021999	Cpb2	0.192429	115	-0.452144	0.454017	0.236905	377	0.452144	0.454017	none	up_Hepatocytes	0.221341	172	-0.0275511	0.954091	0.224577	320	0.0275511	0.917426	none	0.0943585	0.16464	0.127794	0.168586	0.111754	0.115474	0.0785757	0.111415	0.21998	0.00629111
ENSMUSG00000022023	Wbp4	0.221955	58	-0.29754	0.732198	0.224697	195	0.29754	0.732198	none	up_Hepatocytes	0.246249	102	0.319795	0.532019	0.212569	151	-0.319795	0.256375	none	0.175797	0.122738	0.13343	0.100611	0.106631	0.0992196	0.104336	0.222378	0.0233157	0.000125769
ENSMUSG00000022037	Clu	2.83652	120	-0.328262	0.539171	2.17422	410	0.328262	0.539171	none	up_Hepatocytes	2.25796	195	0.226941	0.511211	2.43255	335	-0.226941	0.231829	none	0.583271	0.570427	0.608469	0.697783	0.561545	0.572328	0.474568	1.03937	0.476092	-0.00781167
ENSMUSG00000022040	Ephx2	0.202845	210	0.259173	0.610879	0.150065	554	-0.259173	0.610879	none	up_Hepatocytes	0.191457	285	0.456114	0.0637639	0.15312	479	-0.456114	0.00213765	none	0.12056	0.149278	0.104362	0.135848	0.10379	0.0962776	0.173363	0.148412	0.187967	0.16003
ENSMUSG00000022052	Ppp2r2a	0.118376	134	0.521887	0.454017	0.0748687	332	-0.521887	0.454017	none	none	0.0791932	168	0.0370024	0.95112	0.092433	298	-0.0370024	0.910627	none	0.0899385	0.0684521	0.0458442	0.0780664	0.0625613	0.0880051	0.037194	0.0700504	0.0792978	-0.00681717
ENSMUSG00000022091	Sorbs3	0.0353864	56	0.39434	0.751461	0.0369198	146	-0.39434	0.751461	none	up_Hepatocytes	0.0193541	62	-0.399862	0.636471	0.0450938	140	0.399862	0.381216	none	0.0233836	0.0283706	0.0314658	0.0184191	0.0348558	0.00788283	0.0151728	0.0156312	0.0745134	-0.00367153
ENSMUSG00000022094	Slc39a14	0.613989	273	-0.0501163	0.90498	0.621602	679	0.0501163	0.90498	none	up_Hepatocytes	0.600095	316	-0.0859579	0.717297	0.629007	636	0.0859579	0.489369	none	0.441672	0.431004	0.39947	0.338892	0.388868	0.315203	0.344378	0.331764	0.336738	0.086945
ENSMUSG00000022108	Itm2b	0.895838	163	0.067858	0.922403	0.683174	444	-0.067858	0.922403	none	up_Kupffer	0.838215	225	0.348774	0.259311	0.701412	382	-0.348774	0.0494643	none	0.309153	0.289285	0.311227	0.318125	0.310109	0.306683	0.350683	0.599471	0.231495	0.150149
ENSMUSG00000022119	Rbm26	0.0614116	166	0.031763	0.966156	0.0580056	502	-0.031763	0.966156	none	up_Hepatocytes	0.0591446	248	0.0303522	0.943698	0.0589764	420	-0.0303522	0.89054	none	0.0406625	0.0680641	0.045699	0.0398295	0.0519228	0.0489506	0.0422948	0.0799722	0.0234783	-0.00787508
ENSMUSG00000022136	Dnajc3	0.0660392	118	0.261347	0.717077	0.0534646	365	-0.261347	0.717077	none	up_Hepatocytes	0.0487584	158	-0.377958	0.361158	0.0615487	325	0.377958	0.104211	none	0.0807921	0.0620039	0.0450873	0.0399403	0.0471397	0.0315973	0.0387742	0.0712023	0.0558857	-0.00224654
ENSMUSG00000022139	Mbnl2	0.143724	182	0.0358093	0.962917	0.126517	532	-0.0358093	0.962917	none	none	0.158757	267	0.451575	0.142158	0.118047	447	-0.451575	0.0126563	none	0.147793	0.100835	0.085719	0.0849918	0.117397	0.0957864	0.132067	0.142114	0.0644076	-0.00173785
ENSMUSG00000022149	C9	2.16017	270	0.0167094	0.975115	1.83812	664	-0.0167094	0.975115	none	none	1.83975	306	-0.28696	0.18438	1.98347	628	0.28696	0.0227151	none	0.702983	0.870188	0.809411	0.797692	0.609169	0.567249	0.590168	0.611214	0.687766	0.739926
ENSMUSG00000022174	Dad1	0.0620455	37	0.135759	0.940222	0.0534078	120	-0.135759	0.940222	none	none	0.0525936	54	-0.0862136	0.938405	0.0577396	103	0.0862136	0.87976	none	0.0781181	0.0165053	0.036663	0.0361569	0.0467047	0.0251578	0.03577	0.062491	-0.00178391	-0.00584083
ENSMUSG00000022181	C6	0.473813	232	0.0413951	0.94102	0.408877	619	-0.0413951	0.94102	none	up_Hepatocytes	0.605451	315	0.875808	4.30317e-08	0.339089	536	-0.875808	6.55521e-16	up_pericentral	0.277017	0.209116	0.270162	0.199311	0.27575	0.343924	0.363479	0.629586	0.169033	0.166243
ENSMUSG00000022184	Fbxo4	0.523288	16	-0.942282	0.386432	0.51589	78	0.942282	0.386432	none	none	0.328969	31	0.31178	0.7303	0.613636	63	-0.31178	0.511205	none	0.00363415	0.126742	0.0845168	0.0794672	0.149684	0.100857	0.153515	0.0284699	3.06801e-05	0.0101285
ENSMUSG00000022185	Acin1	0.231878	115	-0.260157	0.667177	0.241032	385	0.260157	0.667177	none	up_Hepatocytes	0.248035	187	0.330151	0.344924	0.233341	313	-0.330151	0.0934032	none	0.137678	0.157089	0.152986	0.147598	0.151007	0.13769	0.141278	0.13762	0.0196891	0.0886733
ENSMUSG00000022195	6030458C11Rik	0.0861828	26	-0.82214	0.454909	0.123959	110	0.82214	0.454909	none	none	0.165956	56	0.903459	0.211556	0.0856049	80	-0.903459	0.031194	none	0.0307118	0.0405591	0.0528861	0.0799925	0.0675661	0.047784	0.0307554	0.147553	0.134676	0.00138678
ENSMUSG00000022201	Zfr	1.45375	277	-0.00953325	0.982	1.39726	688	0.00953325	0.982	none	none	1.53929	332	0.131758	0.520602	1.35118	633	-0.131758	0.244213	none	0.673611	0.728505	0.616344	0.71244	0.63767	0.543252	0.771106	1.04044	0.426899	2.09715
ENSMUSG00000022205	Sub1	0.129296	49	0.639408	0.604613	0.0681335	124	-0.639408	0.604613	none	none	0.0705912	57	-0.032012	0.968767	0.0946541	116	0.032012	0.94481	none	0.0894815	0.0636226	0.0319481	0.0355589	0.057889	0.0461037	0.0265748	0.0280168	0.00121053	-0.00101746
ENSMUSG00000022214	Dcaf11	1.44505	159	-0.405661	0.297252	1.45722	502	0.405661	0.297252	none	up_Hepatocytes	1.85333	259	0.740208	0.000893427	1.25168	402	-0.740208	3.1957e-07	up_pericentral	0.44331	0.447521	0.442506	0.489769	0.556431	0.518811	0.670986	0.602743	0.144886	0.00961355
ENSMUSG00000022216	Psme1	0.669231	26	-0.536924	0.583645	0.627456	110	0.536924	0.583645	none	up_Hepatocytes	0.777302	62	0.818703	0.111311	0.570751	74	-0.818703	0.00719449	none	0.192046	0.162399	0.121467	0.190405	0.133811	0.175495	0.16501	0.406235	0.0116777	-0.00290285
ENSMUSG00000022219	Cideb	0.438912	67	-0.571105	0.338971	0.495429	248	0.571105	0.338971	none	up_Hepatocytes	0.613753	124	0.669638	0.0823854	0.410026	191	-0.669638	0.00374857	none	0.166675	0.139139	0.238566	0.179697	0.189735	0.171971	0.314665	0.322511	0.038158	0.00755734
ENSMUSG00000022235	Cmbl	0.173366	86	-0.152107	0.875977	0.144408	292	0.152107	0.875977	none	up_Hepatocytes	0.19149	166	0.801518	0.0201927	0.133778	212	-0.801518	0.000193332	up_pericentral	0.0890496	0.0758932	0.0948299	0.0821239	0.0885999	0.109732	0.121822	0.135924	0.28205	0.00437795
ENSMUSG00000022241	Tars	0.948574	56	-0.558231	0.380478	1.0237	217	0.558231	0.380478	none	up_Hepatocytes	1.1512	94	0.178489	0.74185	0.925219	179	-0.178489	0.531986	none	0.318871	0.324691	0.309311	0.274964	0.20891	0.138684	0.269278	0.441778	0.149003	0.0133515
ENSMUSG00000022244	Amacr	0.236093	124	0.283875	0.714929	0.154539	311	-0.283875	0.714929	none	up_Hepatocytes	0.180399	153	0.165668	0.740416	0.178499	282	-0.165668	0.527127	none	0.170003	0.121661	0.122062	0.0923671	0.0820995	0.115367	0.107073	0.162727	0.020651	0.00214353
ENSMUSG00000022255	Mtdh	0.380815	136	0.162985	0.809183	0.303778	402	-0.162985	0.809183	none	up_Hepatocytes	0.353803	186	0.121515	0.784956	0.313485	352	-0.121515	0.59649	none	0.214822	0.195966	0.178292	0.166736	0.164691	0.203623	0.157054	0.272764	0.610992	0.0144965
ENSMUSG00000022261	Sdc2	0.0936941	248	0.435329	0.251996	0.0662399	590	-0.435329	0.251996	none	up_Hepatocytes	0.0661864	280	-0.221998	0.448047	0.0787284	558	0.221998	0.171391	none	0.0490613	0.0766942	0.0632197	0.0657324	0.0632248	0.0519883	0.0749427	0.0633126	0.0166754	-0.00111723
ENSMUSG00000022263	Trio	0.177839	246	0.0677786	0.933637	0.164114	626	-0.0677786	0.933637	none	none	0.140621	299	-0.273711	0.500056	0.182207	573	0.273711	0.220342	none	0.13602	0.112288	0.126017	0.111649	0.094624	0.0924529	0.153265	0.102313	0.13798	0.0245266
ENSMUSG00000022283	Pabpc1	0.869619	90	0.551492	0.501084	0.235588	248	-0.551492	0.501084	none	up_Hepatocytes	0.351242	116	0.0323002	0.954091	0.464974	222	-0.0323002	0.918857	none	0.0638719	0.20387	0.115891	0.169958	0.143981	0.140686	0.101551	0.220567	0.00597395	0.173351
ENSMUSG00000022295	Atp6v1c1	0.387391	56	0.811185	0.296047	0.174569	142	-0.811185	0.296047	none	up_Hepatocytes	0.252095	65	0.129948	0.867309	0.232021	133	-0.129948	0.745038	none	0.022771	0.134876	0.111271	0.123594	0.159495	0.0589907	0.0395261	0.0428118	-0.00363137	0.00173408
ENSMUSG00000022304	Dpys	3.39213	191	-0.22277	0.624142	3.17832	553	0.22277	0.624142	none	up_Hepatocytes	3.64435	264	0.312491	0.203046	3.04004	480	-0.312491	0.0282753	none	0.853541	0.881221	0.875631	0.769786	0.890066	0.753314	0.828592	1.176	0.805937	0.373228
ENSMUSG00000022312	Eif3h	0.0173659	79	-0.443768	0.7072	0.022334	257	0.443768	0.7072	none	up_Hepatocytes	0.024229	129	0.218128	0.762287	0.019122	207	-0.218128	0.563358	none	0.00711772	0.0178928	0.0162988	0.0166882	0.014298	0.01893	0.028954	0.0152378	0.00408932	-0.00295438
ENSMUSG00000022351	Sqle	0.31048	21	-0.413142	0.760657	0.26546	78	0.413142	0.760657	none	up_Hepatocytes	0.165409	31	-0.298285	0.741982	0.336417	68	0.298285	0.532645	none	0.157992	0.125227	0.123198	0.0665107	0.0615499	0.0254107	0.106145	0.0340693	0.0018641	0.000399937
ENSMUSG00000022353	Mtss1	6.07696	306	0.0959026	0.794176	5.36164	713	-0.0959026	0.794176	none	up_Hepatocytes	5.23667	343	-0.00706744	0.969565	5.74943	676	0.00706744	0.950232	none	1.70721	1.56771	1.41899	1.41647	1.30631	1.24447	1.36818	1.35617	1.38292	1.46549
ENSMUSG00000022354	Ndufb9	1.39638	43	-0.551679	0.47408	2.13295	145	0.551679	0.47408	none	up_Hepatocytes	3.2059	66	0.550823	0.303169	1.25682	122	-0.550823	0.0690152	none	0.150515	0.24609	0.277299	0.300546	0.313947	0.215904	0.53162	0.312513	0.0104209	0.00905652
ENSMUSG00000022383	Ppara	3.78669	294	-0.274035	0.27227	4.24063	712	0.274035	0.27227	none	up_Hepatocytes	5.5262	350	0.884363	3.1243e-13	3.38542	656	-0.884363	3.4917e-26	up_pericentral	1.2061	1.08878	1.18847	1.16908	1.21747	1.40155	1.37607	1.73612	1.74172	2.34244
ENSMUSG00000022389	Tef	1.27436	142	0.0873157	0.903938	1.10807	366	-0.0873157	0.903938	none	up_Hepatocytes	1.1651	170	0.0486483	0.915848	1.15475	338	-0.0486483	0.840037	none	0.359934	0.451563	0.329567	0.332583	0.313243	0.364182	0.373955	0.323434	0.65132	0.944672
ENSMUSG00000022403	St13	1.39934	217	0.00405624	0.993706	1.15027	577	-0.00405624	0.993706	none	up_Lymphocytes	1.10664	281	-0.0869041	0.789803	1.28535	513	0.0869041	0.603803	none	0.702503	0.613086	0.57024	0.555399	0.439898	0.42789	0.492116	0.591711	0.210734	0.229529
ENSMUSG00000022437	Samm50	0.197642	25	0.0525267	0.976483	0.17039	85	-0.0525267	0.976483	none	up_Hepatocytes	0.133803	42	-0.0719697	0.944067	0.201235	68	0.0719697	0.894147	none	0.0810615	0.0771741	0.0802157	0.0745005	0.0589287	0.0483416	0.0442347	0.0461047	0.00309648	0.00661661
ENSMUSG00000022443	Myh9	0.0616708	131	0.158797	0.855585	0.0558377	346	-0.158797	0.855585	none	none	0.0564667	145	-0.419002	0.403228	0.0581677	332	0.419002	0.135038	none	0.0609574	0.0589824	0.049851	0.0513204	0.0387939	0.0398726	0.0270093	0.0380666	0.0215019	-0.00389481
ENSMUSG00000022450	Ndufa6	2.59435	108	-0.0781016	0.917419	1.87749	334	0.0781016	0.917419	none	up_Hepatocytes	2.34875	164	0.546692	0.067727	1.96491	278	-0.546692	0.00243957	none	0.629344	0.589986	0.510942	0.522017	0.594614	0.507622	0.531759	0.778189	0.0138944	0.000977725
ENSMUSG00000022462	Slc38a2	0.566492	159	0.0743561	0.911217	0.460498	446	-0.0743561	0.911217	none	up_Hepatocytes	0.470165	191	0.0131819	0.969387	0.503727	414	-0.0131819	0.947815	none	0.161802	0.312044	0.271237	0.285213	0.261986	0.210995	0.189293	0.376039	0.00872682	0.0107462
ENSMUSG00000022464	Slc38a4	0.508882	277	0.16048	0.638656	0.425619	700	-0.16048	0.638656	none	up_Hepatocytes	0.410917	333	-0.0594926	0.800757	0.470836	644	0.0594926	0.625384	none	0.351488	0.338031	0.318872	0.304873	0.310226	0.280625	0.26409	0.235406	0.0580758	0.00170632
ENSMUSG00000022540	Rogdi	0.244055	17	-0.624209	0.640619	0.231279	72	0.624209	0.640619	none	up_Hepatocytes	0.225387	33	0.242754	0.794685	0.240053	56	-0.242754	0.614251	none	0.0592974	0.0742426	0.0642788	0.104571	0.0612181	0.069751	0.0364688	0.0746029	0.00789126	-0.00115565
ENSMUSG00000022551	Cyc1	0.995488	59	-0.436341	0.543191	0.863974	234	0.436341	0.543191	none	up_Hepatocytes	0.882994	107	0.18529	0.724831	0.914063	186	-0.18529	0.501026	none	0.257243	0.268714	0.28656	0.263742	0.285174	0.228459	0.264975	0.193038	0.0158091	0.0155285
ENSMUSG00000022564	Grina	1.81407	81	0.0582856	0.953102	1.09227	253	-0.0582856	0.953102	none	up_Hepatocytes	2.1025	140	1.04589	0.00147903	0.909764	194	-1.04589	8.8883e-07	up_pericentral	0.296726	0.294055	0.253655	0.239364	0.427387	0.33105	0.413095	0.505917	0.323682	0.00965088
ENSMUSG00000022587	Ly6e	0.769331	64	1.15708	0.0949333	0.283646	108	-1.15708	0.0949333	none	up_Kupffer	0.307655	53	-0.267374	0.718231	0.491976	119	0.267374	0.491732	none	0.101952	0.17914	0.146121	0.159474	0.1037	0.077028	0.0930397	0.0559508	0.0129932	-0.0138018
ENSMUSG00000022635	Zcrb1	0.164768	35	-0.712708	0.375537	0.236146	148	0.712708	0.375537	none	up_Hepatocytes	0.303552	72	0.736922	0.175962	0.16971	111	-0.736922	0.0201807	none	0.105603	0.0608149	0.0865509	0.10969	0.122142	0.120079	0.0933639	0.0540716	0.199076	-0.000860383
ENSMUSG00000022636	Alcam	0.0862694	272	0.192993	0.638656	0.073259	661	-0.192993	0.638656	none	up_Hepatocytes	0.0624283	301	-0.454398	0.0195445	0.0846335	632	0.454398	0.000180324	none	0.061362	0.0796794	0.0790405	0.0709087	0.0571761	0.0574545	0.0550496	0.0475094	0.0782341	0.295594
ENSMUSG00000022682	Rrn3	0.131617	129	0.240656	0.756493	0.0982097	324	-0.240656	0.756493	none	up_Lymphocytes	0.0965049	154	-0.452898	0.239046	0.114234	299	0.452898	0.0411	none	0.112448	0.0969213	0.0875304	0.0833457	0.0737303	0.0661367	0.0840518	0.104787	0.0204166	-0.0034439
ENSMUSG00000022698	Naa50	0.017907	31	-0.232683	0.884093	0.0191684	125	0.232683	0.884093	none	up_Hepatocytes	0.0229278	61	0.268974	0.80661	0.0166975	95	-0.268974	0.636853	none	0.0160241	0.00990428	0.0212496	0.0141197	0.030278	0.011025	0.0139685	0.00457614	0.000156435	7.30868e-05
ENSMUSG00000022708	Zbtb20	0.805808	320	0.347169	0.00458794	0.615597	741	-0.347169	0.00458794	none	up_Hepatocytes	0.64916	356	-0.0186469	0.911782	0.684986	705	0.0186469	0.828097	none	0.50022	0.509111	0.452257	0.453118	0.416552	0.384577	0.449049	0.523382	0.621779	0.480141
ENSMUSG00000022742	Cpox	0.434544	79	-0.450156	0.391104	0.571044	273	0.450156	0.391104	none	up_Hepatocytes	0.95634	159	1.27071	2.71003e-06	0.314526	193	-1.27071	2.57893e-12	up_pericentral	0.181068	0.155521	0.214583	0.188993	0.227072	0.288928	0.4551	0.54267	0.0728751	0.00401095
ENSMUSG00000022751	Nit2	2.32362	88	0.0803327	0.928596	1.14691	251	-0.0803327	0.928596	none	up_Hepatocytes	1.2733	132	0.395617	0.327265	1.61719	207	-0.395617	0.0824622	none	0.298908	0.355438	0.308818	0.343203	0.360881	0.302183	0.431085	0.381047	0.0177104	0.00263524
ENSMUSG00000022752	Tomm70a	0.568803	101	-0.123001	0.860903	0.633692	296	0.123001	0.860903	none	up_Hepatocytes	0.681326	149	0.362396	0.310547	0.580185	248	-0.362396	0.0723467	none	0.148188	0.228794	0.345619	0.232516	0.220672	0.246838	0.347591	0.2565	0.163294	0.0262896
ENSMUSG00000022761	Lztr1	0.44893	32	-0.948333	0.111648	0.693495	159	0.948333	0.111648	none	up_Hepatocytes	0.556842	75	0.332791	0.540061	0.651491	116	-0.332791	0.267377	none	0.234761	0.160165	0.210319	0.186556	0.148622	0.179868	0.130703	0.334201	0.00130895	0.000764537
ENSMUSG00000022766	Serpind1	0.240185	108	-0.360111	0.565638	0.313363	329	0.360111	0.565638	none	up_Hepatocytes	0.253779	144	-0.114459	0.823866	0.310235	293	0.114459	0.667857	none	0.146997	0.165268	0.180906	0.183192	0.152196	0.150648	0.0983737	0.0340313	0.00733892	0.00574746
ENSMUSG00000022812	Gsk3b	0.177181	226	-0.0951203	0.87324	0.176794	611	0.0951203	0.87324	none	up_Hepatocytes	0.195336	296	0.172689	0.575281	0.167607	541	-0.172689	0.304683	none	0.0686021	0.137398	0.137762	0.129107	0.127632	0.125524	0.121216	0.176181	0.243551	0.167273
ENSMUSG00000022817	Itgb5	0.540285	92	-0.146469	0.857752	0.656126	254	0.146469	0.857752	none	up_Hepatocytes	0.680986	112	0.112309	0.84485	0.590993	234	-0.112309	0.705428	none	0.183156	0.213697	0.267807	0.194974	0.198082	0.252879	0.208028	0.0752863	0.0237891	-0.0015758
ENSMUSG00000022820	Ndufb4	0.512191	29	0.0478869	0.97179	0.321822	110	-0.0478869	0.97179	none	up_Hepatocytes	0.446131	50	0.299538	0.652229	0.345459	89	-0.299538	0.402945	none	0.193058	0.101133	0.116078	0.233517	0.0976511	0.107357	0.139559	0.147732	0.00782916	-0.00469452
ENSMUSG00000022821	Hgd	1.52867	278	0.0234402	0.956952	1.38369	704	-0.0234402	0.956952	none	up_Hepatocytes	1.66208	343	0.451207	0.0011745	1.30891	639	-0.451207	5.57743e-07	none	0.64714	0.723921	0.641479	0.626975	0.695222	0.681441	0.6773	0.928226	0.520502	0.0980229
ENSMUSG00000022853	Ehhadh	0.063929	65	0.0621782	0.965113	0.0511523	236	-0.0621782	0.965113	none	up_Hepatocytes	0.0690034	117	0.288265	0.651639	0.0479374	184	-0.288265	0.40138	none	0.0827688	0.0293562	0.0536435	0.0380348	0.0513082	0.0364604	0.0348342	0.0199908	0.00641451	0.0676078
ENSMUSG00000022864	D16Ertd472e	0.060148	36	-0.123493	0.942084	0.0576587	122	0.123493	0.942084	none	up_Hepatocytes	0.0676157	63	0.702959	0.319448	0.0537606	95	-0.702959	0.0773914	none	0.0496003	0.0453827	0.0217506	0.023438	0.0486995	0.0298437	0.0376006	0.0499973	0.0751468	0.000585149
ENSMUSG00000022865	Cxadr	0.780662	171	0.302565	0.572077	0.474508	438	-0.302565	0.572077	none	up_Hepatocytes	0.42908	200	-0.384862	0.185033	0.636411	409	0.384862	0.0229372	none	0.436337	0.273371	0.376218	0.249683	0.291913	0.1886	0.267082	0.245095	0.13511	0.00766544
ENSMUSG00000022868	Ahsg	6.20409	310	0.0287049	0.94111	5.44148	723	-0.0287049	0.94111	none	up_Hepatocytes	5.24636	346	-0.114055	0.513746	5.88615	687	0.114055	0.234741	none	1.67002	1.71867	1.69775	1.57306	1.39568	1.23483	1.31135	1.53102	0.782373	0.346471
ENSMUSG00000022871	Fetub	0.0520572	74	0.169682	0.866393	0.0436751	216	-0.169682	0.866393	none	up_Hepatobiliary	0.0386302	99	-0.289126	0.643031	0.0500273	191	0.289126	0.388784	none	0.0854341	0.0626673	0.0228887	0.0439221	0.0362491	0.019063	0.0286427	0.0443166	0.00901841	0.0449329
ENSMUSG00000022875	Kng1	0.597345	269	-0.0372785	0.94111	0.531577	666	0.0372785	0.94111	none	up_Hepatocytes	0.497578	311	-0.0875027	0.731514	0.578598	624	0.0875027	0.513661	none	0.321684	0.399837	0.380578	0.373361	0.314947	0.289316	0.274796	0.377571	0.11646	0.555372
ENSMUSG00000022877	Hrg	0.78588	174	-0.152846	0.766929	0.768993	513	0.152846	0.766929	none	up_Hepatocytes	0.928383	246	0.305753	0.249547	0.696171	441	-0.305753	0.0452633	none	0.248609	0.396024	0.389252	0.37847	0.367697	0.352421	0.396441	0.525303	0.0699565	0.0124946
ENSMUSG00000022890	Atp5j	1.23666	87	-0.252068	0.717077	1.08248	250	0.252068	0.717077	none	up_Hepatocytes	1.48265	127	0.560981	0.110964	0.950396	210	-0.560981	0.00712187	none	0.473373	0.319504	0.378006	0.402137	0.344988	0.274653	0.347834	0.445953	0.0126409	0.0014856
ENSMUSG00000022892	App	0.153089	74	0.744906	0.590652	0.0456901	156	-0.744906	0.590652	none	up_Endothelial	0.0576379	65	0.25003	0.789475	0.0884052	165	-0.25003	0.603125	none	0.0684749	0.0410045	0.0309876	0.0588435	0.0351331	0.0314234	0.0316081	0.0248903	0.257644	-0.0065566
ENSMUSG00000022895	Ets2	0.00684861	18	-1.69109	0.196308	0.0265889	62	1.69109	0.196308	none	none	0.0229399	31	0.806339	0.496243	0.0194714	49	-0.806339	0.216176	none	0.0294624	0.0142371	0.0048097	0.0297713	0.00801781	0.0101586	0.0263975	0.00192338	0.00188072	-0.00215191
ENSMUSG00000022898	Dscr3	0.0396087	33	0.00454974	0.99732	0.0370293	111	-0.00454974	0.99732	none	none	0.0355043	53	-0.0086419	0.993015	0.0389702	91	0.0086419	0.98758	none	-0.00395222	0.031962	0.037828	0.0406598	0.0281383	0.0125509	0.0205898	0.0102869	0.00127253	-0.000187192
ENSMUSG00000022906	Parp9	0.141306	79	-0.599434	0.243162	0.213486	290	0.599434	0.243162	none	up_Hepatocytes	0.248259	143	0.651023	0.0755684	0.163164	226	-0.651023	0.00309163	none	0.12986	0.0967413	0.121925	0.101247	0.104911	0.125251	0.155187	0.175852	0.344549	0.00313652
ENSMUSG00000022911	Arl13b	0.0636221	56	-0.0374964	0.981359	0.0521004	188	0.0374964	0.981359	none	none	0.08674	85	0.322547	0.706153	0.0398384	159	-0.322547	0.472792	none	0.00256429	0.052483	0.0393761	0.029413	0.0368742	0.028793	0.0231579	0.0393216	0.0688447	-0.00469343
ENSMUSG00000022912	Pros1	0.170657	76	-0.204256	0.816012	0.170867	256	0.204256	0.816012	none	up_Hepatocytes	0.222054	141	0.852755	0.0138588	0.144925	191	-0.852755	8.64668e-05	up_pericentral	0.0375482	0.0746744	0.109124	0.0890217	0.121119	0.12505	0.139131	0.175415	0.0435995	-0.000421708
ENSMUSG00000022956	Atp5o	0.136512	31	-0.385702	0.760614	0.117271	105	0.385702	0.760614	none	up_Hepatocytes	0.112241	44	0.123054	0.896673	0.128545	92	-0.123054	0.799064	none	0.156484	0.0376234	0.0402231	0.0845006	0.0481761	0.0464115	0.147694	0.0627745	-0.00069328	0.00568196
ENSMUSG00000022961	Son	8.6767	301	-0.146919	0.638656	8.00985	725	0.146919	0.638656	none	up_Hepatocytes	9.22169	352	0.375084	0.0053376	7.7006	674	-0.375084	1.22131e-05	none	1.64257	1.87204	1.82929	1.68524	1.64	1.7241	1.84248	1.84957	0.577823	0.762845
ENSMUSG00000022982	Sod1	0.609229	140	-0.149289	0.809183	0.538284	425	0.149289	0.809183	none	up_Hepatocytes	0.6994	216	0.549178	0.0324914	0.489128	349	-0.549178	0.00052061	up_pericentral	0.34734	0.283677	0.269676	0.262235	0.295342	0.28016	0.370085	0.314784	0.15402	0.00776983
ENSMUSG00000022994	Adcy6	0.0547837	29	-1.70483	0.000745195	0.247332	157	1.70483	0.000745195	up_4n	up_Hepatocytes	0.308192	86	1.45734	0.00238972	0.129201	100	-1.45734	2.35023e-06	up_pericentral	0.0217456	0.0825683	0.0531012	0.0789722	0.109557	0.0959176	0.103407	0.195604	0.00417957	-0.00440722
ENSMUSG00000023010	Tmbim6	2.29446	150	-0.0607801	0.929782	1.70006	398	0.0607801	0.929782	none	up_Hepatocytes	1.60488	192	0.102111	0.803982	2.01792	356	-0.102111	0.631902	none	0.589196	0.63944	0.464537	0.539782	0.483867	0.475791	0.429017	0.496536	0.295733	0.052959
ENSMUSG00000023019	Gpd1	0.32292	61	-0.50626	0.401553	0.369153	223	0.50626	0.401553	none	up_Hepatocytes	0.398624	113	0.476657	0.231174	0.333286	171	-0.476657	0.0379577	none	0.0702604	0.134601	0.230863	0.171641	0.157496	0.143831	0.310909	0.12826	0.128756	0.0140216
ENSMUSG00000023022	Lima1	0.247872	227	0.0496247	0.940524	0.204177	592	-0.0496247	0.940524	none	up_Hepatocytes	0.196262	279	-0.0105627	0.969565	0.228007	540	0.0105627	0.950302	none	0.212567	0.176374	0.179897	0.144587	0.115812	0.141948	0.133638	0.216752	0.172556	-0.0308066
ENSMUSG00000023031	Cela1	0.0997317	17	-0.535481	0.707877	0.113614	83	0.535481	0.707877	none	up_Hepatocytes	0.103577	39	-0.0489355	0.954091	0.112381	61	0.0489355	0.919045	none	0.0358963	0.0510706	0.0305215	0.0604418	0.034371	0.106997	0.025802	0.0188994	0.00769487	-0.000807231
ENSMUSG00000023043	Krt18	0.268089	67	-0.203643	0.811475	0.25229	230	0.203643	0.811475	none	up_Hepatocytes	0.236697	96	-0.256434	0.598729	0.267335	201	0.256434	0.334682	none	0.163574	0.151937	0.184175	0.110394	0.114445	0.113002	0.134368	0.215656	0.00787498	0.000364448
ENSMUSG00000023044	Csad	0.780272	93	-1.25581	5.74839e-06	1.5185	357	1.25581	5.74839e-06	up_4n	up_Hepatocytes	2.66807	220	2.1421	2.98528e-17	0.602923	230	-2.1421	2.4251e-34	up_pericentral	0.189659	0.152366	0.297408	0.309967	0.523116	0.523284	0.585428	0.676229	0.262063	0.0493676
ENSMUSG00000023048	Prr13	0.262815	44	0.593626	0.583645	0.137877	111	-0.593626	0.583645	none	up_Hepatocytes	0.192912	51	-0.0553563	0.947571	0.166795	104	0.0553563	0.902624	none	0.106001	0.0863883	0.0940425	0.0667548	0.108304	0.0369165	0.0643299	0.101081	0.0599506	-0.00302319
ENSMUSG00000023067	Cdkn1a	1.42012	61	-0.0865938	0.946316	1.57406	136	0.0865938	0.946316	none	up_Lymphocytes	1.36285	58	-0.0816634	0.915848	1.61084	139	0.0816634	0.841445	none	0.236278	0.157452	0.332706	0.20944	0.180011	0.155865	0.124023	0.190215	0.470037	0.0342828
ENSMUSG00000023070	Rgn	0.0615571	60	-1.69329	1.30535e-08	0.207677	348	1.69329	1.30535e-08	up_4n	up_Hepatocytes	0.358189	212	2.20737	4.82744e-14	0.0653492	196	-2.20737	7.77515e-28	up_pericentral	0.0408109	0.0395297	0.0897392	0.0814345	0.124639	0.152651	0.215392	0.316188	0.140248	0.00383705
ENSMUSG00000023079	Gtf2ird1	0.0406765	83	0.0369705	0.977008	0.035132	308	-0.0369705	0.977008	none	up_Hepatocytes	0.0404324	159	0.401561	0.439729	0.0349721	232	-0.401561	0.164424	none	0.0339038	0.0234479	0.0310293	0.0365594	0.0284317	0.025526	0.049556	0.0484922	0.000600205	-0.00146459
ENSMUSG00000023089	Ndufa5	0.0951865	44	0.230183	0.852479	0.0777324	124	-0.230183	0.852479	none	up_Hepatocytes	0.0956631	62	0.187229	0.820834	0.0766005	106	-0.187229	0.659266	none	0.04119	0.0547789	0.0391974	0.0536537	0.054726	0.0598373	0.0621323	0.066234	0.00107012	-0.00260675
ENSMUSG00000023106	Denr	0.0256269	32	-1.06512	0.336223	0.0478155	129	1.06512	0.336223	none	none	0.0568409	60	0.702965	0.470252	0.0331866	101	-0.702965	0.192135	none	0.00213777	0.0299336	0.0142867	0.0442321	0.02609	0.0358301	0.0358885	0.0540614	-0.00188674	0.00249587
ENSMUSG00000023150	Ivns1abp	4.13764	147	0.0244324	0.972516	3.29767	373	-0.0244324	0.972516	none	up_Hepatocytes	2.58372	158	-0.476547	0.0992348	4.03945	362	0.476547	0.00555173	none	1.10722	0.864197	0.897917	0.651304	0.68558	0.606999	0.630494	0.56256	0.918454	0.0176248
ENSMUSG00000023176	Cpn2	0.139989	71	0.371496	0.715382	0.0918646	182	-0.371496	0.715382	none	up_Hepatocytes	0.0821429	85	-0.327772	0.592797	0.118617	168	0.327772	0.327859	none	0.0643457	0.0580652	0.0730402	0.0657096	0.0654698	0.0747662	0.0504509	0.0310925	0.287687	-0.00456119
ENSMUSG00000023224	Serping1	2.97079	195	0.135525	0.789727	2.04965	534	-0.135525	0.789727	none	up_Hepatocytes	2.1752	257	0.0146018	0.962303	2.40436	472	-0.0146018	0.933035	none	1.01938	0.80352	0.737779	0.738848	0.777323	0.639055	0.699838	0.625702	0.468945	0.00724422
ENSMUSG00000023307	2005-03-01	0.693821	95	0.289246	0.730371	0.314239	276	-0.289246	0.730371	none	up_Hepatocytes	0.463692	133	0.431969	0.319448	0.411063	238	-0.431969	0.0779624	none	0.089847	0.153593	0.134501	0.185049	0.145773	0.22669	0.233151	0.248446	0.217802	0.00962325
ENSMUSG00000023367	Tmem176a	0.42717	28	-0.559148	0.593134	0.559975	91	0.559148	0.593134	none	none	0.619146	44	0.155907	0.85378	0.469816	75	-0.155907	0.722455	none	0.0277867	0.122001	0.196126	0.103398	0.131893	0.0877245	0.22673	0.118392	0.00217475	0.0029238
ENSMUSG00000023723	Mrps23	0.0214919	10	0.348728	0.886682	0.0165191	32	-0.348728	0.886682	none	up_Hepatocytes	0.0296964	16	0.390428	0.791418	0.0121222	26	-0.390428	0.608006	none	0.023304	0.0126109	0.00877758	0.0104747	0.0120759	0.0182753	0.00586961	0.00785003	8.57095e-05	0.00214769
ENSMUSG00000023829	Slc22a1	0.376839	191	-0.207541	0.704871	0.376912	566	0.207541	0.704871	none	up_Hepatocytes	0.673044	308	1.5781	9.80677e-15	0.227343	449	-1.5781	2.873e-29	up_pericentral	0.0799373	0.13923	0.174011	0.171084	0.253166	0.243793	0.414345	0.638091	0.821391	0.364989
ENSMUSG00000023830	Igf2r	1.71859	116	-0.0641481	0.940093	1.46305	328	0.0641481	0.940093	none	up_Lymphocytes	3.20176	206	1.85862	3.16114e-13	0.701051	238	-1.85862	3.62614e-26	up_pericentral	0.406792	0.201342	0.27464	0.292425	0.336396	0.538364	0.944741	1.31705	1.85371	0.657195
ENSMUSG00000023852	Chd1	0.919533	138	0.00605752	0.992953	0.614274	402	-0.00605752	0.992953	none	none	0.728045	191	0.326083	0.350142	0.69538	349	-0.326083	0.0967774	none	0.391729	0.306924	0.255603	0.269568	0.254549	0.238994	0.42793	0.438355	0.0208393	0.138261
ENSMUSG00000023905	Tnfrsf12a	0.00367536	2	-3.41318	0.0673073	0.114518	25	3.41318	0.0673073	none	none	0.0424155	11	0.557498	0.7303	0.100615	16	-0.557498	0.511471	none	0.0502677	0.0141395	0.0408609	0.0183839	0.0243897	0.0111559	0.0269328	0.0144258	0.000473544	-0.000259121
ENSMUSG00000023942	Slc29a1	0.468633	151	-0.379627	0.362311	0.513843	490	0.379627	0.362311	none	up_Hepatocytes	0.591217	249	0.572556	0.0106483	0.454251	392	-0.572556	4.94033e-05	up_pericentral	0.253657	0.276086	0.245846	0.30929	0.279077	0.279209	0.279455	0.241105	0.263501	0.00747253
ENSMUSG00000023944	Hsp90ab1	1.58583	94	-0.382872	0.490217	2.01534	309	0.382872	0.490217	none	up_Hepatocytes	2.14991	149	0.438663	0.218844	1.75244	254	-0.438663	0.0337428	none	0.567072	0.42307	0.442559	0.387716	0.524555	0.375608	0.555943	0.686332	0.70051	0.0483204
ENSMUSG00000023963	Cyp39a1	0.0134618	49	1.5297	0.216167	0.00458044	71	-1.5297	0.216167	none	up_Hepatocytes	0.00315322	24	-2.0632	0.0431045	0.00933241	96	2.0632	0.000925614	up_periportal	0.000732219	0.00603916	0.00997417	0.0116836	0.00324416	0.00272082	0.000446339	0.000231625	-4.82633e-05	-0.000221906
ENSMUSG00000023967	Mrps18a	0.146529	27	-0.0859724	0.963915	0.115864	72	0.0859724	0.963915	none	none	0.173739	35	0.615033	0.486165	0.100558	64	-0.615033	0.205396	none	-0.000637152	0.0304979	0.0905667	0.0333556	0.0544603	0.0636733	0.0579019	0.0388172	0.0316507	0.00412257
ENSMUSG00000024002	Brd4	0.633177	226	-0.226478	0.568814	0.667106	595	0.226478	0.568814	none	up_Hepatocytes	0.764791	295	0.384574	0.0547625	0.602378	526	-0.384574	0.0015615	none	0.337935	0.342499	0.39496	0.367034	0.359342	0.373753	0.380391	0.339924	0.287317	0.15017
ENSMUSG00000024026	Glo1	0.215003	184	-0.232405	0.532328	0.254109	573	0.232405	0.532328	none	up_Hepatocytes	0.274234	270	0.281671	0.212583	0.226197	487	-0.281671	0.0315228	none	0.158878	0.182693	0.180378	0.16351	0.193528	0.180863	0.150877	0.188743	0.116354	-0.00062277
ENSMUSG00000024029	Tff3	0.0265751	4	0.80735	0.830277	0.0154721	14	-0.80735	0.830277	none	none	0.0124055	7	-0.559245	0.741982	0.0220602	11	0.559245	0.532645	none	0.00431221	0.0118445	0.0140355	0.0139254	0.0131101	0.00425572	0.00386927	0.00316784	0.00174224	0.0011738
ENSMUSG00000024039	Cbs	0.633232	206	-0.0255281	0.966156	0.553361	523	0.0255281	0.966156	none	up_Hepatocytes	0.434336	228	-0.457225	0.0432384	0.649718	501	0.457225	0.000934652	none	0.220658	0.425298	0.330555	0.338005	0.325751	0.283743	0.155959	0.189066	0.170057	0.0193697
ENSMUSG00000024052	Lpin2	9.5272	226	-0.115821	0.827908	7.6543	612	0.115821	0.827908	none	up_Hepatocytes	9.71205	298	0.683875	0.000168899	7.46531	540	-0.683875	1.06229e-08	up_pericentral	1.53397	1.2627	1.18757	1.28894	1.47166	1.31906	1.58116	1.96333	0.863101	0.212381
ENSMUSG00000024066	Xdh	0.0451291	144	-0.290485	0.655115	0.0533369	452	0.290485	0.655115	none	up_Hepatocytes	0.0672458	227	0.683925	0.0313586	0.0425879	369	-0.683925	0.00048229	up_pericentral	0.0291146	0.0351801	0.0431772	0.0416161	0.0428713	0.0517888	0.0587292	0.092879	0.00634809	0.00237958
ENSMUSG00000024070	Prkd3	0.939581	236	-0.203791	0.6468	0.880159	583	0.203791	0.6468	none	up_Hepatocytes	1.06467	288	0.385838	0.0847336	0.813959	531	-0.385838	0.00402602	none	0.302728	0.433417	0.455445	0.363185	0.450688	0.439303	0.362868	0.465463	0.205969	0.298345
ENSMUSG00000024096	Ralbp1	0.010824	32	-0.440797	0.721112	0.0145779	122	0.440797	0.721112	none	up_Hepatocytes	0.0208768	62	1.15278	0.0626186	0.00969334	92	-1.15278	0.00205368	none	0.00787652	0.0122867	0.0109525	0.0133526	0.010307	0.00977869	0.0159995	0.0282726	0.0482874	0.00174038
ENSMUSG00000024099	Ndufv2	0.112669	69	0.156298	0.888255	0.0910729	226	-0.156298	0.888255	none	up_Hepatocytes	0.105561	101	0.0725971	0.917774	0.0935592	194	-0.0725971	0.845162	none	0.0775246	0.0597409	0.0841226	0.0498352	0.0531616	0.0738534	0.0506209	0.0674619	0.010641	0.0903369
ENSMUSG00000024131	Slc3a1	0.0561803	73	0.273543	0.818888	0.0417464	203	-0.273543	0.818888	none	up_Hepatocytes	0.030551	69	-0.93818	0.107792	0.0539512	207	0.93818	0.00671586	up_periportal	0.0646743	0.042572	0.0647493	0.0235355	0.0380982	0.0116762	0.0218283	0.00365988	-0.00310213	-0.00330704
ENSMUSG00000024140	Epas1	0.0373905	142	-0.530557	0.399072	0.0716237	429	0.530557	0.399072	none	up_Hepatocytes	0.0610857	194	0.307124	0.542751	0.0614065	377	-0.307124	0.269863	none	0.0168585	0.0377576	0.0433631	0.0396145	0.0572789	0.0378096	0.0568954	0.0375457	0.0379341	-0.0123256
ENSMUSG00000024158	Hagh	1.08879	197	-0.250189	0.576463	1.06389	565	0.250189	0.576463	none	up_Hepatocytes	1.10014	272	0.285024	0.259311	1.05688	490	-0.285024	0.0494293	none	0.725359	0.539901	0.456404	0.420417	0.457352	0.400061	0.401492	0.458843	0.157418	0.0190115
ENSMUSG00000024164	C3	2.75527	234	0.0667696	0.894253	1.97161	641	-0.0667696	0.894253	none	up_Hepatocytes	1.90143	292	-0.216711	0.339331	2.36275	583	0.216711	0.0903008	none	0.893294	0.904427	0.956865	0.825272	0.772944	0.712992	0.486472	0.586813	0.181015	0.0483018
ENSMUSG00000024213	Nudt3	0.0172476	36	0.358958	0.848032	0.0118421	95	-0.358958	0.848032	none	up_Hepatocytes	0.0144011	51	0.364711	0.717616	0.0130035	80	-0.364711	0.489994	none	-0.000670564	0.010088	0.0167789	0.00754237	0.0200016	0.00710288	0.0105976	0.0112433	0.000416529	-0.000490694
ENSMUSG00000024222	Fkbp5	0.29825	109	0.20267	0.824462	0.220958	310	-0.20267	0.824462	none	up_Lymphocytes	0.267626	145	0.118846	0.846303	0.232475	274	-0.118846	0.707948	none	0.203471	0.123595	0.129207	0.139088	0.118238	0.0944909	0.0942336	0.194062	0.0153746	0.00175964
ENSMUSG00000024247	Pkdcc	0.0598617	17	0.34022	0.879065	0.0501398	35	-0.34022	0.879065	none	none	0.0980145	17	0.455428	0.738821	0.0303776	35	-0.455428	0.523948	none	-0.000273675	0.0222596	0.0209199	0.0367251	0.0202781	0.0277353	0.0371263	0.0767462	-0.00209462	0.00724689
ENSMUSG00000024248	Cox7a2l	0.129782	99	0.535315	0.458042	0.0843243	227	-0.535315	0.458042	none	up_Lymphocytes	0.0953478	108	-0.196201	0.733038	0.0993911	218	0.196201	0.51568	none	0.0707758	0.0637889	0.0733725	0.0718163	0.0767979	0.0513769	0.0800617	0.0933777	0.101951	-0.00422294
ENSMUSG00000024254	Abcg8	0.0661571	64	-0.870805	0.197399	0.0886562	270	0.870805	0.197399	none	up_Hepatocytes	0.103475	139	0.953644	0.0218501	0.0709608	195	-0.953644	0.000226947	up_pericentral	0.0235061	0.0415838	0.0454308	0.0530732	0.0769441	0.066671	0.0997037	0.0350014	-0.000760199	-0.00215724
ENSMUSG00000024271	Elp2	0.0342593	46	0.0972121	0.95517	0.0277832	142	-0.0972121	0.95517	none	none	0.0382138	75	0.829473	0.234573	0.0254556	113	-0.829473	0.0392462	none	0.038435	0.0147257	0.0226893	0.0223786	0.0243121	0.0351215	0.0189372	0.0137321	0.101435	-0.00103717
ENSMUSG00000024292	Cyp4f14	0.214674	108	0.0767612	0.936176	0.151329	336	-0.0767612	0.936176	none	up_Hepatocytes	0.166246	162	0.255104	0.552104	0.172549	282	-0.255104	0.279875	none	0.141867	0.118689	0.0992506	0.129627	0.103479	0.100393	0.068571	0.122088	0.0354712	0.0492698
ENSMUSG00000024304	Cdh2	0.205622	237	-0.721938	8.06659e-05	0.337992	668	0.721938	8.06659e-05	up_4n	up_Hepatocytes	0.479011	336	1.131	2.47408e-13	0.206699	569	-1.131	2.11725e-26	up_pericentral	0.105583	0.143935	0.181187	0.196043	0.24648	0.245456	0.273213	0.420437	0.513961	0.600129
ENSMUSG00000024308	Tapbp	0.117105	26	-1.23696	0.0604969	0.22022	129	1.23696	0.0604969	none	none	0.242396	64	0.898326	0.0846649	0.162218	91	-0.898326	0.0040024	none	0.0231703	0.092146	0.0576176	0.102233	0.102594	0.0921621	0.0703024	0.110646	0.00755373	0.0128469
ENSMUSG00000024335	Brd2	0.341485	55	-0.234823	0.805348	0.28794	201	0.234823	0.805348	none	up_Hepatocytes	0.510801	108	0.87397	0.034542	0.199707	148	-0.87397	0.000594265	up_pericentral	0.0909274	0.127045	0.179221	0.110644	0.114066	0.117713	0.126871	0.305642	0.272177	0.00743415
ENSMUSG00000024338	Psmb8	0.0104509	6	-1.21978	0.514741	0.0295777	28	1.21978	0.514741	none	none	0.031657	13	0.420055	0.768213	0.019846	21	-0.420055	0.571819	none	0.00616773	0.0132897	0.00824547	0.0339962	0.00530113	0.0174836	0.0132178	0.0561164	-0.000451473	5.58026e-05
ENSMUSG00000024346	Pfdn1	0.0268145	60	0.528456	0.679575	0.01689	179	-0.528456	0.679575	none	up_Hepatocytes	0.0161641	88	-0.17695	0.828399	0.0217613	151	0.17695	0.675667	none	0.00409082	0.0205776	0.0181257	0.0155901	0.0176429	0.0125626	0.0140119	0.0213978	-0.00169613	0.000629938
ENSMUSG00000024359	Hspa9	0.649696	94	0.0639702	0.942507	0.560479	284	-0.0639702	0.942507	none	up_Hepatocytes	0.688245	129	0.247884	0.570049	0.536458	249	-0.247884	0.29894	none	0.203224	0.27218	0.23391	0.295027	0.195452	0.16746	0.22451	0.296198	0.0168053	0.00823667
ENSMUSG00000024371	C2	0.845888	147	0.338615	0.527395	0.544675	376	-0.338615	0.527395	none	up_Lymphocytes	0.423077	154	-0.707052	0.0128091	0.742798	369	0.707052	7.20801e-05	up_periportal	0.474396	0.374545	0.354483	0.277073	0.259777	0.205236	0.215747	0.281158	0.504035	0.00445162
ENSMUSG00000024386	Proc	0.377765	208	0.0799219	0.883247	0.308207	593	-0.0799219	0.883247	none	up_Hepatocytes	0.3977	288	0.424192	0.0443263	0.294588	513	-0.424192	0.000982646	none	0.293764	0.22519	0.203323	0.219361	0.245921	0.17884	0.22479	0.299583	0.166044	0.0808577
ENSMUSG00000024387	Csnk2b	0.0757078	20	-1.5683	0.00159364	0.409865	106	1.5683	0.00159364	up_4n	none	0.3919	38	-0.0471481	0.952411	0.267262	88	0.0471481	0.914447	none	0.242327	0.0738945	0.14294	0.135296	0.0753005	0.0538599	0.124436	0.0909147	0.0101679	0.00871378
ENSMUSG00000024391	Apom	0.41135	46	-0.175396	0.883669	0.349836	153	0.175396	0.883669	none	up_Hepatocytes	0.427203	61	0.0877257	0.911782	0.338689	138	-0.0877257	0.828097	none	0.0264649	0.139297	0.144718	0.104111	0.128505	0.122274	0.0660387	0.0660432	0.4015	0.00554658
ENSMUSG00000024413	Npc1	0.958963	109	-0.4021	0.386051	0.998172	363	0.4021	0.386051	none	up_Hepatocytes	1.18915	179	0.602862	0.024161	0.883938	293	-0.602862	0.000278674	up_pericentral	0.503411	0.335555	0.36439	0.320863	0.379267	0.430738	0.408032	0.487271	0.374736	0.0309543
ENSMUSG00000024424	Ttc39c	19.6125	310	-0.149913	0.664558	18.8285	732	0.149913	0.664558	none	up_Hepatocytes	19.221	355	0.295218	0.0580741	18.9861	687	-0.295218	0.0017539	none	2.08333	2.50447	2.58761	2.38756	2.28801	2.32549	2.41472	2.81857	1.53561	2.69673
ENSMUSG00000024425	Ndfip1	0.0603911	118	-0.554469	0.250013	0.0875634	443	0.554469	0.250013	none	up_Hepatocytes	0.101146	220	0.569186	0.0745318	0.0683709	341	-0.569186	0.00298957	none	0.0478963	0.0619936	0.0843566	0.0554177	0.0567158	0.0658986	0.0779062	0.0902764	0.0582122	0.0446647
ENSMUSG00000024454	Hdac3	0.063687	58	0.578235	0.573516	0.0406141	138	-0.578235	0.573516	none	up_Hepatocytes	0.0544926	76	0.285981	0.717297	0.0440787	120	-0.285981	0.489369	none	-3.28817e-05	0.0336093	0.0322694	0.0367235	0.0441512	0.0401724	0.029283	0.0640627	0.000208571	0.00111266
ENSMUSG00000024474	Ik	0.123837	68	0.299176	0.767491	0.083012	213	-0.299176	0.767491	none	up_Hepatocytes	0.0722842	95	-0.272771	0.651273	0.10696	186	0.272771	0.400296	none	0.0122227	0.0789729	0.0774438	0.049845	0.0623172	0.0503921	0.0814066	0.0492314	0.0264111	0.00219807
ENSMUSG00000024483	Ankhd1	7.39022	308	0.277551	0.289929	5.33348	704	-0.277551	0.289929	none	up_Lymphocytes	5.91011	340	0.0361223	0.890216	5.97586	672	-0.0361223	0.784827	none	1.68229	1.63653	1.57156	1.51275	1.39989	1.41351	1.50568	1.61255	1.1172	3.05074
ENSMUSG00000024493	Lars	0.0311801	93	-0.441867	0.579003	0.0413269	329	0.441867	0.579003	none	none	0.0383547	144	0.0340925	0.954091	0.0382221	278	-0.0340925	0.917426	none	0.01593	0.0341871	0.0448024	0.0280764	0.0372055	0.0262456	0.0240061	0.0408137	0.00532779	-0.000489427
ENSMUSG00000024498	Tcerg1	0.0235174	83	-0.21166	0.8551	0.0273226	287	0.21166	0.8551	none	up_Hepatocytes	0.037231	129	0.63955	0.262986	0.020592	241	-0.63955	0.0512798	none	0.0117207	0.0197501	0.023405	0.0191321	0.0175864	0.0345585	0.023864	0.0327314	-0.00113028	0.00216904
ENSMUSG00000024507	Hsd17b4	0.799658	153	-0.254838	0.609418	0.779282	461	0.254838	0.609418	none	up_Hepatocytes	0.98532	227	0.565275	0.0177339	0.684489	387	-0.565275	0.000146109	up_pericentral	0.43652	0.289927	0.344464	0.284674	0.3945	0.372595	0.410136	0.616962	0.654452	1.02266
ENSMUSG00000024576	Csnk1a1	0.716741	122	-0.0632133	0.933651	0.620268	369	0.0632133	0.933651	none	up_Hepatocytes	0.676149	173	0.112049	0.799784	0.635839	318	-0.112049	0.62362	none	0.325965	0.340086	0.273254	0.261159	0.319609	0.239145	0.256839	0.443535	0.063678	0.0184055
ENSMUSG00000024580	Grpel2	0.0422511	35	-0.634414	0.543941	0.0598033	146	0.634414	0.543941	none	up_Hepatocytes	0.0759491	75	0.858849	0.123623	0.0436832	106	-0.858849	0.00925956	none	0.0031453	0.0342876	0.0266456	0.0322111	0.0418384	0.0509498	0.050174	0.092189	0.00148807	0.00574882
ENSMUSG00000024587	Nars	0.276296	123	0.654258	0.435819	0.138546	258	-0.654258	0.435819	none	up_Lymphocytes	0.149124	108	-0.440557	0.450612	0.19573	273	0.440557	0.174252	none	0.163609	0.092494	0.0913762	0.0702134	0.102554	0.10331	0.0626531	0.0121318	0.013247	0.147299
ENSMUSG00000024608	Rps14	0.353436	63	-0.268076	0.734243	0.370017	214	0.268076	0.734243	none	up_Hepatocytes	0.472414	102	0.544289	0.182481	0.310784	175	-0.544289	0.0221009	none	0.175327	0.130911	0.17038	0.173278	0.178161	0.21582	0.199545	0.110468	-0.00479236	0.00794875
ENSMUSG00000024610	Cd74	0.00326783	13	-1.34258	0.609981	0.0149036	29	1.34258	0.609981	none	up_Kupffer	0.0161308	12	0.949765	0.65165	0.00900247	30	-0.949765	0.401719	none	-0.00138526	0.0041752	0.00333852	0.00641337	0.0144568	0.0174701	0.00731284	0.0091494	0.000375548	0.00397359
ENSMUSG00000024621	Csf1r	0.0337989	23	0.694375	0.766271	0.0169818	83	-0.694375	0.766271	none	up_Kupffer	0.0190032	39	0.176903	0.911782	0.0235944	67	-0.176903	0.828097	none	0.0531223	0.0134229	0.0114688	0.0219008	0.0160854	0.0149714	0.0199524	0.00195639	0.00146673	0.027584
ENSMUSG00000024661	Fth1	0.775316	82	-0.372421	0.589548	0.734157	267	0.372421	0.589548	none	up_Hepatocytes	0.832266	136	0.330365	0.456316	0.703298	213	-0.330365	0.178884	none	0.215707	0.226268	0.286221	0.196771	0.265869	0.216118	0.283851	0.417862	0.37232	-0.0046139
ENSMUSG00000024694	Keg1	0.167689	139	-0.260178	0.688158	0.174977	384	0.260178	0.688158	none	up_Hepatocytes	0.144184	159	-0.211965	0.591325	0.187218	364	0.211965	0.325129	none	0.062863	0.161384	0.128486	0.108398	0.10567	0.0867999	0.0971462	0.0555597	0.0150076	0.0101853
ENSMUSG00000024695	Zfp91	0.0735233	85	0.0783568	0.943997	0.0668489	227	-0.0783568	0.943997	none	up_Hepatocytes	0.0626587	102	0.0924345	0.894776	0.0719944	210	-0.0924345	0.795799	none	0.0306601	0.0719085	0.0258616	0.0491175	0.0601042	0.0466494	0.0356899	0.0590795	0.136484	-0.00164976
ENSMUSG00000024735	Prpf19	0.166709	23	-0.567149	0.559983	0.2291	81	0.567149	0.559983	none	up_Hepatocytes	0.232806	42	0.420878	0.523601	0.198909	62	-0.420878	0.247491	none	0.0236255	0.105406	0.0588635	0.101558	0.0696403	0.118789	0.121233	0.17553	0.373422	0.0065265
ENSMUSG00000024772	Ehd1	1.43186	29	0.198087	0.886805	0.648358	79	-0.198087	0.886805	none	up_Hepatocytes	0.768532	40	0.372213	0.616058	0.943305	68	-0.372213	0.355755	none	0.196974	0.0823574	0.159742	0.177102	0.157139	0.158372	0.152243	0.0308198	0.00561368	0.00752661
ENSMUSG00000024780	Cdc37l1	0.826259	142	6.78609e-05	0.999867	0.653281	424	-6.78609e-05	0.999867	none	up_Hepatocytes	0.696778	197	0.183927	0.597806	0.709831	369	-0.183927	0.333592	none	0.286952	0.361604	0.322545	0.277212	0.276225	0.30765	0.268667	0.328968	0.0642287	1.58651
ENSMUSG00000024781	Lipa	0.102021	103	0.587078	0.525645	0.0500278	301	-0.587078	0.525645	none	none	0.0611755	146	0.0858475	0.904787	0.0679985	258	-0.0858475	0.812532	none	0.0969276	0.0408926	0.0503227	0.052919	0.0513511	0.0390242	0.0295628	0.0448677	0.0694394	0.00190736
ENSMUSG00000024782	Ak3	1.09174	98	-0.682532	0.0583156	1.56787	335	0.682532	0.0583156	none	up_Hepatocytes	1.67179	168	0.639641	0.02527	1.29928	265	-0.639641	0.000306648	up_pericentral	0.766836	0.392116	0.508228	0.329736	0.344137	0.453306	0.423896	0.47721	0.0321504	0.0031945
ENSMUSG00000024785	Rcl1	0.082026	157	-0.0563111	0.94251	0.084564	461	0.0563111	0.94251	none	up_Hepatocytes	0.117337	242	0.734848	0.00772358	0.0668626	376	-0.734848	2.57032e-05	up_pericentral	0.0798465	0.0611305	0.0578505	0.0606393	0.0854964	0.0660833	0.0489956	0.132235	0.0318555	0.00142508
ENSMUSG00000024818	Slc25a45	0.0606667	29	-0.508429	0.708826	0.0824657	99	0.508429	0.708826	none	up_Hepatocytes	0.0693525	47	0.133323	0.896673	0.0791928	81	-0.133323	0.798936	none	0.0769109	0.0312158	0.0315518	0.0448221	0.0303252	0.06095	0.0255527	0.0265174	0.0236112	1.3333
ENSMUSG00000024827	Gldc	0.112068	203	0.906875	0.0196347	0.0526477	448	-0.906875	0.0196347	up_2n	up_Hepatocytes	0.0341138	153	-1.47934	4.11164e-07	0.0889777	498	1.47934	5.9814e-14	up_periportal	0.0794097	0.0782582	0.0686347	0.0753678	0.0430065	0.0283556	0.0171231	0.00570852	0.00358264	-0.00893742
ENSMUSG00000024853	Sf3b2	0.0538024	82	0.274907	0.816386	0.0383922	206	-0.274907	0.816386	none	none	0.0351089	94	0.0656874	0.944067	0.0470449	194	-0.0656874	0.894147	none	0.121246	0.040455	0.0299336	0.035489	0.0389618	0.0331362	0.0245773	0.0392631	-0.00262879	-0.0135817
ENSMUSG00000024854	Pold4	0.033589	7	-0.69757	0.715382	0.0478715	34	0.69757	0.715382	none	up_Hepatocytes	0.0525329	14	0.0960518	0.946635	0.0390348	27	-0.0960518	0.899784	none	-0.00192948	0.0319802	0.0278782	0.031947	0.0171898	0.00607157	0.047383	-0.00141516	0.0602785	-0.000391448
ENSMUSG00000024856	Cdk2ap2	0.591132	35	0.319562	0.817661	0.314106	89	-0.319562	0.817661	none	up_Hepatocytes	0.474405	41	0.122167	0.903067	0.358903	83	-0.122167	0.809117	none	0.157495	0.127849	0.0669253	0.0872663	0.107182	0.101038	0.111977	0.258379	0.00955002	-0.000930591
ENSMUSG00000024863	Mbl2	0.110595	52	-0.823562	0.193572	0.171577	224	0.823562	0.193572	none	up_Hepatocytes	0.160616	103	0.5082	0.296334	0.149432	173	-0.5082	0.0656463	none	0.0526202	0.0952541	0.0939146	0.0591183	0.117643	0.0956989	0.0635248	0.0958033	0.0216328	0.00483791
ENSMUSG00000024875	Yif1a	0.0425281	15	-0.00417071	0.998181	0.0599422	39	0.00417071	0.998181	none	none	0.0191093	14	-0.741092	0.601558	0.0726571	40	0.741092	0.338458	none	0.0022556	0.0187134	0.0291699	0.0370242	0.0248868	0.0219134	0.0176527	0.0031382	-0.00342548	-0.000276805
ENSMUSG00000024899	Papss2	0.11107	163	-0.390413	0.38638	0.131534	535	0.390413	0.38638	none	up_Hepatocytes	0.164746	262	0.65614	0.00378392	0.105475	436	-0.65614	5.9571e-06	up_pericentral	0.0665065	0.0935667	0.0900271	0.0892723	0.113655	0.113304	0.0955228	0.171208	0.0521845	-0.00433027
ENSMUSG00000024900	Cpt1a	0.108404	180	0.140501	0.831798	0.0900018	497	-0.140501	0.831798	none	up_Hepatocytes	0.100394	243	0.121644	0.749356	0.0931073	434	-0.121644	0.545163	none	0.076358	0.0798897	0.0829494	0.0816502	0.0654465	0.0590947	0.0584131	0.137351	0.0383843	0.381268
ENSMUSG00000024913	Lrp5	0.10288	100	0.170034	0.89892	0.0613422	354	-0.170034	0.89892	none	up_Hepatocytes	0.093323	189	0.964456	0.0352937	0.0640469	265	-0.964456	0.000621039	up_pericentral	0.0490091	0.0510045	0.0354553	0.0384589	0.045037	0.0542094	0.0655991	0.148904	0.126844	-0.000137258
ENSMUSG00000024914	Drap1	0.12297	15	-0.118419	0.954648	0.117083	37	0.118419	0.954648	none	up_Hepatocytes	0.140372	17	0.283484	0.820027	0.107995	35	-0.283484	0.657957	none	0.0136328	0.0398257	0.0576878	0.0350562	0.0321347	0.0203121	0.0695719	0.215998	0.0818969	-0.0007696
ENSMUSG00000024921	Smarca2	3.45807	198	-0.831522	2.0969e-05	4.47858	640	0.831522	2.0969e-05	up_4n	up_Hepatocytes	5.15589	310	0.797764	2.97717e-06	3.67334	528	-0.797764	3.16325e-12	up_pericentral	0.782711	0.939799	1.04779	0.940369	1.02498	1.14193	1.40757	1.64708	0.809611	0.346145
ENSMUSG00000024953	Prdx5	0.0888724	31	-0.480128	0.634909	0.15296	104	0.480128	0.634909	none	up_Hepatocytes	0.126416	55	0.260643	0.741338	0.137275	80	-0.260643	0.53059	none	0.0382627	0.0768078	0.0608689	0.0551291	0.0762114	0.0358286	0.0871779	0.197136	0.000892936	9.0102e-05
ENSMUSG00000024962	Vegfb	0.905281	22	0.0544947	0.975791	0.529725	77	-0.0544947	0.975791	none	none	0.262681	32	-0.140986	0.888371	0.835037	67	0.140986	0.78151	none	0.158211	0.128607	0.114727	0.0469017	0.107008	0.0655615	0.186838	0.248641	-0.0027636	0.0300332
ENSMUSG00000024969	Mark2	0.0980974	194	0.44189	0.368246	0.0683964	481	-0.44189	0.368246	none	up_Lymphocytes	0.0741824	224	-0.124486	0.783035	0.0789559	451	0.124486	0.592049	none	0.100431	0.0630244	0.0553658	0.0811888	0.0600861	0.0401312	0.0895647	0.067055	0.00433869	0.0978828
ENSMUSG00000024974	Smc3	0.930362	157	0.122205	0.840433	0.638363	385	-0.122205	0.840433	none	up_Lymphocytes	0.474487	166	-0.448189	0.111311	0.853654	376	0.448189	0.00719449	none	0.306667	0.348175	0.42065	0.298742	0.236292	0.26101	0.293967	0.209002	0.00918718	0.80284
ENSMUSG00000024976	Shoc2	0.0451352	107	0.438736	0.692811	0.0295851	340	-0.438736	0.692811	none	none	0.0323962	165	-0.0379978	0.954091	0.0352238	282	0.0379978	0.918857	none	0.0291843	0.0313036	0.0212492	0.0278229	0.0318032	0.0223764	0.025903	0.0194899	0.0152719	-0.00132933
ENSMUSG00000024986	Hhex	0.787068	86	0.19762	0.820639	0.43607	265	-0.19762	0.820639	none	up_Hepatocytes	0.506643	129	0.11312	0.832243	0.559751	222	-0.11312	0.68581	none	0.229633	0.252464	0.207981	0.228336	0.171844	0.213551	0.20314	0.174039	0.202631	0.0228561
ENSMUSG00000024990	Rbp4	2.43188	290	-0.0428277	0.916074	2.11111	715	0.0428277	0.916074	none	up_Hepatocytes	2.49841	347	0.248701	0.118863	2.06114	658	-0.248701	0.00839698	none	0.865874	0.938002	0.869351	0.943357	0.839463	0.823176	0.932262	0.961212	0.594662	1.19922
ENSMUSG00000024991	Eif3a	0.0890637	100	0.120331	0.911517	0.0726199	304	-0.120331	0.911517	none	up_Hepatocytes	0.0935329	154	0.419632	0.379893	0.0695235	250	-0.419632	0.117556	none	0.0507511	0.0615206	0.046156	0.0533774	0.064919	0.0592494	0.0499391	0.0765577	-0.000521097	0.151087
ENSMUSG00000025026	Add3	0.00452223	42	-0.206625	0.942011	0.00530175	99	0.206625	0.942011	none	none	0.00374421	49	-0.762576	0.616058	0.00573442	92	0.762576	0.355755	none	-0.00048106	0.00558916	0.00686513	0.00375773	0.00529521	0.00198076	0.00384935	0.00072285	-0.000255863	0.00132683
ENSMUSG00000025034	Trim8	0.142244	62	-0.513078	0.629951	0.2307	202	0.513078	0.629951	none	none	0.106397	84	-0.498396	0.493651	0.253318	180	0.498396	0.213184	none	0.0108425	0.105349	0.108258	0.0800723	0.0891443	0.0563489	0.0344035	0.0392163	0.485514	0.0135793
ENSMUSG00000025041	Nt5c2	0.160327	88	-0.546525	0.380243	0.216602	270	0.546525	0.380243	none	none	0.204819	125	0.408122	0.362787	0.197009	233	-0.408122	0.105508	none	0.137031	0.106577	0.122839	0.123246	0.087896	0.119965	0.111318	0.206676	0.0305819	0.00198102
ENSMUSG00000025068	Gsto1	0.244102	22	-0.413226	0.7766	0.375253	69	0.413226	0.7766	none	up_Hepatocytes	0.480799	29	0.373163	0.717148	0.262426	62	-0.373163	0.48684	none	0.0295278	0.0786095	0.0792234	0.111618	0.0617293	0.0693138	0.0576732	0.0661601	0.137347	0.000696171
ENSMUSG00000025077	Dclre1a	0.223218	14	-0.298435	0.847809	0.212158	64	0.298435	0.847809	none	up_Hepatocytes	0.226739	27	0.199794	0.84485	0.209815	51	-0.199794	0.705496	none	0.160353	0.085591	0.0658896	0.0813544	0.0565244	0.0587517	0.0682276	0.065185	0.00402007	0.00264637
ENSMUSG00000025089	Gfra1	12.3952	238	-0.627442	0.0116999	14.8465	667	0.627442	0.0116999	up_4n	up_Hepatocytes	19.6192	331	1.04186	2.71604e-09	11.3238	574	-1.04186	2.61112e-18	up_pericentral	0.938962	1.57983	1.663	1.80581	1.84947	1.75945	2.20109	2.39479	2.98318	3.41072
ENSMUSG00000025127	Gcgr	7.08585	276	-0.492943	0.0176784	8.41164	708	0.492943	0.0176784	none	up_Hepatocytes	10.3625	344	0.683765	3.77573e-06	6.82476	640	-0.683765	5.12438e-12	up_pericentral	1.63168	1.66211	1.65775	1.55625	1.62822	1.64981	1.56968	1.92104	0.782809	0.495419
ENSMUSG00000025130	P4hb	0.508577	175	0.462565	0.325545	0.30092	436	-0.462565	0.325545	none	up_Hepatocytes	0.288453	214	-0.310257	0.375308	0.401471	397	0.310257	0.113982	none	0.350023	0.232233	0.211167	0.169696	0.183441	0.174489	0.152642	0.172602	0.213474	0.0153269
ENSMUSG00000025132	Arhgdia	0.154476	18	0.435699	0.852479	0.0484734	41	-0.435699	0.852479	none	none	0.0539479	19	-0.021425	0.983192	0.0938238	40	0.021425	0.972809	none	0.00120381	0.0331795	0.0380259	0.0476235	0.00733974	0.0393313	0.0172243	-0.00150213	0.00206972	0.000351463
ENSMUSG00000025142	Aspscr1	4.29825	92	-0.351235	0.566067	3.74813	322	0.351235	0.566067	none	up_Hepatocytes	5.24784	179	0.978002	0.000438825	3.24053	235	-0.978002	7.42258e-08	up_pericentral	0.3113	0.478792	0.582847	0.60304	0.532011	0.709355	0.909777	1.37794	0.499975	0.782686
ENSMUSG00000025145	Lrrc45	0.133336	21	-0.0535905	0.973991	0.147704	59	0.0535905	0.973991	none	up_Hepatocytes	0.12358	26	-0.109506	0.914996	0.153365	54	0.109506	0.837225	none	0.0334883	0.0600049	0.0576654	0.049763	0.0621966	0.0946325	0.0626138	0.0314888	0.00142033	0.0035195
ENSMUSG00000025153	Fasn	6.08527	138	-0.222686	0.714929	4.7262	431	0.222686	0.714929	none	up_Hepatocytes	4.54643	197	-0.147439	0.721027	5.43387	372	0.147439	0.495669	none	0.918573	0.853541	0.861412	0.874713	0.716682	0.565929	0.737547	0.777533	0.0189836	0.0184263
ENSMUSG00000025175	Fn3k	0.0668456	23	-0.468205	0.799006	0.0475377	101	0.468205	0.799006	none	up_Hepatocytes	0.0458077	48	0.414218	0.668243	0.0571751	76	-0.414218	0.424504	none	0.128063	0.0374668	0.0252041	0.0249311	0.0289683	0.0125587	0.051615	0.0341586	-0.00146803	0.0844507
ENSMUSG00000025190	Got1	0.156812	89	0.0572564	0.959298	0.121972	245	-0.0572564	0.959298	none	up_Hepatocytes	0.0965611	93	-0.467173	0.327265	0.150618	241	0.467173	0.0826097	none	0.128205	0.109769	0.101694	0.0775974	0.0547607	0.0671851	0.0644932	0.0807572	0.0318546	0.00852907
ENSMUSG00000025194	Abcc2	12.8452	303	-0.546156	0.00092546	14.1398	735	0.546156	0.00092546	up_4n	up_Hepatocytes	19.0917	356	1.15527	3.51212e-25	11.0516	682	-1.15527	2.28551e-50	up_pericentral	2.1213	1.89475	2.20753	2.28932	2.26075	2.23191	2.47728	2.62804	1.57853	2.8849
ENSMUSG00000025204	Ndufb8	1.28714	41	-0.292705	0.779836	1.17102	130	0.292705	0.779836	none	up_Hepatocytes	1.4797	60	0.331457	0.602452	1.06786	111	-0.331457	0.339747	none	0.114013	0.236595	0.237349	0.135002	0.220857	0.218408	0.320423	0.109572	0.00100692	0.0087285
ENSMUSG00000025232	Hexa	0.00913084	18	-1.20079	0.383859	0.0192453	84	1.20079	0.383859	none	none	0.023108	44	0.979754	0.319448	0.0127039	58	-0.979754	0.0779874	none	0.000514781	0.00708763	0.016097	0.0113415	0.0177209	0.00783101	0.0243512	0.0455229	0.000663316	-0.000589174
ENSMUSG00000025241	Fyco1	0.423681	110	-0.112081	0.895129	0.318082	330	0.112081	0.895129	none	up_Hepatocytes	0.357953	161	0.178706	0.706661	0.34588	279	-0.178706	0.47362	none	0.180091	0.144628	0.189123	0.151643	0.17015	0.1595	0.217073	0.367392	0.0421388	0.0139269
ENSMUSG00000025246	Tbl1x	0.0256284	142	0.204113	0.865436	0.0196929	415	-0.204113	0.865436	none	none	0.0177689	187	-0.364736	0.492923	0.0233586	370	0.364736	0.212136	none	0.00783722	0.0268654	0.0245005	0.0175791	0.0198143	0.00932768	0.014557	0.0190291	0.0171348	0.0111769
ENSMUSG00000025266	Gnl3l	0.0232852	15	-0.357432	0.900414	0.0170487	68	0.357432	0.900414	none	none	0.0207362	35	0.834408	0.456316	0.0180174	48	-0.834408	0.17891	none	1.21269e-05	0.00986705	0.011367	0.00800957	0.0123433	0.0172249	0.0151188	0.0508233	0.0561797	0.00175812
ENSMUSG00000025279	Dnase1l3	0.173511	33	0.0401511	0.981614	0.364153	68	-0.0401511	0.981614	none	up_Endothelial	0.241871	27	-0.570689	0.595707	0.339369	74	0.570689	0.330958	none	0.0243924	0.0793385	0.052366	0.0642073	0.0555992	0.065004	0.0830877	0.0222628	-0.00549899	0.0184168
ENSMUSG00000025289	Prdx4	0.591943	26	-0.136857	0.928803	0.327506	92	0.136857	0.928803	none	up_Hepatocytes	0.189439	31	-0.961268	0.169025	0.517253	87	0.961268	0.0183476	up_periportal	0.0227545	0.136553	0.133673	0.101708	0.0716956	0.0569981	0.10183	0.0467161	-0.000289579	0.00841838
ENSMUSG00000025290	Rps24	0.781524	51	-0.578383	0.353889	0.966748	195	0.578383	0.353889	none	up_Hepatocytes	0.773277	97	0.310661	0.511211	0.980371	149	-0.310661	0.231829	none	0.363964	0.249346	0.266669	0.284025	0.251392	0.234372	0.164963	0.239848	0.109662	0.0162541
ENSMUSG00000025316	Banp	0.217849	79	0.0455117	0.965037	0.188085	241	-0.0455117	0.965037	none	up_Hepatocytes	0.211847	113	0.244771	0.64501	0.189596	207	-0.244771	0.391694	none	0.0755118	0.100519	0.136724	0.121548	0.099283	0.106858	0.129987	0.106218	0.1396	0.0103005
ENSMUSG00000025337	Sbds	0.0994537	47	-0.369259	0.69843	0.125601	168	0.369259	0.69843	none	none	0.111968	79	-0.0377212	0.954091	0.120616	136	0.0377212	0.918857	none	0.0399591	0.0649646	0.0923518	0.0802967	0.0546309	0.0580194	0.0255334	0.107513	0.0249309	-0.00302682
ENSMUSG00000025347	Mettl7b	1.08403	128	-0.0435272	0.954163	0.938625	386	0.0435272	0.954163	none	up_Hepatocytes	1.14602	178	0.26538	0.44094	0.899894	336	-0.26538	0.165516	none	0.569047	0.354922	0.401559	0.331051	0.325121	0.383665	0.384918	0.454729	0.037734	0.00924835
ENSMUSG00000025362	Rps26	0.213646	30	-0.353519	0.719199	0.230765	124	0.353519	0.719199	none	none	0.198267	52	-0.0970083	0.903067	0.239405	102	0.0970083	0.809117	none	0.152081	0.0878739	0.162149	0.116742	0.0925202	0.0906205	0.127566	0.0337833	0.00693515	-0.00191682
ENSMUSG00000025366	Esyt1	0.0267724	17	-0.35113	0.902868	0.0390068	46	0.35113	0.902868	none	none	0.0518518	20	0.390897	0.825695	0.0269673	43	-0.390897	0.671575	none	-0.000156128	0.0104008	0.0127226	0.0203386	0.0103939	0.0176901	0.0488116	-0.000324264	-0.00235466	0.00210278
ENSMUSG00000025372	Baiap2	0.694682	121	0.075888	0.924187	0.592693	358	-0.075888	0.924187	none	up_Hepatocytes	0.664387	165	-0.0719658	0.888371	0.602783	314	0.0719658	0.781274	none	0.202467	0.239905	0.290557	0.305921	0.243956	0.19902	0.223725	0.306031	0.0107879	-0.00415768
ENSMUSG00000025381	Cnpy2	0.609772	30	-0.229004	0.849529	0.580552	88	0.229004	0.849529	none	up_Hepatocytes	0.751374	43	0.328058	0.656061	0.507556	75	-0.328058	0.408824	none	0.172318	0.18334	0.120677	0.154956	0.12824	0.0700345	0.16218	0.174467	0.00972806	0.00164288
ENSMUSG00000025393	Atp5b	1.92345	136	0.222374	0.696073	1.48943	349	-0.222374	0.696073	none	up_Hepatocytes	1.48989	156	-0.11547	0.783961	1.6862	329	0.11547	0.594172	none	0.337758	0.564579	0.569245	0.539387	0.423672	0.399742	0.296633	0.533475	0.0962693	0.024146
ENSMUSG00000025396	Hsd17b6	1.21751	206	0.667977	0.0189732	0.734371	431	-0.667977	0.0189732	up_2n	up_Hepatocytes	0.223991	138	-2.2551	6.93416e-20	1.21139	499	2.2551	9.09443e-40	up_periportal	0.614173	0.551014	0.544767	0.365224	0.293076	0.200115	0.1279	0.117012	0.0354884	0.0249392
ENSMUSG00000025405	Inhbc	0.0740208	85	-0.414276	0.614209	0.110499	224	0.414276	0.614209	none	up_Hepatocytes	0.120187	107	0.278106	0.653586	0.0890498	202	-0.278106	0.405349	none	0.0208066	0.0591791	0.0645334	0.0681496	0.0619576	0.0461127	0.0492509	0.1402	-0.000145662	0.145383
ENSMUSG00000025428	Atp5a1	1.26802	135	0.102022	0.876285	1.04066	363	-0.102022	0.876285	none	up_Hepatocytes	1.06048	179	-0.0811157	0.847809	1.13385	319	0.0811157	0.711854	none	0.541073	0.381015	0.464684	0.444614	0.361648	0.343458	0.364456	0.446279	0.245875	0.0195417
ENSMUSG00000025453	Nnt	0.629221	210	0.0487484	0.94111	0.556245	529	-0.0487484	0.94111	none	up_Lymphocytes	0.579929	249	-0.01744	0.959438	0.57741	490	0.01744	0.928274	none	0.325021	0.334973	0.314395	0.274301	0.32038	0.244176	0.335386	0.371713	0.0334507	-0.0157169
ENSMUSG00000025465	Echs1	0.860045	101	-0.141064	0.855585	0.631583	329	0.141064	0.855585	none	up_Hepatocytes	0.630227	155	0.177526	0.684925	0.735967	275	-0.177526	0.445516	none	0.154993	0.277603	0.30251	0.215617	0.209094	0.290691	0.301762	0.478062	0.364657	0.187339
ENSMUSG00000025479	Cyp2e1	3.36866	209	-1.48869	6.12022e-16	7.13566	683	1.48869	6.12022e-16	up_4n	up_Hepatocytes	14.4306	352	3.56443	8.78351e-123	1.74211	540	-3.56443	1.65341e-244	up_pericentral	0.377279	0.405066	0.712546	1.08751	1.70853	1.79002	2.19626	2.74265	1.87338	2.1447
ENSMUSG00000025492	Ifitm3	2.10283	70	-0.174092	0.838889	1.72979	244	0.174092	0.838889	none	up_Hepatocytes	2.10339	118	0.387659	0.355079	1.71046	196	-0.387659	0.100127	none	0.300954	0.418047	0.368369	0.460427	0.372507	0.296031	0.412923	0.333986	0.249414	-0.0152834
ENSMUSG00000025503	Taldo1	0.16176	49	0.0318466	0.977405	0.171587	137	-0.0318466	0.977405	none	none	0.139414	70	-0.152541	0.828399	0.183373	116	0.152541	0.675667	none	0.0776413	0.0954733	0.106399	0.0720171	0.0765711	0.0780265	0.155902	0.135457	0.0934944	0.0131788
ENSMUSG00000025504	Eps8l2	4.7915	186	-0.479891	0.122246	4.87772	562	0.479891	0.122246	none	up_Hepatocytes	6.14249	290	0.878091	3.15192e-06	4.19992	458	-0.878091	3.56958e-12	up_pericentral	1.26949	0.98801	0.970413	0.957338	1.15711	1.08073	1.22791	1.53613	0.169407	0.444194
ENSMUSG00000025508	Rplp2	0.904429	43	-0.395848	0.613526	0.987506	153	0.395848	0.613526	none	up_Hepatocytes	0.891495	62	-0.0477883	0.943698	0.998279	134	0.0477883	0.891829	none	0.279579	0.372226	0.203311	0.262944	0.336089	0.166918	0.132001	0.301589	-0.00259066	-0.0179852
ENSMUSG00000025509	Pnpla2	0.0878688	17	-0.0613877	0.976298	0.11077	46	0.0613877	0.976298	none	up_Hepatocytes	0.107138	22	-0.218083	0.855826	0.102209	41	0.218083	0.726237	none	0.00116209	0.0480045	0.0241668	0.0277097	0.0678315	0.0542724	0.00335034	0.0381995	0.00219236	-0.0040245
ENSMUSG00000025533	Asl	2.95874	200	0.268429	0.531926	2.67249	492	-0.268429	0.531926	none	up_Hepatocytes	1.8457	200	-0.796873	0.000108948	3.21992	492	0.796873	4.34306e-09	up_periportal	1.06413	0.87832	0.855705	0.754347	0.626815	0.575009	0.55559	0.437642	0.28483	0.094138
ENSMUSG00000025577	Cbx2	0.00225616	4	-2.85886	0.085024	0.0238213	29	2.85886	0.085024	none	none	0.0248543	13	0.650547	0.703151	0.0135113	20	-0.650547	0.469223	none	0.0347902	0.00265052	0.0180639	0.00766355	0.0148476	0.0118437	0.0160349	-0.00157125	-0.000913992	0.000397526
ENSMUSG00000025580	Eif4a3	0.380883	35	-0.256478	0.842081	0.471742	124	0.256478	0.842081	none	up_Lymphocytes	0.259775	63	0.214305	0.79518	0.537537	96	-0.214305	0.61514	none	0.104554	0.110845	0.0895893	0.0893075	0.14942	0.132096	0.11931	0.0645328	0.0467751	0.00434431
ENSMUSG00000025609	Mkln1	0.521902	214	0.041171	0.946316	0.427355	586	-0.041171	0.946316	none	up_Hepatocytes	0.559347	285	0.533401	0.0132066	0.403618	515	-0.533401	7.73577e-05	up_pericentral	0.189312	0.261047	0.28636	0.246102	0.239707	0.294783	0.342709	0.348866	0.037763	0.0868387
ENSMUSG00000025613	Cct8	0.32965	75	0.280324	0.742997	0.245612	224	-0.280324	0.742997	none	up_Hepatocytes	0.315109	114	0.594468	0.183621	0.248664	185	-0.594468	0.0223917	none	0.246204	0.106516	0.130644	0.124398	0.132883	0.12355	0.128156	0.220227	0.004362	0.00460149
ENSMUSG00000025651	Uqcrc1	0.670604	46	-0.517625	0.494023	0.971633	160	0.517625	0.494023	none	up_Hepatocytes	0.831629	74	0.336516	0.532019	0.905693	132	-0.336516	0.256375	none	0.0900164	0.189565	0.225428	0.180489	0.245297	0.201459	0.297957	0.249626	0.00848702	0.00909945
ENSMUSG00000025745	Hadha	1.43623	86	-0.231453	0.741962	1.18236	271	0.231453	0.741962	none	up_Hepatocytes	1.11771	125	-0.0411122	0.940692	1.33024	232	0.0411122	0.883462	none	0.663375	0.402848	0.291446	0.321361	0.358367	0.3091	0.292841	0.299734	0.258831	0.027647
ENSMUSG00000025762	Larp1b	4.05183	235	-0.344675	0.293932	4.23528	612	0.344675	0.293932	none	up_Hepatocytes	4.7221	292	0.367897	0.0823188	3.90618	555	-0.367897	0.00373121	none	1.04288	0.911776	1.07788	1.08736	0.986607	0.952623	0.984134	1.28366	1.25451	0.0128259
ENSMUSG00000025780	Itih5	0.00384632	27	0.113033	0.959298	0.00352798	81	-0.113033	0.959298	none	up_Hepatocytes	0.00403769	35	-0.0119364	0.99134	0.00341509	73	0.0119364	0.984749	none	0.00637946	0.00278838	0.00499093	0.00378386	0.00336537	0.00265238	0.00173484	0.000414802	5.50244e-05	0.00390654
ENSMUSG00000025781	Atp5c1	0.1069	91	-0.0936527	0.939981	0.0856312	264	0.0936527	0.939981	none	up_Hepatocytes	0.113626	126	0.26378	0.62711	0.0811489	229	-0.26378	0.370711	none	0.0216617	0.0808178	0.0444564	0.0624922	0.0584248	0.0684703	0.0644238	0.0723818	-0.00145461	0.000344129
ENSMUSG00000025792	Slc25a10	1.29229	52	-0.280803	0.733867	1.54117	172	0.280803	0.733867	none	up_Hepatocytes	2.14282	76	0.333051	0.517921	1.12439	148	-0.333051	0.240989	none	0.0987341	0.352268	0.32879	0.212623	0.296509	0.319589	0.339603	0.297658	0.0109748	0.0135191
ENSMUSG00000025794	Rpl14	0.586902	50	0.19273	0.846143	0.451755	121	-0.19273	0.846143	none	up_Hepatocytes	0.677854	54	0.275748	0.651639	0.398926	117	-0.275748	0.40138	none	0.165059	0.152149	0.197001	0.138493	0.159056	0.139963	0.160853	0.383584	0.00391923	0.0144196
ENSMUSG00000025809	Itgb1	0.0845962	65	-0.877969	0.0561809	0.166567	247	0.877969	0.0561809	none	none	0.167003	110	0.303646	0.546234	0.12914	202	-0.303646	0.274204	none	0.0381644	0.116831	0.0902242	0.0861362	0.101505	0.0726097	0.0754389	0.102598	0.199228	0.0644662
ENSMUSG00000025813	Homer2	0.0345123	91	-0.231676	0.833206	0.0373174	246	0.231676	0.833206	none	up_Hepatocytes	0.03042	113	-0.0687985	0.920271	0.0395271	224	0.0687985	0.852031	none	0.0186541	0.0312572	0.0355085	0.0293111	0.0222999	0.0208769	0.0404006	0.0165953	0.128263	0.0031502
ENSMUSG00000025854	Fam20c	0.993301	86	-0.389373	0.543941	0.943994	283	0.389373	0.543941	none	up_Hepatocytes	1.00666	130	0.4627	0.232225	0.934732	239	-0.4627	0.0383279	none	0.286971	0.271697	0.30744	0.272153	0.266358	0.34828	0.347591	0.328804	0.0283958	0.462183
ENSMUSG00000025860	Xiap	0.518666	224	-0.195161	0.64562	0.497364	635	0.195161	0.64562	none	up_Hepatocytes	0.569029	307	0.390609	0.0468759	0.470844	552	-0.390609	0.00110531	none	0.242804	0.307982	0.294407	0.310151	0.289688	0.27759	0.311868	0.462576	0.254587	0.0482934
ENSMUSG00000025868	Higd2a	0.512196	23	0.262421	0.863517	0.334118	62	-0.262421	0.863517	none	up_Hepatocytes	0.266999	31	-0.180215	0.852015	0.448841	54	0.180215	0.719576	none	0.0605477	0.100522	0.092106	0.136974	0.0649108	0.0623263	0.141297	0.0192124	0.158994	0.00368197
ENSMUSG00000025880	Smad7	0.0253707	52	-0.709339	0.382327	0.0421087	181	0.709339	0.382327	none	none	0.0640653	92	1.0959	0.0304456	0.023424	141	-1.0959	0.000454345	up_pericentral	0.00805855	0.0194053	0.0354753	0.0285565	0.0268142	0.0332332	0.0265039	0.0427467	0.00607271	0.00637099
ENSMUSG00000025894	Aasdhppt	0.0148248	11	-0.461389	0.812322	0.0171667	79	0.461389	0.812322	none	up_Hepatocytes	0.0176973	44	0.671295	0.450321	0.0158358	46	-0.671295	0.173902	none	0.0183167	0.0202939	0.0111981	0.00630568	0.00940977	0.0091927	0.0214699	0.040247	-0.000153887	0.000423456
ENSMUSG00000025903	Lypla1	0.498176	139	0.111327	0.868429	0.427219	391	-0.111327	0.868429	none	up_Hepatocytes	0.561503	206	0.418899	0.190811	0.391618	324	-0.418899	0.0244318	none	0.260711	0.195861	0.202315	0.229931	0.225001	0.187357	0.25041	0.368049	0.3573	-0.0101905
ENSMUSG00000025917	Cops5	1.95201	69	0.0284613	0.977008	1.78122	185	-0.0284613	0.977008	none	up_Hepatocytes	2.31207	90	0.353254	0.458788	1.59068	164	-0.353254	0.181562	none	0.420055	0.245491	0.407383	0.339673	0.355159	0.372113	0.401615	0.677691	0.747852	0.0244454
ENSMUSG00000025934	Gsta3	2.0472	173	-0.930107	6.39291e-06	3.29782	568	0.930107	6.39291e-06	up_4n	up_Hepatocytes	5.8407	321	2.18539	1.54605e-36	1.44609	420	-2.18539	5.48893e-73	up_pericentral	0.299282	0.461873	0.530377	0.706732	0.971043	1.05602	1.37742	1.90046	1.16503	0.420994
ENSMUSG00000025935	Tram1	0.188817	75	0.394166	0.677469	0.0978605	230	-0.394166	0.677469	none	up_Hepatocytes	0.094984	104	-0.122996	0.845683	0.140598	201	0.122996	0.706861	none	0.0547201	0.0881167	0.0753828	0.0744424	0.0759042	0.0694039	0.0680741	0.0170303	0.00348781	0.00169624
ENSMUSG00000025967	Eef1b2	0.597339	45	-0.0189418	0.98648	0.491764	144	0.0189418	0.98648	none	up_Hepatocytes	0.488087	61	-0.0979348	0.8987	0.541541	128	0.0979348	0.802088	none	0.156943	0.188522	0.242064	0.120757	0.139674	0.140432	0.191813	0.00415712	0.0588164	0.0128841
ENSMUSG00000025980	Hspd1	0.464685	69	0.237218	0.81111	0.260039	191	-0.237218	0.81111	none	up_Hepatocytes	0.281115	86	-0.0241375	0.96848	0.342286	174	0.0241375	0.943918	none	0.108489	0.142752	0.138962	0.160188	0.146578	0.12272	0.114503	0.0985877	0.00379988	-0.00228796
ENSMUSG00000025991	Cps1	0.452424	303	-0.0250053	0.944004	0.462923	716	0.0250053	0.944004	none	up_Hepatocytes	0.427322	328	-0.189444	0.206847	0.476135	691	0.189444	0.0292991	none	0.366836	0.36799	0.35779	0.360477	0.310198	0.277347	0.210535	0.163955	0.0822505	0.013516
ENSMUSG00000025993	Slc40a1	0.276393	69	-0.450604	0.531856	0.379019	205	0.450604	0.531856	none	up_Kupffer	0.308974	82	-0.412383	0.407805	0.367807	192	0.412383	0.139889	none	0.212129	0.193279	0.131463	0.224011	0.145493	0.146628	0.0867695	0.179474	0.0284138	0.0418531
ENSMUSG00000026003	Acadl	0.0612791	65	-0.178798	0.849002	0.0713482	193	0.178798	0.849002	none	up_Hepatocytes	0.0675192	97	0.0970613	0.888371	0.0687113	161	-0.0970613	0.781336	none	0.0552403	0.060463	0.0446208	0.0471578	0.0451233	0.0429316	0.0619478	0.0962556	0.00171362	0.000561301
ENSMUSG00000026031	Cflar	0.194489	163	0.00811384	0.990766	0.186122	461	-0.00811384	0.990766	none	up_Hepatocytes	0.200975	214	0.142567	0.738821	0.182419	410	-0.142567	0.523948	none	0.12585	0.139535	0.124436	0.120004	0.126796	0.133442	0.118154	0.120806	0.00217074	0.00173599
ENSMUSG00000026032	Ndufb3	0.101837	95	-0.0620576	0.947266	0.102936	252	0.0620576	0.947266	none	up_Hepatocytes	0.130302	134	0.42553	0.336351	0.0886185	213	-0.42553	0.0881414	none	0.0650981	0.0635043	0.0791534	0.0642935	0.0670462	0.0753885	0.112264	0.100487	0.00906641	-0.00994806
ENSMUSG00000026072	Il1r1	0.583312	179	-0.456674	0.150458	0.68047	557	0.456674	0.150458	none	up_Hepatocytes	0.910444	280	0.786401	2.33907e-05	0.520241	456	-0.786401	1.93673e-10	up_pericentral	0.279512	0.307262	0.360826	0.32315	0.334961	0.307949	0.43305	0.521451	0.604452	0.136115
ENSMUSG00000026074	Map4k4	0.698428	40	-0.237557	0.854062	0.38618	111	0.237557	0.854062	none	up_Endothelial	0.234023	41	-0.528481	0.486165	0.604744	110	0.528481	0.205571	none	0.129271	0.141654	0.14507	0.125723	0.0537588	0.106494	0.0534348	0.0256036	0.624222	0.0138246
ENSMUSG00000026083	Eif5b	0.654006	148	0.0220637	0.976298	0.591529	399	-0.0220637	0.976298	none	up_Hepatocytes	0.606826	195	0.118931	0.762287	0.612163	352	-0.118931	0.563358	none	0.286094	0.267919	0.271114	0.293843	0.259018	0.284847	0.317484	0.333392	0.320537	-0.00582345
ENSMUSG00000026131	Dst	1.1404	240	0.0319419	0.96236	0.960692	596	-0.0319419	0.96236	none	up_Lymphocytes	1.01535	277	-0.0238891	0.951029	1.01466	559	0.0238891	0.910247	none	0.695778	0.454784	0.407307	0.412834	0.364892	0.36421	0.351347	0.643578	0.751927	0.0804148
ENSMUSG00000026170	Cyp27a1	7.52471	207	-1.23015	4.40932e-11	11.5485	661	1.23015	4.40932e-11	up_4n	up_Hepatocytes	17.1649	337	1.86063	3.53587e-31	6.88606	531	-1.86063	3.02402e-62	up_pericentral	1.05672	1.28343	1.39831	1.5983	1.75373	1.85244	2.17015	2.49759	1.4274	1.06999
ENSMUSG00000026179	Pnkd	0.332504	77	-0.28168	0.685079	0.366256	270	0.28168	0.685079	none	up_Hepatocytes	0.380341	120	0.131134	0.803163	0.343824	227	-0.131134	0.630012	none	0.165191	0.221679	0.183078	0.159283	0.159932	0.186747	0.178485	0.141876	0.177248	-0.00596824
ENSMUSG00000026189	Pecr	0.239957	161	0.086485	0.89439	0.216469	476	-0.086485	0.89439	none	up_Hepatocytes	0.21596	225	0.0495349	0.909784	0.227388	412	-0.0495349	0.821713	none	0.128202	0.157386	0.147377	0.156565	0.134704	0.16131	0.112217	0.150818	0.170091	0.253287
ENSMUSG00000026193	Fn1	2.5035	281	-0.136426	0.712054	2.14156	717	0.136426	0.712054	none	up_Hepatocytes	2.39097	342	0.239771	0.182056	2.1799	656	-0.239771	0.0219637	none	1.00906	0.879365	0.924191	0.884877	0.914641	0.769914	0.731488	1.02498	0.662095	0.124574
ENSMUSG00000026198	Abcb6	0.247848	36	0.0910327	0.953427	0.163457	98	-0.0910327	0.953427	none	up_Hepatocytes	0.297377	54	1.0526	0.070326	0.134137	80	-1.0526	0.0026245	none	0.0644641	0.0574607	0.0727397	0.0461358	0.116662	0.119618	0.06031	0.0808354	-0.00160691	0.00159674
ENSMUSG00000026229	Psmd1	0.665508	128	-0.171479	0.788664	0.631019	406	0.171479	0.788664	none	up_Hepatocytes	0.709164	209	0.419564	0.159628	0.607213	325	-0.419564	0.0161092	none	0.0778679	0.345407	0.265459	0.251967	0.285225	0.295431	0.377931	0.503344	0.32288	0.133982
ENSMUSG00000026234	Ncl	0.349514	46	0.399114	0.694766	0.235473	112	-0.399114	0.694766	none	up_Hepatocytes	0.254344	54	0.184325	0.812127	0.277707	104	-0.184325	0.645736	none	0.0468829	0.107433	0.0528081	0.111062	0.181443	0.0947428	0.0530271	0.0239837	0.411299	-0.00120388
ENSMUSG00000026238	Ptma	0.148326	90	0.0386371	0.962086	0.153394	255	-0.0386371	0.962086	none	none	0.196037	119	0.330616	0.396193	0.12956	226	-0.330616	0.13076	none	0.0786916	0.123948	0.107122	0.100509	0.0809947	0.108205	0.116691	0.190006	0.0819622	-0.00600526
ENSMUSG00000026249	Serpine2	0.216858	23	-0.258624	0.842627	0.246741	83	0.258624	0.842627	none	up_Hepatocytes	0.305454	45	0.558084	0.411932	0.203529	61	-0.558084	0.14321	none	0.144095	0.0536373	0.118585	0.0603558	0.0812819	0.0957849	0.117443	0.0914034	0.283666	0.854778
ENSMUSG00000026260	Ndufa10	0.48943	47	-0.772667	0.1667	0.887804	176	0.772667	0.1667	none	up_Hepatocytes	0.770214	72	-0.0757949	0.912545	0.766361	151	0.0757949	0.830493	none	0.343443	0.207034	0.274575	0.178129	0.176365	0.195011	0.260058	0.225067	0.0959285	0.00626329
ENSMUSG00000026272	Agxt	0.220093	89	-0.813767	0.0297125	0.36529	334	0.813767	0.0297125	up_4n	up_Hepatocytes	0.339033	131	0.0266558	0.954091	0.312644	292	-0.0266558	0.918857	none	0.114922	0.165185	0.217827	0.201531	0.148413	0.169579	0.0980282	0.176224	0.0440183	-0.00664369
ENSMUSG00000026281	Dtymk	0.355042	38	-0.366546	0.697584	0.482931	137	0.366546	0.697584	none	up_Hepatocytes	0.604745	66	0.394189	0.514853	0.36337	109	-0.394189	0.23598	none	0.118904	0.130507	0.131301	0.156129	0.129627	0.0932164	0.244051	0.150444	0.000911757	-0.00201243
ENSMUSG00000026295	Spp2	0.0663612	58	-0.0841157	0.953598	0.0593779	180	0.0841157	0.953598	none	up_Hepatocytes	0.0759445	105	0.823924	0.106066	0.054182	133	-0.823924	0.00644611	none	0.0135376	0.0169095	0.0423542	0.0524046	0.0381753	0.0360475	0.102669	0.112967	0.00189058	-0.00529341
ENSMUSG00000026305	Lrrfip1	0.627409	98	-0.0644077	0.94111	0.562639	294	0.0644077	0.94111	none	up_Hepatocytes	0.626334	136	0.135386	0.784131	0.559874	256	-0.135386	0.594655	none	0.306026	0.277628	0.26468	0.235785	0.260753	0.148413	0.230601	0.147139	0.0164828	0.0235374
ENSMUSG00000026341	Actr3	0.0318285	63	-0.450111	0.65866	0.0477627	182	0.450111	0.65866	none	up_Kupffer	0.0586846	96	0.708502	0.24698	0.0350149	149	-0.708502	0.0440527	none	0.036915	0.0349969	0.0219745	0.0319558	0.0284864	0.050018	0.0285586	0.0463988	0.0361623	0.00308033
ENSMUSG00000026353	Ubxn4	1.60211	167	-0.209944	0.663122	1.56352	485	0.209944	0.663122	none	up_Hepatocytes	1.85777	241	0.518481	0.0247038	1.43245	411	-0.518481	0.000291708	up_pericentral	0.44365	0.534924	0.508221	0.465981	0.629034	0.607317	0.673096	0.56498	0.221763	0.0393296
ENSMUSG00000026385	Dbi	5.4801	201	-0.451675	0.138458	5.49348	590	0.451675	0.138458	none	up_Hepatocytes	6.4688	295	0.64344	0.000996197	4.99491	496	-0.64344	4.0367e-07	up_pericentral	1.37891	1.23512	1.1538	1.29533	1.19782	1.17509	1.33113	0.959341	1.00312	0.0139805
ENSMUSG00000026393	Nek7	0.106085	257	0.363442	0.287007	0.0800069	634	-0.363442	0.287007	none	none	0.0930637	302	0.0649881	0.832243	0.0852506	589	-0.0649881	0.68581	none	0.0645908	0.0963878	0.0642423	0.0657986	0.0789804	0.0646847	0.0622882	0.131946	0.426374	0.0223057
ENSMUSG00000026405	C4bp	1.09174	190	-0.680342	0.00101029	1.59618	582	0.680342	0.00101029	up_4n	up_Hepatocytes	1.8514	290	0.676635	0.000235756	1.23833	482	-0.676635	2.09961e-08	up_pericentral	0.384355	0.599918	0.550442	0.536631	0.636376	0.607816	0.670194	0.906981	0.419958	0.149295
ENSMUSG00000026417	Pigr	0.173075	141	0.389597	0.568814	0.115192	363	-0.389597	0.568814	none	up_Hepatocytes	0.121842	166	0.0124784	0.974136	0.138108	338	-0.0124784	0.958883	none	0.182321	0.102543	0.102781	0.0825913	0.0980336	0.0713773	0.0438445	0.0470828	0.00307043	0.0433646
ENSMUSG00000026434	Nucks1	1.17352	58	-0.367328	0.631128	1.25953	199	0.367328	0.631128	none	up_Hepatocytes	1.18158	101	0.430001	0.353624	1.25985	156	-0.430001	0.0992872	none	0.186576	0.252328	0.376196	0.202874	0.300286	0.298985	0.233767	0.28674	0.317406	-0.00389508
ENSMUSG00000026473	Glul	2.48638	82	0.853331	0.132575	1.35027	173	-0.853331	0.132575	none	up_Hepatocytes	3.80775	111	1.57091	2.42004e-05	0.625009	144	-1.57091	2.08244e-10	up_pericentral	0.196777	0.208205	0.143325	0.221105	0.148247	0.26954	0.935877	1.50484	1.02445	0.0156158
ENSMUSG00000026516	Nvl	0.336638	65	-0.659544	0.209088	0.45551	241	0.659544	0.209088	none	up_Hepatocytes	0.492627	124	0.444261	0.296334	0.382812	182	-0.444261	0.0657417	none	0.0869324	0.195157	0.165629	0.143561	0.207745	0.219155	0.127868	0.418493	0.0810156	0.0100423
ENSMUSG00000026519	Tmem63a	0.241489	16	-0.239939	0.899876	0.261711	40	0.239939	0.899876	none	none	0.117624	11	-1.24084	0.248459	0.325291	45	1.24084	0.0446525	up_periportal	0.310238	0.0775455	0.0415044	0.0626893	0.0328534	0.0496567	0.0573848	-0.00121761	0.00493761	0.00117556
ENSMUSG00000026526	Fh1	0.121398	64	0.372689	0.714877	0.0837489	186	-0.372689	0.714877	none	up_Hepatocytes	0.0943414	82	0.0534095	0.943698	0.0954892	168	-0.0534095	0.892859	none	0.163797	0.0639974	0.0468767	0.0400331	0.0627221	0.0668863	0.0638144	0.0421672	0.00222509	0.00342128
ENSMUSG00000026547	Tagln2	0.00626205	8	0.0845542	0.984481	0.0172758	13	-0.0845542	0.984481	none	none	0.00193662	5	-0.834701	0.804817	0.0200224	16	0.834701	0.634036	none	-0.000699465	0.00495216	0.000819097	0.00254527	-0.00119604	0.0110327	-0.00114682	0.000153416	-0.00123294	1.95712
ENSMUSG00000026571	Dcaf6	0.108471	231	0.185313	0.716178	0.0888075	612	-0.185313	0.716178	none	up_Lymphocytes	0.10414	296	0.168635	0.533672	0.08999	547	-0.168635	0.259456	none	0.0643901	0.0884991	0.0799732	0.0795788	0.0874084	0.0770974	0.0905025	0.0833016	0.0333812	0.000147604
ENSMUSG00000026576	Atp1b1	0.238906	67	-0.234036	0.790975	0.221819	237	0.234036	0.790975	none	up_Hepatocytes	0.197385	89	-0.0659401	0.915848	0.241913	215	0.0659401	0.840609	none	0.133386	0.121562	0.135269	0.132468	0.133822	0.111312	0.0807339	0.0571594	0.00160447	-0.0061984
ENSMUSG00000026579	F5	0.142135	246	-0.0677177	0.89572	0.136007	679	0.0677177	0.89572	none	up_Hepatocytes	0.164888	327	0.431332	0.0141245	0.124205	598	-0.431332	9.04452e-05	none	0.0913021	0.10945	0.109349	0.109668	0.113842	0.111544	0.148146	0.151625	0.047329	0.182469
ENSMUSG00000026594	Ralgps2	0.0591322	101	0.107753	0.919617	0.0533804	327	-0.107753	0.919617	none	none	0.0602339	143	0.0884564	0.894776	0.0525303	285	-0.0884564	0.795785	none	0.0225783	0.0461223	0.042935	0.0510544	0.0313925	0.0374123	0.0629887	0.0540139	0.00512928	0.00241106
ENSMUSG00000026615	Eprs	0.380754	101	-0.546439	0.257389	0.462517	329	0.546439	0.257389	none	up_Hepatocytes	0.510138	148	0.383251	0.302152	0.401358	282	-0.383251	0.0684315	none	0.411698	0.16142	0.21376	0.20202	0.224482	0.164789	0.144133	0.573901	0.198766	0.00585479
ENSMUSG00000026623	Lpgat1	0.149091	187	0.0566429	0.942003	0.127534	509	-0.0566429	0.942003	none	up_Hepatocytes	0.163145	258	0.391343	0.18171	0.119337	438	-0.391343	0.0218198	none	0.113584	0.114886	0.0940922	0.102472	0.0895337	0.0939953	0.0799308	0.171523	0.157398	0.0109162
ENSMUSG00000026655	Fam107b	1.17894	170	-0.161583	0.809183	0.939652	455	0.161583	0.809183	none	none	1.60999	255	1.31591	2.6442e-08	0.709769	370	-1.31591	2.43305e-16	up_pericentral	0.293666	0.217932	0.303983	0.304548	0.352215	0.399542	0.628918	1.10139	0.736787	-0.00797889
ENSMUSG00000026663	Atf6	2.73938	190	-0.203079	0.673078	2.50593	517	0.203079	0.673078	none	up_Hepatocytes	2.35818	239	0.112978	0.739432	2.6865	468	-0.112978	0.525454	none	0.668336	0.663225	0.775898	0.752217	0.670023	0.626862	0.816997	0.715647	0.763709	0.0113085
ENSMUSG00000026664	Phyh	15.488	272	-0.415722	0.115299	16.8302	692	0.415722	0.115299	none	up_Hepatocytes	22.4187	340	0.942656	1.80198e-10	13.399	624	-0.942656	1.13723e-20	up_pericentral	1.7392	2.08133	2.154	1.86512	2.20771	2.16287	2.51682	2.73741	2.87427	3.85953
ENSMUSG00000026669	Mcm10	0.411241	119	-0.0374782	0.966156	0.350998	337	0.0374782	0.966156	none	up_Lymphocytes	0.445899	150	0.601083	0.109525	0.33042	306	-0.601083	0.00693538	none	0.0886047	0.171324	0.187974	0.162133	0.152203	0.208706	0.210352	0.349029	0.124502	0.0126817
ENSMUSG00000026672	Optn	0.456439	206	0.00610343	0.991402	0.405631	551	-0.00610343	0.991402	none	up_Lymphocytes	0.491599	277	0.4928	0.0286078	0.385283	480	-0.4928	0.000401254	none	0.236349	0.256277	0.259371	0.195094	0.28261	0.215896	0.291484	0.446938	0.248201	0.00306822
ENSMUSG00000026687	Aldh9a1	0.430011	77	-0.0915752	0.923612	0.430859	253	0.0915752	0.923612	none	up_Hepatocytes	0.491725	124	0.193016	0.717297	0.39974	206	-0.193016	0.489369	none	0.164624	0.182599	0.140158	0.171403	0.170411	0.135901	0.310622	0.204001	-0.00518821	0.866782
ENSMUSG00000026688	Mgst3	0.0109708	8	1.53213	0.697703	0.00269709	31	-1.53213	0.697703	none	none	0.00303503	14	-0.0697685	0.96848	0.0062819	25	0.0697685	0.943918	none	-0.000338028	0.00400861	0.00629404	0.00183931	0.00858858	0.00196097	0.00132282	0.00263155	-0.00123265	-0.000172172
ENSMUSG00000026701	Prdx6	1.74578	103	-0.40076	0.456465	1.99316	354	0.40076	0.456465	none	up_Hepatocytes	2.71683	186	0.915458	0.000965752	1.51545	271	-0.915458	3.75758e-07	up_pericentral	0.185477	0.377201	0.383729	0.560551	0.509669	0.452755	0.595454	0.67939	0.0162621	0.363688
ENSMUSG00000026712	Mrc1	0.0320912	34	-0.312654	0.805937	0.0551404	87	0.312654	0.805937	none	up_Endothelial	0.0723756	36	-0.106587	0.914996	0.0359752	85	0.106587	0.83686	none	0.0906355	0.0334534	0.0401345	0.0409029	0.0317923	0.0243457	0.0339184	0.0126885	0.0712242	0.0110696
ENSMUSG00000026715	Serpinc1	1.32841	283	0.282425	0.3623	0.920675	685	-0.282425	0.3623	none	up_Hepatocytes	0.888499	325	-0.200496	0.337653	1.12199	643	0.200496	0.0890984	none	0.709887	0.569352	0.588122	0.509233	0.486567	0.398495	0.470202	0.562529	0.223492	0.0192124
ENSMUSG00000026728	Vim	0.0605293	7	2.63157	0.513797	0.00425455	17	-2.63157	0.513797	none	none	0.00144346	3	-2.07843	0.337781	0.0312172	21	2.07843	0.0893069	none	0.000726317	0.0194537	0.0184642	0.0099325	0.00839764	0.00310298	0.00538787	-0.000947472	-0.000309181	0.0096669
ENSMUSG00000026749	Nek6	0.0323304	79	-0.184742	0.849002	0.0364582	272	0.184742	0.849002	none	up_Hepatocytes	0.0343412	126	-0.0450085	0.946635	0.0356536	225	0.0450085	0.899784	none	0.0241817	0.0278695	0.0444391	0.032396	0.0221845	0.0258454	0.0184467	0.0401056	0.011789	0.027732
ENSMUSG00000026750	Psmb7	0.0360707	60	-0.311901	0.820877	0.037601	206	0.311901	0.820877	none	up_Hepatocytes	0.0463915	107	0.560995	0.407805	0.0324675	159	-0.560995	0.139763	none	0.0186108	0.0163834	0.0318101	0.0327437	0.0278811	0.0261242	0.0451869	0.0648991	-0.00245771	0.165333
ENSMUSG00000026781	Acbd5	1.09626	296	0.106642	0.745857	0.944338	714	-0.106642	0.745857	none	none	1.03446	347	0.11326	0.536163	0.967785	663	-0.11326	0.262548	none	0.530671	0.585214	0.553079	0.557772	0.550482	0.514583	0.565842	0.493149	0.410573	1.32814
ENSMUSG00000026822	Lcn2	0.134113	10	-0.0188883	0.992953	0.146618	26	0.0188883	0.992953	none	none	0.0261444	9	-1.32835	0.0964704	0.201777	27	1.32835	0.0052483	up_periportal	0.0127668	0.0581561	0.0497009	0.0310259	0.0313197	0.0398984	0.041116	0.012891	0.0079538	-0.00915678
ENSMUSG00000026839	Upp2	0.654065	252	0.0936761	0.838368	0.530746	634	-0.0936761	0.838368	none	up_Hepatocytes	0.506641	298	-0.187771	0.391164	0.598892	588	0.187771	0.126714	none	0.428896	0.399227	0.37178	0.357873	0.31333	0.317492	0.239579	0.176056	0.0404168	0.00951646
ENSMUSG00000026853	Crat	0.135797	11	-1.58859	0.0348677	0.406151	95	1.58859	0.0348677	up_4n	up_Hepatocytes	0.213003	44	0.163912	0.854828	0.38097	62	-0.163912	0.724383	none	0.0312489	0.0647093	0.145203	0.0737476	0.0939809	0.0905545	0.0777114	0.208329	-0.00713616	0.0122876
ENSMUSG00000026864	Hspa5	4.64523	125	-0.10506	0.881407	3.44421	353	0.10506	0.881407	none	up_Hepatocytes	3.07698	147	-0.307759	0.388108	4.17479	331	0.307759	0.124718	none	1.03616	0.74334	0.734584	0.68392	0.719203	0.519834	0.686304	0.687213	0.0229955	0.0945433
ENSMUSG00000026866	Kynu	2.40744	301	0.133836	0.687253	1.91417	714	-0.133836	0.687253	none	up_Hepatocytes	1.89526	340	-0.0999047	0.620964	2.14762	675	0.0999047	0.361838	none	0.962743	0.934436	0.935561	0.822639	0.780694	0.749402	0.860918	0.77649	0.660597	-0.00689804
ENSMUSG00000026867	Gapvd1	0.448378	273	0.464865	0.178224	0.259082	660	-0.464865	0.178224	none	none	0.269133	309	-0.227728	0.396109	0.339929	624	0.227728	0.130578	none	0.2771	0.237084	0.216963	0.1856	0.184665	0.181925	0.214136	0.28211	0.187722	0.0289743
ENSMUSG00000026869	Psmd5	0.783875	35	-0.828497	0.200517	0.783032	162	0.828497	0.200517	none	none	0.863243	73	0.557731	0.27072	0.742911	124	-0.557731	0.0543374	none	0.211204	0.201848	0.180365	0.148217	0.169087	0.292734	0.25692	0.327314	0.177726	0.0102468
ENSMUSG00000026874	Hc	2.80749	306	0.179939	0.530034	2.21587	727	-0.179939	0.530034	none	up_Hepatocytes	2.06418	343	-0.342574	0.0129532	2.561	690	0.342574	7.39469e-05	none	1.31822	1.07724	1.14555	1.02492	0.873406	0.73057	0.717544	0.598753	0.162236	0.0478355
ENSMUSG00000026878	Rab14	3.3903	121	-0.436318	0.366247	2.85742	402	0.436318	0.366247	none	up_Hepatocytes	3.22655	198	0.485576	0.107504	2.9129	325	-0.485576	0.00662505	none	0.789777	0.526099	0.625729	0.754311	0.617491	0.629343	0.653227	0.666093	0.212407	0.758589
ENSMUSG00000026914	Psmd14	0.119055	105	0.105353	0.914573	0.0969465	328	-0.105353	0.914573	none	up_Hepatocytes	0.108406	160	0.369822	0.407583	0.101195	273	-0.369822	0.138432	none	0.152892	0.0753076	0.0726948	0.055835	0.0563664	0.0758614	0.107377	0.122833	-0.00153026	0.0872815
ENSMUSG00000026938	Fcna	0.0129117	12	-0.34802	0.884453	0.0274492	23	0.34802	0.884453	none	up_Kupffer	0.0133469	9	-0.7732	0.65165	0.0279718	26	0.7732	0.401867	none	-0.00289003	0.0118035	0.0158497	0.0112284	0.0241925	0.0237177	0.0035761	-0.00262622	0.00358209	0.00377699
ENSMUSG00000026939	Tmem141	0.0714788	4	-0.984155	0.678823	0.259489	16	0.984155	0.678823	none	none	0.296091	9	0.573733	0.734805	0.155669	11	-0.573733	0.518243	none	0.00112111	0.0201567	0.0609584	0.000482629	0.0711476	0.0304947	0.0385545	0.0327712	-0.00374676	-0.00119411
ENSMUSG00000026970	Rbms1	9.74534	200	-0.804225	0.000712355	10.5811	596	0.804225	0.000712355	up_4n	up_Hepatocytes	15.3851	303	1.43098	1.21107e-14	7.7759	493	-1.43098	4.48305e-29	up_pericentral	0.73417	1.24472	1.4058	1.29558	1.45371	1.68903	1.94193	2.47498	2.36116	2.71531
ENSMUSG00000027002	Nckap1	0.392728	111	-0.197217	0.760614	0.365974	378	0.197217	0.760614	none	up_Hepatocytes	0.3616	182	0.287213	0.407805	0.380326	307	-0.287213	0.139763	none	0.236769	0.209678	0.210831	0.213087	0.173614	0.159994	0.21345	0.332209	0.175086	0.123829
ENSMUSG00000027109	Sp3	0.05219	94	-0.356333	0.653957	0.0595669	357	0.356333	0.653957	none	none	0.05883	162	0.314506	0.513578	0.0565907	289	-0.314506	0.234426	none	0.0261032	0.0688618	0.0322502	0.0404095	0.0418235	0.060386	0.0562226	0.0479231	0.0424759	0.255434
ENSMUSG00000027185	Nat10	0.741732	56	-0.263009	0.758541	0.780693	181	0.263009	0.758541	none	up_Hepatocytes	0.947891	76	0.163605	0.791418	0.678579	161	-0.163605	0.608006	none	0.281709	0.250473	0.211419	0.235074	0.148255	0.234566	0.313112	0.319922	0.302023	0.00343154
ENSMUSG00000027187	Cat	0.939389	299	-0.103674	0.756865	0.914587	725	0.103674	0.756865	none	up_Hepatocytes	1.0108	349	0.280176	0.0644452	0.877263	675	-0.280176	0.00219864	none	0.627161	0.524563	0.559979	0.53143	0.513141	0.493019	0.483929	0.677725	0.569039	-0.00247594
ENSMUSG00000027189	Trim44	0.0695101	151	-0.115389	0.90213	0.0730733	390	0.115389	0.90213	none	none	0.0701758	182	-0.0997148	0.872488	0.0729191	359	0.0997148	0.75442	none	0.0419254	0.0693319	0.069224	0.0472221	0.0484102	0.0349915	0.0333477	0.0487178	0.299859	-0.000457294
ENSMUSG00000027195	Hsd17b12	0.0619091	128	-0.402273	0.550247	0.0823121	432	0.402273	0.550247	none	up_Hepatocytes	0.097251	207	0.388219	0.395043	0.0655076	353	-0.388219	0.12946	none	0.0200781	0.0489659	0.0729951	0.0544085	0.0587074	0.0532643	0.0985288	0.0594691	0.00353435	-0.00332493
ENSMUSG00000027215	Cd82	0.0175836	31	0.00249874	0.998798	0.0159219	101	-0.00249874	0.998798	none	none	0.0217808	54	0.802277	0.357925	0.0137176	78	-0.802277	0.101781	none	0.00941923	0.00557748	0.00816763	0.0156088	0.0227574	0.0118523	0.0193245	0.00550803	0.000313837	0.000684373
ENSMUSG00000027227	Sord	0.392999	254	-0.313595	0.298841	0.418778	689	0.313595	0.298841	none	up_Hepatocytes	0.55896	346	0.904529	9.52773e-11	0.33629	597	-0.904529	3.20412e-21	up_pericentral	0.199334	0.236269	0.240995	0.264252	0.290541	0.300041	0.381561	0.483366	0.313495	0.568142
ENSMUSG00000027248	Pdia3	0.354915	126	0.0786409	0.919617	0.314913	354	-0.0786409	0.919617	none	up_Hepatocytes	0.295341	143	-0.312607	0.42033	0.342953	337	0.312607	0.149198	none	0.125117	0.193831	0.193727	0.188929	0.163301	0.120331	0.171955	0.232021	0.424235	1.51693
ENSMUSG00000027249	F2	1.10249	213	-0.472905	0.0460077	1.39041	638	0.472905	0.0460077	none	up_Hepatocytes	1.44667	303	0.221202	0.336351	1.23131	548	-0.221202	0.0881414	none	0.427438	0.609181	0.600097	0.625351	0.547594	0.519667	0.545573	0.83122	0.315746	0.110735
ENSMUSG00000027261	Hao1	0.268141	207	-0.259027	0.548961	0.280294	580	0.259027	0.548961	none	up_Hepatocytes	0.306769	279	0.353552	0.115443	0.261408	508	-0.353552	0.00790261	none	0.131454	0.217354	0.183453	0.187613	0.193821	0.198147	0.188055	0.162373	0.257852	0.0346478
ENSMUSG00000027282	Mtch2	1.33076	81	-0.695371	0.123154	1.32165	314	0.695371	0.123154	none	up_Hepatocytes	1.48308	149	0.547799	0.124872	1.24427	246	-0.547799	0.00947294	none	0.277627	0.348516	0.37932	0.291085	0.399502	0.38134	0.367379	0.292495	0.39232	-0.00259199
ENSMUSG00000027312	Atrn	1.11388	274	0.0945983	0.806109	0.947988	682	-0.0945983	0.806109	none	up_Lymphocytes	1.0936	330	0.174488	0.36178	0.949755	626	-0.174488	0.104874	none	0.546474	0.544161	0.529101	0.536258	0.509313	0.492902	0.612368	0.743395	0.375554	1.12705
ENSMUSG00000027332	Ivd	1.46362	128	-0.691348	0.0182569	2.14819	420	0.691348	0.0182569	up_4n	up_Hepatocytes	2.69595	217	0.859419	0.000235756	1.56086	331	-0.859419	2.08887e-08	up_pericentral	0.57874	0.543244	0.567481	0.493376	0.534259	0.55279	0.725976	0.98872	0.0239755	0.0103945
ENSMUSG00000027346	Gpcpd1	0.550733	218	-0.176643	0.685079	0.519498	616	0.176643	0.685079	none	up_Hepatocytes	0.830836	319	1.047	1.39322e-11	0.37646	515	-1.047	6.76795e-23	up_pericentral	0.368441	0.236887	0.255885	0.284296	0.242701	0.349576	0.594477	0.682226	0.618879	1.28194
ENSMUSG00000027359	Slc27a2	1.58823	299	-0.111887	0.711015	1.60445	720	0.111887	0.711015	none	up_Hepatocytes	1.80933	350	0.414506	0.00051196	1.49363	669	-0.414506	1.03893e-07	none	0.755363	0.78225	0.771302	0.740007	0.720685	0.749948	0.811364	0.996931	0.466544	1.13737
ENSMUSG00000027404	Snrpb	0.135528	20	-0.846113	0.385145	0.225267	101	0.846113	0.385145	none	up_Hepatocytes	0.186204	43	0.383474	0.607091	0.20426	78	-0.383474	0.34507	none	0.0839194	0.0757223	0.0780592	0.08722	0.0644783	0.0974571	0.105844	0.0279951	0.00341204	0.00843627
ENSMUSG00000027422	Rrbp1	0.284315	212	0.13042	0.810907	0.233465	572	-0.13042	0.810907	none	up_Hepatocytes	0.20402	266	-0.367847	0.133412	0.271415	518	0.367847	0.0109881	none	0.138188	0.191069	0.225696	0.192089	0.156115	0.154518	0.112346	0.108154	0.079693	-0.00463383
ENSMUSG00000027447	Cst3	0.0474491	24	-1.06767	0.309432	0.164305	81	1.06767	0.309432	none	up_Kupffer	0.0611465	38	-0.359584	0.7303	0.163355	67	0.359584	0.510446	none	0.0127165	0.0637602	0.0567891	0.0576396	0.0299313	0.0623956	0.0376506	-0.000886073	0.0931081	-0.00835734
ENSMUSG00000027479	Mapre1	0.0177341	21	-1.42923	0.0805747	0.0551735	104	1.42923	0.0805747	none	up_Hepatocytes	0.037447	43	-0.113911	0.913078	0.047131	82	0.113911	0.831493	none	0.0413222	0.0228442	0.0367135	0.0314059	0.0208871	0.0341215	0.0256145	0.0251407	0.00274574	0.0015613
ENSMUSG00000027513	Pck1	6.46924	286	0.557353	0.00873069	4.62756	653	-0.557353	0.00873069	up_2n	up_Hepatocytes	3.45852	291	-0.875191	1.9581e-09	6.05382	648	0.875191	1.33672e-18	up_periportal	1.84237	1.57208	1.32384	1.34704	0.996617	1.00618	0.699104	0.74187	0.643372	0.171683
ENSMUSG00000027523	Gnas	1.52442	83	0.0977385	0.912365	0.849051	251	-0.0977385	0.912365	none	up_Hepatocytes	1.04313	121	0.378188	0.351099	1.05759	213	-0.378188	0.097699	none	0.315803	0.285963	0.234667	0.305895	0.344268	0.277187	0.361022	0.304626	0.013957	0.0194109
ENSMUSG00000027531	Impa1	0.672223	90	-0.376685	0.586035	0.673309	309	0.376685	0.586035	none	up_Hepatocytes	0.800456	152	0.507118	0.190811	0.608612	247	-0.507118	0.0244318	none	0.146694	0.229719	0.238658	0.232852	0.218776	0.285915	0.293332	0.36957	0.0180848	0.000545081
ENSMUSG00000027533	Fabp5	0.143217	16	1.00346	0.646846	0.032205	37	-1.00346	0.646846	none	up_Hepatocytes	0.0484046	16	-0.347735	0.8037	0.0744134	37	0.347735	0.630981	none	0.0198592	0.0288389	0.028016	0.0167438	0.047793	0.00481317	0.0334344	0.0029057	0.000682589	0.00180384
ENSMUSG00000027556	Car1	0.0421606	38	1.11891	0.586035	0.0157705	102	-1.11891	0.586035	none	up_Hepatocytes	0.0123811	51	-0.523382	0.687861	0.0294605	89	0.523382	0.44919	none	0.0743714	0.0149173	0.0079129	0.0153866	0.00436202	0.0120743	0.00669643	0.056122	-0.00135094	0.000284738
ENSMUSG00000027559	Car3	5.0062	255	-0.5607	0.00873069	6.01014	691	0.5607	0.00873069	up_4n	up_Hepatocytes	8.47196	347	1.08638	2.56394e-13	4.31132	599	-1.08638	2.32113e-26	up_pericentral	1.22575	1.14588	1.36184	1.23622	1.33314	1.29882	1.61518	1.8133	1.15201	0.102141
ENSMUSG00000027566	Psma7	0.232714	43	-0.433399	0.663171	0.217695	156	0.433399	0.663171	none	up_Hepatocytes	0.30396	82	0.889469	0.0750181	0.180951	117	-0.889469	0.0030334	none	0.0761275	0.107866	0.0741756	0.0809055	0.0916639	0.132845	0.104611	0.189388	-0.00241905	0.00424698
ENSMUSG00000027597	Ahcy	0.693173	152	-0.086654	0.893216	0.592782	435	0.086654	0.893216	none	up_Hepatocytes	0.67561	212	0.375529	0.180333	0.596525	375	-0.375529	0.0213348	none	0.356058	0.312272	0.281743	0.266996	0.335999	0.303703	0.413977	0.259298	0.094884	-0.010074
ENSMUSG00000027602	Map1lc3a	0.0672742	13	0.292989	0.887617	0.0497603	28	-0.292989	0.887617	none	none	0.0942241	16	0.759519	0.500056	0.0352573	25	-0.759519	0.220577	none	0.0218588	0.0270213	0.0280164	0.0235134	0.0354587	0.0261845	0.08375	-0.000268878	0.00361574	0.000431341
ENSMUSG00000027605	Acss2	1.78576	201	-0.0985021	0.849002	1.58473	563	0.0985021	0.849002	none	up_Hepatocytes	1.59328	264	0.158258	0.58222	1.67166	500	-0.158258	0.313514	none	0.355636	0.647391	0.673358	0.620403	0.509553	0.598031	0.517244	0.768179	0.860856	1.28191
ENSMUSG00000027642	Rpn2	0.43184	38	-0.912817	0.263997	0.351129	156	0.912817	0.263997	none	none	0.326423	68	0.370059	0.566296	0.400239	126	-0.370059	0.294361	none	0.0423328	0.116007	0.103327	0.136733	0.081634	0.139111	0.114274	0.118199	0.411103	0.0135561
ENSMUSG00000027663	Zmat3	0.0981648	18	-0.233069	0.905082	0.0709033	82	0.233069	0.905082	none	none	0.097499	49	1.03018	0.190811	0.0698474	51	-1.03018	0.0244191	none	-0.00132615	0.0164037	0.0591865	0.0246709	0.0933109	0.0124251	0.0267944	0.136722	-0.0038421	-0.00447162
ENSMUSG00000027679	Dnajc19	0.568448	97	-0.226403	0.752187	0.456943	325	0.226403	0.752187	none	up_Hepatocytes	0.559188	163	0.616029	0.0547625	0.455926	259	-0.616029	0.0015615	none	0.178572	0.172559	0.203896	0.239702	0.21931	0.220812	0.307382	0.372058	0.189888	0.14085
ENSMUSG00000027690	Slc2a2	1.27866	200	0.335048	0.411186	0.9034	500	-0.335048	0.411186	none	up_Hepatocytes	0.861611	239	-0.187847	0.516881	1.09483	461	0.187847	0.239973	none	0.38304	0.51928	0.436094	0.447009	0.44104	0.27959	0.361943	0.437356	0.217771	0.0366301
ENSMUSG00000027706	Sec62	1.23038	87	-0.444905	0.380263	1.12304	329	0.444905	0.380263	none	up_Hepatocytes	1.26883	162	0.468448	0.125626	1.09815	254	-0.468448	0.00961878	none	0.871766	0.328206	0.355631	0.360895	0.343624	0.45436	0.361928	0.412419	0.312513	0.00511635
ENSMUSG00000027708	Dcun1d1	4.39804	245	0.0362203	0.94399	3.74967	651	-0.0362203	0.94399	none	up_Lymphocytes	4.30795	318	0.194642	0.359113	3.76206	578	-0.194642	0.102835	none	1.39011	1.26323	1.06958	1.05875	1.12436	1.06943	1.27557	1.42556	1.0112	0.893985
ENSMUSG00000027712	Anxa5	0.0178253	19	0.480599	0.907083	0.00699771	38	-0.480599	0.907083	none	none	0.0121877	26	1.60001	0.250677	0.00929159	31	-1.60001	0.0456949	none	0.00488038	0.0102696	0.00171286	0.00450015	0.0102617	0.00602677	0.00577308	0.0456308	0.10427	-0.00031428
ENSMUSG00000027796	Smad9	0.0181409	38	1.27451	0.432408	0.00669837	96	-1.27451	0.432408	none	up_Hepatocytes	0.00795023	45	-0.277463	0.816016	0.01126	89	0.277463	0.652041	none	0.0125085	0.00670398	0.0124695	0.00756612	0.00672747	0.0110486	0.00147934	0.00791876	0.00262712	-0.000722156
ENSMUSG00000027801	Tm4sf4	0.121344	97	0.740545	0.382793	0.0555668	193	-0.740545	0.382793	none	up_Hepatocytes	0.0334395	82	-1.14541	0.0163978	0.0965967	208	1.14541	0.000123811	up_periportal	0.0970853	0.0735328	0.0641032	0.0646515	0.0224126	0.036957	0.034455	0.0199123	0.00224208	-0.00355535
ENSMUSG00000027808	Serp1	0.113471	45	0.620872	0.591539	0.0655662	90	-0.620872	0.591539	none	up_Hepatocytes	0.0859222	45	0.0591741	0.947571	0.0770309	90	-0.0591741	0.902446	none	0.0438611	0.0654605	0.0497455	0.0649928	0.0299622	0.0344063	0.021512	0.0238433	0.00151695	-0.00657214
ENSMUSG00000027809	Etfdh	2.59437	90	-0.535477	0.238677	4.02852	298	0.535477	0.238677	none	up_Hepatocytes	4.35216	145	0.360906	0.336351	3.21414	243	-0.360906	0.0881414	none	0.28024	0.605841	0.607525	0.636848	0.454247	0.747247	0.709188	0.776721	0.648125	0.030578
ENSMUSG00000027854	Sike1	0.113347	16	-0.31625	0.841506	0.132955	73	0.31625	0.841506	none	none	0.113558	28	-0.226008	0.831573	0.13385	61	0.226008	0.681076	none	0.103277	0.0615878	0.0609701	0.037707	0.0515791	0.0401734	0.0426515	0.133386	-0.000104114	-0.00283874
ENSMUSG00000027875	Hmgcs2	0.81472	291	0.145516	0.653013	0.668753	713	-0.145516	0.653013	none	up_Hepatocytes	0.715378	345	0.118017	0.516466	0.711463	659	-0.118017	0.237721	none	0.361433	0.482777	0.410825	0.430332	0.441975	0.397369	0.431305	0.483904	0.490533	0.457213
ENSMUSG00000027937	Jtb	0.71521	67	-0.728785	0.096389	1.22012	269	0.728785	0.096389	none	up_Hepatocytes	1.49779	134	0.691923	0.0491269	0.850728	202	-0.691923	0.00122205	up_pericentral	0.239994	0.27565	0.347401	0.29568	0.381989	0.316778	0.230188	0.349329	0.0110467	-0.00391991
ENSMUSG00000027957	Slc35a3	0.179454	138	0.0222395	0.977405	0.163844	432	-0.0222395	0.977405	none	none	0.157521	206	-0.0531964	0.910988	0.174122	364	0.0531964	0.824562	none	0.150559	0.125811	0.114628	0.141867	0.0933663	0.0958434	0.131694	0.132011	0.0912326	0.0220978
ENSMUSG00000027984	Hadh	0.0296403	61	-0.165204	0.882991	0.0320386	221	0.165204	0.882991	none	up_Hepatocytes	0.0369061	117	0.548779	0.262986	0.0284921	165	-0.548779	0.05124	none	0.0338732	0.024076	0.0186577	0.0317504	0.0322431	0.0247808	0.0359147	0.0241457	0.00591719	0.00103385
ENSMUSG00000027999	Pla2g12a	0.0878444	24	-0.105276	0.951181	0.087418	64	0.105276	0.951181	none	up_Hepatocytes	0.123386	42	1.0652	0.133324	0.0694491	46	-1.0652	0.0109344	none	0.0600431	0.0398137	0.0210196	0.0371023	0.0840937	0.0546388	0.0653074	0.0211817	0.069476	0.00432429
ENSMUSG00000028001	Fga	1.0638	229	0.0869385	0.85883	0.779805	624	-0.0869385	0.85883	none	up_Hepatocytes	0.736096	285	-0.195756	0.405484	0.930783	568	0.195756	0.13691	none	0.628845	0.538905	0.493695	0.399844	0.378838	0.382222	0.378824	0.346071	0.296659	-0.00755763
ENSMUSG00000028011	Tdo2	9.07963	289	0.0969433	0.812271	7.41145	706	-0.0969433	0.812271	none	up_Hepatocytes	8.3478	341	0.161311	0.409773	7.69581	654	-0.161311	0.141567	none	1.85159	1.78436	1.77902	1.67205	1.52199	1.44919	1.34847	1.95673	0.953943	0.206871
ENSMUSG00000028082	Sh3d19	3.81563	281	0.0439669	0.925747	3.07833	680	-0.0439669	0.925747	none	up_Hepatocytes	3.5468	331	0.286536	0.120853	3.17643	630	-0.286536	0.00875122	none	0.910957	1.10486	1.03012	0.989622	0.994943	1.03419	1.01555	1.2244	1.59905	0.523231
ENSMUSG00000028086	Fbxw7	0.255969	204	0.291981	0.586414	0.193067	540	-0.291981	0.586414	none	up_Lymphocytes	0.208896	255	-0.0786004	0.854655	0.213625	489	0.0786004	0.723881	none	0.160964	0.175789	0.14379	0.138441	0.12102	0.142108	0.149844	0.197368	0.0516407	-0.0154749
ENSMUSG00000028088	Fmo5	1.45083	250	-0.21794	0.534306	1.417	676	0.21794	0.534306	none	up_Hepatocytes	1.88025	338	0.703978	1.05516e-06	1.19843	588	-0.703978	3.85649e-13	up_pericentral	0.766785	0.566488	0.575387	0.62358	0.638683	0.617024	0.778046	1.01038	0.458766	0.0102153
ENSMUSG00000028096	Gpr89	0.0754283	57	0.598575	0.648738	0.0384829	190	-0.598575	0.648738	none	up_Hepatocytes	0.0579861	94	0.276991	0.744309	0.0454039	153	-0.276991	0.536182	none	0.0578975	0.0509255	0.0260941	0.0438864	0.0124052	0.0263752	0.0391013	0.0515306	-0.000262481	0.0042786
ENSMUSG00000028124	Gclm	0.824555	136	0.21733	0.739091	0.49866	403	-0.21733	0.739091	none	none	0.640049	194	0.0886049	0.837133	0.575187	345	-0.0886049	0.69297	none	0.473988	0.312595	0.249936	0.232166	0.263042	0.203479	0.256089	0.159845	0.936124	0.317957
ENSMUSG00000028127	Abcd3	0.558777	254	-0.166383	0.675794	0.604029	670	0.166383	0.675794	none	up_Hepatocytes	0.659957	330	0.320619	0.115209	0.555247	594	-0.320619	0.00785622	none	0.241712	0.354652	0.40118	0.337092	0.319302	0.313657	0.348835	0.423873	0.211601	0.343049
ENSMUSG00000028132	Tmem56	0.132389	206	-0.275419	0.565412	0.153441	553	0.275419	0.565412	none	up_Hepatocytes	0.185712	288	0.582354	0.0141001	0.12759	471	-0.582354	8.97837e-05	up_pericentral	0.0778394	0.100859	0.12436	0.11299	0.120943	0.0946919	0.125627	0.215237	0.0587011	0.286555
ENSMUSG00000028136	Snx27	2.46872	109	-0.276765	0.631128	2.71295	339	0.276765	0.631128	none	up_Hepatocytes	2.70029	157	0.10962	0.803163	2.60849	291	-0.10962	0.630047	none	0.716794	0.544923	0.589469	0.553109	0.54558	0.488594	0.702712	0.566048	0.652986	-0.0269648
ENSMUSG00000028138	Adh5	1.06504	61	-0.65129	0.178977	1.60806	236	0.65129	0.178977	none	up_Hepatocytes	2.00147	118	0.631499	0.0847842	1.16293	179	-0.631499	0.00404001	none	0.448969	0.320541	0.268165	0.364078	0.405933	0.41794	0.467081	0.182046	0.274648	0.0254238
ENSMUSG00000028149	Rap1gds1	0.152426	140	-0.0574728	0.954742	0.124507	363	0.0574728	0.954742	none	up_Kupffer	0.134014	166	0.140858	0.79188	0.132379	337	-0.140858	0.609034	none	0.0945113	0.109958	0.110336	0.0539164	0.0836738	0.0648305	0.0916242	0.121262	0.0433805	0.297039
ENSMUSG00000028158	Mttp	1.24228	174	-0.106609	0.843043	1.31945	466	0.106609	0.843043	none	up_Hepatocytes	1.41754	241	0.372024	0.145804	1.23489	399	-0.372024	0.0133148	none	0.478021	0.45985	0.525271	0.600178	0.431513	0.440525	0.49776	0.631577	0.353915	-0.00184671
ENSMUSG00000028167	Bdh2	0.0223571	24	0.778067	0.697099	0.0126874	43	-0.778067	0.697099	none	up_Hepatocytes	0.0115682	17	-1.21022	0.321973	0.0176417	50	1.21022	0.0795632	none	0.0200875	0.0197331	0.00846999	0.0169268	0.00937997	0.00672515	-4.78242e-05	-0.000199747	-0.000211933	-0.000605459
ENSMUSG00000028179	Cth	0.893	176	-0.00502061	0.992824	0.818041	490	0.00502061	0.992824	none	up_Hepatocytes	0.735039	223	-0.219063	0.47569	0.893978	443	0.219063	0.196909	none	0.400236	0.388702	0.393185	0.488725	0.378496	0.304562	0.294897	0.282276	0.106951	0.0230232
ENSMUSG00000028186	Uox	15.8408	301	-0.00792256	0.986104	13.208	731	0.00792256	0.986104	none	up_Hepatocytes	10.0891	345	-0.690079	1.06869e-06	15.978	687	0.690079	3.995e-13	up_periportal	2.50485	2.44581	2.3532	2.15192	1.8405	1.77048	1.55382	1.42906	1.7941	1.58177
ENSMUSG00000028194	Ddah1	0.0363849	155	-0.649022	0.0729761	0.0594602	451	0.649022	0.0729761	none	up_Hepatocytes	0.0824682	225	1.07185	9.18335e-05	0.0373682	381	-1.07185	2.99168e-09	up_pericentral	0.0206489	0.0359101	0.0336874	0.0439621	0.0513831	0.0551971	0.046268	0.0860084	0.11137	0.0122064
ENSMUSG00000028195	Cyr61	0.0506855	10	-0.723904	0.722129	0.0514372	47	0.723904	0.722129	none	up_Hepatocytes	0.0665882	25	0.6177	0.550756	0.0434453	32	-0.6177	0.278509	none	0.00296426	0.0164412	0.0176223	0.0442001	0.0206151	0.0249441	0.0130963	0.0746408	0.000598604	-0.00188976
ENSMUSG00000028223	Decr1	1.67864	86	-0.428191	0.42744	2.46729	275	0.428191	0.42744	none	up_Hepatocytes	3.78461	152	1.1761	2.74757e-05	1.44412	209	-1.1761	2.71617e-10	up_pericentral	0.127603	0.373573	0.419858	0.449704	0.593837	0.580818	0.511051	0.653454	0.0267067	0.0324099
ENSMUSG00000028234	Rps20	0.476308	37	-0.511187	0.517683	0.534663	155	0.511187	0.517683	none	none	0.504888	70	0.362894	0.493701	0.523211	122	-0.362894	0.213762	none	0.0835809	0.132178	0.198286	0.212667	0.227507	0.132047	0.142614	0.257021	0.224135	0.0157444
ENSMUSG00000028240	Cyp7a1	0.230557	34	-1.38206	0.000712355	0.624984	212	1.38206	0.000712355	up_4n	up_Hepatocytes	1.21018	150	2.87124	2.62606e-15	0.150452	96	-2.87124	1.96276e-30	up_pericentral	0.00949229	0.0338251	0.101722	0.166584	0.207996	0.231293	0.479196	0.69985	0.244776	0.426931
ENSMUSG00000028245	Nsmaf	0.239539	65	-0.292869	0.768824	0.227986	222	0.292869	0.768824	none	up_Hepatocytes	0.215967	103	0.129816	0.852015	0.239299	184	-0.129816	0.719576	none	0.0305844	0.0955595	0.133213	0.153468	0.111542	0.0955406	0.0552751	0.104742	0.00907602	-0.00333909
ENSMUSG00000028249	Sdcbp	0.0975752	57	-0.0327167	0.982	0.0755009	193	0.0327167	0.982	none	none	0.0628027	92	-0.108403	0.901718	0.0919326	158	0.108403	0.806454	none	0.032256	0.0527268	0.0755328	0.0688677	0.0418147	0.0484628	0.0343941	0.0576957	-0.000172185	-0.00468916
ENSMUSG00000028273	Pdlim5	0.0423336	155	0.0955233	0.911434	0.0375417	446	-0.0955233	0.911434	none	up_Hepatocytes	0.0472142	236	0.413798	0.218838	0.0348325	365	-0.413798	0.0336916	none	0.0306672	0.0275754	0.0396452	0.0318762	0.0370722	0.0333016	0.0348614	0.0681199	0.0295822	0.0039821
ENSMUSG00000028307	Aldob	10.1061	261	0.226889	0.577274	7.18876	641	-0.226889	0.577274	none	up_Hepatocytes	6.39134	300	-0.253421	0.248851	8.91562	602	0.253421	0.0448484	none	1.60461	1.74389	1.46013	1.51513	1.39356	1.30022	1.28533	1.37817	0.941931	0.173
ENSMUSG00000028333	Anp32b	0.00499947	18	-0.684486	0.624658	0.00781522	83	0.684486	0.624658	none	none	0.00962126	43	0.829934	0.336351	0.00562517	58	-0.829934	0.0881414	none	0.00482233	0.0053731	0.010431	0.00703082	0.00435647	0.00879539	0.00683501	0.00543609	-0.00212084	-0.00113665
ENSMUSG00000028356	Ambp	4.90074	268	0.0666364	0.883385	4.31841	651	-0.0666364	0.883385	none	up_Hepatocytes	4.27042	312	-0.0764085	0.790849	4.60696	607	0.0764085	0.605922	none	1.44385	1.39118	1.22354	1.22579	1.05552	1.00819	1.07512	1.02181	0.625252	0.0431095
ENSMUSG00000028367	Txn1	0.0535471	59	-0.657507	0.337586	0.0848216	201	0.657507	0.337586	none	up_Hepatocytes	0.0941908	100	0.62832	0.195968	0.065895	160	-0.62832	0.0260347	none	0.0219128	0.0317991	0.0602752	0.0504173	0.0600661	0.0662257	0.0557636	0.0946293	0.16091	0.00251677
ENSMUSG00000028383	Hsdl2	0.102956	44	-0.485311	0.594331	0.126205	189	0.485311	0.594331	none	up_Hepatocytes	0.195025	99	1.06017	0.0159294	0.0809003	134	-1.06017	0.000116374	up_pericentral	0.0602196	0.049611	0.0447748	0.0769973	0.0946819	0.0708144	0.130705	0.119335	0.0015507	0.00299164
ENSMUSG00000028393	Alad	0.0757575	62	-0.466457	0.534793	0.107686	222	0.466457	0.534793	none	up_Hepatocytes	0.129616	125	0.740312	0.0767696	0.0821195	159	-0.740312	0.00322515	none	0.038794	0.0591612	0.062825	0.0728631	0.0686858	0.0829262	0.0696893	0.102214	0.00552341	-0.00555317
ENSMUSG00000028399	Ptprd	0.194074	320	0.139689	0.585779	0.171067	741	-0.139689	0.585779	none	up_Hepatocytes	0.217388	356	0.44368	4.25169e-06	0.158119	705	-0.44368	6.5192e-12	none	0.15978	0.144857	0.13544	0.153336	0.15877	0.147585	0.189235	0.244659	0.198315	0.137448
ENSMUSG00000028405	Aco1	0.562253	120	0.08233	0.925731	0.412775	345	-0.08233	0.925731	none	none	0.488365	169	0.371691	0.352866	0.442452	296	-0.371691	0.0987996	none	0.33383	0.128709	0.207384	0.250531	0.195504	0.146082	0.194197	0.488597	0.119977	-0.0134865
ENSMUSG00000028411	Aptx	0.0252378	16	-0.966548	0.48401	0.0474757	98	0.966548	0.48401	none	none	0.0614082	49	1.32871	0.103138	0.0303465	65	-1.32871	0.00607637	none	-0.00261436	0.0241096	0.0168114	0.0519228	0.0173814	0.0306764	0.0206555	0.0281791	0.00212057	0.00472618
ENSMUSG00000028426	Rad23b	0.0488541	102	-0.198209	0.836116	0.0565765	316	0.198209	0.836116	none	up_Hepatocytes	0.0633869	169	0.348057	0.466419	0.0496322	249	-0.348057	0.188013	none	0.0084069	0.0350425	0.0495607	0.0396555	0.0513038	0.0440459	0.0585997	0.0438241	0.0126006	-0.00619864
ENSMUSG00000028437	Ubap1	0.0928852	93	-0.469143	0.484076	0.127657	301	0.469143	0.484076	none	up_Hepatocytes	0.140759	143	0.390774	0.405378	0.105258	251	-0.390774	0.136561	none	0.0903528	0.0702597	0.0784569	0.0740079	0.076024	0.0802253	0.0983317	0.152902	0.0173587	0.513128
ENSMUSG00000028452	Vcp	0.27218	107	0.0631867	0.9369	0.235688	336	-0.0631867	0.9369	none	up_Hepatocytes	0.309616	162	0.47124	0.16056	0.214921	281	-0.47124	0.0164206	none	0.151061	0.124593	0.198515	0.134406	0.155617	0.120608	0.155509	0.209197	0.454146	0.020036
ENSMUSG00000028465	Tln1	0.223628	46	-0.932452	0.114365	0.430073	198	0.932452	0.114365	none	up_Hepatocytes	0.58366	96	0.531948	0.296188	0.258811	148	-0.531948	0.0654358	none	0.0313163	0.115038	0.145211	0.129234	0.1393	0.166372	0.117052	0.218172	0.00615206	0.0258809
ENSMUSG00000028469	Npr2	0.713249	49	-0.823679	0.128828	0.839906	229	0.823679	0.128828	none	up_Hepatocytes	1.87699	173	2.9857	1.20137e-18	0.258724	105	-2.9857	3.09406e-37	up_pericentral	0.0381379	0.0481974	0.0772684	0.169056	0.267178	0.349591	0.760922	0.960531	0.373261	-0.0024937
ENSMUSG00000028470	Hint2	0.890279	50	-0.0562715	0.961405	0.585249	160	0.0562715	0.961405	none	up_Hepatocytes	1.01045	83	0.91971	0.0286078	0.508992	127	-0.91971	0.000401254	up_pericentral	0.188403	0.173862	0.152324	0.159211	0.285612	0.247283	0.254972	0.201954	0.106348	0.00835751
ENSMUSG00000028478	Clta	0.0459748	41	-0.128642	0.937369	0.040812	158	0.128642	0.937369	none	up_Kupffer	0.0570452	76	0.863481	0.218838	0.0349582	123	-0.863481	0.0336916	none	0.00425828	0.043399	0.0325168	0.0271567	0.0445109	0.0313074	0.0581916	0.0122184	0.00259778	0.000160406
ENSMUSG00000028479	Gne	0.307841	121	0.320607	0.638656	0.202426	356	-0.320607	0.638656	none	up_Hepatocytes	0.263536	186	0.497842	0.136065	0.219416	291	-0.497842	0.0114466	none	0.136084	0.128615	0.132117	0.126297	0.149765	0.125772	0.126703	0.30107	0.174436	0.00270996
ENSMUSG00000028484	Psip1	0.337968	152	0.0300318	0.966156	0.298986	443	-0.0300318	0.966156	none	none	0.339099	220	0.189223	0.563982	0.296425	375	-0.189223	0.291698	none	0.211769	0.236102	0.212929	0.173124	0.158492	0.150825	0.272341	0.18222	0.0953571	-0.015052
ENSMUSG00000028494	Plin2	1.18463	121	-0.279973	0.611024	1.14639	375	0.279973	0.611024	none	up_Hepatocytes	1.31667	189	0.481323	0.0963741	1.07776	307	-0.481323	0.0052322	none	0.461286	0.311764	0.405957	0.359267	0.417425	0.407013	0.528189	0.435195	0.216714	0.335067
ENSMUSG00000028527	Ak4	0.203011	114	0.783255	0.185047	0.0968665	273	-0.783255	0.185047	none	up_Lymphocytes	0.066606	121	-0.91455	0.0257971	0.160326	266	0.91455	0.000322972	up_periportal	0.142024	0.111115	0.0962431	0.0777297	0.074057	0.0472628	0.0514513	0.0591917	-0.000386754	0.00144435
ENSMUSG00000028553	Angptl3	0.124734	84	-0.247607	0.766839	0.121422	292	0.247607	0.766839	none	up_Hepatocytes	0.147004	130	0.202294	0.714699	0.110007	246	-0.202294	0.483017	none	0.0435497	0.0787542	0.0904119	0.0831387	0.0901554	0.0756829	0.0869	0.0736535	0.0678072	0.008933
ENSMUSG00000028560	Usp1	0.163324	28	-0.451876	0.695577	0.198244	104	0.451876	0.695577	none	up_Hepatocytes	0.22991	47	0.530199	0.456316	0.166404	85	-0.530199	0.178884	none	0.0978343	0.0992571	0.0712726	0.0433176	0.0963416	0.060157	0.0795442	0.164232	0.00292485	-0.000924636
ENSMUSG00000028565	Nfia	0.241581	313	0.0597614	0.880035	0.219121	731	-0.0597614	0.880035	none	up_Hepatocytes	0.244342	355	0.219	0.173553	0.21658	689	-0.219	0.0194714	none	0.217987	0.16982	0.181147	0.188411	0.179222	0.16756	0.191549	0.211689	0.17489	0.228154
ENSMUSG00000028582	Cc2d1b	0.051684	18	-0.767649	0.538388	0.0975699	60	0.767649	0.538388	none	up_Hepatocytes	0.110753	36	0.66142	0.42811	0.0700855	42	-0.66142	0.155005	none	0.0392773	0.033098	0.0270185	0.040729	0.0558269	0.0572929	0.0279937	0.0949103	0.00242792	0.00491003
ENSMUSG00000028601	Echdc2	5.4815	295	0.049354	0.895413	4.66909	721	-0.049354	0.895413	none	up_Hepatocytes	5.57051	348	0.382441	0.00331299	4.58266	668	-0.382441	4.56922e-06	none	1.57028	1.45858	1.5025	1.3915	1.33991	1.37601	1.38586	1.74535	0.865936	0.23036
ENSMUSG00000028603	Scp2	0.551973	303	-0.18253	0.444687	0.601539	735	0.18253	0.444687	none	up_Hepatocytes	0.672353	355	0.422435	9.78382e-05	0.543283	683	-0.422435	3.47167e-09	none	0.359157	0.381726	0.410328	0.408999	0.405822	0.359565	0.428357	0.53705	0.192971	-0.00837456
ENSMUSG00000028607	Cpt2	0.384882	136	0.257141	0.750756	0.265269	357	-0.257141	0.750756	none	up_Lymphocytes	0.363256	178	0.550023	0.191427	0.270082	315	-0.550023	0.0246175	none	0.26635	0.113773	0.161212	0.135975	0.149541	0.156431	0.171396	0.141561	0.229559	0.0366481
ENSMUSG00000028618	Tmem59	0.045712	55	0.218441	0.886805	0.0324507	156	-0.218441	0.886805	none	up_Hepatocytes	0.0372295	71	0.296675	0.717297	0.0360569	140	-0.296675	0.489369	none	0.0546307	0.0241583	0.0203399	0.0339229	0.0260961	0.0301305	0.0162287	0.0442453	0.00281061	-0.00623039
ENSMUSG00000028622	Mrpl37	0.63677	38	-0.535982	0.50487	0.806765	158	0.535982	0.50487	none	up_Hepatocytes	1.00439	77	0.796851	0.099668	0.629813	119	-0.796851	0.00561214	none	0.137429	0.158192	0.179587	0.165341	0.164005	0.315071	0.251824	0.316442	0.00746913	0.00472639
ENSMUSG00000028639	Ybx1	11.6093	167	0.109982	0.879108	7.88723	430	-0.109982	0.879108	none	up_Kupffer	7.87857	190	-0.331263	0.36338	9.58105	407	0.331263	0.106041	none	1.77011	1.06432	1.16194	1.1973	0.780342	0.744407	1.04676	1.12588	0.455682	0.0616608
ENSMUSG00000028655	Mfsd2a	0.11589	31	-0.14983	0.926296	0.110399	81	0.14983	0.926296	none	up_Hepatocytes	0.0239998	24	-1.40659	0.0193585	0.15652	88	1.40659	0.000174875	up_periportal	0.111595	0.0728005	0.0641351	0.0464988	0.044217	0.0396347	0.0258772	0.00926047	0.0142051	0.0181716
ENSMUSG00000028672	Hmgcl	0.939242	112	-0.205195	0.739091	1.16619	328	0.205195	0.739091	none	up_Hepatocytes	1.4173	167	0.516684	0.114057	0.936379	273	-0.516684	0.007628	none	0.405738	0.320172	0.330945	0.366842	0.342832	0.461256	0.37697	0.31524	0.0602388	0.558588
ENSMUSG00000028712	Cyp4a31	0.0109875	8	-0.320162	0.920845	0.0127975	29	0.320162	0.920845	none	none	0.0140219	13	0.333076	0.855826	0.0113576	24	-0.333076	0.726804	none	0.0277679	0.00442646	0.0128685	0.0143164	0.00748343	0.00327969	0.00336963	-0.00137963	-0.0013026	-0.000654641
ENSMUSG00000028743	Akr7a5	0.410961	44	-0.63118	0.268591	0.676638	175	0.63118	0.268591	none	up_Hepatocytes	0.83577	83	0.552498	0.203046	0.475691	136	-0.552498	0.0282753	none	0.110882	0.173021	0.185157	0.228513	0.278352	0.220456	0.127464	0.388115	0.00766789	0.572761
ENSMUSG00000028745	Capzb	1.05349	66	-0.477786	0.447178	1.80404	228	0.477786	0.447178	none	up_Hepatocytes	1.29803	114	0.292742	0.516881	1.71888	180	-0.292742	0.239973	none	0.00865278	0.267518	0.255727	0.382166	0.377166	0.353507	0.295521	0.329462	0.240434	0.0266994
ENSMUSG00000028755	Cda	0.0537997	51	-0.0169451	0.990766	0.0399189	214	0.0169451	0.990766	none	up_Hepatocytes	0.0469271	104	0.590591	0.357525	0.0426805	161	-0.590591	0.101474	none	0.00802232	0.0400356	0.0292663	0.0219217	0.0412704	0.0280047	0.0424353	0.0662036	0.00173692	0.237004
ENSMUSG00000028760	Eif4g3	3.92748	257	-0.0756189	0.873148	3.46785	639	0.0756189	0.873148	none	up_Hepatocytes	3.84773	312	0.322942	0.116696	3.48465	584	-0.322942	0.00809714	none	0.963991	1.06033	1.081	0.992155	0.990147	0.909679	0.965449	1.2035	1.00221	0.0220723
ENSMUSG00000028788	Ptp4a2	0.333618	97	-0.417488	0.505397	0.310322	385	0.417488	0.505397	none	up_Hepatocytes	0.348693	178	0.318821	0.377871	0.30152	304	-0.318821	0.115972	none	0.200855	0.175324	0.185171	0.166068	0.166044	0.161178	0.158322	0.124029	0.00640967	-0.00631225
ENSMUSG00000028792	Ak2	0.126047	136	-0.185285	0.765936	0.141027	366	0.185285	0.765936	none	up_Hepatocytes	0.158444	178	0.208154	0.584403	0.125432	324	-0.208154	0.315731	none	0.0907217	0.111199	0.0935304	0.14163	0.0677499	0.0914418	0.0871864	0.146668	0.0321527	0.000762084
ENSMUSG00000028793	Rnf19b	1.53807	73	0.0242741	0.982219	0.573038	232	-0.0242741	0.982219	none	none	0.595083	117	0.128022	0.825695	0.999936	188	-0.128022	0.671575	none	0.283782	0.217711	0.210587	0.190525	0.198476	0.21502	0.272072	0.178262	0.0563526	0.0154934
ENSMUSG00000028798	Eif3i	0.205848	25	0.316946	0.843935	0.108652	78	-0.316946	0.843935	none	up_Hepatocytes	0.112465	31	0.177714	0.865012	0.150844	72	-0.177714	0.741159	none	0.0574587	0.0500911	0.09094	0.0576952	0.0327447	0.0343679	0.04109	0.0682362	0.0633804	-0.00603079
ENSMUSG00000028809	Srrm1	0.408504	112	-0.166929	0.821713	0.3231	340	0.166929	0.821713	none	up_Hepatocytes	0.355954	163	0.282797	0.46122	0.345275	289	-0.282797	0.183569	none	0.23267	0.182585	0.18515	0.163986	0.182105	0.188279	0.24062	0.193274	0.125913	0.00949726
ENSMUSG00000028821	Syf2	0.0559583	32	-0.489653	0.713118	0.0742336	92	0.489653	0.713118	none	none	0.0823258	44	0.672882	0.407805	0.0618522	80	-0.672882	0.139889	none	0.00800303	0.0472127	0.0445033	0.0325988	0.0302531	0.0616335	0.0818254	0.0132904	0.0319508	0.00259209
ENSMUSG00000028826	Tmem57	0.103996	77	-0.0819939	0.943871	0.105292	260	0.0819939	0.943871	none	up_Hepatocytes	0.0894349	122	0.0200104	0.969565	0.112711	215	-0.0200104	0.949623	none	0.126458	0.0680688	0.0581654	0.0654327	0.0711199	0.0561578	0.0633715	0.0875087	-0.00407217	0.0512667
ENSMUSG00000028851	Nudc	0.11027	20	0.0707014	0.971761	0.101645	49	-0.0707014	0.971761	none	up_Hepatocytes	0.0521359	19	-0.465077	0.65844	0.13056	50	0.465077	0.411536	none	0.11181	0.0568464	0.0692654	0.0235124	0.0317265	0.0131669	0.0443265	0.0957373	-0.000847103	0.0110231
ENSMUSG00000028861	Mrps15	0.0405022	10	-1.03631	0.493388	0.0803496	58	1.03631	0.493388	none	up_Hepatocytes	0.0722663	26	0.548809	0.599423	0.0663447	42	-0.548809	0.335987	none	0.0048136	0.0356178	0.0636639	0.021121	0.0223884	0.0297477	0.0227994	0.046773	-0.00211719	0.575266
ENSMUSG00000028878	Fam76a	0.10208	29	0.0540253	0.976298	0.0658269	121	-0.0540253	0.976298	none	none	0.0899413	58	0.657825	0.36178	0.0701051	92	-0.657825	0.104841	none	0.0114043	0.0551614	0.045915	0.0633296	0.0195304	0.0329449	0.0472996	0.0539148	0.00124102	-0.00170746
ENSMUSG00000028882	Ppp1r8	0.036925	14	0.0347343	0.989175	0.0281371	45	-0.0347343	0.989175	none	none	0.0232902	20	-0.202756	0.904787	0.0345734	39	0.202756	0.813109	none	-0.000735336	0.0398224	0.00571804	0.0134207	0.0133612	0.0192517	0.0156308	-0.000984931	0.025998	0.00330525
ENSMUSG00000028896	Rcc1	0.250925	88	-0.185589	0.814846	0.320534	278	0.185589	0.814846	none	none	0.356503	141	0.63187	0.107792	0.270775	225	-0.63187	0.00671586	none	0.26944	0.1652	0.107338	0.11635	0.17174	0.151322	0.0965362	0.410301	0.0957193	-0.0123611
ENSMUSG00000028919	Arhgef19	1.27489	63	-0.378213	0.583645	1.21287	253	0.378213	0.583645	none	up_Hepatocytes	1.58424	148	1.11135	0.000257842	1.0535	168	-1.11135	2.51377e-08	up_pericentral	0.373164	0.265962	0.221361	0.303373	0.378531	0.379546	0.487463	0.600253	0.525084	-0.00189119
ENSMUSG00000028920	Fbxo42	0.0217655	81	-0.373404	0.733954	0.0351805	249	0.373404	0.733954	none	none	0.0437895	130	0.30973	0.714699	0.0247442	200	-0.30973	0.48306	none	0.0175103	0.027681	0.0220961	0.0189467	0.0230896	0.0187347	0.0333901	0.007123	0.0196455	-0.00228082
ENSMUSG00000028936	Rpl22	0.106924	53	-0.0348288	0.977008	0.109232	140	0.0348288	0.977008	none	up_Hepatocytes	0.122529	67	-0.051736	0.944886	0.101471	126	0.051736	0.895545	none	0.100187	0.0598781	0.0621044	0.101119	0.0588215	0.0351071	0.0878504	0.0906473	0.0148385	-0.00803396
ENSMUSG00000028937	Acot7	0.178063	68	0.179066	0.899876	0.101806	226	-0.179066	0.899876	none	none	0.102807	101	-0.0552412	0.947739	0.135914	193	0.0552412	0.903877	none	0.078925	0.101029	0.0472899	0.047612	0.0752584	0.0361312	0.0464553	0.0937572	-0.00623516	0.0041929
ENSMUSG00000028944	Prkag2	6.14894	246	0.0842243	0.872213	4.3475	640	-0.0842243	0.872213	none	up_Hepatocytes	4.07663	299	-0.0378433	0.911782	5.30195	587	0.0378433	0.828097	none	1.15298	1.15176	1.11574	1.03697	1.03117	0.95201	1.11633	1.23467	1.85541	0.488273
ENSMUSG00000028945	Rheb	0.690272	71	-0.139729	0.878025	0.571412	263	0.139729	0.878025	none	up_Hepatocytes	0.700095	140	0.291677	0.513981	0.560382	194	-0.291677	0.235109	none	0.190556	0.22949	0.190186	0.217559	0.158392	0.301896	0.182643	0.301279	0.0419911	0.0198619
ENSMUSG00000028954	Nub1	0.0143804	29	0.362527	0.820247	0.0106693	90	-0.362527	0.820247	none	none	0.00935768	37	-0.38907	0.702289	0.0130161	82	0.38907	0.468014	none	0.00321552	0.0169214	0.0104106	0.00697549	0.00883632	0.00650568	0.0172457	0.0212968	0.000299559	0.00031953
ENSMUSG00000028964	Park7	0.214152	62	0.0589024	0.968717	0.161619	185	-0.0589024	0.968717	none	none	0.251664	90	0.492909	0.500862	0.139994	157	-0.492909	0.222151	none	0.0523954	0.0877151	0.0676187	0.0735436	0.0457098	0.0938354	0.0468415	0.0962393	0.117621	-0.00535436
ENSMUSG00000028967	Errfi1	5.4255	317	0.207012	0.390101	4.84582	734	-0.207012	0.390101	none	up_Hepatocytes	4.29263	350	-0.319992	0.0123862	5.38827	701	0.319992	6.73371e-05	none	1.60513	1.63454	1.51314	1.42375	1.39359	1.23148	1.15008	1.26931	1.10513	0.644095
ENSMUSG00000028979	Masp2	4.88413	234	-0.308539	0.370648	5.10693	630	0.308539	0.370648	none	up_Hepatocytes	5.46299	304	0.301377	0.178923	4.82601	560	-0.301377	0.020993	none	1.13111	1.1725	1.3628	1.21666	1.06769	1.0852	1.0489	1.2633	0.616831	0.0793897
ENSMUSG00000028980	H6pd	2.99477	131	-0.152125	0.818712	2.24857	399	0.152125	0.818712	none	up_Hepatocytes	2.5431	196	0.127713	0.745161	2.43855	334	-0.127713	0.537453	none	0.437202	0.632228	0.544093	0.590805	0.603122	0.50435	0.598953	0.609718	1.17768	3.52945
ENSMUSG00000028998	Tomm7	0.073004	40	0.00854631	0.994569	0.0763668	110	-0.00854631	0.994569	none	none	0.106945	55	0.508346	0.483836	0.0593994	95	-0.508346	0.20317	none	0.0474295	0.0467112	0.03835	0.0608596	0.0573433	0.0380713	0.0352303	0.095096	-0.00151243	0.000367758
ENSMUSG00000029014	Dnajc2	0.0295718	24	-0.745954	0.543315	0.0471187	114	0.745954	0.543315	none	none	0.0545447	54	0.891092	0.215698	0.0354042	84	-0.891092	0.0325527	none	0.0070401	0.0270415	0.0111912	0.0388187	0.0342994	0.0213634	0.0140203	0.074743	0.0795514	3.2796e-05
ENSMUSG00000029048	Rer1	0.339989	98	0.401581	0.559983	0.2331	216	-0.401581	0.559983	none	up_Lymphocytes	0.349397	115	0.419571	0.312352	0.222891	199	-0.419571	0.0732849	none	0.14343	0.126146	0.0854247	0.160972	0.160514	0.201814	0.161894	0.100932	0.00550959	0.245894
ENSMUSG00000029050	Ski	0.0191036	75	-0.212852	0.849002	0.0222138	246	0.212852	0.849002	none	none	0.0225847	114	0.0957815	0.910501	0.0206147	207	-0.0957815	0.823626	none	0.0117219	0.0245499	0.0161336	0.0226904	0.0164451	0.0185463	0.0120298	0.0227774	0.0158306	0.000242686
ENSMUSG00000029063	Nadk	1.45155	126	-0.165717	0.809183	1.03127	385	0.165717	0.809183	none	up_Hepatocytes	1.45806	190	0.384725	0.235721	1.00652	321	-0.384725	0.0398988	none	0.30679	0.393421	0.299383	0.301124	0.4464	0.467378	0.24281	0.494751	0.217437	0.0252164
ENSMUSG00000029066	Mrpl20	0.183325	30	0.285902	0.851428	0.105615	85	-0.285902	0.851428	none	up_Hepatocytes	0.110958	41	-0.0949478	0.920271	0.13819	74	0.0949478	0.852031	none	0.105917	0.0748086	0.0679635	0.0404779	0.0347179	0.0271905	0.0854504	0.233598	0.0353333	0.00363142
ENSMUSG00000029102	Hgfac	2.57835	180	-0.0867528	0.883121	2.31021	484	0.0867528	0.883121	none	up_Hepatocytes	1.91354	216	-0.262106	0.377872	2.63223	448	0.262106	0.11609	none	0.614176	0.895772	0.783622	0.714323	0.575843	0.490913	0.425948	0.457141	0.0298138	0.0156325
ENSMUSG00000029145	Eif2b4	0.193721	29	-0.481587	0.640285	0.258944	108	0.481587	0.640285	none	up_Hepatocytes	0.291621	51	0.437488	0.511211	0.212838	86	-0.437488	0.231829	none	0.0175266	0.0926631	0.130856	0.088636	0.0886832	0.0925082	0.123166	0.198247	-0.000292592	0.00753725
ENSMUSG00000029152	Ociad1	0.361626	47	-0.590528	0.373799	0.768432	142	0.590528	0.373799	none	up_Hepatocytes	0.611554	60	-0.096134	0.894321	0.663	129	0.096134	0.793131	none	0.147652	0.191819	0.148763	0.218618	0.179116	0.230639	0.251012	0.076608	0.00310504	0.0199201
ENSMUSG00000029161	Cgref1	0.00940403	8	1.19127	0.740599	0.00361944	14	-1.19127	0.740599	none	up_Hepatocytes	0.00641909	11	1.41638	0.359113	0.00483134	11	-1.41638	0.102835	none	-0.000136464	0.00243151	0.00364272	0.003739	0.00971013	0.00570939	0.000104152	0.000128286	0.00280365	-0.000202534
ENSMUSG00000029162	Khk	4.99548	138	-0.142077	0.822199	3.90255	398	0.142077	0.822199	none	up_Hepatocytes	3.51914	172	-0.36304	0.242108	4.59224	364	0.36304	0.0422459	none	1.23316	0.939049	0.81915	0.885072	0.661153	0.618625	0.512058	0.644359	0.305953	0.0330888
ENSMUSG00000029178	Klf3	1.94959	141	-0.185752	0.768824	1.63663	413	0.185752	0.768824	none	up_Hepatocytes	1.7776	188	0.130622	0.749356	1.7075	366	-0.130622	0.545196	none	0.484796	0.473421	0.518408	0.525532	0.422469	0.476475	0.462884	0.567587	0.1096	0.00677687
ENSMUSG00000029186	Pi4k2b	0.27015	36	0.0242859	0.986104	0.166714	114	-0.0242859	0.986104	none	none	0.210995	55	0.5078	0.436889	0.191303	95	-0.5078	0.162412	none	0.151193	0.037161	0.0978994	0.0608962	0.112885	0.0703773	0.0886135	0.105649	0.080615	0.00789885
ENSMUSG00000029201	Ugdh	0.536713	140	-0.160092	0.785906	0.57136	431	0.160092	0.785906	none	up_Hepatocytes	0.712788	219	0.720952	0.0030734	0.484218	352	-0.720952	3.91561e-06	up_pericentral	0.358709	0.2049	0.253993	0.26175	0.288346	0.334055	0.318362	0.39519	0.20318	-0.00199042
ENSMUSG00000029203	Ube2k	1.71115	238	-0.250465	0.468999	1.88656	636	0.250465	0.468999	none	none	2.06643	308	0.215497	0.337589	1.71612	566	-0.215497	0.0889686	none	0.705493	0.73604	0.817724	0.703933	0.646626	0.635758	0.69231	1.20311	0.388296	0.112479
ENSMUSG00000029249	Rest	0.0449953	40	1.48107	0.293932	0.0129293	79	-1.48107	0.293932	none	up_Hepatocytes	0.00945792	34	-0.854829	0.405484	0.029237	85	0.854829	0.13691	none	0.00770801	0.0240718	0.0152824	0.0256077	0.0109169	0.00815575	0.0098103	0.00624914	-0.000186225	0.00123372
ENSMUSG00000029260	Ugt2b34	0.111813	76	-0.217658	0.810433	0.118042	287	0.217658	0.810433	none	up_Hepatocytes	0.151511	150	0.677276	0.0831751	0.0983137	213	-0.677276	0.00383231	none	0.091709	0.0747763	0.0581282	0.0831646	0.0684035	0.0917891	0.118353	0.0578615	0.0956048	0.418661
ENSMUSG00000029291	Rufy3	2.06636	160	-0.303655	0.476489	1.94551	486	0.303655	0.476489	none	up_Hepatocytes	2.19952	244	0.376802	0.120234	1.8721	402	-0.376802	0.00861407	none	0.566527	0.661334	0.686689	0.686503	0.659798	0.630802	0.597997	0.821644	0.224303	0.776678
ENSMUSG00000029311	Hsd17b11	0.046745	62	0.482585	0.64562	0.0312383	185	-0.482585	0.64562	none	up_Hepatocytes	0.0440011	91	0.38921	0.533672	0.031832	156	-0.38921	0.259456	none	0.0465943	0.034905	0.0221243	0.0253176	0.0214991	0.0260915	0.0289058	0.0446499	0.00260835	0.00318977
ENSMUSG00000029313	Aff1	0.321034	195	0.629139	0.194734	0.165787	473	-0.629139	0.194734	none	none	0.206387	245	0.0572071	0.911782	0.215751	423	-0.0572071	0.828097	none	0.14082	0.15153	0.0995093	0.146452	0.100456	0.0971226	0.217035	0.217557	0.240476	0.521419
ENSMUSG00000029368	Alb	7.18425	319	0.731422	1.63301e-10	4.4374	736	-0.731422	1.63301e-10	up_2n	up_Hepatocytes	3.06483	351	-0.95719	9.27484e-20	6.3773	704	0.95719	1.7265e-39	up_periportal	2.09594	1.85545	1.69983	1.53643	1.35752	1.09071	1.00594	1.14599	0.891242	0.361172
ENSMUSG00000029369	Afm	0.247908	218	-0.118951	0.803214	0.262838	607	0.118951	0.803214	none	up_Hepatocytes	0.261724	279	-0.00206366	0.993401	0.256623	546	0.00206366	0.989304	none	0.23113	0.190452	0.21424	0.204644	0.160672	0.170113	0.131655	0.187404	0.0335491	-0.00566983
ENSMUSG00000029417	Cxcl9	0.0112434	5	0.618469	0.842784	0.00609916	13	-0.618469	0.842784	none	none	0.00598214	5	-0.21929	0.892671	0.00849321	13	0.21929	0.789521	none	0.000932115	0.00335909	0.00824866	0.00690292	0.00675063	0.00372433	0.00975809	0.00607583	0.000835537	-0.000211321
ENSMUSG00000029426	Scarb2	1.67157	134	-0.262302	0.635252	1.6231	393	0.262302	0.635252	none	up_Hepatocytes	1.58455	183	0.127857	0.749356	1.66457	344	-0.127857	0.545193	none	0.422036	0.50905	0.469076	0.495079	0.364547	0.448797	0.479615	0.88527	0.297134	0.0782271
ENSMUSG00000029428	Stx2	0.0527986	30	-1.00197	0.341859	0.0996361	122	1.00197	0.341859	none	none	0.0714949	54	0.077712	0.943698	0.0925868	98	-0.077712	0.88983	none	0.0790107	0.0484228	0.059534	0.0299463	0.0376704	0.0415902	0.0315385	0.0190852	0.334375	-0.00334351
ENSMUSG00000029445	Hpd	7.76604	258	-0.580055	0.00488869	10.4543	692	0.580055	0.00488869	up_4n	up_Hepatocytes	14.4346	344	1.26481	2.68942e-18	7.22415	606	-1.26481	1.76525e-36	up_pericentral	1.28643	1.51098	1.57326	1.70919	1.65979	1.88521	1.80761	2.37315	1.62941	2.37677
ENSMUSG00000029455	Aldh2	0.198406	163	-0.0722285	0.911518	0.180046	531	0.0722285	0.911518	none	up_Hepatocytes	0.273659	292	1.05129	3.30307e-08	0.141108	402	-1.05129	3.85707e-16	up_pericentral	0.130066	0.0989556	0.119954	0.117967	0.165242	0.139586	0.224686	0.253747	0.172541	0.0389224
ENSMUSG00000029458	Brap	0.392859	106	-0.047579	0.954742	0.350864	320	0.047579	0.954742	none	up_Hepatocytes	0.360581	163	0.247636	0.521309	0.365019	263	-0.247636	0.245199	none	0.0698284	0.229707	0.198848	0.123122	0.192851	0.183431	0.150622	0.371418	0.120644	0.0137503
ENSMUSG00000029462	Vps29	0.145735	18	-0.721396	0.633694	0.131169	83	0.721396	0.633694	none	up_Hepatocytes	0.17594	44	1.03773	0.173672	0.115173	57	-1.03773	0.0196307	none	-0.00454764	0.0247092	0.040027	0.052558	0.060192	0.0851621	0.11333	0.0180725	0.0050177	0.000495367
ENSMUSG00000029465	Arpc3	0.395403	29	-0.0427735	0.979517	0.231091	80	0.0427735	0.979517	none	none	0.273658	34	0.339441	0.702289	0.284178	75	-0.339441	0.467796	none	0.11279	0.0963698	0.0548386	0.0911688	0.0990367	0.0680498	0.0674681	0.143226	0.00546701	0.00776243
ENSMUSG00000029472	Anapc5	0.693834	83	0.424504	0.614779	0.294891	215	-0.424504	0.614779	none	none	0.499051	98	0.061187	0.920271	0.372878	200	-0.061187	0.852031	none	0.174279	0.200124	0.166986	0.169045	0.121355	0.142237	0.154109	0.132301	0.00669077	0.0156395
ENSMUSG00000029512	Ulk1	1.73245	103	0.0760995	0.931484	1.25988	289	-0.0760995	0.931484	none	up_Hepatocytes	0.990743	116	-0.402881	0.340464	1.61029	276	0.402881	0.0909444	none	0.3757	0.375562	0.326844	0.345301	0.333121	0.354306	0.3423	0.190428	0.184433	0.0218432
ENSMUSG00000029535	Triap1	0.0145587	8	-1.15333	0.529083	0.0619549	26	1.15333	0.529083	none	none	0.0706397	12	0.554747	0.717893	0.0360562	22	-0.554747	0.490779	none	0.0269931	0.0130993	0.0164677	0.0241922	0.009127	0.0165561	0.055537	0.0450424	0.0704016	-0.000427267
ENSMUSG00000029536	Gatc	0.0776112	24	0.190302	0.922817	0.0576411	93	-0.190302	0.922817	none	none	0.0868389	48	0.603763	0.532276	0.0519617	69	-0.603763	0.257063	none	0.0319725	0.0269192	0.0496603	0.0306179	0.0175784	0.044315	0.0322897	0.035788	-0.000527794	0.00247839
ENSMUSG00000029545	Acads	0.0262792	18	0.615584	0.767244	0.014871	57	-0.615584	0.767244	none	none	0.0157562	35	0.610478	0.563891	0.0196022	40	-0.610478	0.291415	none	0.0199848	0.0198776	0.00639345	0.0111846	0.0168433	0.0062347	0.0247743	0.0337453	0.000259424	-0.00139786
ENSMUSG00000029571	Tmem106b	0.130488	59	-0.0272592	0.981484	0.116172	201	0.0272592	0.981484	none	up_Hepatocytes	0.128548	89	0.0554753	0.937369	0.116421	171	-0.0554753	0.87806	none	0.104224	0.0969123	0.0631328	0.0669032	0.098579	0.0600013	0.0268263	0.0878912	0.0241276	0.00478255
ENSMUSG00000029580	Actb	0.971393	127	-0.209347	0.695333	1.12808	419	0.209347	0.695333	none	up_Hepatobiliary	1.06668	197	0.357992	0.221275	1.08797	349	-0.357992	0.0345342	none	0.599146	0.327168	0.419069	0.459743	0.44613	0.38892	0.417971	0.511182	0.255246	0.399559
ENSMUSG00000029596	Sdsl	0.0730696	18	0.326467	0.894096	0.0320998	48	-0.326467	0.894096	none	up_Hepatocytes	0.00806195	12	-2.52502	0.01949	0.0628343	54	2.52502	0.000177669	up_periportal	0.0558611	0.0443784	0.0372728	0.0089739	0.0157216	0.00810933	0.00495078	0.00533025	-0.0017224	0.00588101
ENSMUSG00000029597	Sds	22.4932	204	1.2161	5.19147e-06	10.0694	405	-1.2161	5.19147e-06	up_2n	up_Hepatocytes	1.08753	109	-3.48378	2.4954e-43	20.2441	500	3.48378	1.41447e-86	up_periportal	2.51826	2.05718	1.83455	1.05416	0.682746	0.814798	0.375133	0.505265	0.466534	0.150341
ENSMUSG00000029617	Ccz1	0.511776	91	-0.356871	0.575261	0.626836	274	0.356871	0.575261	none	up_Hepatocytes	0.595731	134	0.249746	0.569079	0.590317	231	-0.249746	0.297866	none	0.0823627	0.254983	0.26679	0.205169	0.229342	0.267123	0.18852	0.269887	0.00654602	0.248457
ENSMUSG00000029623	Pdap1	0.0489559	31	-0.123053	0.942038	0.0777478	75	0.123053	0.942038	none	none	0.0868773	33	0.178296	0.880654	0.060069	73	-0.178296	0.767544	none	0.060544	0.0436522	0.0272741	0.0461204	0.0257515	0.0368094	0.0546027	0.0342217	-0.00472492	-0.00599458
ENSMUSG00000029629	Phf14	0.0870071	159	-0.222547	0.746986	0.0900827	489	0.222547	0.746986	none	up_Hepatocytes	0.0955396	231	0.130781	0.742909	0.0859312	417	-0.130781	0.534018	none	0.0283042	0.0795988	0.0801308	0.0665716	0.0683121	0.054334	0.0838811	0.0896996	0.00582431	0.0339766
ENSMUSG00000029630	Cyp3a25	16.3836	319	-0.183984	0.454017	17.3626	741	0.183984	0.454017	none	up_Hepatocytes	20.7392	356	0.686281	1.25182e-13	15.2132	704	-0.686281	5.21336e-27	up_pericentral	2.76226	2.58282	2.55251	2.41269	2.51456	2.37557	2.42086	2.64735	1.59191	1.37488
ENSMUSG00000029632	Ndufa4	0.264573	91	0.0475042	0.954742	0.228791	311	-0.0475042	0.954742	none	up_Hepatocytes	0.264125	146	0.164517	0.717297	0.227191	256	-0.164517	0.487863	none	0.145857	0.151312	0.170157	0.16741	0.133126	0.138178	0.179346	0.123953	0.144059	-0.00929685
ENSMUSG00000029634	Rnf6	0.0647919	21	-1.11627	0.133764	0.152202	116	1.11627	0.133764	none	up_Hepatocytes	0.0935184	52	-0.0201856	0.973758	0.142159	85	0.0201856	0.958112	none	0.0619032	0.0909148	0.0560675	0.0690242	0.0564355	0.0350816	0.0681619	0.0137464	0.00117342	0.00352572
ENSMUSG00000029642	Polr1d	0.149238	36	-0.0309502	0.982428	0.112601	142	0.0309502	0.982428	none	up_Hepatocytes	0.142621	58	0.269148	0.727518	0.114071	120	-0.269148	0.504868	none	0.0491863	0.0696164	0.0486722	0.0623732	0.0694291	0.0891361	0.0424554	0.0570604	0.103783	-0.0053584
ENSMUSG00000029649	Pomp	0.198368	48	-0.188768	0.871752	0.219478	128	0.188768	0.871752	none	up_Hepatocytes	0.26379	65	0.382339	0.564141	0.18752	111	-0.382339	0.292039	none	0.0392385	0.0713916	0.0917591	0.103018	0.119161	0.0812716	0.0503961	0.141316	1.87548e-05	0.00497462
ENSMUSG00000029655	N4bp2l2	10.3372	270	0.0423382	0.940405	8.64598	640	-0.0423382	0.940405	none	up_Lymphocytes	8.92753	308	-0.0362289	0.914996	9.27145	602	0.0362289	0.837225	none	1.65733	1.7608	1.55154	1.44501	1.41805	1.27656	1.25402	1.70795	1.31025	0.395439
ENSMUSG00000029656	C8b	0.234923	78	-0.10484	0.912316	0.215284	244	0.10484	0.912316	none	up_Hepatocytes	0.196471	99	-0.149558	0.790849	0.233698	223	0.149558	0.605868	none	0.107368	0.120035	0.186355	0.0767502	0.119549	0.0820631	0.138041	0.230127	0.304768	0.00363386
ENSMUSG00000029657	Hsph1	0.813743	38	-0.0684542	0.961812	0.439492	123	0.0684542	0.961812	none	up_Hepatocytes	0.474945	64	0.552881	0.36338	0.591463	97	-0.552881	0.106152	none	0.115717	0.10941	0.152642	0.15205	0.132133	0.142746	0.0910043	0.293062	0.004075	0.00584066
ENSMUSG00000029695	Aass	0.289357	173	0.338119	0.50487	0.194949	502	-0.338119	0.50487	none	up_Hepatocytes	0.22081	238	0.0998365	0.79188	0.224743	437	-0.0998365	0.609959	none	0.181844	0.157123	0.159684	0.149038	0.1533	0.158294	0.113297	0.187977	0.0878463	0.143334
ENSMUSG00000029708	Gcc1	0.369869	40	-0.495695	0.632755	0.285315	144	0.495695	0.632755	none	up_Hepatocytes	0.375772	66	0.837918	0.099668	0.278017	118	-0.837918	0.00565032	none	0.108614	0.0944224	0.129372	0.131068	0.120732	0.0980191	0.144629	0.0692359	0.00506512	0.00748921
ENSMUSG00000029710	Ephb4	0.00850345	18	-0.860778	0.589969	0.0156804	83	0.860778	0.589969	none	none	0.00973132	29	-0.219189	0.89273	0.0154268	72	0.219189	0.790403	none	0.037941	0.0131121	0.012409	0.0145542	0.014057	0.00481319	0.00197403	-0.000142533	-0.00337982	0.000235059
ENSMUSG00000029727	Cyp3a13	0.159881	130	0.440385	0.533265	0.0943098	390	-0.440385	0.533265	none	up_Hepatocytes	0.0795814	172	-0.534231	0.14748	0.13151	348	0.534231	0.0136233	up_periportal	0.112453	0.119713	0.090309	0.0814103	0.0688514	0.0697774	0.0447958	0.0413025	0.0173256	0.0187391
ENSMUSG00000029759	Pon3	0.961682	63	0.189386	0.840433	0.746599	163	-0.189386	0.840433	none	up_Hepatocytes	1.38373	84	0.943127	0.0225047	0.522498	142	-0.943127	0.000240849	up_pericentral	0.382777	0.147669	0.182586	0.187695	0.243932	0.220869	0.360372	0.280377	0.00997792	0.00687448
ENSMUSG00000029761	Cald1	4.51409	221	-0.220053	0.602599	3.88322	603	0.220053	0.602599	none	up_Hepatocytes	4.67127	293	0.390176	0.0617842	3.77164	531	-0.390176	0.00199819	none	0.720152	1.02065	1.09242	1.03256	1.07316	0.93697	1.05556	1.10209	0.536125	2.57318
ENSMUSG00000029775	Klhdc10	0.308077	118	-0.334274	0.561823	0.36543	367	0.334274	0.561823	none	up_Hepatocytes	0.438022	172	0.361372	0.329424	0.302741	313	-0.361372	0.0838132	none	0.152668	0.170478	0.182524	0.19348	0.195189	0.211783	0.180289	0.242191	0.00690795	0.748283
ENSMUSG00000029776	Hibadh	0.771159	163	-0.650622	0.0117085	1.00882	554	0.650622	0.0117085	up_4n	up_Hepatocytes	1.38273	274	1.00789	1.29387e-07	0.712139	443	-1.00789	5.91267e-15	up_pericentral	0.203593	0.313674	0.40582	0.413853	0.484437	0.462993	0.470205	0.865267	0.432305	0.00190802
ENSMUSG00000029777	Gars	0.0137329	22	-0.960568	0.401888	0.0310412	79	0.960568	0.401888	none	up_Hepatocytes	0.0347754	34	0.611656	0.500862	0.0212993	67	-0.611656	0.222151	none	0.00899802	0.0208725	0.0212382	0.0156386	0.0299716	0.00582585	0.0205677	0.030766	7.8306e-05	0.000660799
ENSMUSG00000029802	Abcg2	0.642315	158	-0.319648	0.411186	0.748023	527	0.319648	0.411186	none	none	0.932006	261	0.608946	0.00327699	0.607138	424	-0.608946	4.45178e-06	up_pericentral	0.346597	0.387687	0.338032	0.351346	0.42906	0.36131	0.361836	0.49684	0.472924	-0.00700194
ENSMUSG00000029810	Tmem176b	0.11558	37	-0.492221	0.678036	0.158748	108	0.492221	0.678036	none	none	0.243415	57	0.737982	0.291925	0.0964	88	-0.737982	0.0633399	none	0.0431162	0.0703887	0.0483384	0.0799942	0.077202	0.0509444	0.0616998	0.0499747	0.00400441	0.00215053
ENSMUSG00000029833	Trim24	0.267202	84	-0.461394	0.45203	0.380272	279	0.461394	0.45203	none	none	0.463589	142	0.443981	0.284554	0.286877	221	-0.443981	0.0603688	none	0.123447	0.199466	0.117266	0.155122	0.178172	0.187662	0.22359	0.23224	0.442748	-0.00140445
ENSMUSG00000029860	Zyx	0.408942	28	0.0387657	0.97789	0.312946	103	-0.0387657	0.97789	none	up_Hepatocytes	0.300501	39	-0.267292	0.7303	0.362803	92	0.267292	0.511471	none	0.146662	0.12357	0.118692	0.124315	0.0999379	0.0994493	0.0652753	0.171865	0.00116211	-0.0150547
ENSMUSG00000029864	Gstk1	0.120373	31	-0.105509	0.947711	0.0874024	105	0.105509	0.947711	none	up_Hepatocytes	0.131078	45	0.647505	0.343026	0.0803131	91	-0.647505	0.0923727	none	0.0291165	0.0515611	0.0648545	0.0503373	0.0457895	0.0427356	0.082316	0.0541802	0.000392926	0.00217502
ENSMUSG00000029994	Anxa4	0.105272	49	0.121101	0.943903	0.0783943	188	-0.121101	0.943903	none	up_Hepatocytes	0.113968	75	0.48423	0.532276	0.072631	162	-0.48423	0.257585	none	0.0237808	0.075809	0.0248031	0.0699292	0.0359208	0.0397527	0.0345977	0.0388936	-0.000597734	-0.00206706
ENSMUSG00000029998	Pcyox1	0.777478	50	-0.435621	0.601789	0.761578	183	0.435621	0.601789	none	up_Hepatocytes	0.950635	94	0.836398	0.0483545	0.673328	139	-0.836398	0.00118247	up_pericentral	0.12646	0.189708	0.275576	0.172686	0.161756	0.212222	0.289265	0.327467	0.00324074	-0.00632707
ENSMUSG00000030002	Dusp11	1.75813	115	-0.406623	0.400944	1.97194	358	0.406623	0.400944	none	up_Hepatocytes	2.11939	171	0.37303	0.252506	1.80043	302	-0.37303	0.0466481	none	0.532922	0.485426	0.554412	0.561686	0.464281	0.464774	0.543867	0.739472	0.491445	-0.00556301
ENSMUSG00000030042	Pole4	0.194541	75	-0.0524168	0.956204	0.18182	241	0.0524168	0.956204	none	none	0.252347	123	0.685338	0.0703963	0.15198	193	-0.685338	0.00263684	none	0.104322	0.0825604	0.0953731	0.153255	0.144552	0.102961	0.103561	0.0537493	0.0573392	-0.00286387
ENSMUSG00000030057	Cnbp	1.64969	68	-0.752445	0.0684544	2.04884	264	0.752445	0.0684544	none	up_Hepatocytes	2.43101	131	0.53391	0.131934	1.67468	201	-0.53391	0.0106411	none	0.393324	0.412341	0.455984	0.481676	0.358454	0.362162	0.583343	0.408703	0.277932	0.00453506
ENSMUSG00000030059	Tmf1	0.0502766	35	0.00340261	0.997715	0.0475646	98	-0.00340261	0.997715	none	up_Hepatocytes	0.0356808	35	-0.252963	0.784619	0.0547964	98	0.252963	0.595528	none	0.0554777	0.0503497	0.0369369	0.0254893	0.0187269	0.0476929	0.0104304	-0.000830747	-0.00167027	-0.00551261
ENSMUSG00000030087	Klf15	0.325581	128	-0.190258	0.758541	0.383763	368	0.190258	0.758541	none	up_Hepatocytes	0.395562	194	0.339432	0.319448	0.351395	302	-0.339432	0.0773559	none	0.204411	0.189896	0.176195	0.155647	0.24222	0.142009	0.274963	0.322735	0.030167	0.00215308
ENSMUSG00000030088	Aldh1l1	1.5852	241	0.0393456	0.94251	1.37789	636	-0.0393456	0.94251	none	up_Hepatocytes	1.17019	291	-0.292565	0.207851	1.57687	586	0.292565	0.0296908	none	0.719952	0.680362	0.724702	0.590683	0.499759	0.426055	0.566817	0.517748	0.109712	0.0773407
ENSMUSG00000030103	Bhlhe40	0.327377	63	0.386762	0.640285	0.224133	155	-0.386762	0.640285	none	up_Hepatocytes	0.148999	62	-0.727274	0.114987	0.308935	156	0.727274	0.0077759	up_periportal	0.167285	0.125158	0.158562	0.189163	0.0865682	0.0902684	0.0710046	0.0595167	0.0114874	-0.00149325
ENSMUSG00000030109	Slc6a12	0.146845	42	-0.0932654	0.942111	0.131212	142	0.0932654	0.942111	none	up_Hepatocytes	0.172233	72	0.759788	0.133412	0.117593	112	-0.759788	0.0110124	none	0.109268	0.0664627	0.0786348	0.0488771	0.0751351	0.0962268	0.120661	0.0887838	0.00236872	0.00366588
ENSMUSG00000030120	Mlf2	0.257994	44	0.184238	0.874069	0.177466	129	-0.184238	0.874069	none	none	0.164995	56	-0.0798711	0.915848	0.220315	117	0.0798711	0.84117	none	0.227703	0.0988178	0.104793	0.0892187	0.0938912	0.049214	0.0769191	0.116131	0.0031464	0.0149778
ENSMUSG00000030122	Ptms	0.659126	60	-0.471581	0.456102	0.766925	190	0.471581	0.456102	none	up_Hepatocytes	0.780677	97	0.182044	0.723835	0.71105	153	-0.182044	0.499371	none	0.240389	0.267976	0.226102	0.310841	0.210116	0.143677	0.233427	0.440569	0.392013	0.00420635
ENSMUSG00000030127	Cops7a	0.240976	15	-0.472418	0.751461	0.268683	59	0.472418	0.751461	none	none	0.148415	22	-0.347609	0.740896	0.316838	52	0.347609	0.52795	none	-0.0041708	0.0637069	0.124405	0.0742557	0.0426574	0.05162	0.074336	0.0169777	0.105006	1.44409
ENSMUSG00000030131	Mug2	0.295807	294	-0.180651	0.506731	0.334412	713	0.180651	0.506731	none	up_Hepatocytes	0.246341	325	-0.489006	0.000390033	0.361362	682	0.489006	5.75579e-08	none	0.290517	0.288889	0.300138	0.267487	0.212454	0.169868	0.168776	0.142516	0.0932154	0.0527972
ENSMUSG00000030161	Gabarapl1	0.0679768	59	-0.276024	0.773447	0.0820785	197	0.276024	0.773447	none	none	0.084105	105	0.361964	0.528624	0.0746544	151	-0.361964	0.252676	none	0.0931467	0.0389707	0.086466	0.0420841	0.0461633	0.0523419	0.051026	0.0800449	0.0581184	-0.00339922
ENSMUSG00000030168	Adipor2	0.356296	284	-0.0967002	0.802504	0.361187	705	0.0967002	0.802504	none	up_Hepatocytes	0.43977	345	0.502118	0.000501386	0.319285	644	-0.502118	9.72921e-08	up_pericentral	0.239669	0.259266	0.238324	0.230508	0.24398	0.27335	0.308725	0.386251	0.271198	0.0905308
ENSMUSG00000030170	Wnt5b	0.0180909	52	0.532063	0.818712	0.00928901	201	-0.532063	0.818712	none	up_Hepatocytes	0.00650418	85	-0.714897	0.471652	0.0146904	168	0.714897	0.193493	none	0.00811023	0.0150872	0.0124252	0.00628825	0.00696316	0.00960443	0.0077769	0.00865472	0.00350346	0.00220921
ENSMUSG00000030213	Atf7ip	0.342061	133	0.419757	0.56701	0.200658	354	-0.419757	0.56701	none	up_Hepatocytes	0.203445	167	-0.208909	0.666207	0.263434	320	0.208909	0.421132	none	0.120969	0.163183	0.12134	0.13165	0.109932	0.0987442	0.104997	0.25649	0.187493	0.0128876
ENSMUSG00000030214	Plbd1	0.0535016	46	-0.714199	0.585779	0.0525534	190	0.714199	0.585779	none	up_Kupffer	0.106331	139	3.06821	2.87103e-08	0.0258281	97	-3.06821	2.87424e-16	up_pericentral	-0.00116433	0.00398917	0.0201814	0.0321345	0.0556544	0.0470035	0.0770911	0.103305	0.260569	-0.00128124
ENSMUSG00000030232	Aebp2	1.14972	55	0.0401825	0.973502	0.53446	185	-0.0401825	0.973502	none	none	0.549025	80	-0.213041	0.7303	0.806371	160	0.213041	0.510446	none	0.221611	0.179143	0.200419	0.205068	0.159605	0.215673	0.115721	0.222048	0.125721	0.00819305
ENSMUSG00000030236	Slco1b2	4.29878	253	-1.16129	9.77779e-13	7.25326	720	1.16129	9.77779e-13	up_4n	up_Hepatocytes	12.7434	355	2.47485	1.08184e-82	3.13987	618	-2.47485	8.05988e-165	up_pericentral	0.726459	0.883632	1.03401	1.30605	1.68377	1.80598	2.17394	2.73311	1.83181	2.10283
ENSMUSG00000030244	Gys2	4.37285	158	0.228006	0.67893	3.21103	370	-0.228006	0.67893	none	up_Hepatocytes	3.17035	163	-0.120547	0.758346	3.75892	365	0.120547	0.557313	none	0.425395	0.781173	0.727587	0.649756	0.679957	0.776416	0.693519	0.597245	0.0884266	0.08175
ENSMUSG00000030275	Etnk1	0.0664142	129	0.471152	0.585603	0.0448922	346	-0.471152	0.585603	none	up_Hepatocytes	0.0315495	141	-0.877678	0.0637639	0.0613986	334	0.877678	0.00213263	up_periportal	0.0709803	0.0543687	0.040628	0.0517159	0.0323561	0.0211757	0.02173	0.0375137	0.0085797	-0.00543889
ENSMUSG00000030278	Cidec	0.211256	43	0.19357	0.896086	0.115384	147	-0.19357	0.896086	none	none	0.131748	66	-0.0960884	0.914996	0.150637	124	0.0960884	0.837615	none	0.0312727	0.0840275	0.0780646	0.0508884	0.0721051	0.0389057	0.133842	0.0321201	0.00412782	-0.00197754
ENSMUSG00000030282	Cmas	0.528805	43	-0.805781	0.177756	0.77146	174	0.805781	0.177756	none	up_Hepatocytes	1.16386	92	1.04304	0.0130887	0.463172	125	-1.04304	7.5706e-05	up_pericentral	0.126246	0.178245	0.191791	0.235294	0.195825	0.155995	0.183325	0.539862	0.00515846	0.0157851
ENSMUSG00000030298	Sec13	0.461003	26	-0.0334127	0.982593	0.203043	85	0.0334127	0.982593	none	up_Hepatocytes	0.210148	35	-0.225914	0.795734	0.316544	76	0.225914	0.6161	none	0.0366932	0.0947646	0.125335	0.0840319	0.0588755	0.0735846	0.110816	0.0554237	0.00140331	-0.00312032
ENSMUSG00000030301	Ccdc91	0.179137	55	0.239756	0.876657	0.0781907	174	-0.239756	0.876657	none	none	0.10661	87	0.415003	0.588415	0.10966	142	-0.415003	0.321132	none	0.00841918	0.0686292	0.0749673	0.0457416	0.050434	0.0424936	0.0350376	0.0322818	0.12768	-0.00935971
ENSMUSG00000030313	Dennd5b	6.35344	304	0.0757456	0.846195	5.16846	725	-0.0757456	0.846195	none	up_Hepatocytes	6.36004	352	0.348517	0.0201927	5.10462	677	-0.348517	0.000193332	none	1.48178	1.44253	1.42092	1.29688	1.40552	1.30256	1.52446	1.79741	2.2416	1.39902
ENSMUSG00000030339	Ltbr	1.20642	23	-0.484323	0.682939	0.681113	79	0.484323	0.682939	none	up_Hepatocytes	0.516115	41	0.273188	0.735203	1.00287	61	-0.273188	0.519234	none	0.00879356	0.203047	0.115238	0.0963058	0.124268	0.150633	0.0998627	0.125265	0.0103913	-0.00350996
ENSMUSG00000030341	Tnfrsf1a	0.443142	32	-0.0043977	0.996995	0.350143	107	0.0043977	0.996995	none	up_Hepatocytes	0.296082	48	-0.0425467	0.954735	0.419654	91	0.0425467	0.920695	none	0.0332825	0.131546	0.132694	0.0827719	0.146773	0.148862	0.0350155	0.0336141	0.000587682	2.57091
ENSMUSG00000030357	Fkbp4	0.270337	31	-0.513007	0.666613	0.211898	152	0.513007	0.666613	none	none	0.199047	63	0.314748	0.701814	0.244913	120	-0.314748	0.466613	none	0.062648	0.10946	0.0963039	0.0639414	0.0803916	0.0693843	0.0611692	0.143477	0.0699268	-0.0123697
ENSMUSG00000030359	Pzp	13.0587	318	-0.0253874	0.94102	12.0044	740	0.0253874	0.94102	none	up_Hepatocytes	11.4595	356	-0.00584747	0.969387	12.7581	702	0.00584747	0.947815	none	2.5383	2.50934	2.40282	2.27589	2.15534	2.01856	2.06188	2.12445	1.79914	1.28811
ENSMUSG00000030374	Strn4	0.592936	55	0.109809	0.915883	0.702253	151	-0.109809	0.915883	none	none	0.805769	81	0.597441	0.226962	0.600363	125	-0.597441	0.0364899	none	0.11429	0.161703	0.203142	0.218454	0.202445	0.184088	0.225584	0.0719593	0.0691207	0.00767344
ENSMUSG00000030382	Slc27a5	1.05558	161	-0.256535	0.583645	1.05489	489	0.256535	0.583645	none	up_Hepatocytes	0.931624	234	-0.152031	0.634028	1.11745	416	0.152031	0.378314	none	0.428757	0.560346	0.504285	0.42768	0.350361	0.374428	0.470743	0.585295	0.221604	0.0132534
ENSMUSG00000030423	Pop4	0.0154558	7	-1.93048	0.116063	0.0995208	60	1.93048	0.116063	none	up_Hepatocytes	0.166875	23	0.888368	0.405378	0.0273522	44	-0.888368	0.136561	none	0.0103654	0.0225771	0.0253271	0.0489558	0.0123999	0.0546118	0.0111473	0.0441878	0.0260598	0.00183754
ENSMUSG00000030470	Csrp3	0.00700936	3	-0.712284	0.818712	0.00948334	33	0.712284	0.818712	none	none	0.00996819	15	0.0336086	0.977913	0.00811556	21	-0.0336086	0.964908	none	-0.000591244	0.011057	0.00701913	0.00831802	0.00373553	0.00617084	0.00269244	0.0225653	0.000164759	0.000115443
ENSMUSG00000030498	Gas2	0.485627	152	0.557517	0.292731	0.24837	388	-0.557517	0.292731	none	up_Hepatocytes	0.168187	151	-1.04264	0.000967726	0.396551	389	1.04264	3.79122e-07	up_periportal	0.442518	0.245439	0.214066	0.161952	0.139723	0.114674	0.0779869	0.0629238	0.0328836	0.131929
ENSMUSG00000030513	Pcsk6	2.21433	205	0.0234355	0.973541	1.4817	517	-0.0234355	0.973541	none	up_Lymphocytes	1.61183	256	0.200608	0.530036	1.74852	466	-0.200608	0.254028	none	0.453695	0.580942	0.511603	0.484219	0.50136	0.472772	0.50303	0.965779	0.131783	2.0836
ENSMUSG00000030527	Crtc3	0.193684	133	0.344272	0.631786	0.135685	326	-0.344272	0.631786	none	up_Hepatocytes	0.145145	153	0.0740767	0.894776	0.157234	306	-0.0740767	0.795946	none	0.0885941	0.12133	0.0888416	0.0989773	0.0935602	0.0949719	0.112304	0.123943	0.00107105	0.00119687
ENSMUSG00000030538	Cib1	0.612866	34	-0.392443	0.710417	0.828826	122	0.392443	0.710417	none	up_Hepatocytes	0.695315	52	-0.0795691	0.920271	0.798219	104	0.0795691	0.852031	none	0.101322	0.149011	0.192727	0.181895	0.159466	0.100727	0.159623	0.177719	0.00510081	0.0189155
ENSMUSG00000030541	Idh2	0.711916	27	0.254445	0.84407	0.386641	92	-0.254445	0.84407	none	up_Hepatocytes	0.886512	58	1.0248	0.0712613	0.281867	61	-1.0248	0.00270507	none	0.0427042	0.131723	0.108789	0.135685	0.154291	0.103475	0.167888	0.240451	0.00295471	-0.00444775
ENSMUSG00000030579	Tyrobp	0.00618234	8	-0.62682	0.846195	0.0279028	20	0.62682	0.846195	none	up_Kupffer	0.00398899	9	-0.913129	0.663568	0.0301195	19	0.913129	0.417817	none	0.0117987	0.000836396	0.0238852	0.00766912	0.00936068	0.0085905	0.00213123	0.000566844	0.00334345	0.00235356
ENSMUSG00000030591	Psmd8	0.394767	24	-0.154898	0.925288	0.21394	88	0.154898	0.925288	none	up_Hepatocytes	0.19271	36	0.0639739	0.947571	0.306738	76	-0.0639739	0.901928	none	0.0626078	0.0539579	0.0392718	0.109972	0.0727272	0.126412	0.139907	0.153222	-0.000135601	-0.00785673
ENSMUSG00000030629	Zfand6	0.32342	276	0.205115	0.513797	0.27085	683	-0.205115	0.513797	none	up_Lymphocytes	0.289508	320	-0.016172	0.947571	0.28529	639	0.016172	0.902624	none	0.245305	0.262416	0.227374	0.237682	0.196609	0.191395	0.224958	0.261124	0.100681	-0.000596128
ENSMUSG00000030630	Fah	2.29396	219	-0.28338	0.438435	2.07345	626	0.28338	0.438435	none	up_Hepatocytes	2.32218	297	0.330113	0.11296	2.04794	548	-0.330113	0.00744377	none	0.604069	0.791671	0.869366	0.738897	0.632032	0.670057	0.730493	0.932412	0.619825	0.00659054
ENSMUSG00000030647	Ndufc2	0.0342298	24	-0.370666	0.802425	0.0459934	74	0.370666	0.802425	none	up_Hepatocytes	0.0501904	39	0.427994	0.647534	0.0385345	59	-0.427994	0.39527	none	0.0278023	0.0293726	0.0275589	0.0176323	0.0337279	0.0357859	0.0170941	0.00824974	0.173164	-0.00451853
ENSMUSG00000030654	Arl6ip1	0.421374	83	-0.499675	0.342445	0.536762	320	0.499675	0.342445	none	up_Hepatocytes	0.693757	152	0.590797	0.0850324	0.40511	251	-0.590797	0.00407201	none	0.23702	0.208318	0.21252	0.234814	0.209087	0.279464	0.208733	0.389722	0.104719	-0.00912361
ENSMUSG00000030662	Ipo5	0.0142161	24	-0.557209	0.733027	0.0175196	124	0.557209	0.733027	none	up_Hepatocytes	0.0167795	58	0.243487	0.795899	0.0163939	90	-0.243487	0.617688	none	0.00188611	0.0165468	0.0155283	0.00948322	0.0102478	0.0238155	0.00753953	0.00787898	0.00863278	-0.00174993
ENSMUSG00000030681	Mvp	0.109544	39	0.0166543	0.991264	0.0656684	146	-0.0166543	0.991264	none	none	0.087639	73	0.677806	0.310563	0.0744892	112	-0.677806	0.0724382	none	0.0199076	0.0363702	0.0339466	0.0463016	0.0527894	0.0448394	0.0356112	0.0896718	0.0148845	0.00319496
ENSMUSG00000030688	Stard10	1.1883	175	-0.394474	0.253728	1.26668	542	0.394474	0.253728	none	up_Hepatocytes	1.59802	267	0.606689	0.0034297	1.06379	450	-0.606689	4.90797e-06	up_pericentral	0.399765	0.485998	0.47806	0.509133	0.502989	0.471413	0.589293	0.897182	0.399904	0.79089
ENSMUSG00000030711	Sult1a1	0.72312	88	0.215406	0.791344	0.595145	198	-0.215406	0.791344	none	up_Hepatocytes	0.662451	79	-0.191567	0.740899	0.619246	207	0.191567	0.528345	none	0.156161	0.219967	0.2605	0.241748	0.162916	0.212513	0.187554	0.151157	0.0158858	0.0303469
ENSMUSG00000030718	Ppme1	0.0633055	68	0.685825	0.431171	0.0337954	198	-0.685825	0.431171	none	up_Hepatocytes	0.0396658	99	0.116579	0.857888	0.0442257	167	-0.116579	0.730074	none	0.0373246	0.0482544	0.0354324	0.0136477	0.0340105	0.0224276	0.0352797	0.0881038	0.0847524	0.00194912
ENSMUSG00000030720	Cln3	0.213111	16	-0.482596	0.760614	0.159008	68	0.482596	0.760614	none	none	0.108428	35	0.135207	0.908742	0.209106	49	-0.135207	0.819586	none	-0.00781881	0.0864912	0.075841	0.0362284	0.0630883	0.0398354	0.105389	0.0385239	0.00167911	-0.00344152
ENSMUSG00000030744	Rps3	0.202861	32	0.585997	0.663171	0.0962483	92	-0.585997	0.663171	none	none	0.109648	43	-0.00700785	0.993401	0.137873	81	0.00700785	0.988992	none	0.0421488	0.0892169	0.0572117	0.0509598	0.0509288	0.0426203	0.0596445	0.0302181	0.108332	0.000309293
ENSMUSG00000030747	Dgat2	0.623161	209	-0.140081	0.777352	0.603936	572	0.140081	0.777352	none	up_Hepatocytes	0.69346	279	0.296118	0.220558	0.567456	502	-0.296118	0.0342792	none	0.29306	0.323635	0.296594	0.313767	0.381416	0.32232	0.310292	0.456744	0.279522	0.443546
ENSMUSG00000030762	Aqp8	0.0225334	18	-1.44086	0.134424	0.148071	81	1.44086	0.134424	none	none	0.0509698	29	-0.166954	0.894776	0.140122	70	0.166954	0.795573	none	0.0413199	0.0395669	0.0509792	0.0476157	0.0248787	0.0463136	0.0227994	0.0299312	0.051154	0.00344666
ENSMUSG00000030766	Arhgap17	0.592089	65	-0.168087	0.843043	0.75641	182	0.168087	0.843043	none	up_Kupffer	0.710039	84	0.101255	0.870366	0.70524	163	-0.101255	0.751041	none	0.160389	0.276275	0.218266	0.213298	0.164824	0.195348	0.211363	0.400309	0.225792	0.981872
ENSMUSG00000030779	Rbbp6	1.76887	99	-0.425652	0.449874	1.16309	371	0.425652	0.449874	none	up_Hepatocytes	1.40673	180	0.701141	0.0162761	1.31502	290	-0.701141	0.000121761	up_pericentral	0.37477	0.348101	0.333762	0.399254	0.364195	0.378475	0.612846	0.385806	0.0187025	-0.00808257
ENSMUSG00000030824	Nucb1	0.192615	34	0.153045	0.922403	0.121527	104	-0.153045	0.922403	none	none	0.108208	40	-0.306373	0.739432	0.16052	98	0.306373	0.525454	none	0.0908762	0.0687217	0.0618512	0.0790189	0.06767	0.0488754	0.0362647	0.0134444	0.00259363	0.0131396
ENSMUSG00000030850	Ate1	0.481476	167	0.0903323	0.898505	0.353866	458	-0.0903323	0.898505	none	up_Hepatocytes	0.382122	227	0.24776	0.486165	0.39752	398	-0.24776	0.206232	none	0.206825	0.1869	0.217469	0.216793	0.201359	0.195842	0.263916	0.241715	0.260863	0.115856
ENSMUSG00000030861	Acadsb	0.280352	73	-0.223853	0.788664	0.268275	277	0.223853	0.788664	none	up_Hepatocytes	0.293055	148	0.415644	0.323535	0.261243	202	-0.415644	0.0806436	none	0.0947669	0.130448	0.126602	0.147496	0.142894	0.166632	0.173286	0.231707	0.0290059	0.00888027
ENSMUSG00000030894	Tpp1	0.661982	55	-0.394289	0.648168	0.535944	187	0.394289	0.648168	none	up_Hepatocytes	0.874744	91	0.531211	0.29488	0.422071	151	-0.531211	0.0647493	none	0.098026	0.185724	0.18256	0.128946	0.209901	0.224614	0.169241	0.216534	0.00635914	-0.00655047
ENSMUSG00000030895	Hpx	2.67673	234	0.651356	0.0131408	1.29173	557	-0.651356	0.0131408	up_2n	up_Hepatocytes	1.04085	241	-0.818067	2.5399e-05	2.04707	550	0.818067	2.312e-10	up_periportal	0.94164	0.710785	0.723325	0.629846	0.515753	0.461167	0.388307	0.481011	0.413844	0.181346
ENSMUSG00000030934	Oat	0.580456	88	-0.429134	0.553252	0.523038	298	0.429134	0.553252	none	up_Hepatocytes	1.39534	207	3.20493	1.18366e-20	0.10862	179	-3.20493	2.56936e-41	up_pericentral	0.0420776	0.0453675	0.0476119	0.0973237	0.22758	0.293915	0.740335	1.08801	0.541145	1.5914
ENSMUSG00000030946	Lhpp	0.148437	56	-0.321677	0.748724	0.154969	231	0.321677	0.748724	none	up_Hepatocytes	0.393038	176	3.24238	2.91407e-14	0.0317871	111	-3.24238	2.60828e-28	up_pericentral	0.000952543	0.00935556	0.0196536	0.038538	0.088773	0.12895	0.30821	0.499999	0.401476	-0.00291718
ENSMUSG00000030968	Pdilt	0.214195	46	-0.974332	0.122172	0.252357	232	0.974332	0.122172	none	up_Hepatocytes	0.416914	138	1.63733	9.89385e-06	0.151939	140	-1.63733	3.56692e-11	up_pericentral	0.0740953	0.0961491	0.0699559	0.070232	0.126475	0.203344	0.156093	0.231029	0.261097	-0.00671793
ENSMUSG00000030972	Acsm5	0.562322	153	-0.682033	0.00699664	0.785261	548	0.682033	0.00699664	up_4n	up_Hepatocytes	1.04051	275	1.02474	1.29387e-07	0.555178	426	-1.02474	5.91267e-15	up_pericentral	0.34795	0.277104	0.340159	0.30726	0.392564	0.361025	0.448452	0.798066	0.339847	0.0174131
ENSMUSG00000030982	9030624J02Rik	1.9928	158	-0.0148406	0.984596	2.30825	405	0.0148406	0.984596	none	up_Lymphocytes	1.95514	182	-0.264836	0.516881	2.34338	381	0.264836	0.239973	none	0.764725	0.541464	0.517683	0.484199	0.381873	0.425611	0.584082	0.378591	0.0529589	0.0247446
ENSMUSG00000030983	Bccip	0.119911	26	-0.935881	0.196519	0.25852	121	0.935881	0.196519	none	up_Hepatocytes	0.246468	63	0.563775	0.329235	0.201691	84	-0.563775	0.0836042	none	0.072531	0.0740652	0.100834	0.0952258	0.0788415	0.121458	0.0735596	0.14599	0.00200651	-0.00358009
ENSMUSG00000031024	St5	0.310537	273	0.763924	0.00016694	0.175289	657	-0.763924	0.00016694	up_2n	up_Lymphocytes	0.202214	317	-0.231773	0.3374	0.223082	613	0.231773	0.0887779	none	0.226443	0.188481	0.177777	0.167582	0.165462	0.130835	0.159451	0.162714	0.385744	0.544624
ENSMUSG00000031059	Ndufb11	0.247494	42	-0.379318	0.68376	0.308803	125	0.379318	0.68376	none	up_Hepatocytes	0.332063	69	0.470553	0.388438	0.269229	98	-0.470553	0.125028	none	0.216023	0.109021	0.111407	0.161929	0.0884948	0.0708158	0.182263	0.138695	0.00301729	-0.00691058
ENSMUSG00000031119	Gpc4	0.057899	194	0.188139	0.771555	0.0480436	553	-0.188139	0.771555	none	up_Hepatocytes	0.0538342	261	0.156515	0.667537	0.0495929	486	-0.156515	0.423248	none	0.031086	0.0499392	0.0400022	0.0493305	0.0496432	0.0392153	0.0546421	0.0417502	0.077093	0.199676
ENSMUSG00000031138	F9	0.0595437	80	0.472682	0.651652	0.036056	233	-0.472682	0.651652	none	up_Hepatocytes	0.0417045	104	-0.105707	0.890216	0.0438649	209	0.105707	0.784827	none	0.011274	0.0508671	0.0375105	0.027121	0.032853	0.023029	0.0259094	0.0480314	-0.00101314	-0.00359173
ENSMUSG00000031173	Otc	0.13251	222	0.0384505	0.95517	0.117307	578	-0.0384505	0.95517	none	up_Hepatocytes	0.125631	275	0.0257765	0.946629	0.120004	525	-0.0257765	0.898748	none	0.111693	0.105342	0.0977309	0.0962087	0.0987304	0.0925884	0.0568031	0.125666	0.0205344	0.283714
ENSMUSG00000031229	Atrx	0.340637	243	0.225215	0.565412	0.280833	606	-0.225215	0.565412	none	none	0.287133	283	-0.184689	0.470252	0.304797	566	0.184689	0.192184	none	0.321355	0.248185	0.197816	0.204079	0.198124	0.196985	0.202074	0.203544	0.278172	0.351151
ENSMUSG00000031231	Cox7b	0.759353	93	-0.149411	0.838211	0.660748	294	0.149411	0.838211	none	up_Hepatocytes	0.646006	123	-0.10054	0.832202	0.712949	264	0.10054	0.684219	none	0.434815	0.284419	0.378905	0.229737	0.267638	0.215503	0.226927	0.472058	0.298629	0.00498399
ENSMUSG00000031232	Magt1	0.0945231	140	0.0802611	0.932351	0.0794197	371	-0.0802611	0.932351	none	up_Hepatocytes	0.0804414	175	-0.04753	0.937369	0.0857593	336	0.04753	0.87806	none	0.0466857	0.0850974	0.0373239	0.0606686	0.0639468	0.0648799	0.0669452	0.116845	0.0163623	0.0253639
ENSMUSG00000031245	Hmgn5	0.0162935	12	1.07189	0.640285	0.00767857	23	-1.07189	0.640285	none	up_Hepatocytes	0.0155367	13	0.967555	0.429168	0.0076208	22	-0.967555	0.155804	none	0.00610939	0.00971085	0.00287363	0.00248641	0.0159409	0.00680157	0.0030699	0.000164232	0.00119098	-0.00142628
ENSMUSG00000031278	Acsl4	0.294021	89	0.230587	0.777352	0.201394	272	-0.230587	0.777352	none	up_Hepatocytes	0.26143	129	0.316698	0.467293	0.213122	232	-0.316698	0.189112	none	0.0658061	0.112344	0.155825	0.147188	0.115367	0.0969479	0.202516	0.195018	0.0311505	0.010877
ENSMUSG00000031310	Zmym3	0.249243	30	-0.371016	0.796011	0.183057	101	0.371016	0.796011	none	up_Hepatocytes	0.276036	38	0.340934	0.701814	0.166148	93	-0.340934	0.466716	none	0.0287362	0.085565	0.0768004	0.0523904	0.0773784	0.105088	0.0410179	0.106116	-0.00532772	0.00152448
ENSMUSG00000031311	Nono	0.683381	62	0.035162	0.976472	0.450666	168	-0.035162	0.976472	none	up_Hepatocytes	0.377293	81	-0.136124	0.83504	0.593346	149	0.136124	0.689704	none	0.10101	0.14233	0.171402	0.206609	0.142991	0.198523	0.143703	0.11092	0.00902763	-0.015168
ENSMUSG00000031314	Taf1	1.02061	168	0.406777	0.478573	0.491215	457	-0.406777	0.478573	none	none	0.477476	213	-0.26167	0.466973	0.738444	412	0.26167	0.188668	none	0.212177	0.293414	0.261316	0.314301	0.251611	0.219055	0.347476	0.307946	0.43846	-0.0140507
ENSMUSG00000031379	Pir	0.0244027	57	-0.441614	0.684108	0.0304942	235	0.441614	0.684108	none	up_Hepatocytes	0.0388258	124	0.680915	0.201268	0.0235222	168	-0.680915	0.0274911	none	0.0120654	0.0166735	0.0300235	0.0227941	0.0296917	0.0267809	0.017472	0.015557	0.0471409	0.00147042
ENSMUSG00000031443	F7	0.223241	95	0.159543	0.858105	0.142286	276	-0.159543	0.858105	none	up_Hepatocytes	0.125958	121	-0.377465	0.376848	0.187277	250	0.377465	0.115294	none	0.0599327	0.114221	0.108551	0.1452	0.0877611	0.0957074	0.0601844	0.0812437	0.000780713	0.00435507
ENSMUSG00000031445	Proz	1.10252	208	-0.202722	0.729679	0.947102	553	0.202722	0.729679	none	up_Hepatocytes	0.920916	256	-0.0416934	0.920271	1.03087	505	0.0416934	0.85118	none	0.456328	0.426176	0.424021	0.387973	0.33604	0.280592	0.325791	0.452079	0.0595644	-0.00316258
ENSMUSG00000031446	Cul4a	0.505202	107	-0.218797	0.739932	0.84058	331	0.218797	0.739932	none	up_Hepatocytes	1.15197	157	0.233504	0.58222	0.531109	281	-0.233504	0.31329	none	0.21105	0.235019	0.255475	0.248814	0.222042	0.180983	0.261201	0.299022	0.779024	0.030769
ENSMUSG00000031447	Lamp1	2.71167	99	0.0662775	0.939932	2.3449	259	-0.0662775	0.939932	none	none	2.26651	112	-0.087613	0.8697	2.55096	246	0.087613	0.749601	none	0.63148	0.603942	0.53487	0.411739	0.423104	0.469779	0.413485	0.381416	0.0858458	0.0399861
ENSMUSG00000031490	Eif4ebp1	0.0312955	12	-0.385586	0.902321	0.0206938	52	0.385586	0.902321	none	none	0.0203918	26	0.279365	0.849104	0.0256584	38	-0.279365	0.71438	none	0.00111451	0.0192088	0.0157114	0.0127866	0.00902754	0.0200122	0.0141536	0.00132007	-0.000740687	0.00127049
ENSMUSG00000031502	Col4a1	0.999741	48	1.16251	0.151132	0.36954	67	-1.16251	0.151132	none	up_Endothelial	0.327404	31	-0.517577	0.495534	0.676866	84	0.517577	0.215474	none	0.186363	0.151889	0.0842876	0.124584	0.109725	0.0753673	0.109537	0.207742	0.0404875	0.0212732
ENSMUSG00000031511	Arhgef7	1.37221	97	-0.0596543	0.951574	1.23045	272	0.0596543	0.951574	none	up_Hepatocytes	1.38799	142	0.500645	0.223173	1.21525	227	-0.500645	0.0351291	none	0.171902	0.298518	0.238611	0.268347	0.316086	0.336772	0.396002	0.304506	0.208811	0.00199633
ENSMUSG00000031513	Leprotl1	0.0232178	16	1.05088	0.587114	0.00986921	45	-1.05088	0.587114	none	none	0.0128071	26	0.106099	0.943698	0.0144446	35	-0.106099	0.891353	none	0.0390671	0.0156932	0.0188566	0.00657497	0.0124897	0.00447991	0.00261072	0.0163046	-0.00215387	-0.0022685
ENSMUSG00000031584	Gsr	0.0903645	84	0.131949	0.898463	0.0750422	243	-0.131949	0.898463	none	none	0.0777775	126	0.000692453	0.99868	0.0806158	201	-0.000692453	0.998121	none	0.019271	0.070497	0.0636075	0.0477708	0.0570412	0.0591683	0.0405963	0.11389	0.00444917	0.00315255
ENSMUSG00000031586	Rbpms	4.14769	256	-0.0378655	0.94251	3.48024	663	0.0378655	0.94251	none	up_Hepatocytes	3.93394	318	0.288784	0.173553	3.55409	601	-0.288784	0.0194603	none	1.10101	1.16243	0.996634	0.975216	0.937007	0.965457	1.16533	1.03678	0.815667	0.867824
ENSMUSG00000031594	Fgl1	0.0566677	62	-0.579335	0.422092	0.0820748	265	0.579335	0.422092	none	up_Hepatocytes	0.0868373	116	0.357556	0.470252	0.0681375	211	-0.357556	0.192135	none	0.039199	0.04742	0.0783835	0.0720634	0.05044	0.060071	0.0423877	0.059826	0.00192005	0.0239325
ENSMUSG00000031596	Slc7a2	1.54179	264	0.108975	0.80378	1.31979	677	-0.108975	0.80378	none	up_Hepatocytes	1.04463	316	-0.378839	0.0187023	1.5595	625	0.378839	0.000163461	none	0.702431	0.702792	0.641125	0.603107	0.591417	0.484447	0.405928	0.47109	0.217909	0.576541
ENSMUSG00000031613	Hpgd	0.148044	200	0.0829749	0.886222	0.132451	527	-0.0829749	0.886222	none	none	0.1786	258	0.588974	0.00431011	0.116226	469	-0.588974	7.83754e-06	up_pericentral	0.0848173	0.115829	0.0918643	0.109763	0.0867744	0.129848	0.110807	0.274451	0.143284	-0.00534538
ENSMUSG00000031645	F11	0.367283	146	-0.3318	0.459356	0.404606	498	0.3318	0.459356	none	up_Hepatocytes	0.376794	225	-0.159719	0.613279	0.401709	419	0.159719	0.351932	none	0.201954	0.253087	0.247355	0.261618	0.195806	0.224389	0.24088	0.206626	0.212168	-5.04571e-05
ENSMUSG00000031660	Brd7	0.251364	60	0.203791	0.841506	0.199422	183	-0.203791	0.841506	none	up_Hepatocytes	0.208023	91	-0.0233286	0.969387	0.218656	152	0.0233286	0.946785	none	0.100189	0.0893351	0.108132	0.137015	0.110574	0.0703763	0.0888874	0.112697	0.00555457	0.00283271
ENSMUSG00000031672	Got2	0.977177	124	-0.523674	0.138759	1.47993	398	0.523674	0.138759	none	up_Hepatocytes	1.52986	189	0.241446	0.483574	1.22652	333	-0.241446	0.202811	none	0.20496	0.464546	0.4797	0.50866	0.416203	0.377106	0.436384	0.416341	0.304969	0.0147531
ENSMUSG00000031700	Gpt2	0.949581	238	-0.0232813	0.963997	0.942107	588	0.0232813	0.963997	none	up_Hepatocytes	1.05568	284	0.212719	0.364311	0.88815	542	-0.212719	0.106751	none	0.469045	0.495854	0.402426	0.480384	0.516847	0.390241	0.439554	0.530249	0.277309	-0.016077
ENSMUSG00000031701	Dnaja2	0.215518	63	0.25476	0.822664	0.150883	187	-0.25476	0.822664	none	up_Hepatocytes	0.21469	103	0.581456	0.299497	0.148001	147	-0.581456	0.0671785	none	0.110484	0.0750458	0.0868421	0.100485	0.0783796	0.0711823	0.0834615	0.13887	0.0151905	0.00666784
ENSMUSG00000031708	Tecr	0.0871456	97	0.493606	0.528454	0.0559045	257	-0.493606	0.528454	none	up_Hepatocytes	0.0503143	122	-0.460868	0.307948	0.0729077	232	0.460868	0.0710761	none	0.0569073	0.0630883	0.0513477	0.0390295	0.0513799	0.0437323	0.0373241	0.063997	0.0337365	-0.000710248
ENSMUSG00000031714	Gab1	0.0617246	120	0.343224	0.708243	0.046899	303	-0.343224	0.708243	none	none	0.064383	146	0.415652	0.445264	0.0447995	277	-0.415652	0.168823	none	0.0512886	0.0232929	0.0493709	0.0409338	0.0354462	0.0474513	0.0532968	0.0518981	0.0397981	0.00298006
ENSMUSG00000031722	Hp	4.68288	235	0.423966	0.231093	2.86069	543	-0.423966	0.231093	none	up_Hepatocytes	2.81294	252	-0.32811	0.201744	3.7119	526	0.32811	0.0277685	none	0.998013	0.933891	0.93843	0.906584	0.800348	0.652284	0.761993	0.541372	0.821641	0.188398
ENSMUSG00000031725	Ces1f	1.53575	194	-0.245462	0.568158	1.48223	566	0.245462	0.568158	none	up_Hepatocytes	1.32981	257	0.0147281	0.960139	1.58349	503	-0.0147281	0.929753	none	0.684835	0.652125	0.562972	0.653347	0.558605	0.501663	0.442524	0.473411	0.143446	0.0859921
ENSMUSG00000031762	Mt2	0.121849	10	-0.439817	0.814846	0.224739	28	0.439817	0.814846	none	none	0.0784948	7	-1.32667	0.099668	0.251885	31	1.32667	0.00566077	up_periportal	0.16237	0.0519952	0.0883319	0.0480476	0.0490411	0.0145319	0.0137239	0.0123656	0.0111418	-0.00400578
ENSMUSG00000031765	Mt1	0.53252	26	-0.757443	0.422729	0.691279	89	0.757443	0.422729	none	up_Hepatocytes	0.358333	30	-0.806547	0.173672	0.787344	85	0.806547	0.0196307	up_periportal	0.123801	0.179932	0.200615	0.162023	0.123806	0.0965608	0.0796836	0.0491816	0.0227276	-0.00287891
ENSMUSG00000031770	Herpud1	5.19912	202	-0.241103	0.605995	5.03636	534	0.241103	0.605995	none	up_Hepatocytes	4.18165	241	-0.222391	0.421783	5.54183	495	0.222391	0.150433	none	1.22361	1.12477	0.932279	1.12621	1.01163	0.935633	0.862232	0.916289	0.4173	0.0743855
ENSMUSG00000031776	Arl2bp	0.00582353	8	-1.37082	0.488326	0.0218437	22	1.37082	0.488326	none	none	0.00597642	6	-1.14165	0.448047	0.0225846	24	1.14165	0.171451	none	0.0248415	0.0112082	0.0152489	0.00924095	0.00434254	0.00285415	0.0168452	0.00845518	0.0069825	-0.00344401
ENSMUSG00000031812	Map1lc3b	0.149591	50	-0.0808392	0.948431	0.141048	129	0.0808392	0.948431	none	up_Hepatocytes	0.167254	65	0.423385	0.47569	0.131693	114	-0.423385	0.196909	none	0.0821887	0.0716131	0.0853568	0.0658755	0.0685327	0.0987048	0.0586077	0.197166	0.0401311	0.00390247
ENSMUSG00000031818	Cox4i1	1.42095	84	-0.0934577	0.911217	1.4325	256	0.0934577	0.911217	none	up_Hepatocytes	1.5162	126	0.245605	0.569079	1.38499	214	-0.245605	0.297866	none	0.30699	0.410348	0.376489	0.346298	0.379461	0.343476	0.404618	0.43597	0.684582	0.0177918
ENSMUSG00000031838	Ifi30	0.0306399	7	-0.181319	0.956191	0.04172	19	0.181319	0.956191	none	up_Kupffer	0.0413528	7	-0.863381	0.653586	0.0368762	19	0.863381	0.405349	none	-0.00154092	0.0248419	0.0169935	0.0172442	0.00988655	0.00705665	0.000401472	0.049538	0.00139448	0.000228039
ENSMUSG00000031839	Hsbp1	0.0432404	20	-1.53298	0.0102802	0.150059	96	1.53298	0.0102802	up_4n	none	0.141835	47	0.433999	0.54587	0.105727	69	-0.433999	0.2737	none	0.126955	0.061956	0.0299751	0.0671603	0.0629186	0.0845089	0.0818874	0.133689	0.00230691	-0.00597389
ENSMUSG00000031844	Hsd17b2	0.803189	249	0.0870797	0.86806	0.614298	633	-0.0870797	0.86806	none	up_Hepatocytes	0.723019	309	0.417734	0.0494581	0.645135	573	-0.417734	0.00125229	none	0.282415	0.357688	0.334734	0.377897	0.348765	0.346277	0.427184	0.36075	0.464431	1.89337
ENSMUSG00000031886	Ces2e	0.036778	33	-0.702027	0.450018	0.0593635	126	0.702027	0.450018	none	up_Hepatocytes	0.0839383	70	1.1232	0.0410894	0.0367025	89	-1.1232	0.000843411	up_pericentral	0.0725547	0.0338054	0.02226	0.0208738	0.0467775	0.0546974	0.0627237	0.0129442	0.0554619	-0.00180116
ENSMUSG00000031924	Cyb5b	0.336493	216	-0.197772	0.644476	0.366208	620	0.197772	0.644476	none	up_Hepatocytes	0.47291	309	0.631374	0.00051196	0.29884	527	-0.631374	1.03039e-07	up_pericentral	0.189109	0.211852	0.226591	0.222017	0.220737	0.217142	0.349153	0.281868	0.523899	0.698185
ENSMUSG00000031938	4931406C07Rik	0.244294	67	-0.253019	0.756676	0.329897	216	0.253019	0.756676	none	none	0.438866	123	0.776317	0.0668137	0.236016	160	-0.776317	0.00236533	none	0.0200022	0.102324	0.157336	0.159778	0.0971584	0.173406	0.177883	0.338555	0.157011	-0.00664043
ENSMUSG00000031948	Kars	0.0299322	17	-0.263011	0.897818	0.0365875	65	0.263011	0.897818	none	none	0.0456919	31	0.284751	0.822162	0.0289692	51	-0.284751	0.661516	none	0.0184941	0.0217917	0.0172554	0.0238757	0.0232554	0.0186863	0.016919	0.00371902	0.00128347	0.00258986
ENSMUSG00000031958	Ldhd	0.16519	68	-0.698157	0.111944	0.281588	250	0.698157	0.111944	none	up_Hepatocytes	0.348401	132	0.697106	0.0473512	0.195016	186	-0.697106	0.00113085	up_pericentral	0.0387528	0.114202	0.137495	0.164685	0.15978	0.138599	0.137005	0.189439	0.0391336	-0.0036467
ENSMUSG00000031960	Aars	1.10387	109	-0.344735	0.538571	1.19704	349	0.344735	0.538571	none	up_Hepatocytes	1.21456	181	0.32442	0.351099	1.14591	277	-0.32442	0.0977015	none	0.346596	0.349111	0.439593	0.369678	0.285273	0.334239	0.468415	0.541399	0.354441	0.454869
ENSMUSG00000031980	Agt	0.130734	81	0.688093	0.34983	0.0705133	204	-0.688093	0.34983	none	up_Hepatocytes	0.077571	97	-0.298653	0.620964	0.0942835	188	0.298653	0.362237	none	0.0999371	0.0859048	0.0521692	0.0560084	0.0684879	0.0378661	0.0598699	0.0224913	0.0206792	0.00114096
ENSMUSG00000031996	Aplp2	2.783	135	-0.205791	0.721635	2.88935	414	0.205791	0.721635	none	up_Hepatocytes	3.77294	203	0.459316	0.119745	2.3949	346	-0.459316	0.008531	none	0.708622	0.639861	0.650468	0.615572	0.568045	0.66017	0.719451	0.907409	0.917098	1.25678
ENSMUSG00000032010	Usp2	0.244282	14	-0.0310069	0.987939	0.131269	44	0.0310069	0.987939	none	up_Hepatocytes	0.120395	17	0.178047	0.894776	0.188057	41	-0.178047	0.795573	none	0.086568	0.0470346	0.0248729	0.0568	0.0411153	0.057643	0.0289155	0.113856	0.150027	0.0015576
ENSMUSG00000032014	Oaf	6.05683	199	-0.17664	0.724488	5.65475	531	0.17664	0.724488	none	up_Hepatocytes	5.18339	259	0.115701	0.718238	6.07527	471	-0.115701	0.492	none	1.43475	1.23566	1.10015	1.02418	1.03057	0.903041	0.955061	0.99979	0.595504	0.0841662
ENSMUSG00000032018	Sc5d	0.955385	210	0.36133	0.370464	0.59021	537	-0.36133	0.370464	none	up_Hepatocytes	0.418596	232	-0.73233	0.000434225	0.842622	515	0.73233	7.2228e-08	up_periportal	0.517655	0.471501	0.418686	0.349567	0.328346	0.216618	0.252463	0.249907	0.258789	-0.009328
ENSMUSG00000032026	Rexo2	0.0758306	34	-0.385209	0.748642	0.112277	121	0.385209	0.748642	none	up_Hepatocytes	0.121523	64	0.289813	0.722689	0.0910644	91	-0.289813	0.49781	none	0.0315842	0.0797728	0.0444834	0.05789	0.0583015	0.0409576	0.0272248	0.111324	-0.00134787	0.00497102
ENSMUSG00000032042	Srpr	0.0678791	100	0.300903	0.722056	0.0499713	298	-0.300903	0.722056	none	up_Hepatocytes	0.0556262	137	0.148083	0.795899	0.0552441	261	-0.148083	0.617688	none	0.0691747	0.0485182	0.0405471	0.0288462	0.0487524	0.0592976	0.0460326	0.0494004	0.00186474	-0.00113601
ENSMUSG00000032046	Abhd12	0.0127018	47	0.244174	0.916663	0.00921238	109	-0.244174	0.916663	none	none	0.0100553	58	0.390652	0.716681	0.0103706	98	-0.390652	0.486062	none	0.0203408	0.00878066	0.00772036	0.00267239	0.0105242	0.00769444	0.00922462	0.0214652	0.000379738	0.00976239
ENSMUSG00000032047	Acat1	0.362091	195	-0.299075	0.437791	0.435695	561	0.299075	0.437791	none	up_Hepatocytes	0.492667	264	0.339696	0.152001	0.373517	492	-0.339696	0.0144627	none	0.307792	0.273819	0.228772	0.224564	0.265339	0.263389	0.211632	0.509165	0.0554705	0.194899
ENSMUSG00000032050	Rdx	0.134083	132	-0.221625	0.760657	0.130386	441	0.221625	0.760657	none	up_Hepatocytes	0.200372	233	1.04876	4.69327e-05	0.096724	340	-1.04876	7.94604e-10	up_pericentral	0.0320624	0.0633475	0.0884411	0.118258	0.108852	0.0925007	0.0756202	0.169188	0.0862248	0.229914
ENSMUSG00000032051	Fdx1	0.0536239	50	-0.132879	0.925747	0.048835	195	0.132879	0.925747	none	up_Hepatocytes	0.0524607	102	0.525063	0.376848	0.0491778	143	-0.525063	0.115294	none	0.01733	0.0428205	0.0314259	0.0352332	0.0374538	0.0285532	0.0467464	0.0865635	0.030663	0.00231322
ENSMUSG00000032064	Dixdc1	0.0920426	87	-0.403547	0.571974	0.123508	295	0.403547	0.571974	none	up_Hepatocytes	0.149167	142	0.495265	0.236891	0.0962687	240	-0.495265	0.0403164	none	0.0574677	0.0668954	0.0801049	0.0791128	0.0641547	0.0902403	0.107293	0.05991	0.0312522	0.451801
ENSMUSG00000032066	Bco2	0.0121059	24	-0.96979	0.373799	0.0257807	112	0.96979	0.373799	none	up_Hepatocytes	0.0337759	62	1.17855	0.104241	0.0155364	74	-1.17855	0.00622521	none	0.013873	0.00917224	0.023301	0.0136492	0.0236521	0.0156408	0.0122937	0.047351	3.58423e-05	0.00162214
ENSMUSG00000032079	Apoa5	2.96002	205	-0.152918	0.756865	2.63851	534	0.152918	0.756865	none	up_Hepatocytes	1.94918	240	-0.337359	0.15302	3.13253	499	0.337359	0.0146694	none	0.885595	0.83656	0.899426	0.838376	0.622333	0.684009	0.64206	0.71229	0.349464	0.139326
ENSMUSG00000032080	Apoa4	0.0608324	14	0.138929	0.955832	0.081519	41	-0.138929	0.955832	none	none	0.0818322	19	-0.420556	0.773267	0.0719712	36	0.420556	0.578446	none	0.118931	0.0345377	0.0265916	0.0208153	0.0302939	0.0283288	0.0105431	-0.00107621	0.0859356	-0.000589676
ENSMUSG00000032081	Apoc3	18.3366	275	-0.0728071	0.884067	15.6906	701	0.0728071	0.884067	none	up_Hepatocytes	16.7698	331	0.131824	0.599423	16.3467	645	-0.131824	0.335987	none	2.73247	2.31675	2.26845	2.14609	2.09723	1.83816	1.91901	2.22428	1.70418	2.96241
ENSMUSG00000032083	Apoa1	23.6742	299	-0.129706	0.756493	20.8776	722	0.129706	0.756493	none	up_Hepatocytes	19.7788	337	-0.178871	0.40972	22.7018	684	0.178871	0.141318	none	2.882	2.49668	2.53648	2.52801	2.26519	2.20647	1.98794	2.0056	1.86271	2.98055
ENSMUSG00000032096	Arcn1	0.775637	180	0.192543	0.730216	0.544153	447	-0.192543	0.730216	none	up_Lymphocytes	0.540839	213	-0.170974	0.623862	0.650898	414	0.170974	0.367029	none	0.285571	0.286743	0.319069	0.290666	0.293612	0.267645	0.235525	0.316917	0.151374	0.801163
ENSMUSG00000032097	Ddx6	0.0729138	127	-0.0419994	0.959298	0.0741613	405	0.0419994	0.959298	none	none	0.0913307	202	0.443851	0.203046	0.0649251	330	-0.443851	0.0282753	none	0.0606903	0.0597736	0.0571058	0.0545889	0.0590608	0.0654052	0.0964097	0.0472229	0.0635572	0.0328929
ENSMUSG00000032114	Slc37a4	4.94942	95	-0.0214847	0.981077	3.72138	256	0.0214847	0.981077	none	up_Hepatocytes	3.17809	104	-0.390969	0.350142	4.55314	247	0.390969	0.0967774	none	0.848076	0.663267	0.569754	0.523795	0.574438	0.565828	0.300292	0.906026	0.0428157	0.0189734
ENSMUSG00000032127	Vps11	0.267756	44	-0.225002	0.853808	0.256242	151	0.225002	0.853808	none	up_Hepatocytes	0.203806	66	0.221439	0.782643	0.287946	129	-0.221439	0.590905	none	0.142597	0.116692	0.0760447	0.0841246	0.147223	0.0490217	0.0628094	0.089262	0.00409396	0.00672981
ENSMUSG00000032204	Aqp9	2.10965	166	-0.771554	0.000814826	2.86442	569	0.771554	0.000814826	up_4n	up_Hepatocytes	4.21891	316	1.58407	1.84096e-19	1.83786	419	-1.58407	7.04221e-39	up_pericentral	0.478631	0.55939	0.619859	0.658396	0.816569	0.955322	1.15408	1.53093	0.686393	1.62652
ENSMUSG00000032207	Lipc	0.0861915	250	-0.0295487	0.955131	0.0869888	674	0.0295487	0.955131	none	up_Hepatocytes	0.102631	328	0.363914	0.0568318	0.078728	596	-0.363914	0.00167925	none	0.0451306	0.0772648	0.0736833	0.0749855	0.0738257	0.0797308	0.0832266	0.120763	0.0564356	0.0213277
ENSMUSG00000032249	Anp32a	0.205904	49	0.0496273	0.968717	0.1571	174	-0.0496273	0.968717	none	up_Hepatocytes	0.176693	76	0.086511	0.909784	0.169358	147	-0.086511	0.822102	none	0.103119	0.0782933	0.122214	0.0575796	0.082462	0.0852917	0.0841353	0.164993	0.0136523	0.144591
ENSMUSG00000032271	Nnmt	2.51994	106	0.454663	0.456994	1.19752	288	-0.454663	0.456994	none	up_Hepatocytes	1.08816	126	-0.51817	0.137637	1.85299	268	0.51817	0.0117838	up_periportal	0.443481	0.498454	0.465829	0.418422	0.309809	0.329401	0.248249	0.338809	0.0886794	-0.00135563
ENSMUSG00000032279	Idh3a	0.0212657	22	-0.630701	0.611752	0.0369986	90	0.630701	0.611752	none	up_Hepatocytes	0.0491448	56	1.12732	0.114987	0.023724	56	-1.12732	0.0077759	none	0.00272885	0.0134585	0.0244083	0.0227055	0.0233244	0.0360934	0.0149847	0.0402895	0.058979	0.058471
ENSMUSG00000032290	Ptpn9	4.03228	215	0.102186	0.841243	2.85164	555	-0.102186	0.841243	none	up_Lymphocytes	3.23879	263	-0.0483089	0.890858	3.19203	507	0.0483089	0.786522	none	1.01398	1.01143	0.984692	0.903107	0.786822	0.700815	0.971452	1.16493	1.17664	-0.0270184
ENSMUSG00000032300	1700017B05Rik	0.261119	18	-0.222497	0.914573	0.209712	73	0.222497	0.914573	none	up_Hepatocytes	0.225394	32	-0.352405	0.741231	0.225127	59	0.352405	0.529129	none	0.02548	0.0941829	0.0587881	0.0227357	0.06965	0.0377265	0.0614702	0.125959	0.283652	0.00257468
ENSMUSG00000032310	Cyp1a2	0.50049	68	-1.22473	8.97287e-06	1.29084	281	1.22473	8.97287e-06	up_4n	up_Hepatocytes	2.04292	194	2.12134	2.88241e-16	0.552326	155	-2.12134	2.32994e-32	up_pericentral	0.115366	0.133267	0.165512	0.332656	0.393898	0.417149	0.733258	1.10503	0.106644	0.0015222
ENSMUSG00000032311	Nrg4	0.148845	136	-0.0321808	0.968588	0.142241	390	0.0321808	0.968588	none	up_Hepatocytes	0.116944	175	-0.325241	0.379893	0.158012	351	0.325241	0.117556	none	0.0602486	0.116544	0.111316	0.104375	0.083429	0.0652083	0.104729	0.148159	0.0390561	-0.00415612
ENSMUSG00000032314	Etfa	0.573623	256	0.131367	0.771832	0.488911	644	-0.131367	0.771832	none	up_Lymphocytes	0.540251	310	0.0903288	0.749356	0.501438	590	-0.0903288	0.545315	none	0.39268	0.382046	0.312237	0.285761	0.271331	0.330604	0.258376	0.386803	0.185038	0.000822637
ENSMUSG00000032330	Cox7a2	1.60444	78	-0.0435274	0.96236	1.1435	233	0.0435274	0.96236	none	up_Hepatocytes	1.4325	106	0.0377906	0.944067	1.20679	205	-0.0377906	0.894147	none	0.532846	0.366854	0.373726	0.319521	0.338471	0.387648	0.30698	0.49196	0.14632	-0.00518021
ENSMUSG00000032349	Elovl5	0.179559	128	0.159026	0.835135	0.142383	356	-0.159026	0.835135	none	up_Hepatocytes	0.143415	157	-0.190786	0.664158	0.158736	327	0.190786	0.418733	none	0.124572	0.121097	0.11898	0.127251	0.101851	0.078695	0.0990735	0.0944096	0.0807386	0.0112358
ENSMUSG00000032350	Gclc	1.03978	252	0.162072	0.717077	0.75939	663	-0.162072	0.717077	none	up_Hepatocytes	0.804535	320	0.137206	0.588953	0.863864	595	-0.137206	0.322063	none	0.469225	0.427589	0.408151	0.455064	0.452142	0.39825	0.419828	0.503399	0.238938	0.216464
ENSMUSG00000032366	Tpm1	0.108874	78	-0.0218691	0.984537	0.107224	220	0.0218691	0.984537	none	up_Lymphocytes	0.117931	102	-0.0143153	0.977349	0.102566	196	0.0143153	0.963878	none	0.0430032	0.085223	0.0647228	0.0684383	0.0505915	0.10157	0.0418699	0.112959	0.023694	-0.00843437
ENSMUSG00000032381	Fam96a	0.00472052	8	-1.5732	0.340118	0.0176194	41	1.5732	0.340118	none	up_Hepatocytes	0.022819	22	1.13023	0.319448	0.00913901	27	-1.13023	0.0779874	none	0.00130028	0.00947586	0.0131251	0.0107908	0.0129975	0.00451862	0.0137031	-0.00013619	-0.000769638	0.00133367
ENSMUSG00000032387	Rbpms2	1.21685	67	-0.380484	0.570989	1.35568	233	0.380484	0.570989	none	up_Hepatocytes	1.45122	111	0.41064	0.329424	1.24442	189	-0.41064	0.0838836	none	0.456915	0.360147	0.328367	0.333619	0.35327	0.288796	0.332628	0.276056	0.0176418	0.0110038
ENSMUSG00000032392	Parp16	0.541253	47	-0.22692	0.822856	0.838	163	0.22692	0.822856	none	up_Hepatocytes	0.63534	65	-0.171284	0.806425	0.805642	145	0.171284	0.636345	none	0.094855	0.1713	0.259827	0.166614	0.160544	0.113729	0.129222	0.241999	-0.00426636	-0.00163228
ENSMUSG00000032399	Rpl4	0.730733	55	0.0736122	0.943997	0.546008	177	-0.0736122	0.943997	none	up_Hepatocytes	0.823575	91	0.45317	0.319448	0.489693	141	-0.45317	0.0773559	none	0.213647	0.170318	0.151979	0.189903	0.211189	0.245461	0.151277	0.259297	0.367839	0.0202213
ENSMUSG00000032412	Atp1b3	0.2095	34	-0.142496	0.939012	0.147518	91	0.142496	0.939012	none	none	0.115363	38	-0.31352	0.752723	0.191889	87	0.31352	0.549826	none	0.104241	0.071814	0.0396229	0.0721433	0.0710544	0.0413306	0.0364355	0.00587062	0.00036871	0.00538101
ENSMUSG00000032420	Nt5e	0.920408	166	0.354928	0.352449	0.649534	396	-0.354928	0.352449	none	up_Kupffer	0.673535	191	-0.210653	0.429587	0.760364	371	0.210653	0.156338	none	0.471639	0.45714	0.36842	0.406679	0.337878	0.32502	0.482087	0.490859	0.386416	-0.065021
ENSMUSG00000032481	Smarcc1	2.74645	136	-0.220905	0.695773	2.24852	405	0.220905	0.695773	none	none	2.05344	176	-0.187889	0.607379	2.57304	365	0.187889	0.345569	none	0.630398	0.561393	0.698929	0.571847	0.528127	0.514202	0.672891	0.72466	0.253312	0.514604
ENSMUSG00000032485	Scap	9.30232	135	-0.534983	0.204611	8.85569	438	0.534983	0.204611	none	up_Hepatocytes	9.44738	207	0.22633	0.532019	8.75963	366	-0.22633	0.255998	none	0.65644	1.06567	1.03785	1.22419	1.06591	1.17663	0.971165	0.734763	0.340975	0.0282898
ENSMUSG00000032500	Dclk3	0.0203686	53	0.0681284	0.964813	0.0201862	145	-0.0681284	0.964813	none	up_Hepatocytes	0.0143522	58	-0.720031	0.348085	0.0232149	140	0.720031	0.0953464	none	0.0376607	0.0193264	0.0265496	0.0135095	0.00870569	0.0124438	0.00815986	0.0097923	0.00112262	0.0299391
ENSMUSG00000032504	Pdcd6ip	0.222302	97	0.0488478	0.96127	0.175966	325	-0.0488478	0.96127	none	up_Hepatocytes	0.195908	161	0.268076	0.557671	0.186928	261	-0.268076	0.285132	none	0.0841811	0.130813	0.128155	0.105704	0.124475	0.0991528	0.0836952	0.0859536	0.0030505	0.00872669
ENSMUSG00000032515	Csrnp1	0.0195456	12	-1.35906	0.455563	0.0513758	69	1.35906	0.455563	none	none	0.0388659	31	-0.141078	0.920271	0.0432452	50	0.141078	0.852031	none	-0.000435419	0.0283293	0.0241197	0.025241	0.0258288	0.0176981	0.0106759	-0.00013781	0.000821364	0.0021055
ENSMUSG00000032518	Rpsa	1.85981	89	0.337765	0.637276	1.05513	231	-0.337765	0.637276	none	up_Hepatobiliary	1.44177	107	0.14334	0.782322	1.22514	213	-0.14334	0.590241	none	0.239898	0.375912	0.322668	0.266056	0.301367	0.384488	0.272032	0.44422	0.83056	2.88173
ENSMUSG00000032527	Pccb	0.325795	166	0.117611	0.827198	0.27931	464	-0.117611	0.827198	none	up_Lymphocytes	0.305494	226	-0.0478875	0.894776	0.287188	404	0.0478875	0.795799	none	0.241991	0.221754	0.223739	0.223634	0.193786	0.174016	0.252215	0.227656	0.0487902	0.0386214
ENSMUSG00000032548	Slco2a1	0.0390862	123	0.6006	0.533723	0.0234062	306	-0.6006	0.533723	none	none	0.0171925	111	-0.937663	0.103138	0.033661	318	0.937663	0.00607637	up_periportal	0.0379873	0.0335636	0.0255328	0.0342691	0.0101622	0.0146482	0.026704	0.0125322	-0.0013228	-0.00635141
ENSMUSG00000032554	Trf	7.63958	311	0.226841	0.39752	5.72587	733	-0.226841	0.39752	none	up_Hepatocytes	5.22422	350	-0.338463	0.0155156	6.84782	694	0.338463	0.000110308	none	1.80851	1.70351	1.76739	1.65358	1.44802	1.28804	1.39713	1.37266	1.08798	0.773037
ENSMUSG00000032562	Gnai2	1.85525	42	0.831753	0.32049	1.04372	74	-0.831753	0.32049	none	up_Kupffer	1.0822	32	-0.590759	0.365592	1.39264	84	0.590759	0.107532	none	0.13394	0.253326	0.173772	0.220281	0.143656	0.205788	0.182798	0.0681667	0.52544	4.5603
ENSMUSG00000032591	Mst1	11.1537	188	-0.41444	0.289929	9.56091	566	0.41444	0.289929	none	up_Hepatocytes	10.7537	273	0.3948	0.139821	9.68157	481	-0.3948	0.0121802	none	1.66197	1.47816	1.45145	1.25943	1.29566	1.26563	1.22828	1.67398	0.520408	0.0254458
ENSMUSG00000032667	Pon2	0.0914967	27	-1.05546	0.153945	0.192987	134	1.05546	0.153945	none	none	0.159132	70	0.455664	0.493651	0.164016	91	-0.455664	0.213164	none	0.0174611	0.0771503	0.0695683	0.0697192	0.0639484	0.0773575	0.08371	0.156814	0.0451915	0.444848
ENSMUSG00000032702	Kank1	1.88378	200	-0.406057	0.209088	2.04092	565	0.406057	0.209088	none	none	2.09963	267	0.226505	0.380095	1.93995	498	-0.226505	0.11779	none	0.868148	0.657722	0.614884	0.690433	0.540174	0.795362	0.823057	0.837565	0.531848	0.192394
ENSMUSG00000032712	2810474O19Rik	0.496084	155	-0.0990876	0.883953	0.546629	435	0.0990876	0.883953	none	up_Lymphocytes	0.463894	204	-0.0762695	0.865012	0.565465	386	0.0762695	0.741159	none	0.0572033	0.258231	0.289714	0.287373	0.260625	0.213356	0.212534	0.178089	0.022009	0.049446
ENSMUSG00000032715	Trib3	0.536339	29	0.0595924	0.971483	0.383198	70	-0.0595924	0.971483	none	up_Lymphocytes	0.381255	33	-0.245219	0.803163	0.45369	66	0.245219	0.629086	none	0.0703412	0.136696	0.0591206	0.0576368	0.0878087	0.110765	0.0924427	0.0506218	0.00102145	0.0224954
ENSMUSG00000032724	Abtb2	2.01349	184	-0.466766	0.148033	2.55106	532	0.466766	0.148033	none	up_Hepatocytes	3.18191	264	0.692141	0.0015262	1.9885	452	-0.692141	9.55367e-07	up_pericentral	0.501848	0.655196	0.702438	0.592312	0.754435	0.555444	0.87774	1.14344	2.06951	2.02254
ENSMUSG00000032727	Mier3	0.0547474	36	-0.362935	0.739091	0.0662168	131	0.362935	0.739091	none	up_Hepatocytes	0.0615934	59	0.183439	0.823866	0.0633455	108	-0.183439	0.666933	none	0.0151001	0.0322137	0.0429738	0.0330172	0.0699532	0.0569694	0.0294006	0.0368117	0.00316141	-0.00126219
ENSMUSG00000032735	Ablim3	0.021831	101	-0.272469	0.803225	0.0230953	382	0.272469	0.803225	none	up_Hepatocytes	0.0364404	223	1.32556	0.000102461	0.0157826	260	-1.32556	3.82385e-09	up_pericentral	-0.00107624	0.014804	0.0195432	0.0135101	0.0238331	0.0358539	0.0381206	0.0272446	0.0299581	0.0323342
ENSMUSG00000032786	Alas1	0.456413	107	-0.0834082	0.911217	0.423185	358	0.0834082	0.911217	none	up_Hepatocytes	0.513249	185	0.539437	0.0720168	0.392788	280	-0.539437	0.00279589	none	0.314116	0.209801	0.155319	0.254734	0.226182	0.208233	0.258897	0.535176	0.0118797	0.0201838
ENSMUSG00000032788	Pdxk	0.290864	21	-0.254008	0.867121	0.332619	80	0.254008	0.867121	none	none	0.494772	40	0.620231	0.446288	0.231784	61	-0.620231	0.169663	none	0.0414199	0.0647248	0.0506137	0.0548269	0.112491	0.121529	0.16062	0.133248	0.0737406	0.013791
ENSMUSG00000032802	Srxn1	0.0608518	15	0.0868436	0.973991	0.0374341	50	-0.0868436	0.973991	none	up_Hepatocytes	0.0350865	26	-0.100659	0.943698	0.0492488	39	0.100659	0.891829	none	-0.000573768	0.0303672	0.0208149	0.0174586	0.0305898	0.027605	0.0232672	-0.000254936	0.00100476	-0.00264207
ENSMUSG00000032803	Cdv3	0.273361	65	-0.863325	0.0324481	0.478068	264	0.863325	0.0324481	up_4n	up_Hepatocytes	0.41193	121	0.00336607	0.993401	0.418549	208	-0.00336607	0.989304	none	0.198759	0.209755	0.211008	0.206742	0.132694	0.192631	0.184968	0.17008	0.180385	-0.00372882
ENSMUSG00000032808	Cyp2c38	0.0104879	55	-0.755406	0.507448	0.0182169	214	0.755406	0.507448	none	up_Hepatocytes	0.0396969	136	3.403	2.44109e-08	0.0038621	133	-3.403	2.01193e-16	up_pericentral	0.00103301	0.000843968	0.000896544	0.00452824	0.0146774	0.0178806	0.0705653	0.0611683	0.0281377	0.0206239
ENSMUSG00000032946	Rasgrp2	0.0238471	16	1.50861	0.535158	0.0067374	25	-1.50861	0.535158	none	none	0.00200435	7	-1.97179	0.228493	0.0168935	34	1.97179	0.0370298	up_periportal	0.00328427	0.0151731	0.0121624	0.00623439	0.00169056	0.00398788	0.0135238	-0.000201807	0.00037374	0.000829398
ENSMUSG00000033014	Trim33	0.303917	239	0.0379996	0.946918	0.27077	616	-0.0379996	0.946918	none	none	0.313844	293	0.182486	0.500056	0.264064	562	-0.182486	0.220554	none	0.174205	0.17214	0.226787	0.177863	0.218175	0.167994	0.212344	0.203774	0.173269	0.0111612
ENSMUSG00000033022	Cdo1	0.522636	226	-0.675058	0.000727462	0.738105	655	0.675058	0.000727462	up_4n	up_Hepatocytes	1.01347	340	1.11663	1.45489e-14	0.501252	541	-1.11663	6.59334e-29	up_pericentral	0.324185	0.294634	0.317401	0.34091	0.417061	0.455291	0.514946	0.545357	0.478273	0.0174168
ENSMUSG00000033047	Eif3l	0.0504724	54	-0.158582	0.896086	0.0722019	159	0.158582	0.896086	none	none	0.0521678	80	-0.140762	0.867824	0.0724554	133	0.140762	0.746551	none	0.0784822	0.0468072	0.0265699	0.02847	0.0437463	0.0385706	0.0515323	0.0533469	0.0179387	0.00518852
ENSMUSG00000033088	Triobp	0.108575	15	-0.177374	0.932422	0.0927942	55	0.177374	0.932422	none	none	0.0971497	28	0.235745	0.838061	0.0977575	42	-0.235745	0.694726	none	0.00134759	0.0254864	0.0471634	0.0373822	0.0363886	0.0336072	0.075475	0.00535516	0.319931	-0.000371779
ENSMUSG00000033107	Rnf125	0.124687	173	0.147476	0.839872	0.0985282	476	-0.147476	0.839872	none	up_Hepatocytes	0.12097	244	0.384032	0.261239	0.0990697	405	-0.384032	0.0504675	none	0.0848067	0.0937729	0.0838731	0.0622222	0.074574	0.0787279	0.114372	0.1511	0.0208678	0.0901263
ENSMUSG00000033149	Phldb2	0.158099	230	-0.472783	0.114365	0.218794	627	0.472783	0.114365	none	up_Hepatocytes	0.29775	319	1.00068	1.45058e-07	0.151375	538	-1.00068	7.47742e-15	up_pericentral	0.0821013	0.115167	0.116033	0.138135	0.178668	0.146318	0.212197	0.303856	0.172059	0.266246
ENSMUSG00000033161	Atp1a1	0.289954	72	0.429447	0.645574	0.177546	156	-0.429447	0.645574	none	up_Hepatocytes	0.190567	54	-0.187003	0.795899	0.221993	174	0.187003	0.617688	none	0.108637	0.124298	0.0925231	0.0751542	0.08985	0.119105	0.0463946	0.0347209	0.00157642	0.00135558
ENSMUSG00000033174	Mgll	3.7391	204	-0.25007	0.586035	2.91331	571	0.25007	0.586035	none	up_Hepatocytes	3.69581	279	0.579641	0.00530793	2.893	496	-0.579641	1.20163e-05	up_pericentral	0.794249	0.74092	0.808116	0.798721	0.742417	0.887572	0.950516	1.04548	1.34561	3.26202
ENSMUSG00000033228	Scaf11	0.0885426	99	-0.815701	0.0324481	0.173952	358	0.815701	0.0324481	up_4n	up_Hepatocytes	0.137792	161	0.0824541	0.880105	0.153445	296	-0.0824541	0.766257	none	0.067864	0.100457	0.12337	0.0920566	0.109235	0.0819986	0.0859694	0.0836623	0.0250152	0.000391568
ENSMUSG00000033287	Kctd17	0.01046	1	-0.451213	0.928381	0.010378	18	0.451213	0.928381	none	none	0.0265326	8	1.80437	0.310505	0.00225775	11	-1.80437	0.0722081	none	1.53695e-05	0.00414341	0.00790892	0.00107331	0.00783932	0.00676626	0.0211646	0.0259238	0.00168298	0.000678057
ENSMUSG00000033318	Gstt2	1.98636	107	0.223206	0.742997	1.02298	302	-0.223206	0.742997	none	up_Hepatocytes	1.12513	156	0.0889068	0.847221	1.40868	253	-0.0889068	0.710254	none	0.267381	0.381346	0.392067	0.426284	0.314211	0.389397	0.418572	0.331584	0.0634453	-0.00225081
ENSMUSG00000033352	Map2k4	0.145359	103	0.0662642	0.953795	0.10451	374	-0.0662642	0.953795	none	up_Hepatocytes	0.14939	183	0.607442	0.140861	0.100389	294	-0.607442	0.012413	none	0.127505	0.0849344	0.0470389	0.0966359	0.0936606	0.066962	0.0693994	0.0771111	0.0177472	0.0243677
ENSMUSG00000033365	Ipo13	0.0545474	15	-0.877785	0.482853	0.116137	63	0.877785	0.482853	none	up_Hepatocytes	0.116067	30	0.58869	0.518119	0.0882166	48	-0.58869	0.241331	none	0.0314586	0.0712921	0.0156344	0.0475145	0.0359665	0.0333333	0.0734514	0.0500383	0.0374435	0.00113012
ENSMUSG00000033377	Palmd	0.879552	110	0.398548	0.562633	0.432476	286	-0.398548	0.562633	none	up_Hepatocytes	0.754607	177	1.01673	0.000729305	0.472739	219	-1.01673	2.10869e-07	up_pericentral	0.146182	0.196803	0.172796	0.178678	0.237355	0.200668	0.304887	0.582369	0.549929	0.380608
ENSMUSG00000033386	Frrs1	0.55627	129	-0.05152	0.953598	0.57309	350	0.05152	0.953598	none	none	0.556035	180	0.113205	0.82264	0.574068	299	-0.113205	0.664348	none	0.211945	0.228799	0.230362	0.212974	0.219598	0.151408	0.237473	0.345997	0.012131	-0.00270529
ENSMUSG00000033400	Agl	0.096557	106	-0.36748	0.634612	0.112438	363	0.36748	0.634612	none	up_Hepatocytes	0.11493	174	0.299625	0.523601	0.103971	295	-0.299625	0.247806	none	0.0411895	0.0721276	0.0900732	0.0640528	0.0815558	0.0679348	0.10576	0.0560271	0.0121252	-0.00322616
ENSMUSG00000033427	Upb1	1.88799	170	-0.504406	0.0756626	2.02661	554	0.504406	0.0756626	none	up_Hepatocytes	2.45994	263	0.375838	0.112475	1.74488	461	-0.375838	0.00736832	none	0.604446	0.624179	0.722586	0.754114	0.591838	0.634382	0.576162	0.885853	0.597322	0.613725
ENSMUSG00000033475	Tomm6	0.219553	33	-0.0977738	0.940203	0.193628	109	0.0977738	0.940203	none	up_Hepatocytes	0.272942	59	0.703603	0.173553	0.165345	83	-0.703603	0.0194679	none	0.0548046	0.0906608	0.0815625	0.0729723	0.114532	0.0809992	0.192039	0.196648	0.282382	1.08925
ENSMUSG00000033533	Acsm1	0.104225	168	-0.499568	0.116063	0.141154	567	0.499568	0.116063	none	up_Hepatocytes	0.172773	286	0.738087	0.000150173	0.108425	449	-0.738087	8.27457e-09	up_pericentral	0.0761522	0.0754274	0.0996134	0.128259	0.102203	0.1071	0.140617	0.149881	0.212958	0.0343795
ENSMUSG00000033610	Pank1	0.134222	202	0.265548	0.640104	0.100551	571	-0.265548	0.640104	none	up_Hepatocytes	0.130165	279	0.537845	0.0322068	0.10088	494	-0.537845	0.000509092	up_pericentral	0.0685368	0.0766428	0.0848883	0.0760443	0.100594	0.10725	0.102333	0.0955586	0.028708	0.0103505
ENSMUSG00000033685	Ucp2	0.151371	6	0.568208	0.841076	0.0626493	20	-0.568208	0.841076	none	none	0.082799	7	-0.118521	0.947739	0.0927451	19	0.118521	0.903649	none	-0.000842495	0.0365439	0.0144839	-0.000668984	0.0302857	0.0216283	0.0300564	0.0477965	0.000309142	1.41588
ENSMUSG00000033688	1300017J02Rik	0.172474	163	-0.113482	0.861078	0.157891	481	0.113482	0.861078	none	up_Hepatocytes	0.17926	226	0.257697	0.407614	0.153719	418	-0.257697	0.138982	none	0.17806	0.109736	0.135871	0.0965471	0.12493	0.100533	0.128039	0.205174	0.00151871	0.126303
ENSMUSG00000033701	Acbd6	0.603945	69	-0.325422	0.665203	1.02121	204	0.325422	0.665203	none	up_Hepatocytes	1.26403	99	0.347975	0.486165	0.709196	174	-0.347975	0.206232	none	0.131037	0.238646	0.190156	0.327173	0.229004	0.189272	0.244912	0.227202	0.00551613	0.0116892
ENSMUSG00000033707	Lrrc24	0.0156368	7	-1.81479	0.0760852	0.0702938	48	1.81479	0.0760852	none	up_Hepatocytes	0.0591953	22	0.142196	0.913143	0.0510893	33	-0.142196	0.832544	none	0.0477681	0.0235408	0.0378888	0.0298631	0.0217094	0.0340319	0.0132765	0.0482195	0.00107886	-0.00241498
ENSMUSG00000033715	Akr1c14	0.396235	152	0.0239218	0.976783	0.366643	415	-0.0239218	0.976783	none	none	0.447944	207	0.507892	0.127099	0.339021	360	-0.507892	0.0098577	none	0.341849	0.189911	0.189442	0.201307	0.208305	0.158427	0.17613	0.357484	0.0418742	0.382402
ENSMUSG00000033769	Exoc6b	0.0870676	216	0.179849	0.734243	0.0746479	565	-0.179849	0.734243	none	up_Lymphocytes	0.0773218	261	-0.0441517	0.912186	0.078935	520	0.0441517	0.829461	none	0.0613977	0.0754298	0.0749804	0.0707248	0.0569491	0.062732	0.0715979	0.0575905	0.0096793	0.0215503
ENSMUSG00000033831	Fgb	2.88138	296	0.056129	0.883953	2.41166	725	-0.056129	0.883953	none	up_Hepatocytes	2.3043	344	-0.135508	0.456717	2.67908	677	0.135508	0.179664	none	1.20838	1.11492	1.08577	1.02529	0.921291	0.825968	0.73626	0.802956	0.54855	0.0676225
ENSMUSG00000033860	Fgg	1.60945	265	-0.148373	0.68475	1.54468	686	0.148373	0.68475	none	up_Hepatocytes	1.38314	329	-0.106679	0.639474	1.65565	622	0.106679	0.384959	none	0.887289	0.72961	0.808295	0.784369	0.604814	0.590656	0.450714	0.49801	0.487192	0.0525561
ENSMUSG00000033863	Klf9	0.0762525	116	-0.0384035	0.966156	0.0732554	357	0.0384035	0.966156	none	up_Hepatocytes	0.0793994	182	0.327662	0.42033	0.0715133	291	-0.327662	0.149241	none	0.0673065	0.060707	0.0524081	0.0546321	0.0528001	0.0731056	0.0730542	0.0519631	0.00549779	0.0651012
ENSMUSG00000033917	Gde1	0.0725928	43	0.681712	0.6468	0.0324462	112	-0.681712	0.6468	none	up_Hepatocytes	0.0516228	57	0.248209	0.79188	0.0409853	98	-0.248209	0.609621	none	0.05657	0.0309596	0.0258382	0.018964	0.0267796	0.0291089	0.0297859	0.0714024	0.00833953	-0.000233417
ENSMUSG00000033938	Ndufb7	0.146022	32	0.619101	0.6428	0.0727233	81	-0.619101	0.6428	none	none	0.0916261	43	0.382303	0.64501	0.0964482	70	-0.382303	0.391987	none	0.0310513	0.0481539	0.0397851	0.0774836	0.05218	0.02986	0.039654	0.0609434	0.00289427	0.000503131
ENSMUSG00000034021	Pds5b	0.449335	106	-0.182515	0.816386	0.458475	314	0.182515	0.816386	none	none	0.403786	149	-0.0979157	0.855826	0.481942	271	0.0979157	0.726804	none	0.443287	0.234479	0.193008	0.200193	0.148593	0.199558	0.20155	0.090459	0.0124921	0.829669
ENSMUSG00000034024	Cct2	0.160133	28	-0.618696	0.533826	0.275683	103	0.618696	0.533826	none	up_Hepatocytes	0.379985	55	0.924728	0.121459	0.170566	76	-0.924728	0.00890469	none	0.117518	0.11432	0.0737619	0.10094	0.0872995	0.0740273	0.0787642	0.0550024	0.00321068	-0.00595492
ENSMUSG00000034088	Hdlbp	2.06635	194	0.0143052	0.981484	1.53104	565	-0.0143052	0.981484	none	up_Hepatocytes	1.64469	255	0.0606716	0.865662	1.71663	504	-0.0606716	0.742299	none	0.550863	0.670367	0.700105	0.601014	0.45685	0.566842	0.526972	0.613949	0.931821	1.56599
ENSMUSG00000034109	Golim4	0.792126	94	-0.8167	0.00873069	1.3485	370	0.8167	0.00873069	up_4n	up_Hepatocytes	1.55561	181	0.541061	0.0718173	0.991376	283	-0.541061	0.00277402	none	0.2371	0.343896	0.391883	0.443261	0.407745	0.329506	0.3163	0.701329	0.264687	0.0117817
ENSMUSG00000034118	Tpst1	0.58697	67	0.100868	0.920845	0.576595	176	-0.100868	0.920845	none	up_Hepatocytes	0.40602	68	-0.446053	0.375725	0.667438	175	0.446053	0.114327	none	0.130913	0.201077	0.223956	0.174895	0.209482	0.154093	0.0730245	0.0994199	0.123621	0.523435
ENSMUSG00000034135	Sik3	8.39219	281	-0.250896	0.454017	8.99993	695	0.250896	0.454017	none	up_Hepatocytes	9.16621	332	0.15656	0.492923	8.6401	644	-0.15656	0.212301	none	1.21752	1.79102	1.68865	1.61601	1.49831	1.54835	1.51234	1.76318	1.96522	1.40406
ENSMUSG00000034158	Lrrc58	0.0610819	72	-0.298692	0.74598	0.0723557	269	0.298692	0.74598	none	up_Hepatocytes	0.0801022	139	0.618781	0.194399	0.0633268	202	-0.618781	0.0254899	none	0.0207687	0.0467947	0.0416085	0.0512525	0.0567326	0.050861	0.0694463	0.0582997	0.196852	-0.00359939
ENSMUSG00000034177	Rnf43	6.16791	125	-0.928141	0.000711524	8.5063	469	0.928141	0.000711524	up_4n	up_Hepatocytes	13.8752	267	1.93027	3.7993e-19	4.73378	327	-1.93027	3.09335e-38	up_pericentral	0.566215	0.763302	0.776002	0.779134	0.975488	1.32228	1.88177	1.90362	3.08304	4.55379
ENSMUSG00000034243	Golgb1	5.07584	130	-0.255122	0.652417	4.60504	391	0.255122	0.652417	none	up_Hepatocytes	5.83064	193	0.653163	0.0155156	4.19985	328	-0.653163	0.000110308	up_pericentral	0.295561	0.706978	0.78236	0.874414	0.784681	1.00028	0.892114	1.32004	0.475652	0.124378
ENSMUSG00000034285	Nipsnap1	5.11113	138	-0.180656	0.765936	4.40494	417	0.180656	0.765936	none	up_Hepatocytes	3.27052	194	-0.0784569	0.852015	5.29832	361	0.0784569	0.719576	none	1.29215	0.983321	0.816334	0.719608	0.709739	0.660939	0.817824	0.761645	0.118058	0.00300914
ENSMUSG00000034345	Gtf2h5	0.0385071	14	-1.10953	0.270313	0.0828012	77	1.10953	0.270313	none	up_Hepatocytes	0.11167	40	0.946454	0.201268	0.0481186	51	-0.946454	0.0275986	none	-0.000776589	0.0153042	0.053617	0.0572999	0.06262	0.0313677	0.0308775	-7.26474e-05	-0.00116786	0.00180904
ENSMUSG00000034361	Cpne2	0.00374185	10	-2.59367	0.0743863	0.038448	51	2.59367	0.0743863	none	none	0.0481024	25	1.65276	0.173553	0.0178197	36	-1.65276	0.0194714	none	0.00260947	0.008553	0.00618438	0.0200299	0.0173116	0.0167371	0.0340891	0.00831153	-0.00119588	-0.00440144
ENSMUSG00000034422	Parp14	0.449965	141	-0.0045088	0.994251	0.354329	438	0.0045088	0.994251	none	none	0.333681	206	-0.137177	0.717297	0.408165	373	0.137177	0.489369	none	0.271219	0.239726	0.244513	0.211569	0.224173	0.156172	0.242889	0.244938	0.0256094	-0.0106264
ENSMUSG00000034424	Gcsh	0.220798	48	-0.107732	0.94399	0.198263	137	0.107732	0.94399	none	up_Hepatocytes	0.152181	53	-0.445143	0.564477	0.231761	132	0.445143	0.292537	none	0.268013	0.0660626	0.0721884	0.0658465	0.0697963	0.0666321	0.109466	0.140134	0.0152093	-0.00474999
ENSMUSG00000034450	Gulo	0.106618	91	-0.858463	0.0673073	0.159353	363	0.858463	0.0673073	none	up_Hepatocytes	0.359098	259	2.96715	1.03751e-21	0.0345525	195	-2.96715	1.98787e-43	up_pericentral	0.0139973	0.0153516	0.0410574	0.0477348	0.115395	0.141097	0.278754	0.412273	0.352862	0.197464
ENSMUSG00000034456	Uroc1	0.137904	223	0.285968	0.485385	0.119475	542	-0.285968	0.485385	none	up_Hepatocytes	0.0644674	207	-1.14618	3.96557e-07	0.155617	558	1.14618	5.51512e-14	up_periportal	0.117595	0.135304	0.126866	0.122555	0.0825849	0.0524083	0.0201983	0.0259001	0.00410911	0.00543192
ENSMUSG00000034528	Hsd17b13	0.605671	193	0.918506	0.00108867	0.293344	372	-0.918506	0.00108867	up_2n	up_Hepatocytes	0.0812069	105	-2.51833	2.11192e-18	0.542232	460	2.51833	9.84422e-37	up_periportal	0.418541	0.371758	0.277093	0.197565	0.155925	0.109765	0.0582982	0.0522039	0.0425491	0.00962025
ENSMUSG00000034566	Atp5h	0.559057	71	0.350131	0.665203	0.415615	181	-0.350131	0.665203	none	up_Hepatocytes	0.517216	80	0.0821309	0.904787	0.429418	172	-0.0821309	0.813109	none	0.236743	0.169133	0.166394	0.182771	0.176812	0.182873	0.139146	0.278384	0.195802	-0.00012638
ENSMUSG00000034584	Exph5	0.164829	92	0.237766	0.77351	0.125878	308	-0.237766	0.77351	none	up_Hepatocytes	0.208717	160	0.968582	0.00720641	0.101727	240	-0.968582	2.22927e-05	up_pericentral	0.0681452	0.0746549	0.0947138	0.0858044	0.0794549	0.108747	0.109612	0.138079	0.236096	0.0511443
ENSMUSG00000034647	Ankrd12	1.19586	70	0.0233152	0.981359	1.27266	202	-0.0233152	0.981359	none	none	0.886514	98	0.00139721	0.997232	1.43279	174	-0.00139721	0.995635	none	0.237603	0.317196	0.307363	0.223616	0.218191	0.302365	0.298398	0.224224	0.176429	0.00776609
ENSMUSG00000034708	Grn	0.821801	61	0.0909315	0.940451	0.55576	156	-0.0909315	0.940451	none	up_Kupffer	0.628713	79	0.15788	0.812537	0.639677	138	-0.15788	0.646532	none	0.0301574	0.173272	0.247349	0.178648	0.142267	0.134248	0.181891	0.177607	0.0818944	0.00117062
ENSMUSG00000034785	Dio1	0.177246	61	-0.431507	0.642428	0.258535	195	0.431507	0.642428	none	up_Hepatocytes	0.464302	110	1.42926	0.000907227	0.117733	146	-1.42926	3.30784e-07	up_pericentral	0.074133	0.0760218	0.0520287	0.0796073	0.124907	0.103326	0.200844	0.232254	0.258362	0.000699371
ENSMUSG00000034832	Tet3	3.16585	240	-0.0828979	0.879265	2.97502	622	0.0828979	0.879265	none	up_Lymphocytes	3.32965	290	0.0280272	0.943698	2.88256	572	-0.0280272	0.88983	none	1.34147	0.877829	0.834809	0.799135	0.716392	0.605911	0.796347	0.932207	1.00584	0.192266
ENSMUSG00000034867	Ankrd27	0.102327	48	-0.0526116	0.969824	0.1076	157	0.0526116	0.969824	none	up_Hepatocytes	0.0898245	58	-0.502725	0.485068	0.114183	147	0.502725	0.20424	none	0.079378	0.0616287	0.0595089	0.0614174	0.0368944	0.0680578	0.0460906	0.119479	0.00358756	0.00204205
ENSMUSG00000034880	Mrpl34	0.364673	15	-0.485732	0.745156	0.442456	49	0.485732	0.745156	none	up_Hepatocytes	0.511315	26	0.404668	0.659764	0.37238	38	-0.404668	0.413647	none	0.0829551	0.0670097	0.112889	0.103667	0.076213	0.065208	0.11555	0.136895	0.114702	-0.00699003
ENSMUSG00000034892	Rps29	1.0479	82	-0.141592	0.838889	0.937234	258	0.141592	0.838889	none	none	1.20971	133	0.630005	0.034542	0.849874	207	-0.630005	0.000594159	up_pericentral	0.513788	0.363721	0.350203	0.385403	0.388908	0.26271	0.315035	0.595044	0.40225	-0.00913336
ENSMUSG00000034903	Cobll1	0.0767522	231	-0.450473	0.106019	0.103315	652	0.450473	0.106019	none	up_Hepatocytes	0.13312	321	0.796105	1.49097e-05	0.0762074	562	-0.796105	7.99024e-11	up_pericentral	0.0463564	0.0669416	0.0732136	0.0666647	0.0934287	0.0884173	0.127094	0.141176	0.113882	0.0540305
ENSMUSG00000034926	Dhcr24	0.0939208	136	0.251567	0.724632	0.0744614	371	-0.251567	0.724632	none	up_Hepatocytes	0.0786138	180	0.0673016	0.893062	0.0811972	327	-0.0673016	0.791153	none	0.0467077	0.0788306	0.0630456	0.0674875	0.0587857	0.0468032	0.0741272	0.0772592	0.00563436	0.00386887
ENSMUSG00000034936	Arl4d	0.421815	49	0.0770109	0.951181	0.40352	133	-0.0770109	0.951181	none	up_Hepatocytes	0.375666	63	0.0227181	0.969387	0.42589	119	-0.0227181	0.947815	none	0.116166	0.173995	0.118059	0.113222	0.142315	0.101639	0.0962187	0.163444	0.0111827	0.00561226
ENSMUSG00000034957	Cebpa	0.217143	49	0.253547	0.818888	0.167436	150	-0.253547	0.818888	none	up_Hepatocytes	0.113545	70	-0.485904	0.381161	0.217211	129	0.485904	0.118726	none	0.105953	0.106907	0.119188	0.0808014	0.0734251	0.0524939	0.100396	0.0406579	0.00843406	0.281309
ENSMUSG00000034994	Eef2	3.73711	272	-0.00675092	0.986104	3.20095	681	0.00675092	0.986104	none	up_Lymphocytes	3.20614	328	0.0160634	0.946635	3.4417	625	-0.0160634	0.899784	none	1.27608	1.2379	1.10462	1.09555	1.14899	0.991837	1.11351	1.15569	1.36769	2.32305
ENSMUSG00000035000	Dpp4	1.08583	172	-0.118933	0.842784	0.939847	461	0.118933	0.842784	none	up_Hepatocytes	1.13499	230	0.464558	0.0823188	0.907568	403	-0.464558	0.00373121	none	0.374557	0.345295	0.373215	0.439036	0.381876	0.356611	0.504866	0.697321	0.497227	-0.0103483
ENSMUSG00000035011	Zbtb7a	0.0292396	35	-0.696323	0.450018	0.0438008	154	0.696323	0.450018	none	none	0.0443413	73	0.27187	0.717297	0.0369185	116	-0.27187	0.489369	none	0.043105	0.0344333	0.0368591	0.034987	0.0174408	0.0271281	0.0481899	0.0272195	0.00112127	-0.0028359
ENSMUSG00000035031	C8a	0.23467	275	0.0216903	0.96372	0.220897	681	-0.0216903	0.96372	none	up_Hepatocytes	0.198458	316	-0.204806	0.327265	0.238479	640	0.204806	0.0826097	none	0.255308	0.205114	0.208498	0.175883	0.163695	0.116843	0.123156	0.193133	0.0419094	-0.0030693
ENSMUSG00000035048	Anapc13	0.572484	29	0.346274	0.79649	0.221946	82	-0.346274	0.79649	none	up_Hepatocytes	0.352157	44	0.448169	0.516709	0.315304	67	-0.448169	0.238922	none	0.158437	0.107812	0.0844211	0.0961939	0.0671028	0.128439	0.13904	0.157032	0.10671	-0.00231272
ENSMUSG00000035093	Secisbp2l	1.40138	92	0.0571777	0.95413	0.923023	248	-0.0571777	0.95413	none	up_Hepatocytes	0.825012	118	-0.0192712	0.969387	1.18964	222	0.0192712	0.947815	none	0.417151	0.266168	0.293575	0.340761	0.241337	0.222586	0.180598	0.212937	0.272094	0.0119894
ENSMUSG00000035105	Egln3	0.221163	160	0.117419	0.907083	0.171328	339	-0.117419	0.907083	none	up_Lymphocytes	0.156891	166	-0.31644	0.533672	0.201238	333	0.31644	0.259456	none	0.16587	0.111066	0.126892	0.120093	0.0904517	0.0804278	0.102592	0.158427	0.0116496	0.037036
ENSMUSG00000035203	Epn1	0.603282	50	0.330086	0.822818	0.182993	157	-0.330086	0.822818	none	none	0.29073	80	0.374272	0.643637	0.319359	127	-0.374272	0.389881	none	0.120812	0.0724816	0.0659241	0.12652	0.0756618	0.0773519	0.0896994	0.129349	0.0322732	0.0016795
ENSMUSG00000035212	Leprot	0.0468975	22	0.619801	0.799874	0.0213917	54	-0.619801	0.799874	none	none	0.0269366	24	0.321097	0.831573	0.0301688	52	-0.321097	0.681076	none	0.00761229	0.0295597	0.0153059	0.00606431	0.00715692	0.00225619	0.0465207	0.0403836	-0.00283016	-8.32538e-05
ENSMUSG00000035237	Lcat	0.608821	88	-0.487913	0.382053	0.685542	336	0.487913	0.382053	none	up_Hepatocytes	0.723136	158	0.22182	0.602452	0.631734	266	-0.22182	0.339747	none	0.385619	0.270871	0.264452	0.244691	0.287879	0.23639	0.222503	0.230594	0.0167743	0.000624108
ENSMUSG00000035242	Oaz1	2.03587	148	-0.501735	0.11936	3.10605	434	0.501735	0.11936	none	none	4.66152	203	0.630026	0.012244	1.83483	379	-0.630026	6.50245e-05	up_pericentral	0.837244	0.554672	0.631095	0.546846	0.747427	0.800329	0.699337	0.876943	0.208461	1.19562
ENSMUSG00000035247	Hectd1	2.36955	210	-0.174282	0.718868	2.04843	562	0.174282	0.718868	none	up_Hepatocytes	2.31519	275	0.367496	0.115209	2.05948	497	-0.367496	0.00784848	none	0.762642	0.582933	0.698386	0.669944	0.60634	0.675263	0.722971	0.934075	0.767103	0.577008
ENSMUSG00000035248	Zcchc6	6.4029	182	-0.349043	0.435819	7.31621	482	0.349043	0.435819	none	up_Hepatocytes	8.29096	232	0.419036	0.136423	6.40944	432	-0.419036	0.0115536	none	0.923572	1.05573	1.09045	1.00216	1.03587	1.0998	0.843632	1.17986	0.783871	0.0536277
ENSMUSG00000035354	Uvrag	0.221462	191	0.309231	0.583344	0.155965	502	-0.309231	0.583344	none	up_Hepatocytes	0.191383	257	0.328373	0.292775	0.167809	436	-0.328373	0.0637571	none	0.147861	0.115965	0.105263	0.11692	0.136089	0.133868	0.136484	0.172674	0.138985	0.101919
ENSMUSG00000035451	Foxa1	0.0372574	13	-1.73426	0.0239994	0.251383	63	1.73426	0.0239994	up_4n	up_Hepatocytes	0.248591	36	1.15053	0.12172	0.155602	40	-1.15053	0.00895832	none	0.0312893	0.0416276	0.0584145	0.0505197	0.0798151	0.0751789	0.0931745	0.0980244	-0.00139483	-0.000112159
ENSMUSG00000035473	Galm	0.0886571	141	0.089216	0.913944	0.0754859	426	-0.089216	0.913944	none	up_Hepatocytes	0.0855381	211	0.109869	0.810324	0.0763883	356	-0.109869	0.642632	none	0.0344923	0.0675104	0.0813653	0.0669439	0.0549088	0.0550308	0.0503082	0.0840962	0.0295391	0.377772
ENSMUSG00000035495	Tstd2	0.266554	54	-0.14506	0.890265	0.281634	160	0.14506	0.890265	none	up_Lymphocytes	0.274311	71	0.137425	0.843852	0.278487	143	-0.137425	0.703365	none	0.144978	0.125959	0.085632	0.174852	0.100451	0.0923868	0.143463	0.263894	0.0327342	0.00585895
ENSMUSG00000035504	Reep6	0.76883	143	0.169985	0.777145	0.59129	409	-0.169985	0.777145	none	up_Hepatocytes	0.681192	198	0.285255	0.383347	0.626478	354	-0.285255	0.121259	none	0.337606	0.277358	0.321625	0.308491	0.32304	0.289967	0.234061	0.207056	0.0486499	-0.00167943
ENSMUSG00000035530	Eif1	5.18545	147	-0.0372306	0.959579	4.2223	400	0.0372306	0.959579	none	up_Hepatocytes	5.22375	191	0.394228	0.192199	4.15378	356	-0.394228	0.024841	none	0.590566	0.71757	0.75025	0.935489	0.833838	0.767099	0.806727	1.05924	1.11552	0.00963776
ENSMUSG00000035540	Gc	1.69328	303	0.13641	0.6428	1.3663	728	-0.13641	0.6428	none	up_Hepatocytes	1.26487	351	-0.203357	0.181603	1.56594	680	0.203357	0.0217177	none	0.915253	0.838548	0.773565	0.717831	0.699686	0.582871	0.609656	0.679416	0.695292	0.426627
ENSMUSG00000035561	Aldh1b1	0.0306604	14	1.14278	0.559178	0.0146062	29	-1.14278	0.559178	none	none	0.00275229	9	-3.37758	0.0584247	0.027879	34	3.37758	0.00178373	up_periportal	0.0467288	0.0243584	0.0130281	0.0155659	0.010628	0.00251528	0.00126544	0.001335	0.00117585	-0.00119171
ENSMUSG00000035569	Ankrd11	0.0947504	228	0.173607	0.768824	0.0819814	596	-0.173607	0.768824	none	none	0.0779738	282	-0.162308	0.680115	0.089801	542	0.162308	0.438871	none	0.0596627	0.087224	0.0698912	0.0605926	0.0773567	0.048875	0.0659178	0.105944	0.068042	-0.00036187
ENSMUSG00000035621	Midn	0.0363404	11	-0.0443714	0.982428	0.0308642	55	0.0443714	0.982428	none	none	0.0370408	29	0.383741	0.693782	0.0302309	37	-0.383741	0.456405	none	0.0280617	0.0206567	0.0323055	0.00883473	0.039327	0.0258536	0.0136376	0.0160346	0.000188435	-0.00258468
ENSMUSG00000035637	Grhpr	0.265647	69	-0.335953	0.665217	0.314429	274	0.335953	0.665217	none	up_Hepatocytes	0.331024	139	0.380822	0.409773	0.283907	204	-0.380822	0.141753	none	0.204676	0.162313	0.141977	0.130243	0.139973	0.11696	0.151291	0.14815	0.00156903	-0.00208562
ENSMUSG00000035674	Ndufa3	0.36161	63	-0.241772	0.748642	0.348471	213	0.241772	0.748642	none	up_Hepatocytes	0.382119	100	0.297046	0.50146	0.337443	176	-0.297046	0.222811	none	0.169105	0.135175	0.188707	0.226785	0.190262	0.174616	0.149899	0.203707	0.0999296	0.000738781
ENSMUSG00000035686	Thrsp	2.18107	128	0.259026	0.666613	1.68622	294	-0.259026	0.666613	none	none	1.90712	145	-0.0341901	0.943698	1.79929	277	0.0341901	0.892859	none	0.755285	0.525469	0.434596	0.542972	0.378175	0.341189	0.571985	0.582814	0.0167155	0.0509133
ENSMUSG00000035764	Fbxo45	0.0459219	38	1.00961	0.543941	0.0186099	89	-1.00961	0.543941	none	none	0.0428249	51	1.04147	0.272656	0.0187791	76	-1.04147	0.0551766	none	0.00743977	0.0106495	0.014502	0.0126877	0.0255638	0.0395328	0.0122346	0.00676411	0.0927247	-0.00146769
ENSMUSG00000035765	Dym	0.0197025	162	0.404864	0.649089	0.0142025	441	-0.404864	0.649089	none	none	0.0201708	220	0.485485	0.318159	0.0136852	383	-0.485485	0.0762219	none	0.00983116	0.0198067	0.012242	0.0136609	0.0147465	0.00974832	0.0247716	0.0243408	0.0400133	0.0366622
ENSMUSG00000035769	Xylb	0.354803	182	-0.121766	0.839722	0.353881	497	0.121766	0.839722	none	up_Hepatocytes	0.349797	236	0.369161	0.201268	0.356362	443	-0.369161	0.0275986	none	0.138587	0.207972	0.203651	0.177277	0.204809	0.197489	0.285563	0.303096	0.0188008	-0.00564305
ENSMUSG00000035811	Ugt2b35	0.338102	113	-0.210919	0.765936	0.306185	392	0.210919	0.765936	none	up_Hepatocytes	0.485513	214	0.979958	0.000268799	0.230118	291	-0.979958	2.74255e-08	up_pericentral	0.0709602	0.160733	0.169432	0.170508	0.198062	0.188035	0.178199	0.291494	0.0139423	0.014135
ENSMUSG00000035836	Ugt2b1	0.344206	117	0.208009	0.766023	0.241182	349	-0.208009	0.766023	none	up_Hepatocytes	0.424759	194	1.20661	2.91783e-06	0.195245	272	-1.20661	3.00943e-12	up_pericentral	0.146166	0.102994	0.130328	0.15276	0.163981	0.214074	0.236761	0.274195	0.0831948	-0.00386923
ENSMUSG00000035873	Pawr	0.0279012	125	0.109324	0.902868	0.0251717	346	-0.109324	0.902868	none	none	0.0263399	162	0.0289489	0.956498	0.0258208	309	-0.0289489	0.923411	none	0.0319628	0.0252934	0.0235699	0.0218461	0.0246437	0.0203496	0.0256346	0.0476872	0.0437038	0.0497883
ENSMUSG00000035885	Cox8a	0.614251	66	-0.366706	0.603674	0.588429	249	0.366706	0.603674	none	up_Hepatocytes	0.67768	124	0.403378	0.329737	0.555081	191	-0.403378	0.0841253	none	0.298976	0.195681	0.26761	0.226466	0.256113	0.223791	0.185753	0.230408	0.623749	0.0164281
ENSMUSG00000035944	Ttc38	0.0563483	75	-0.25253	0.768861	0.0669238	254	0.25253	0.768861	none	up_Hepatocytes	0.115014	143	1.39574	0.000159823	0.0378397	186	-1.39574	9.45448e-09	up_pericentral	0.0158974	0.0337777	0.0414944	0.0397198	0.071246	0.062022	0.0365193	0.0875323	0.135007	0.00288558
ENSMUSG00000035992	Fnip1	0.138344	158	0.0445363	0.955832	0.130417	507	-0.0445363	0.955832	none	none	0.157989	242	0.419013	0.210271	0.120093	423	-0.419013	0.0307098	none	0.093188	0.105999	0.0778711	0.0772062	0.105805	0.119309	0.103536	0.114222	0.0893847	0.983829
ENSMUSG00000036078	Sigmar1	1.217	87	0.0839348	0.924187	0.998798	259	-0.0839348	0.924187	none	up_Hepatocytes	0.908527	128	-0.11164	0.832202	1.14342	218	0.11164	0.684219	none	0.301199	0.271123	0.366996	0.380059	0.264974	0.343952	0.257247	0.124905	0.178268	-0.000787695
ENSMUSG00000036087	Slain2	0.0355539	64	-0.218173	0.846195	0.0375262	227	0.218173	0.846195	none	up_Hepatocytes	0.040204	105	0.146948	0.832202	0.0352788	186	-0.146948	0.684219	none	0.0391509	0.0298882	0.031812	0.0287305	0.0391377	0.021902	0.0297409	0.0448383	0.0124695	0.00437498
ENSMUSG00000036091	Hyal3	1.22607	109	-0.0569246	0.941257	0.857154	348	0.0569246	0.941257	none	up_Hepatocytes	1.08568	177	0.42218	0.181458	0.909208	280	-0.42218	0.0216172	none	0.475703	0.348641	0.339394	0.36207	0.357716	0.345948	0.298883	0.412379	0.0179179	0.0108428
ENSMUSG00000036103	Colec12	0.0664213	214	0.0224036	0.973913	0.0620776	629	-0.0224036	0.973913	none	up_Hepatocytes	0.0824797	320	0.682936	0.000525548	0.0537468	523	-0.682936	1.09951e-07	up_pericentral	0.0554986	0.0489145	0.0468919	0.0585275	0.0584061	0.0534407	0.0675981	0.121775	0.129248	-0.000180255
ENSMUSG00000036104	Rab3gap1	0.318338	104	-0.34583	0.587114	0.349769	305	0.34583	0.587114	none	up_Hepatocytes	0.350243	150	0.127093	0.800619	0.335263	259	-0.127093	0.624935	none	0.0997924	0.202212	0.155189	0.176997	0.193085	0.15519	0.205116	0.20798	0.00900691	-0.00635077
ENSMUSG00000036106	Prr5	0.00701859	7	1.10312	0.756493	0.00277908	15	-1.10312	0.756493	none	up_Hepatocytes	0.0024988	9	0.0551716	0.970383	0.00484494	13	-0.0551716	0.951932	none	-0.000200562	0.00228827	0.00589052	0.00303728	0.00130489	0.00115434	0.0116065	-0.000241838	0.000123213	0.000267341
ENSMUSG00000036112	Metap2	0.217911	72	-0.370875	0.625404	0.229002	261	0.370875	0.625404	none	up_Hepatocytes	0.234096	127	0.172966	0.741338	0.221395	206	-0.172966	0.52961	none	0.1061	0.103806	0.157932	0.106286	0.156491	0.0898852	0.123944	0.151249	0.00166302	0.10208
ENSMUSG00000036151	Tm6sf2	0.0675109	10	-0.0449973	0.984596	0.0775612	32	0.0449973	0.984596	none	up_Hepatocytes	0.116428	16	0.165572	0.911782	0.0533729	26	-0.165572	0.828097	none	0.0546993	0.0230074	0.0408911	0.0208097	0.003201	0.0430293	0.0313059	0.0673721	-0.00112955	-0.0011929
ENSMUSG00000036180	Gatad2a	0.102179	205	0.299292	0.646672	0.0821975	505	-0.299292	0.646672	none	none	0.0992025	233	0.11754	0.831324	0.0826802	477	-0.11754	0.679919	none	0.0593269	0.0725296	0.0729946	0.072869	0.0533607	0.0443549	0.104518	0.0739849	0.0456056	0.0711298
ENSMUSG00000036181	Hist1h1c	0.476843	30	-0.0506548	0.9712	0.375125	98	0.0506548	0.9712	none	up_Hepatocytes	0.523494	53	0.702739	0.208139	0.346374	75	-0.702739	0.0298188	none	0.0878618	0.109013	0.0809818	0.123053	0.123399	0.171858	0.136497	0.128542	0.0123423	-0.011878
ENSMUSG00000036216	Leap2	2.58283	104	-1.09118	1.42049e-05	3.8632	415	1.09118	1.42049e-05	up_4n	up_Hepatocytes	4.2676	208	0.637837	0.0123295	3.07783	311	-0.637837	6.64735e-05	up_pericentral	0.557009	0.785603	0.813022	0.721226	0.808582	0.660207	0.812473	0.687933	0.132767	-0.0168226
ENSMUSG00000036241	Ube2r2	1.75314	144	-0.382717	0.356463	1.75193	482	0.382717	0.356463	none	up_Hepatocytes	1.84438	236	0.37572	0.162316	1.7058	390	-0.37572	0.0168476	none	0.535709	0.561861	0.578642	0.512061	0.585564	0.465638	0.597612	0.66368	0.599741	0.0295234
ENSMUSG00000036256	Igfbp7	0.00445394	49	-0.148569	0.954163	0.0061326	77	0.148569	0.954163	none	up_Endothelial	0.00357946	35	-0.738786	0.803982	0.00665989	91	0.738786	0.631902	none	0.00244211	0.00896865	0.00329156	0.00389431	0.000814468	0.00101084	0.00336419	0.02265	-0.00159175	0.000547277
ENSMUSG00000036278	Macrod1	0.0316065	151	-0.0994485	0.927976	0.0332659	400	0.0994485	0.927976	none	up_Hepatocytes	0.0350005	190	0.0723761	0.915848	0.0316368	361	-0.0723761	0.839893	none	0.0132217	0.0275534	0.0313538	0.0183216	0.0314896	0.027134	0.0234237	0.0507677	0.131236	0.0304249
ENSMUSG00000036371	Serbp1	1.10836	213	-0.0135796	0.982203	0.913588	559	0.0135796	0.982203	none	up_Lymphocytes	1.07562	277	0.216522	0.41861	0.920173	495	-0.216522	0.147873	none	0.50849	0.52305	0.427261	0.393976	0.441919	0.443531	0.425371	0.479114	0.155638	-0.0268099
ENSMUSG00000036402	Gng12	0.0412067	164	-0.017078	0.985109	0.037699	488	0.017078	0.985109	none	up_Hepatocytes	0.0451957	227	0.42497	0.207362	0.0355056	425	-0.42497	0.0294777	none	0.0274528	0.0270874	0.0351178	0.0311621	0.0372242	0.033561	0.0437069	0.0484775	0.0697977	-0.00611176
ENSMUSG00000036427	Gpi1	2.56073	75	0.0919382	0.925747	1.12093	223	-0.0919382	0.925747	none	up_Hepatocytes	1.08703	92	-0.269335	0.591035	1.79158	206	0.269335	0.324644	none	0.252292	0.367167	0.305463	0.317331	0.233982	0.15697	0.439286	0.249669	0.00187589	0.0394921
ENSMUSG00000036501	Fam13b	0.0441638	137	0.174342	0.837291	0.0359063	412	-0.174342	0.837291	none	none	0.0331006	207	-0.189736	0.680115	0.0410712	342	0.189736	0.438283	none	0.0247425	0.0352212	0.0361399	0.0292525	0.0386229	0.0268721	0.0344326	0.0577265	0.00958758	0.0408452
ENSMUSG00000036528	Ppfibp2	3.08441	235	0.168157	0.75556	1.95074	567	-0.168157	0.75556	none	up_Hepatocytes	1.97123	267	-0.053578	0.891706	2.45497	535	0.053578	0.787942	none	0.848045	0.737452	0.671754	0.616792	0.571828	0.718233	0.585751	0.558342	0.650893	0.239338
ENSMUSG00000036594	H2-Aa	0.137626	17	0.634902	0.765936	0.0971455	41	-0.634902	0.765936	none	up_Kupffer	0.0170145	17	-1.09857	0.319448	0.155983	41	1.09857	0.0779874	none	0.10348	0.0222129	0.03536	0.0406639	0.00909847	0.0526714	0.0119036	-0.00659841	0.0030212	0.0224087
ENSMUSG00000036620	Mgat4b	0.24997	22	-0.405964	0.745156	0.343329	78	0.405964	0.745156	none	up_Hepatocytes	0.193331	34	-0.194074	0.832202	0.376697	66	0.194074	0.684219	none	0.114845	0.151172	0.0662412	0.0779909	0.0854861	0.0803009	0.110129	0.0301737	0.118246	0.00210086
ENSMUSG00000036751	Cox6b1	0.678373	91	0.120512	0.886362	0.495377	261	-0.120512	0.886362	none	none	0.514971	121	0.0270408	0.954735	0.568545	231	-0.0270408	0.920577	none	0.287879	0.210796	0.275674	0.204798	0.234455	0.228788	0.131881	0.266609	0.226154	0.0124225
ENSMUSG00000036781	Rps27l	0.740684	49	-0.618498	0.264991	0.906786	203	0.618498	0.264991	none	up_Hepatocytes	0.878093	97	0.172533	0.741338	0.845881	155	-0.172533	0.53059	none	0.353144	0.179384	0.350378	0.3136	0.23065	0.259548	0.336486	0.426463	0.34867	-0.000676415
ENSMUSG00000036845	Lin37	0.00598913	5	-2.48976	0.113018	0.0715052	35	2.48976	0.113018	none	none	0.117164	18	1.60448	0.208654	0.018711	22	-1.60448	0.0301794	none	0.00443962	0.00844429	0.0165478	0.0200567	0.0254712	0.0305667	0.00954575	0.0767473	0.000680723	0.00299627
ENSMUSG00000036880	Acaa2	0.224418	182	-0.201518	0.695333	0.224671	550	0.201518	0.695333	none	up_Hepatocytes	0.275271	265	0.499371	0.0342124	0.199006	467	-0.499371	0.00057821	none	0.169757	0.150618	0.159445	0.179443	0.140599	0.147919	0.139043	0.334042	0.0423027	-0.000126976
ENSMUSG00000036887	C1qa	0.0327007	8	-0.220317	0.955452	0.0211305	25	0.220317	0.955452	none	up_Kupffer	0.0296878	3	-1.18633	0.535056	0.022061	30	1.18633	0.261068	none	-0.00208114	0.011388	0.0196494	0.018302	0.00400755	-0.00115739	0.011054	-0.002135	0.00157224	-0.00072148
ENSMUSG00000036896	C1qc	0.055896	5	-0.997752	0.655457	0.0673952	28	0.997752	0.655457	none	up_Kupffer	0.0193757	11	-1.16155	0.336351	0.0864239	22	1.16155	0.0881414	none	0.0648248	0.0314621	0.0200752	0.039646	0.0390757	0.00938266	0.0267505	-6.36282e-07	0.00259795	0.0103538
ENSMUSG00000036905	C1qb	0.00909421	10	0.751105	0.849002	0.00618272	13	-0.751105	0.849002	none	up_Kupffer	0.00940697	10	-0.691847	0.74185	0.00587612	13	0.691847	0.531798	none	0.00689921	0.00558014	0.00506943	0.00203123	0.00744068	0.0030059	0.0282636	0.0280385	0.000554091	0.0063219
ENSMUSG00000036908	Unc93b1	0.055462	41	-0.234684	0.848651	0.0675485	127	0.234684	0.848651	none	up_Kupffer	0.1079	71	1.17257	0.0523501	0.0416863	97	-1.17257	0.00140082	none	0.0147078	0.0330927	0.0376787	0.0394711	0.049303	0.050552	0.0498432	0.0869484	0.00383294	0.00171217
ENSMUSG00000036932	Aifm1	1.54172	78	-0.17392	0.827381	1.33656	232	0.17392	0.827381	none	up_Hepatocytes	1.35767	116	0.607393	0.0843315	1.41903	194	-0.607393	0.0039519	none	0.182708	0.359835	0.377178	0.328065	0.298675	0.390168	0.329853	0.400904	0.104177	0.0160741
ENSMUSG00000036957	Lrfn3	0.00649399	13	-1.23456	0.517467	0.0235186	31	1.23456	0.517467	none	up_Hepatocytes	0.0229495	13	0.133664	0.943698	0.0160784	31	-0.133664	0.89054	none	0.00177738	0.0128802	0.0113041	0.0125368	0.00997606	0.00739594	0.00852883	0.0293578	0.00132172	-0.000146739
ENSMUSG00000036959	Bcorl1	0.790976	124	0.369923	0.603354	0.46053	343	-0.369923	0.603354	none	up_Lymphocytes	0.599353	160	0.207354	0.659764	0.540419	307	-0.207354	0.413647	none	0.271209	0.233411	0.251181	0.239225	0.213514	0.187131	0.234825	0.411935	0.15596	0.0232452
ENSMUSG00000036985	Zdhhc9	0.628355	77	0.147893	0.858998	0.476338	217	-0.147893	0.858998	none	up_Hepatocytes	0.439846	91	-0.10591	0.849104	0.563766	203	0.10591	0.71438	none	0.161727	0.274724	0.216661	0.179882	0.120118	0.176331	0.206185	0.425227	0.695751	0.0252071
ENSMUSG00000037053	Azgp1	4.19002	275	0.0211512	0.963547	3.40786	692	-0.0211512	0.963547	none	up_Hepatocytes	3.39445	331	0.00597893	0.973758	3.76965	636	-0.00597893	0.958046	none	1.32153	1.28512	1.28116	1.11001	1.04962	1.02237	1.11394	1.15465	0.442409	0.031132
ENSMUSG00000037071	Scd1	0.173283	119	-0.38357	0.523475	0.245632	341	0.38357	0.523475	none	up_Hepatobiliary	0.201417	146	-0.0186559	0.96758	0.235119	314	0.0186559	0.941425	none	0.142139	0.152425	0.186197	0.159999	0.130077	0.150904	0.104552	0.102377	0.140025	0.0469861
ENSMUSG00000037095	Lrg1	0.744897	85	0.151087	0.854062	0.589006	225	-0.151087	0.854062	none	up_Hepatocytes	0.577085	99	-0.19607	0.693012	0.665786	211	0.19607	0.45531	none	0.407608	0.228515	0.274065	0.255678	0.173029	0.200649	0.360796	0.111248	0.292228	-0.0202409
ENSMUSG00000037110	Ralgapa2	0.507204	284	0.160933	0.67893	0.409212	676	-0.160933	0.67893	none	up_Hepatocytes	0.388146	323	-0.0542338	0.847809	0.464328	637	0.0542338	0.711854	none	0.277722	0.334071	0.30729	0.255263	0.274344	0.226263	0.295076	0.311395	0.229073	0.521151
ENSMUSG00000037152	Ndufc1	0.127636	31	-0.209213	0.8623	0.157649	107	0.209213	0.8623	none	up_Hepatocytes	0.198115	53	0.373763	0.592797	0.123593	85	-0.373763	0.327859	none	0.0242595	0.0809999	0.0349799	0.102156	0.0615221	0.0429875	0.171464	0.0286373	0.357025	-0.00694304
ENSMUSG00000037254	Itih2	1.49512	217	-0.142647	0.739986	1.48464	599	0.142647	0.739986	none	up_Hepatocytes	1.40506	275	-0.0281168	0.930006	1.52958	541	0.0281168	0.866542	none	0.645424	0.677966	0.756539	0.673097	0.498709	0.510746	0.478836	0.652166	0.123183	0.0341559
ENSMUSG00000037278	Tmem97	0.0362428	28	-0.447855	0.745149	0.049999	96	0.447855	0.745149	none	none	0.0692026	48	0.581689	0.497061	0.0340579	76	-0.581689	0.216988	none	0.00110828	0.0130295	0.0394838	0.0250818	0.0343173	0.0377111	0.0629279	0.0410122	-0.00330634	0.00320498
ENSMUSG00000037287	Tbcel	1.0697	115	-0.177704	0.789727	0.837624	395	0.177704	0.789727	none	up_Hepatocytes	1.1928	198	0.596293	0.0331522	0.763616	312	-0.596293	0.000542975	up_pericentral	0.52258	0.321076	0.312719	0.281297	0.374898	0.29299	0.501153	0.610866	0.452805	1.05803
ENSMUSG00000037331	Larp1	2.62803	168	-0.0445172	0.944678	1.85432	443	0.0445172	0.944678	none	up_Hepatocytes	1.78655	215	0.022447	0.9508	2.23972	396	-0.022447	0.909422	none	0.540159	0.666596	0.665411	0.5624	0.631492	0.498738	0.525348	0.591592	0.503521	0.0422655
ENSMUSG00000037370	Enpp1	0.0849704	37	0.143086	0.924804	0.0768403	107	-0.143086	0.924804	none	up_Hepatocytes	0.113591	58	1.29571	0.040301	0.0619728	86	-1.29571	0.000807835	up_pericentral	0.0589248	0.0292472	0.0357414	0.0495449	0.025784	0.0715259	0.115579	0.0687274	0.017702	0.00424219
ENSMUSG00000037373	Ctbp1	0.0432162	21	0.399323	0.823858	0.0262675	73	-0.399323	0.823858	none	none	0.0232346	35	-0.0850649	0.943698	0.0354921	59	0.0850649	0.892859	none	0.0421285	0.0184896	0.01445	0.0274484	0.0318676	0.023565	0.0168681	0.00384356	0.000479616	0.00136074
ENSMUSG00000037379	Spon2	0.021768	23	-0.382582	0.727004	0.0311353	79	0.382582	0.727004	none	up_Lymphocytes	0.0281067	34	0.0342716	0.96758	0.0284128	68	-0.0342716	0.941425	none	0.0138112	0.0199835	0.0241402	0.0165534	0.0293502	0.0321079	0.0244262	0.00422244	0.0140393	-0.00337934
ENSMUSG00000037405	Icam1	0.00912317	17	-0.892075	0.546289	0.0213282	52	0.892075	0.546289	none	none	0.0186811	23	0.651489	0.588415	0.017125	46	-0.651489	0.321073	none	0.00316475	0.00727778	0.0131479	0.0139745	0.0100724	0.0168862	0.00412076	0.0234077	0.00194486	-0.0025122
ENSMUSG00000037440	Vnn1	0.0799403	10	-0.387281	0.856092	0.0619759	67	0.387281	0.856092	none	up_Hepatocytes	0.0963813	40	1.05153	0.259334	0.0527564	37	-1.05153	0.0495325	none	0.0583943	0.0338893	0.00609619	0.0179611	0.0444212	0.0314331	0.0709847	0.0397926	-0.00238849	0.00512693
ENSMUSG00000037526	Atg14	0.190727	36	-0.671526	0.483267	0.215425	154	0.671526	0.483267	none	none	0.228506	72	0.470251	0.471652	0.197609	118	-0.470251	0.193493	none	0.0295041	0.100437	0.118392	0.101278	0.0889793	0.0671432	0.0865362	0.0391317	0.00743467	-0.0146428
ENSMUSG00000037542	Aldh8a1	0.380727	154	-0.00647494	0.992461	0.307585	460	0.00647494	0.992461	none	up_Hepatocytes	0.375571	228	0.425669	0.1541	0.306453	386	-0.425669	0.0149731	none	0.154871	0.204324	0.19171	0.220752	0.164507	0.17462	0.219478	0.203666	0.281477	0.0105729
ENSMUSG00000037563	Rps16	0.3448	32	-0.265107	0.816386	0.275432	127	0.265107	0.816386	none	up_Hepatocytes	0.291273	62	0.297359	0.643637	0.298919	97	-0.297359	0.389779	none	0.239753	0.107149	0.160017	0.0723461	0.15036	0.0804163	0.0763696	0.122436	0.00201898	0.000995447
ENSMUSG00000037580	Gch1	1.67141	160	-0.0356579	0.959298	1.18646	458	0.0356579	0.959298	none	up_Hepatocytes	1.30969	230	0.269282	0.35893	1.34436	388	-0.269282	0.10252	none	0.61101	0.457796	0.396368	0.48128	0.459664	0.435258	0.497057	0.82916	0.263553	0.766435
ENSMUSG00000037583	Nr0b2	1.64363	119	-0.00484013	0.994569	1.12895	343	0.00484013	0.994569	none	up_Hepatocytes	1.32898	162	0.184443	0.634028	1.26155	300	-0.184443	0.378314	none	0.360179	0.359777	0.441094	0.377279	0.381613	0.443292	0.250775	0.311865	0.537547	1.31981
ENSMUSG00000037652	Phc3	0.469914	117	0.139643	0.859403	0.332354	341	-0.139643	0.859403	none	up_Hepatocytes	0.4614	156	0.532867	0.127099	0.329629	302	-0.532867	0.00986844	none	0.0879791	0.203854	0.168401	0.182692	0.176891	0.173315	0.194632	0.232449	0.444217	0.00219861
ENSMUSG00000037679	Inf2	0.112678	59	0.0299731	0.980238	0.092045	202	-0.0299731	0.980238	none	up_Hepatocytes	0.115614	106	0.612942	0.226455	0.0895088	155	-0.612942	0.0362619	none	0.0883599	0.0737241	0.0458428	0.046183	0.054815	0.0947821	0.0611453	0.201473	0.0135862	-0.00290213
ENSMUSG00000037686	Aspg	2.5789	246	0.295939	0.373799	1.8395	611	-0.295939	0.373799	none	up_Hepatocytes	1.0666	245	-1.26329	5.89988e-15	2.56541	612	1.26329	1.0046e-29	up_periportal	0.991815	1.03839	0.971211	0.754379	0.548154	0.507443	0.372528	0.279057	0.158177	0.049494
ENSMUSG00000037706	Cd81	0.49	55	-0.386423	0.615823	0.506056	181	0.386423	0.615823	none	up_Hepatocytes	0.536168	90	0.32486	0.516466	0.483563	146	-0.32486	0.238539	none	0.182924	0.183414	0.210041	0.209022	0.157511	0.164219	0.269945	0.19444	0.354972	0.00702039
ENSMUSG00000037710	Cisd1	0.161677	87	-0.0954918	0.922403	0.14684	311	0.0954918	0.922403	none	up_Hepatocytes	0.134381	145	-0.0690557	0.911443	0.159866	253	0.0690557	0.825459	none	0.0458092	0.122731	0.0713889	0.138601	0.0928249	0.0589041	0.0838936	0.131499	0.00100666	0.0505083
ENSMUSG00000037712	Fermt2	0.246006	187	-0.292629	0.538571	0.260918	570	0.292629	0.538571	none	up_Hepatocytes	0.351722	278	0.751712	0.000555657	0.208297	479	-0.751712	1.23183e-07	up_pericentral	0.196204	0.140304	0.153553	0.188901	0.180228	0.160159	0.257409	0.251469	0.219327	0.687117
ENSMUSG00000037720	Tmem33	0.166907	42	0.10095	0.954742	0.0839871	127	-0.10095	0.954742	none	up_Hepatocytes	0.182338	63	0.43256	0.586523	0.071961	106	-0.43256	0.317888	none	0.000657732	0.0442529	0.0576909	0.0585534	0.0405628	0.0411093	0.0911295	0.0648522	0.0314057	0.00439821
ENSMUSG00000037742	Eef1a1	3.70888	178	-0.4425	0.167134	4.62087	538	0.4425	0.167134	none	up_Hepatocytes	5.3621	259	0.468896	0.0446347	3.83262	457	-0.468896	0.000998652	none	0.913437	0.941206	0.991561	0.945017	0.95692	1.00656	0.949754	1.14477	1.11763	1.26399
ENSMUSG00000037798	Mat1a	1.06463	298	0.227812	0.413627	0.832	701	-0.227812	0.413627	none	up_Hepatocytes	0.818171	337	-0.107156	0.575943	0.944576	662	0.107156	0.305752	none	0.614038	0.605106	0.497971	0.519384	0.460973	0.436584	0.493777	0.444496	0.611902	0.0799984
ENSMUSG00000037815	Ctnna1	0.028669	139	0.314354	0.665217	0.0228381	418	-0.314354	0.665217	none	up_Hepatocytes	0.0234471	202	-0.0985971	0.86121	0.0251772	355	0.0985971	0.735018	none	0.013039	0.0284235	0.0240851	0.0236114	0.0182311	0.0173459	0.0207049	0.0226026	0.0818478	0.00679186
ENSMUSG00000037894	H2afz	0.268628	19	-0.511977	0.708775	0.284814	63	0.511977	0.708775	none	none	0.257154	26	0.0670198	0.947571	0.291435	56	-0.0670198	0.901928	none	0.0809611	0.110378	0.102471	0.0668539	0.0535949	0.111634	0.0868406	0.0741198	0.0386202	0.00413935
ENSMUSG00000037916	Ndufv1	0.246275	35	-0.0219478	0.986963	0.252476	116	0.0219478	0.986963	none	up_Hepatocytes	0.420391	59	0.573524	0.374205	0.164871	92	-0.573524	0.11303	none	0.118939	0.0940349	0.0861326	0.0931034	0.0604999	0.101807	0.0596312	0.113598	0.186386	0.00253016
ENSMUSG00000037936	Scarb1	1.83022	151	-0.133585	0.822664	1.57007	474	0.133585	0.822664	none	up_Hepatocytes	1.45902	220	0.0235432	0.950124	1.74423	405	-0.0235432	0.908223	none	0.340132	0.516868	0.539325	0.503922	0.550644	0.471107	0.496459	0.460944	0.469583	0.282056
ENSMUSG00000037942	Crp	0.0501947	216	0.353832	0.456707	0.0387587	542	-0.353832	0.456707	none	up_Hepatocytes	0.0341543	255	-0.305675	0.351099	0.0462745	503	0.305675	0.097802	none	0.0742666	0.0528047	0.039436	0.0344993	0.0295216	0.0307634	0.0309829	0.0402354	0.0557688	0.102353
ENSMUSG00000037966	Ninj1	0.127394	29	0.258936	0.857996	0.108498	91	-0.258936	0.857996	none	up_Hepatocytes	0.165755	56	1.04698	0.132497	0.0881625	64	-1.04698	0.0107444	none	0.0376217	0.0657365	0.0400317	0.0475279	0.060479	0.0519617	0.0484149	0.10024	0.000746356	-0.00373943
ENSMUSG00000037992	Rara	0.0282055	41	0.00593692	0.996442	0.0262113	115	-0.00593692	0.996442	none	none	0.0292131	65	0.432616	0.621925	0.0256007	91	-0.432616	0.364767	none	0.033442	0.00565153	0.0343723	0.0173042	0.021566	0.00761761	0.0355722	0.0563957	-0.00221249	-0.00123235
ENSMUSG00000038009	Dnajc22	0.28092	67	-0.0527741	0.960908	0.236305	224	0.0527741	0.960908	none	up_Hepatocytes	0.294698	111	0.315216	0.535056	0.22707	180	-0.315216	0.261427	none	0.174724	0.103138	0.155535	0.121842	0.127875	0.114982	0.0357791	0.0608568	0.448865	-0.00306637
ENSMUSG00000038150	Ormdl3	0.0995151	23	-0.273861	0.855585	0.0954921	106	0.273861	0.855585	none	up_Hepatocytes	0.116931	54	0.274285	0.750509	0.0864923	75	-0.274285	0.546943	none	0.0333275	0.0597992	0.0487739	0.0661533	0.0423134	0.0246183	0.0280676	0.0901365	0.0015112	-0.000761987
ENSMUSG00000038170	Pde4dip	0.295433	280	0.246321	0.558923	0.230042	666	-0.246321	0.558923	none	up_Hepatocytes	0.245453	327	0.0172951	0.954091	0.251942	619	-0.0172951	0.918193	none	0.189999	0.186405	0.198719	0.172524	0.143375	0.1475	0.238857	0.205111	0.315554	0.149016
ENSMUSG00000038224	Serpinf2	2.05274	216	0.0284857	0.961272	1.70944	558	-0.0284857	0.961272	none	up_Hepatocytes	1.62866	250	-0.246444	0.335399	1.90606	524	0.246444	0.087237	none	0.837602	0.751125	0.662517	0.736889	0.609095	0.512378	0.414784	0.578337	0.454623	1.83398
ENSMUSG00000038235	F11r	5.43053	184	0.335044	0.47003	3.71095	415	-0.335044	0.47003	none	up_Hepatocytes	4.81894	193	0.0121823	0.969565	3.93197	406	-0.0121823	0.949623	none	0.762351	1.06029	0.816807	0.864229	0.703863	0.778695	0.701701	0.573954	1.25327	-0.00884709
ENSMUSG00000038267	Slc22a23	0.0500209	201	-0.20028	0.726351	0.0569502	573	0.20028	0.726351	none	up_Hepatocytes	0.0780447	293	0.822631	0.000465762	0.043153	481	-0.822631	8.3812e-08	up_pericentral	0.0421675	0.0369927	0.0391416	0.0450211	0.047582	0.0547488	0.0843458	0.0894512	0.109694	0.00605599
ENSMUSG00000038291	Snx25	0.115693	63	-0.0174587	0.990279	0.0664968	255	0.0174587	0.990279	none	up_Hepatocytes	0.0801018	106	0.319668	0.62711	0.0819567	212	-0.319668	0.370711	none	0.0690715	0.0387782	0.0520705	0.0540513	0.0464917	0.0425782	0.0574291	0.0644915	0.0767006	-0.00954168
ENSMUSG00000038298	Pdzk1	0.0232995	35	-0.60415	0.553539	0.0357719	156	0.60415	0.553539	none	up_Hepatocytes	0.0530151	79	1.08682	0.0494581	0.0214035	112	-1.08682	0.00125229	up_pericentral	0.0325784	0.0161636	0.0204627	0.0311204	0.0228383	0.0236613	0.0332773	0.0614695	0.0605501	0.000328443
ENSMUSG00000038374	Rbm8a	0.647044	27	0.0291985	0.983786	0.668602	75	-0.0291985	0.983786	none	up_Hepatocytes	0.301601	33	-0.458778	0.532019	0.84414	69	0.458778	0.256421	none	0.117493	0.143299	0.161413	0.184961	0.119336	0.0405998	0.0783752	0.128648	0.00868625	-0.00904618
ENSMUSG00000038375	Trp53inp2	1.21843	143	-0.289651	0.619387	1.25134	394	0.289651	0.619387	none	up_Hepatocytes	1.43117	191	0.366281	0.294996	1.14559	346	-0.366281	0.0648798	none	0.32717	0.372838	0.417838	0.370813	0.374107	0.326217	0.291709	0.446119	0.299856	0.179018
ENSMUSG00000038387	Rras	0.0590254	9	-0.379251	0.853802	0.126115	27	0.379251	0.853802	none	none	0.173616	13	-0.233275	0.869785	0.0716767	23	0.233275	0.749988	none	0.0623196	0.0362487	0.0416607	0.0313529	0.047995	0.0168579	0.0404225	0.000179108	0.00602679	0.0158744
ENSMUSG00000038388	Mpp6	0.889805	117	0.0219391	0.9791	0.596352	367	-0.0219391	0.9791	none	up_Hepatocytes	0.606555	181	0.0665479	0.888371	0.724398	303	-0.0665479	0.781274	none	0.191592	0.319584	0.318294	0.285414	0.262706	0.249343	0.199917	0.281381	0.0700333	0.0217178
ENSMUSG00000038393	Txnip	1.54311	53	0.331603	0.717077	1.39403	110	-0.331603	0.717077	none	none	1.29295	38	-0.632235	0.18171	1.51274	125	0.632235	0.0217984	up_periportal	0.508772	0.205938	0.27121	0.287826	0.160826	0.197594	0.120668	0.160872	0.0426798	0.0370576
ENSMUSG00000038415	Foxq1	0.123998	30	-0.317544	0.80378	0.0984216	134	0.317544	0.80378	none	up_Hepatocytes	0.0636515	47	-0.798427	0.193178	0.127588	117	0.798427	0.02511	up_periportal	0.0983309	0.0794435	0.0757415	0.0543572	0.0363069	0.0571674	0.019223	0.0736886	0.00319874	-0.00409913
ENSMUSG00000038417	Fig4	0.0201073	71	0.0634821	0.977103	0.0168135	200	-0.0634821	0.977103	none	none	0.00956081	88	-0.512618	0.617292	0.0219709	183	0.512618	0.357627	none	0.0311415	0.0190211	0.0113195	0.0167637	0.0103455	0.0163832	0.0057649	0.00557139	0.000755061	0.000905896
ENSMUSG00000038418	Egr1	0.318657	51	-0.266871	0.768382	0.404779	136	0.266871	0.768382	none	up_Hepatocytes	0.218231	44	-0.983871	0.00903672	0.459888	143	0.983871	3.56058e-05	up_periportal	0.206446	0.222467	0.208705	0.166239	0.0951899	0.0445731	0.0768112	0.0682182	0.0358461	-0.0149808
ENSMUSG00000038462	Uqcrfs1	1.72863	200	0.362365	0.311107	1.13517	510	-0.362365	0.311107	none	up_Kupffer	1.13858	243	-0.222527	0.382387	1.40282	467	0.222527	0.11966	none	0.793609	0.672678	0.622383	0.512337	0.536288	0.37276	0.677016	0.498475	0.288846	0.0667883
ENSMUSG00000038467	Chmp4b	0.34682	68	-0.171187	0.866077	0.248791	195	0.171187	0.866077	none	up_Lymphocytes	0.201834	91	0.145402	0.825695	0.316999	172	-0.145402	0.67116	none	0.0658515	0.15163	0.11848	0.0844573	0.113065	0.0795122	0.164812	0.159193	-0.00315041	-0.00572421
ENSMUSG00000038508	Gdf15	0.105427	16	-0.544465	0.736029	0.122376	58	0.544465	0.736029	none	up_Hepatocytes	0.209151	33	1.40912	0.0715284	0.0708643	41	-1.40912	0.00274418	none	0.0503328	0.0332052	0.0402265	0.0617317	0.0418692	0.0328285	0.0433009	0.154859	0.00318537	-0.00108813
ENSMUSG00000038526	Car14	0.358345	45	0.0144409	0.989842	0.354479	122	-0.0144409	0.989842	none	up_Hepatocytes	0.427372	53	-0.189249	0.803163	0.319425	114	0.189249	0.630047	none	0.304015	0.106714	0.123643	0.10289	0.0984279	0.118123	0.126956	0.160754	0.132173	0.00262403
ENSMUSG00000038539	Atf5	0.219913	58	0.0739409	0.947583	0.15048	196	-0.0739409	0.947583	none	up_Hepatocytes	0.161958	78	-0.178984	0.756687	0.1762	176	0.178984	0.555071	none	0.0940637	0.131109	0.116487	0.088563	0.0940004	0.0876874	0.0367601	0.135958	0.00186775	0.00203702
ENSMUSG00000038612	Mcl1	0.41997	46	-0.362067	0.682567	0.428016	175	0.362067	0.682567	none	up_Hepatocytes	0.515474	91	0.409271	0.436889	0.380201	130	-0.409271	0.162412	none	0.160651	0.102986	0.169135	0.150455	0.183883	0.178213	0.149127	0.184255	0.509455	1.93225
ENSMUSG00000038615	Nfe2l1	0.17754	32	-0.124217	0.925747	0.189116	117	0.124217	0.925747	none	up_Hepatocytes	0.2163	53	0.135566	0.874959	0.170135	96	-0.135566	0.758602	none	0.0587362	0.134651	0.0567239	0.0830201	0.0819946	0.0552308	0.0642888	0.121571	-0.00249783	0.0057474
ENSMUSG00000038619	Ensa	0.15493	27	-0.416934	0.742526	0.191942	100	0.416934	0.742526	none	up_Hepatocytes	0.132997	45	0.0912811	0.920271	0.204907	82	-0.0912811	0.849889	none	0.143972	0.067269	0.0890749	0.0526702	0.107263	0.0465503	0.0578494	0.112667	0.00758383	-0.00487913
ENSMUSG00000038646	Fam103a1	0.0290802	8	-0.245289	0.932667	0.0195365	51	0.245289	0.932667	none	none	0.0184071	23	0.598241	0.667537	0.0244387	36	-0.598241	0.423248	none	0.0186268	0.0116833	0.0130936	0.0332934	0.0334324	0.00199628	0.0201773	-0.00489183	-0.00618379	-0.00188492
ENSMUSG00000038696	Mapkap1	1.75043	264	0.127139	0.762388	1.42972	650	-0.127139	0.762388	none	up_Hepatocytes	1.72557	305	0.241852	0.270818	1.4259	609	-0.241852	0.0544459	none	0.53779	0.650339	0.652304	0.598934	0.649959	0.506288	0.736473	0.827227	0.311482	2.26861
ENSMUSG00000038708	Golga4	0.885654	116	0.0224219	0.977405	0.653953	349	-0.0224219	0.977405	none	up_Hepatocytes	0.673565	167	0.145771	0.7303	0.749218	298	-0.145771	0.511205	none	0.331349	0.347773	0.274749	0.29483	0.28579	0.27772	0.256073	0.2589	0.138626	1.80197
ENSMUSG00000038733	Wdr26	0.723591	154	0.125652	0.835503	0.61359	436	-0.125652	0.835503	none	up_Hepatocytes	0.593468	214	0.0577948	0.890858	0.673681	376	-0.0577948	0.786522	none	0.398164	0.327665	0.35112	0.281229	0.311622	0.284904	0.269256	0.418278	0.0522665	0.0140514
ENSMUSG00000038754	Elovl3	0.155736	45	-1.0586	0.031818	0.327788	193	1.0586	0.031818	up_4n	up_Hepatocytes	0.558546	121	1.61993	8.05989e-06	0.133169	117	-1.61993	2.30286e-11	up_pericentral	0.0482567	0.0929809	0.0792102	0.133476	0.161907	0.137885	0.121634	0.468155	0.00850535	0.0152003
ENSMUSG00000038762	Abcf1	0.0443369	30	-1.20098	0.0543733	0.130329	137	1.20098	0.0543733	none	up_Hepatocytes	0.107409	68	0.546653	0.395704	0.102871	99	-0.546653	0.130099	none	0.0406232	0.0522552	0.0627697	0.0797214	0.0505348	0.0419835	0.0667664	0.0305799	0.00379032	0.00590529
ENSMUSG00000038766	Gabpb2	1.58142	229	0.0385864	0.944717	1.44909	517	-0.0385864	0.944717	none	up_Lymphocytes	1.43399	248	0.075564	0.823134	1.51677	498	-0.075564	0.665258	none	0.410971	0.607398	0.557578	0.554762	0.421735	0.582618	0.645874	0.653607	0.554193	1.76434
ENSMUSG00000038776	Ephx1	0.0899069	108	-0.120814	0.87978	0.0965287	359	0.120814	0.87978	none	up_Hepatocytes	0.134467	194	0.854614	0.00899008	0.0743656	273	-0.854614	3.50793e-05	up_pericentral	0.107086	0.0621715	0.0542746	0.0728896	0.0649603	0.0832178	0.132658	0.0772902	0.0267368	0.00150473
ENSMUSG00000038914	Dido1	0.176265	128	0.404685	0.515875	0.122281	357	-0.404685	0.515875	none	up_Hepatocytes	0.139712	182	0.0592951	0.912186	0.137983	303	-0.0592951	0.829461	none	0.0903621	0.0961784	0.119541	0.100802	0.0763184	0.0999115	0.0906966	0.0735989	0.068429	0.0036607
ENSMUSG00000039001	Rps21	0.398076	34	-0.692773	0.243162	0.533992	168	0.692773	0.243162	none	up_Hepatocytes	0.570541	80	0.458069	0.319448	0.453844	122	-0.458069	0.0779874	none	0.159172	0.18256	0.114968	0.236	0.264003	0.203448	0.210698	0.138825	0.00445462	0.00925402
ENSMUSG00000039062	Anpep	0.155654	40	-0.107347	0.940451	0.18347	133	0.107347	0.940451	none	up_Hepatocytes	0.162528	74	0.238791	0.764963	0.18142	99	-0.238791	0.567107	none	0.114685	0.0894526	0.0842119	0.0491696	0.0645261	0.069676	0.111029	0.112273	0.00224296	-0.000767363
ENSMUSG00000039063	Echdc3	0.32063	106	-0.199373	0.787475	0.295463	309	0.199373	0.787475	none	up_Hepatocytes	0.385308	157	0.34135	0.380832	0.261518	258	-0.34135	0.118436	none	0.137754	0.1727	0.181421	0.168855	0.126987	0.129895	0.236748	0.326878	0.0272776	0.113493
ENSMUSG00000039067	Psmd7	1.13774	77	0.206147	0.803059	0.892972	179	-0.206147	0.803059	none	up_Hepatocytes	1.14232	100	0.32152	0.493701	0.878157	156	-0.32152	0.213762	none	0.358676	0.29049	0.198232	0.251258	0.231234	0.357446	0.351264	0.194401	0.0196601	0.0082999
ENSMUSG00000039068	Zzz3	2.37926	101	-0.0683057	0.936754	1.71379	310	0.0683057	0.936754	none	up_Hepatocytes	2.35824	157	0.5353	0.115209	1.69042	254	-0.5353	0.00782852	none	0.302657	0.452726	0.342243	0.489296	0.449677	0.558215	0.521981	0.510961	0.3047	2.9376
ENSMUSG00000039114	Nrn1	0.0841319	49	-0.549299	0.482879	0.117649	199	0.549299	0.482879	none	up_Hepatocytes	0.191818	119	1.43005	0.000125516	0.0649834	129	-1.43005	5.75046e-09	up_pericentral	0.00128051	0.0610248	0.0475257	0.0686448	0.0697349	0.0993651	0.137556	0.10521	0.0224839	-0.00257919
ENSMUSG00000039145	Camk1d	0.253419	319	0.130473	0.67893	0.224901	741	-0.130473	0.67893	none	up_Kupffer	0.224023	355	-0.0348506	0.888371	0.238289	705	0.0348506	0.781274	none	0.193102	0.187155	0.221227	0.187661	0.177173	0.164264	0.150286	0.220972	0.268355	0.0099295
ENSMUSG00000039157	Fam102a	0.0173616	32	-0.952552	0.341859	0.0400653	122	0.952552	0.341859	none	none	0.048713	80	1.36811	0.0285502	0.0253933	74	-1.36811	0.000395805	up_pericentral	0.00777403	0.0136893	0.0113826	0.0160669	0.0213125	0.0284748	0.0413878	0.124311	0.00327979	-0.000412859
ENSMUSG00000039168	Dap	0.681041	122	-0.0520463	0.946837	0.562536	369	0.0520463	0.946837	none	up_Hepatocytes	0.52494	182	0.033285	0.943698	0.635309	309	-0.033285	0.892859	none	0.299366	0.236748	0.235973	0.284533	0.316267	0.254706	0.260714	0.202309	0.018003	-0.015141
ENSMUSG00000039196	Orm1	0.716807	120	-0.213822	0.718612	0.795919	363	0.213822	0.718612	none	up_Hepatocytes	0.863313	173	-0.0235183	0.952411	0.725978	310	0.0235183	0.914447	none	0.49231	0.37022	0.333713	0.360925	0.301536	0.300326	0.25419	0.175493	0.197765	-0.0299563
ENSMUSG00000039218	Srrm2	17.1791	286	0.350152	0.229113	10.8277	683	-0.350152	0.229113	none	up_Lymphocytes	12.0281	329	-0.0229118	0.943698	13.1045	640	0.0229118	0.89054	none	1.95406	1.99411	1.9518	1.78442	1.92609	1.89177	1.72884	2.34312	1.25927	1.00047
ENSMUSG00000039323	Igfbp2	0.85822	108	-0.775508	0.0129558	1.17744	423	0.775508	0.0129558	up_4n	up_Hepatocytes	1.17579	170	0.117182	0.783035	1.03338	361	-0.117182	0.591803	none	0.295564	0.364423	0.492642	0.402636	0.384213	0.247581	0.318969	0.294242	0.208658	0.0234548
ENSMUSG00000039395	Mreg	0.017648	47	-0.0786071	0.960052	0.0180587	200	0.0786071	0.960052	none	up_Hepatocytes	0.0191486	82	-0.242185	0.77257	0.017322	165	0.242185	0.577337	none	0.008167	0.0193955	0.0227517	0.010951	0.0153134	0.0153453	0.00916183	0.00395895	0.0900178	-0.00200781
ENSMUSG00000039438	Ttc36	0.845135	91	-0.23904	0.728179	0.711136	304	0.23904	0.728179	none	up_Hepatocytes	0.598919	137	-0.0329463	0.946629	0.828623	258	0.0329463	0.898748	none	0.300977	0.328166	0.308948	0.328114	0.215026	0.204891	0.286106	0.324613	0.0107866	0.000301468
ENSMUSG00000039450	Dcxr	0.257407	29	-0.281973	0.837291	0.44966	84	0.281973	0.837291	none	up_Hepatocytes	0.578165	53	0.6533	0.361158	0.297506	60	-0.6533	0.104211	none	0.0451463	0.102467	0.0722224	0.096141	0.112055	0.0812002	0.0739154	0.187529	0.00459315	-0.000984289
ENSMUSG00000039501	Znfx1	0.0509641	46	0.1696	0.898489	0.0414193	129	-0.1696	0.898489	none	up_Kupffer	0.0386717	58	-0.239249	0.767665	0.0471391	117	0.239249	0.570884	none	0.0190308	0.0463671	0.0359643	0.0213944	0.0368182	0.0342255	0.0189633	0.0360581	0.00222893	-0.00263034
ENSMUSG00000039519	Cyp7b1	0.111059	278	-0.162991	0.675794	0.126128	697	0.162991	0.675794	none	up_Hepatocytes	0.145797	345	0.479358	0.00975384	0.109356	630	-0.479358	4.14132e-05	none	0.0941512	0.102777	0.0902966	0.0945423	0.0830367	0.120702	0.102547	0.207546	0.154191	0.596182
ENSMUSG00000039616	Mocos	0.0182682	83	-0.526086	0.56783	0.0270876	291	0.526086	0.56783	none	up_Hepatocytes	0.0308165	150	0.648331	0.215698	0.0212015	224	-0.648331	0.0325683	none	0.011522	0.0148477	0.0167426	0.0235281	0.0235487	0.0239475	0.0316313	0.0269849	0.00262706	-0.00196295
ENSMUSG00000039630	Hnrnpu	6.17818	188	-0.617801	0.0212699	7.42556	551	0.617801	0.0212699	up_4n	up_Hepatocytes	8.7339	261	0.5884	0.00842418	6.19871	478	-0.5884	3.06244e-05	up_pericentral	1.2146	1.3703	1.25941	1.15907	1.14905	1.23247	1.28927	1.60409	0.73867	1.01686
ENSMUSG00000039653	Baat	0.855759	191	0.150383	0.776206	0.621664	579	-0.150383	0.776206	none	up_Hepatocytes	0.658819	277	-0.0167334	0.957246	0.709158	493	0.0167334	0.924708	none	0.502374	0.377941	0.366337	0.389977	0.301538	0.293726	0.372148	0.246422	0.0594874	0.00964657
ENSMUSG00000039745	Htatip2	0.0364725	32	-0.841895	0.418334	0.0589863	132	0.841895	0.418334	none	up_Hepatocytes	0.0773556	68	0.875414	0.176335	0.0394914	96	-0.875414	0.0203275	none	-0.00100133	0.0347997	0.0313164	0.0314459	0.0415876	0.0362185	0.0361913	0.0545614	-0.00110304	-0.00300984
ENSMUSG00000039914	Coq10a	0.692804	38	-0.420311	0.663122	0.54663	135	0.420311	0.663122	none	up_Hepatocytes	0.767438	83	0.936492	0.0468759	0.501478	90	-0.936492	0.00110531	up_pericentral	0.153129	0.149742	0.176491	0.121755	0.122035	0.104894	0.340568	0.328949	0.102547	0.00711521
ENSMUSG00000039917	Rhbdd2	0.0810882	20	0.219866	0.924187	0.0344692	78	-0.219866	0.924187	none	up_Hepatocytes	0.0453425	43	0.801638	0.375277	0.050139	55	-0.801638	0.113845	none	0.0237157	0.0142816	0.024657	0.0364308	0.0355312	0.0242873	0.0145944	0.00722926	-0.00107704	-0.00158913
ENSMUSG00000039960	Rhou	0.164289	66	0.064624	0.955418	0.116062	248	-0.064624	0.955418	none	up_Hepatocytes	0.129438	117	0.167906	0.783961	0.131198	197	-0.167906	0.594172	none	0.0562338	0.090159	0.0894724	0.0793697	0.0813964	0.0724047	0.0607391	0.138442	0.0131534	-0.00566683
ENSMUSG00000039968	Rsbn1l	0.220012	152	0.49011	0.472349	0.122094	418	-0.49011	0.472349	none	none	0.142206	202	0.132963	0.795899	0.156383	368	-0.132963	0.617688	none	0.142915	0.116601	0.0965763	0.0748575	0.122465	0.0727621	0.0982738	0.106171	0.00191686	0.00618776
ENSMUSG00000039982	Dtx4	0.0125738	32	-0.441852	0.79884	0.0150564	116	0.441852	0.79884	none	none	0.0122104	54	0.00327056	0.997232	0.0153667	94	-0.00327056	0.995262	none	0.0132104	0.011244	0.00866084	0.0174149	0.00905307	0.0105607	0.00865058	0.0219507	0.000152403	0.000855061
ENSMUSG00000040017	Saa4	1.143	129	-0.178603	0.792881	0.844126	413	0.178603	0.792881	none	up_Hepatocytes	1.15277	209	0.133767	0.74185	0.823928	333	-0.133767	0.531798	none	0.258537	0.362254	0.3404	0.306112	0.296726	0.347782	0.366016	0.329894	0.0553026	0.439671
ENSMUSG00000040022	Rab11fip2	0.0247866	34	0.948691	0.578789	0.0109918	87	-0.948691	0.578789	none	none	0.0164913	51	0.403433	0.684925	0.0144762	70	-0.403433	0.445755	none	0.00568782	0.0130779	0.00860176	0.0159439	0.00700107	0.0169593	0.00621868	0.0222908	0.000298768	-0.00163087
ENSMUSG00000040048	Ndufb10	0.285611	42	0.0334696	0.979517	0.24632	114	-0.0334696	0.979517	none	up_Hepatocytes	0.357935	56	0.35306	0.592797	0.207793	100	-0.35306	0.328003	none	0.0876734	0.0937226	0.096028	0.100281	0.0996109	0.0952291	0.163995	0.118113	0.0018536	0.0214248
ENSMUSG00000040127	Sdr9c7	0.094161	47	-0.779369	0.252053	0.163162	175	0.779369	0.252053	none	up_Hepatocytes	0.134165	74	-0.316357	0.616058	0.146485	148	0.316357	0.355755	none	0.108231	0.101298	0.107498	0.0939439	0.0665223	0.0452981	0.0368465	0.0575956	-0.00376833	-0.00229282
ENSMUSG00000040128	Pnrc1	0.0730933	116	-0.168159	0.8623	0.081768	340	0.168159	0.8623	none	none	0.0834597	171	0.170545	0.799784	0.0769763	285	-0.170545	0.62362	none	0.0352614	0.0803082	0.0511268	0.0441315	0.0606537	0.0588482	0.0382493	0.0176679	0.102376	0.0850423
ENSMUSG00000040170	Fmo2	0.0164143	4	-0.497832	0.873835	0.0458518	15	0.497832	0.873835	none	none	0.0823732	8	1.00143	0.500862	0.0140481	11	-1.00143	0.222151	none	0.000390437	0.0115624	0.00661445	0.0137435	0.00701541	0.00970389	0.031973	0.00726655	0.221271	0.00217395
ENSMUSG00000040181	Fmo1	0.15982	94	0.324411	0.714877	0.0952343	312	-0.324411	0.714877	none	up_Hepatocytes	0.133462	167	0.663699	0.0846649	0.105246	239	-0.663699	0.0040103	none	0.0342458	0.100213	0.0556096	0.0645469	0.0725495	0.0856102	0.119067	0.137474	0.0390403	0.0108031
ENSMUSG00000040188	Scamp2	1.20866	58	-0.392354	0.664558	0.72573	193	0.392354	0.664558	none	up_Hepatocytes	1.02888	91	0.345781	0.516466	0.791849	160	-0.345781	0.238539	none	0.29374	0.232413	0.16556	0.160439	0.217003	0.121788	0.167553	0.411492	0.0101063	-0.00564717
ENSMUSG00000040225	Prrc2c	0.195531	119	-0.0541108	0.944248	0.207857	376	0.0541108	0.944248	none	up_Hepatocytes	0.237997	179	0.379281	0.28338	0.187043	316	-0.379281	0.0597978	none	0.0824636	0.112423	0.10766	0.127863	0.155774	0.15178	0.124888	0.205723	0.0300136	0.00113396
ENSMUSG00000040234	Tm7sf3	0.0551384	65	0.0988891	0.942068	0.0450456	193	-0.0988891	0.942068	none	up_Hepatocytes	0.0580505	92	0.343327	0.575943	0.0430597	166	-0.343327	0.306204	none	0.0281662	0.0319547	0.0314374	0.0353743	0.0359099	0.0456142	0.0149793	0.105705	0.0148227	0.00160706
ENSMUSG00000040249	Lrp1	0.51029	239	-0.0553314	0.918934	0.426659	654	0.0553314	0.918934	none	up_Hepatocytes	0.429407	314	0.136106	0.575943	0.463232	579	-0.136106	0.305752	none	0.300023	0.292964	0.286636	0.300495	0.237026	0.241125	0.280919	0.274625	0.188614	0.0101064
ENSMUSG00000040459	Arglu1	0.265238	149	0.302677	0.613526	0.201202	395	-0.302677	0.613526	none	none	0.204105	185	-0.0259648	0.952411	0.228802	359	0.0259648	0.914447	none	0.143634	0.171026	0.163231	0.133669	0.130217	0.129544	0.0980118	0.0977567	0.045523	0.00162373
ENSMUSG00000040462	Os9	0.0431176	52	0.184338	0.884418	0.0371597	154	-0.184338	0.884418	none	none	0.0405396	70	0.270854	0.761721	0.0381573	136	-0.270854	0.562146	none	0.0386535	0.0359559	0.0351404	0.0181222	0.026252	0.0234758	0.0618137	0.0500007	-0.0013637	-0.00347837
ENSMUSG00000040466	Blvrb	0.0541314	59	-1.17126	0.0104394	0.130313	241	1.17126	0.0104394	up_4n	up_Hepatocytes	0.198928	155	1.85844	3.89025e-07	0.0610859	145	-1.85844	5.24542e-14	up_pericentral	0.0145654	0.0315881	0.0436374	0.0523601	0.0819925	0.0815685	0.179555	0.268049	0.0957227	0.00492223
ENSMUSG00000040505	Abcg5	0.908253	149	-0.484057	0.214126	0.912109	452	0.484057	0.214126	none	up_Hepatocytes	1.09944	239	0.85141	0.000141685	0.815764	362	-0.85141	7.33756e-09	up_pericentral	0.145451	0.327443	0.36975	0.365733	0.379582	0.384635	0.414366	0.604243	0.387556	0.0313404
ENSMUSG00000040548	Tex2	0.424335	177	0.0266558	0.969591	0.359531	491	-0.0266558	0.969591	none	up_Hepatocytes	0.392206	235	0.175599	0.592797	0.372445	433	-0.175599	0.327859	none	0.158912	0.235257	0.249484	0.197214	0.214509	0.218507	0.203953	0.244647	0.399924	0.0174485
ENSMUSG00000040562	Gstm2	0.0891542	7	-1.1639	0.476518	0.246507	37	1.1639	0.476518	none	none	0.407819	24	2.15826	0.0286078	0.0936279	20	-2.15826	0.000401254	up_pericentral	-0.00177218	0.0185209	0.0293267	0.0139005	0.0568102	0.039892	0.211415	0.106656	0.401491	0.00477471
ENSMUSG00000040564	Apoc1	69.9588	305	-0.0393885	0.929586	62.4926	729	0.0393885	0.929586	none	up_Hepatocytes	79.0719	351	0.586588	9.89385e-06	57.5096	683	-0.586588	3.56692e-11	up_pericentral	4.03641	3.54295	3.66292	3.69383	3.58379	3.4658	3.85515	3.69485	3.20648	3.80864
ENSMUSG00000040612	Ildr2	0.00810827	39	-0.148987	0.929288	0.00973023	100	0.148987	0.929288	none	up_Hepatocytes	0.0140918	55	0.656537	0.465803	0.00679157	84	-0.656537	0.187405	none	0.0072202	0.00733463	0.00765373	0.00792248	0.00928245	0.00536343	0.0148036	0.00784485	0.0042021	0.00128928
ENSMUSG00000040659	Efhd2	0.0196535	28	-0.228989	0.910375	0.0260366	85	0.228989	0.910375	none	up_Hepatocytes	0.0396329	50	0.909683	0.383347	0.0162737	63	-0.909683	0.121284	none	0.0102908	0.0118086	0.0114389	0.0155848	0.0216427	0.0155678	0.0282826	0.0137825	0.0146275	0.00241966
ENSMUSG00000040681	Hmgn1	0.131544	32	-0.33539	0.782539	0.142278	140	0.33539	0.782539	none	up_Hepatocytes	0.119913	66	0.0894536	0.915848	0.148699	106	-0.0894536	0.84117	none	0.0758857	0.0470956	0.13043	0.0511381	0.043651	0.0833066	0.0544555	0.109749	0.000259168	0.00863679
ENSMUSG00000040688	Tbl3	0.0571236	14	-1.33661	0.260085	0.421997	53	1.33661	0.260085	none	none	0.655675	31	1.48114	0.0948893	0.138381	36	-1.48114	0.00505531	none	0.0119496	0.0299788	0.051283	0.0492422	0.0739147	0.0603123	0.175741	0.0207278	0.432381	0.00468097
ENSMUSG00000040706	Agmat	0.386533	187	-0.47628	0.0887394	0.484979	553	0.47628	0.0887394	none	up_Hepatocytes	0.596181	275	0.56803	0.00418044	0.384142	465	-0.56803	7.32119e-06	up_pericentral	0.253245	0.228646	0.271367	0.296254	0.265152	0.279641	0.310171	0.480693	0.134989	0.865546
ENSMUSG00000040713	Creg1	0.366862	81	0.0427137	0.966752	0.252684	266	-0.0427137	0.966752	none	up_Hepatocytes	0.381	142	0.693133	0.0792117	0.239714	205	-0.693133	0.00344571	none	0.0694221	0.136805	0.129119	0.116779	0.156962	0.138078	0.27702	0.207946	0.0385038	0.0118593
ENSMUSG00000040785	Ttc3	0.41669	60	-0.112003	0.913944	0.604189	158	0.112003	0.913944	none	none	0.576573	88	0.245586	0.682276	0.533028	130	-0.245586	0.441938	none	0.0656074	0.162249	0.173225	0.153703	0.171616	0.165367	0.269828	0.229714	0.418673	0.294757
ENSMUSG00000040813	Tex264	0.154337	23	-1.39844	0.0151311	0.635587	106	1.39844	0.0151311	up_4n	up_Hepatocytes	0.660653	53	0.824531	0.173553	0.40449	76	-0.824531	0.0194714	none	0.232447	0.0977209	0.123973	0.1059	0.179032	0.0691863	0.175655	0.242822	-0.000262156	0.0186342
ENSMUSG00000040883	Tmem205	2.9197	154	-0.0620059	0.9261	2.29152	450	0.0620059	0.9261	none	up_Hepatocytes	2.74922	214	0.246199	0.440418	2.34553	390	-0.246199	0.165025	none	0.54527	0.61322	0.613426	0.702456	0.701668	0.699383	0.793919	0.570717	0.0402488	0.0545549
ENSMUSG00000040918	Slc19a2	3.04379	118	-1.00241	9.13942e-05	4.24923	467	1.00241	9.13942e-05	up_4n	up_Hepatocytes	6.24814	248	1.37433	2.73014e-10	2.6927	337	-1.37433	2.6482e-20	up_pericentral	0.401609	0.589614	0.770542	0.787821	0.898007	0.845139	1.10044	1.53574	0.448971	0.00408526
ENSMUSG00000040938	Slc16a11	0.088752	6	-0.683684	0.755219	0.060633	39	0.683684	0.755219	none	up_Hepatocytes	0.185685	35	2.8551	0.000840542	0.0102496	10	-2.8551	2.79893e-07	up_pericentral	-0.00162958	0.00291273	0.00559246	0.0246634	0.027636	0.0420903	0.121762	0.0962946	0.134757	1.35462
ENSMUSG00000040945	Rcc2	0.169964	46	0.754972	0.458042	0.0847043	92	-0.754972	0.458042	none	up_Hepatocytes	0.113833	44	-0.0649631	0.943698	0.108695	94	0.0649631	0.89054	none	0.115222	0.0786924	0.0484943	0.0684391	0.0383557	0.0663348	0.0515842	0.020273	0.000793203	0.00371246
ENSMUSG00000040952	Rps19	0.619974	41	-0.410726	0.613325	0.684269	159	0.410726	0.613325	none	up_Hepatocytes	0.864725	92	0.805735	0.0523501	0.563961	108	-0.805735	0.00140082	none	0.26843	0.251009	0.141456	0.156633	0.263588	0.267993	0.233963	0.145068	0.16617	0.016894
ENSMUSG00000040963	Asgr2	0.0825043	59	0.354808	0.726702	0.0682709	190	-0.354808	0.726702	none	up_Hepatocytes	0.0635616	86	-0.0557498	0.943698	0.0771095	163	0.0557498	0.89054	none	0.0360005	0.0502823	0.0695302	0.0552724	0.0487848	0.0421297	0.020078	0.005929	0.036513	0.0849331
ENSMUSG00000040997	Abhd4	0.347697	44	-0.167237	0.913022	0.33338	127	0.167237	0.913022	none	none	0.532027	66	0.83505	0.252133	0.239569	105	-0.83505	0.0463683	none	0.00253176	0.0867553	0.0514712	0.118101	0.0799971	0.156093	0.115507	0.0747937	0.00586786	0.000867566
ENSMUSG00000041012	Cmtm8	3.10512	193	-0.303771	0.476489	2.58547	594	0.303771	0.476489	none	up_Hepatocytes	2.10658	284	-0.0473069	0.894776	3.06316	503	0.0473069	0.795573	none	0.844673	0.776921	0.834296	0.738969	0.768497	0.655393	0.71162	0.783346	0.95627	0.0578358
ENSMUSG00000041028	Ghitm	0.10366	21	-0.913355	0.41848	0.128877	124	0.913355	0.41848	none	up_Hepatocytes	0.192255	60	0.9619	0.142521	0.0854268	85	-0.9619	0.0127379	none	0.0755007	0.0594347	0.0435713	0.0625189	0.0517485	0.0587513	0.0736403	0.0250164	0.0324893	0.00593984
ENSMUSG00000041058	Wwp1	0.0680763	174	-0.12148	0.855568	0.073561	506	0.12148	0.855568	none	up_Hepatocytes	0.0915108	247	0.502759	0.099668	0.0620075	433	-0.502759	0.00565032	none	0.0404377	0.0697381	0.045767	0.060113	0.0504779	0.0715802	0.0723155	0.0885939	0.0221207	-0.00297423
ENSMUSG00000041126	H2afv	0.0820458	47	-0.286376	0.836116	0.0794885	209	0.286376	0.836116	none	none	0.0522698	104	-0.191292	0.820027	0.0943938	152	0.191292	0.657957	none	0.10345	0.0475543	0.0506263	0.069413	0.0282076	0.043304	0.0503252	0.019934	0.00387768	-0.000763559
ENSMUSG00000041132	N4bp2l1	3.58722	158	-0.347568	0.454909	3.23053	457	0.347568	0.454909	none	up_Hepatocytes	3.68864	222	0.356615	0.215698	3.1611	393	-0.356615	0.0325527	none	0.583851	0.759698	0.648263	0.755904	0.76298	0.705207	0.765219	0.961859	0.223676	0.0705014
ENSMUSG00000041355	Ssr2	0.121275	30	1.07335	0.559955	0.028631	93	-1.07335	0.559955	none	none	0.0370141	46	0.105452	0.936888	0.0664491	77	-0.105452	0.876339	none	0.0212152	0.0327714	0.0173679	0.0150422	0.0350693	0.0345689	0.0271715	0.0631193	-0.00260537	0.0606067
ENSMUSG00000041417	Pik3r1	0.359637	200	-0.412851	0.214126	0.487851	558	0.412851	0.214126	none	up_Hepatocytes	0.483982	276	0.189711	0.512572	0.431608	482	-0.189711	0.233268	none	0.291038	0.241234	0.293185	0.239978	0.24818	0.267741	0.302639	0.272428	0.171238	-0.0155617
ENSMUSG00000041567	Serpina12	0.0312809	27	1.06708	0.504842	0.0130999	50	-1.06708	0.504842	none	none	0.00542843	18	-1.97765	0.0542489	0.0252261	59	1.97765	0.00151433	up_periportal	0.0141276	0.0246626	0.0131946	0.0186207	0.00763365	0.00845574	0.00748534	0.000991102	0.0498717	0.00143426
ENSMUSG00000041598	Cdc42ep4	0.0736195	56	0.0487874	0.976895	0.0529405	169	-0.0487874	0.976895	none	up_Hepatocytes	0.0581436	80	0.29842	0.684925	0.0596993	145	-0.29842	0.445532	none	0.0487292	0.0678487	0.0220141	0.0312719	0.0233342	0.0364562	0.0450004	0.0880434	0.112016	0.000794721
ENSMUSG00000041645	Ddx24	0.526485	44	-0.00799331	0.993681	0.435012	158	0.00799331	0.993681	none	up_Hepatocytes	0.415968	78	0.147918	0.823866	0.486148	124	-0.147918	0.667371	none	0.140533	0.193783	0.131035	0.142129	0.135954	0.16258	0.138696	0.181078	0.412074	-0.00864825
ENSMUSG00000041697	Cox6a1	0.38154	73	-0.160033	0.850825	0.390823	235	0.160033	0.850825	none	up_Hepatobiliary	0.485067	121	0.438532	0.31791	0.33902	187	-0.438532	0.0760231	none	0.275066	0.172467	0.156539	0.160903	0.200002	0.155448	0.216177	0.196786	0.234742	0.0065464
ENSMUSG00000041769	Ppp2r2d	0.109102	47	-0.280853	0.835586	0.114479	151	0.280853	0.835586	none	up_Hepatocytes	0.164427	77	0.727124	0.245402	0.0868166	121	-0.727124	0.0434313	none	0.0359698	0.0645426	0.0495351	0.0680088	0.0567859	0.0470039	0.0591833	0.0588079	0.0112219	-0.00198548
ENSMUSG00000041782	Lad1	0.000770005	1	-5.06647	0.0585802	0.0652458	21	5.06647	0.0585802	none	up_Hepatocytes	0.105587	10	0.77975	0.606703	0.0156095	12	-0.77975	0.344466	none	0.000124537	0.00935676	0.0134094	0.0175923	0.0241386	0.0113986	0.0477641	0.000586362	0.00111535	-0.00410548
ENSMUSG00000041798	Gck	10.1048	161	-0.574405	0.0889481	9.75769	534	0.574405	0.0889481	none	up_Hepatocytes	11.5145	263	0.779708	0.000564964	9.02809	432	-0.779708	1.28025e-07	up_pericentral	1.46286	1.08037	1.14791	1.50311	1.33391	1.2316	1.44485	1.32231	0.269812	0.0759118
ENSMUSG00000041827	Oasl1	0.263614	21	0.127919	0.94772	0.147091	61	-0.127919	0.94772	none	up_Hepatocytes	0.13103	22	-0.744022	0.396109	0.208091	60	0.744022	0.130578	none	0.0335606	0.0833396	0.0673232	0.0894598	0.0271238	0.069932	0.0178609	0.00105734	-0.000611709	-0.00177423
ENSMUSG00000041845	Rhod	4.90321	90	0.14249	0.864547	5.02701	211	-0.14249	0.864547	none	up_Lymphocytes	3.52525	94	-0.38892	0.383347	5.72915	207	0.38892	0.121284	none	0.531499	0.611095	0.444225	0.542787	0.55011	0.496821	0.542116	0.361655	0.14143	0.0324073
ENSMUSG00000041852	Tcf20	0.235695	292	0.255226	0.431171	0.19034	698	-0.255226	0.431171	none	up_Kupffer	0.205406	332	-0.0610309	0.823866	0.203319	658	0.0610309	0.667857	none	0.180216	0.195672	0.175701	0.163827	0.157729	0.131578	0.181934	0.240965	0.0678095	-0.0405769
ENSMUSG00000041881	Ndufa7	0.128275	69	-0.302063	0.703359	0.142	249	0.302063	0.703359	none	up_Hepatocytes	0.137669	114	0.174609	0.740899	0.137957	204	-0.174609	0.528488	none	0.0564608	0.0946025	0.0783644	0.102951	0.0602249	0.0793622	0.0936179	0.180571	0.0726777	0.132013
ENSMUSG00000041890	Git2	1.33553	146	0.526503	0.414247	0.708345	371	-0.526503	0.414247	none	none	0.67974	179	-0.112622	0.838061	1.00747	338	0.112622	0.694614	none	0.316242	0.25528	0.23386	0.240979	0.280015	0.250359	0.215845	0.323188	0.0248269	0.00523712
ENSMUSG00000041891	Lman1	0.099968	109	0.444693	0.608616	0.0617558	294	-0.444693	0.608616	none	up_Hepatocytes	0.0439064	123	-1.02822	0.0173941	0.0881136	280	1.02822	0.000140118	up_periportal	0.0584991	0.0720123	0.0833802	0.0398825	0.0471903	0.0410558	0.0288938	0.0441208	-0.000843667	-0.00116018
ENSMUSG00000041921	Metap1d	5.76467	147	-0.62415	0.0548985	5.48295	477	0.62415	0.0548985	none	up_Hepatocytes	7.24805	251	0.843105	0.000224183	4.71952	373	-0.843105	1.87839e-08	up_pericentral	0.59984	0.926356	0.939005	0.912362	0.914924	0.998689	1.17783	1.00658	0.777673	0.0398347
ENSMUSG00000041926	Rnpep	0.744081	76	-0.0215251	0.982219	0.633533	245	0.0215251	0.982219	none	none	0.724861	126	0.361483	0.421125	0.637594	195	-0.361483	0.14988	none	0.221184	0.226628	0.200505	0.176688	0.160919	0.261689	0.254897	0.509806	0.324822	0.013031
ENSMUSG00000041959	S100a10	0.0902412	28	-0.641469	0.536096	0.14213	106	0.641469	0.536096	none	up_Hepatocytes	0.21844	55	1.10442	0.06543	0.0800432	79	-1.10442	0.00226728	none	0.0165614	0.0552548	0.0362046	0.100494	0.0524666	0.0678839	0.113286	0.165928	-0.00153259	-0.00299488
ENSMUSG00000041961	Znrf3	0.0300018	188	-0.280792	0.594615	0.0363721	555	0.280792	0.594615	none	up_Hepatocytes	0.0473214	273	0.690341	0.00439057	0.0279516	470	-0.690341	8.16223e-06	up_pericentral	0.0125116	0.0256433	0.0238888	0.0259885	0.0366903	0.0331503	0.0575317	0.054199	0.0460558	0.0119208
ENSMUSG00000042010	Acacb	2.59319	93	-0.254209	0.712615	2.95817	275	0.254209	0.712615	none	up_Hepatocytes	2.62761	125	0.0640037	0.909784	2.95943	243	-0.0640037	0.822102	none	0.520776	0.565787	0.43829	0.558532	0.416168	0.488339	0.477727	0.558073	0.0803743	0.028309
ENSMUSG00000042041	2010003K11Rik	0.106955	9	1.01832	0.676582	0.0522261	17	-1.01832	0.676582	none	none	0.0898735	10	0.489386	0.749356	0.0580568	16	-0.489386	0.545196	none	0.165731	0.00647591	0.0187152	0.0284258	0.0215974	0.000436314	0.0782834	0.0482487	0.00682333	0.0024944
ENSMUSG00000042043	Tbca	0.191464	65	-0.0636478	0.958233	0.188742	197	0.0636478	0.958233	none	up_Hepatocytes	0.212903	100	0.313941	0.571409	0.177778	162	-0.313941	0.300367	none	0.175243	0.0897918	0.0877581	0.0945341	0.053232	0.0991523	0.0914636	0.0686348	0.217293	-0.00384769
ENSMUSG00000042073	Abhd14b	0.517131	67	-0.364231	0.625404	0.510301	257	0.364231	0.625404	none	up_Hepatocytes	0.561668	126	0.363735	0.407614	0.487463	198	-0.363735	0.138982	none	0.252478	0.20342	0.196144	0.219581	0.182501	0.18015	0.153588	0.25096	-0.00343879	0.0003589
ENSMUSG00000042133	Ppig	0.148691	63	-0.0839892	0.939981	0.153097	229	0.0839892	0.939981	none	up_Hepatocytes	0.139135	106	-0.0606751	0.925107	0.158147	186	0.0606751	0.859237	none	0.0229617	0.102059	0.10693	0.0836172	0.0786173	0.0847244	0.0798593	0.0955451	0.00695306	0.000382654
ENSMUSG00000042198	Chchd7	0.0904362	20	-0.61081	0.609756	0.151182	93	0.61081	0.609756	none	none	0.143582	48	0.427282	0.601558	0.127447	65	-0.427282	0.338458	none	0.0789239	0.0647855	0.0679787	0.038171	0.0687522	0.050629	0.104107	0.0805783	0.00324541	-0.00690676
ENSMUSG00000042248	Cyp2c37	0.0454153	47	-0.00937917	0.994569	0.0412834	145	0.00937917	0.994569	none	up_Hepatocytes	0.0932744	119	2.68567	2.65601e-07	0.0169053	73	-2.68567	2.45445e-14	up_pericentral	0.0274471	0.00377862	0.00309341	0.0159887	0.0411659	0.040215	0.0890094	0.183407	0.299458	0.00380649
ENSMUSG00000042305	Tmem183a	0.31669	98	-0.359884	0.568814	0.393667	333	0.359884	0.568814	none	up_Hepatocytes	0.460353	163	0.468243	0.201268	0.325053	268	-0.468243	0.0275986	none	0.200029	0.196352	0.196936	0.203725	0.16566	0.150951	0.141518	0.196404	0.166172	-0.00960271
ENSMUSG00000042323	Pbrm1	2.81105	234	-0.209971	0.628145	2.60709	614	0.209971	0.628145	none	up_Lymphocytes	2.66912	286	0.0702002	0.824507	2.66834	562	-0.0702002	0.66923	none	0.869393	0.926188	0.918251	0.86595	0.759577	0.809306	0.844749	0.801311	0.199945	-0.00724885
ENSMUSG00000042406	Atf4	0.756189	83	-0.264088	0.702636	0.706323	263	0.264088	0.702636	none	up_Hepatocytes	0.740977	136	0.277943	0.500056	0.711458	210	-0.277943	0.220342	none	0.285878	0.31129	0.355827	0.25163	0.216229	0.178808	0.208176	0.321819	0.000956423	-0.0104749
ENSMUSG00000042410	Agps	0.662799	80	-0.211114	0.782852	0.581303	289	0.211114	0.782852	none	none	0.727689	139	0.367271	0.366284	0.544375	230	-0.367271	0.108122	none	0.2941	0.235406	0.222101	0.291275	0.269432	0.119538	0.195101	0.216623	0.00395958	-0.0238753
ENSMUSG00000042476	Abcb4	14.8574	252	-0.23388	0.581132	15.1905	644	0.23388	0.581132	none	up_Hepatocytes	20.7861	335	1.19225	4.15049e-14	12.2138	561	-1.19225	5.46424e-28	up_pericentral	1.43642	1.77181	1.8894	1.75749	1.94651	2.04441	2.29654	2.62188	1.21604	0.164423
ENSMUSG00000042502	Cd2bp2	0.438127	26	0.242564	0.871752	0.318599	73	-0.242564	0.871752	none	up_Hepatocytes	0.382705	39	0.415282	0.616928	0.340482	60	-0.415282	0.357053	none	0.152848	0.103624	0.0664318	0.0998945	0.114338	0.109846	0.0347448	0.104977	0.00554052	0.00409902
ENSMUSG00000042506	Usp22	0.037504	20	0.0637482	0.979016	0.0248665	87	-0.0637482	0.979016	none	up_Hepatocytes	0.0383593	40	0.674367	0.470252	0.0237893	67	-0.674367	0.192135	none	0.0300036	0.0276383	0.00983421	0.0278176	0.0189862	0.0140516	0.0223466	0.0297959	-0.000837008	0.000537087
ENSMUSG00000042548	Asxl1	1.19144	163	-0.112309	0.850488	0.966082	459	0.112309	0.850488	none	none	1.12419	218	0.270112	0.367107	0.988534	404	-0.270112	0.108788	none	0.373788	0.423004	0.356199	0.37589	0.431481	0.365083	0.528725	0.427438	0.563602	-0.0104095
ENSMUSG00000042557	Sin3a	0.161175	80	0.120422	0.91125	0.140564	265	-0.120422	0.91125	none	none	0.143746	128	-0.021703	0.969387	0.148312	217	0.021703	0.947815	none	0.167858	0.0804594	0.0793226	0.0734162	0.0932912	0.0761347	0.0909701	0.133563	0.0795964	0.000963532
ENSMUSG00000042572	Ube2q1	0.0677278	30	-0.385897	0.803137	0.0642786	98	0.385897	0.803137	none	none	0.0624631	48	0.151754	0.888371	0.066761	80	-0.151754	0.781265	none	0.0179518	0.0500703	0.0475488	0.0323885	0.0332978	0.0335524	0.0334363	0.0383369	-0.000832724	0.391289
ENSMUSG00000042632	Pla2g6	0.237298	42	0.709622	0.603911	0.0875773	125	-0.709622	0.603911	none	up_Hepatocytes	0.115674	59	0.524229	0.503965	0.141348	108	-0.524229	0.225098	none	0.00315801	0.0791829	0.062372	0.0664791	0.0591384	0.044996	0.0390515	0.0103102	0.00100665	0.00737146
ENSMUSG00000042675	Ypel3	2.75464	72	-0.0986643	0.913022	2.3461	231	0.0986643	0.913022	none	up_Hepatocytes	3.57873	122	0.714188	0.0494581	1.9091	181	-0.714188	0.00125229	up_pericentral	0.284216	0.407351	0.40315	0.35719	0.394921	0.486377	0.519085	0.831061	0.2958	-0.00409345
ENSMUSG00000042700	Sipa1l1	20.6802	222	0.101763	0.871458	16.0981	531	-0.101763	0.871458	none	up_Lymphocytes	18.9235	250	0.176271	0.616058	16.7512	503	-0.176271	0.355755	none	2.67871	1.69724	1.51455	1.30187	1.56202	1.3927	2.00158	2.19859	0.377369	1.45387
ENSMUSG00000042745	Id1	0.0381175	5	-1.61076	0.306859	0.131545	30	1.61076	0.306859	none	none	0.193071	13	1.08813	0.370641	0.05807	22	-1.08813	0.110864	none	0.00259243	0.033976	0.0294027	0.0732629	0.0410203	0.0220812	0.00753092	0.00435331	0.00409379	0.0106406
ENSMUSG00000042770	Hebp1	0.805142	143	-0.358679	0.439297	0.839566	442	0.358679	0.439297	none	up_Hepatocytes	0.981389	218	0.399995	0.159699	0.752326	367	-0.399995	0.0162014	none	0.219343	0.322769	0.341746	0.292998	0.364063	0.352288	0.470634	0.444109	0.461322	0.0194408
ENSMUSG00000042988	Notum	0.0254187	13	-1.81756	0.00968385	0.0944909	103	1.81756	0.00968385	up_4n	up_Hepatocytes	0.169758	81	2.60085	2.38444e-06	0.0251317	35	-2.60085	1.98023e-12	up_pericentral	0.020815	0.0109674	0.0237324	0.0445082	0.0608294	0.0780384	0.0687202	0.0660404	0.00104254	0.000740947
ENSMUSG00000043013	Onecut1	0.0914296	67	-0.0327946	0.980273	0.084683	231	0.0327946	0.980273	none	up_Hepatocytes	0.0549302	94	-0.174952	0.790849	0.102769	204	0.174952	0.605922	none	0.0515576	0.0516025	0.0758906	0.0565216	0.0402481	0.0333037	0.0659327	0.127972	0.00203686	0.00720507
ENSMUSG00000043068	Fam89a	0.00469709	7	-1.60851	0.374591	0.0144493	41	1.60851	0.374591	none	up_Hepatocytes	0.0208057	22	1.50157	0.164885	0.00681301	26	-1.50157	0.0174284	none	0.0189854	0.00310227	0.00656662	0.0124528	0.00991653	0.00632078	0.0184354	0.0115755	0.000765135	-0.00158275
ENSMUSG00000043091	Tuba1c	0.342804	61	0.719905	0.430681	0.153023	146	-0.719905	0.430681	none	up_Hepatocytes	0.115555	63	-0.468343	0.445264	0.258085	144	0.468343	0.168754	none	0.0810298	0.0922635	0.0948439	0.0751122	0.0797069	0.0982938	0.071815	0.0670856	0.637052	0.00999306
ENSMUSG00000043681	Fam25c	0.051769	11	-1.02296	0.494639	0.0918442	66	1.02296	0.494639	none	none	0.103146	37	1.04428	0.208564	0.0679473	40	-1.04428	0.0299751	none	0.0401049	0.0109556	0.0508593	0.0171821	0.0448932	0.0314777	0.0952363	0.0723593	0.00162632	-0.00634273
ENSMUSG00000043716	Rpl7	0.303905	45	-0.631475	0.342621	0.405315	184	0.631475	0.342621	none	none	0.477652	86	0.338023	0.520602	0.322757	143	-0.338023	0.244258	none	0.118108	0.133421	0.172673	0.215833	0.136	0.144802	0.108832	0.168539	0.212018	0.0065708
ENSMUSG00000043733	Ptpn11	0.0848428	61	0.390768	0.720011	0.0619398	142	-0.390768	0.720011	none	none	0.0512696	57	-0.540783	0.426135	0.0777236	146	0.540783	0.153456	none	0.07383	0.0603998	0.0308769	0.0465318	0.0373339	0.0393543	0.0438367	0.0790064	0.00346613	0.00703644
ENSMUSG00000043866	Taf10	0.770881	36	-0.271589	0.796187	0.942443	139	0.271589	0.796187	none	up_Hepatocytes	0.873147	63	0.373524	0.533672	0.899563	112	-0.373524	0.259695	none	0.403762	0.216707	0.160641	0.243632	0.134053	0.142306	0.263659	0.139544	0.00393891	0.0147698
ENSMUSG00000044005	Gls2	4.57817	244	0.742195	0.00108867	2.45305	521	-0.742195	0.00108867	up_2n	up_Hepatocytes	1.00627	181	-1.90378	3.28903e-22	4.14821	584	1.90378	1.95608e-44	up_periportal	1.16919	1.1471	1.15582	0.878801	0.566115	0.484803	0.391266	0.168561	0.226774	0.289585
ENSMUSG00000044167	Foxo1	0.0459021	158	-0.0242896	0.978205	0.0473662	445	0.0242896	0.978205	none	up_Hepatocytes	0.0526664	212	0.172975	0.717969	0.0440252	391	-0.172975	0.491175	none	0.043063	0.0355485	0.0379263	0.0349926	0.0407481	0.0414362	0.0404901	0.0466409	0.049727	0.0169539
ENSMUSG00000044252	Osbpl1a	0.818644	205	-0.168765	0.741382	0.807004	551	0.168765	0.741382	none	up_Hepatocytes	0.868563	267	0.305854	0.25815	0.781202	489	-0.305854	0.0488658	none	0.459938	0.334795	0.350551	0.366531	0.413037	0.348051	0.259574	0.64605	0.167843	0.0319566
ENSMUSG00000044469	Tnfaip8l1	0.0627874	41	-0.588056	0.486265	0.0914209	196	0.588056	0.486265	none	up_Hepatocytes	0.125503	117	1.0277	0.0231476	0.0612139	120	-1.0277	0.000255979	up_pericentral	0.0109913	0.0448886	0.043799	0.0447625	0.0661988	0.0702487	0.081541	0.089612	0.0131694	0.00246263
ENSMUSG00000044477	Zfand3	0.0673457	290	0.262874	0.458958	0.0553811	700	-0.262874	0.458958	none	up_Hepatocytes	0.0621422	335	0.154375	0.527947	0.0573978	655	-0.154375	0.251555	none	0.0602144	0.0534954	0.0587911	0.0519252	0.0588046	0.0423485	0.0523485	0.0410675	0.0923342	0.0489264
ENSMUSG00000044533	Rps2	3.1484	107	-0.726024	0.0282254	3.3804	369	0.726024	0.0282254	up_4n	up_Hepatocytes	3.41769	175	0.467064	0.121049	3.25626	301	-0.467064	0.00879594	none	0.691526	0.598471	0.63009	0.623132	0.641269	0.611076	0.717064	0.834517	0.347294	0.733041
ENSMUSG00000044791	Setd2	3.53999	141	-0.256752	0.640285	3.48411	394	0.256752	0.640285	none	up_Hepatocytes	3.38081	204	0.494805	0.0845264	3.56164	331	-0.494805	0.00397875	none	0.647352	0.612126	0.686443	0.72576	0.625124	0.667705	0.792229	0.685369	1.0508	0.0412371
ENSMUSG00000044894	Uqcrq	1.88913	134	-0.218028	0.682567	1.6766	418	0.218028	0.682567	none	up_Hepatocytes	1.68141	189	-0.00943964	0.973758	1.77064	363	0.00943964	0.958046	none	0.519879	0.639535	0.597917	0.542356	0.578051	0.520641	0.63711	0.552301	0.267752	0.0174479
ENSMUSG00000044950	Pwwp2a	0.741301	145	-0.287938	0.503386	0.889201	459	0.287938	0.503386	none	up_Lymphocytes	0.932756	220	0.172268	0.55964	0.800075	384	-0.172268	0.287252	none	0.543201	0.339529	0.461477	0.360778	0.390844	0.337069	0.415912	0.657043	0.649064	0.457884
ENSMUSG00000044986	Tst	0.134038	27	-0.630332	0.525154	0.208512	121	0.630332	0.525154	none	up_Hepatocytes	0.221068	69	0.711604	0.232913	0.168368	79	-0.711604	0.0385917	none	0.0542102	0.0672663	0.0540819	0.0898481	0.0603717	0.085018	0.06316	0.325798	0.130867	0.00922029
ENSMUSG00000044991	1110034G24Rik	0.0178325	48	1.04636	0.34386	0.00801047	120	-1.04636	0.34386	none	none	0.00898444	65	-0.362756	0.667537	0.0119769	103	0.362756	0.423248	none	0.0308248	0.0119171	0.00514015	0.00907288	0.0119816	0.00879587	0.00961022	0.00301114	-0.000797377	-0.000577915
ENSMUSG00000045128	Rpl18a	0.710527	110	0.255342	0.702434	0.537413	270	-0.255342	0.702434	none	none	0.810172	148	0.684284	0.0343366	0.478256	232	-0.684284	0.000584008	up_pericentral	0.110854	0.266414	0.196156	0.222219	0.268428	0.346469	0.229279	0.337841	0.149136	0.31934
ENSMUSG00000045287	Rtn4rl1	0.0583005	122	0.336881	0.677097	0.0409182	390	-0.336881	0.677097	none	up_Hepatocytes	0.0355744	177	-0.295052	0.500862	0.0515065	335	0.295052	0.22152	none	0.0309141	0.0424337	0.0478192	0.0313608	0.0338625	0.0398994	0.0318152	0.0398214	0.038304	-0.00132265
ENSMUSG00000045482	Trrap	0.76234	72	-0.121797	0.905772	0.599821	206	0.121797	0.905772	none	none	0.987207	100	0.701608	0.107638	0.477972	178	-0.701608	0.00666878	none	0.119338	0.194115	0.177835	0.172057	0.225124	0.184208	0.231826	0.267918	0.142673	0.025654
ENSMUSG00000045503	Sys1	0.123873	50	0.158861	0.925403	0.0636896	151	-0.158861	0.925403	none	up_Hepatocytes	0.0608614	71	-0.0894495	0.915848	0.0924349	130	0.0894495	0.84173	none	0.0258339	0.0325206	0.0390755	0.0597879	0.0372759	0.060335	0.0290034	0.0469087	-0.00309331	-0.00245607
ENSMUSG00000045636	Mtus1	0.31894	275	-0.347559	0.169684	0.370027	712	0.347559	0.169684	none	up_Hepatocytes	0.459974	346	0.666577	1.13982e-06	0.301418	641	-0.666577	4.57831e-13	up_pericentral	0.172755	0.204497	0.239353	0.24247	0.250744	0.256253	0.344742	0.421157	0.579848	0.436132
ENSMUSG00000045658	Pid1	28.1557	316	-0.466617	0.0136723	32.8752	740	0.466617	0.0136723	none	up_Hepatocytes	41.2171	356	0.870764	4.15049e-14	26.5206	700	-0.870764	5.56638e-28	up_pericentral	2.47152	2.71528	2.86668	2.92491	2.97643	2.8168	2.97369	3.35268	3.94321	3.32047
ENSMUSG00000045767	B230219D22Rik	0.0779424	45	-0.368498	0.715674	0.102984	174	0.368498	0.715674	none	none	0.13922	78	0.676825	0.235426	0.0733201	141	-0.676825	0.0396324	none	0.0702795	0.0343808	0.0482454	0.0663974	0.0601011	0.0845607	0.0234175	0.218406	0.0159489	-0.00111724
ENSMUSG00000045775	Slc16a5	0.0278982	11	0.467556	0.890366	0.0148706	36	-0.467556	0.890366	none	none	0.023252	17	-0.0174653	0.99134	0.0165515	30	0.0174653	0.984749	none	0.000560043	0.00205109	0.0218686	0.0138738	0.0118185	0.00266354	0.00304779	0.0160123	-0.00188189	-0.00249654
ENSMUSG00000045975	C2cd2	1.6979	243	0.233826	0.582085	1.18004	613	-0.233826	0.582085	none	up_Lymphocytes	1.32537	296	0.096651	0.749356	1.34171	560	-0.096651	0.543287	none	0.783053	0.582198	0.565497	0.620798	0.537276	0.470157	0.540104	0.830704	0.265666	0.0477495
ENSMUSG00000045983	Eif4g1	4.59994	164	-0.355702	0.383222	4.74124	475	0.355702	0.383222	none	up_Hepatocytes	4.50472	224	0.300195	0.296334	4.79654	415	-0.300195	0.0657417	none	0.762867	0.872898	1.05383	0.874677	1.08327	0.820225	1.0304	0.841388	1.0803	0.0503308
ENSMUSG00000045991	Onecut2	0.150902	226	-0.251605	0.561758	0.158702	647	0.251605	0.561758	none	up_Hepatocytes	0.193493	322	0.594278	0.000733097	0.137594	551	-0.594278	2.14335e-07	up_pericentral	0.0708717	0.100138	0.138865	0.12157	0.123723	0.141965	0.159489	0.141696	0.059081	0.0531668
ENSMUSG00000046070	Igfals	0.0439653	17	-0.550468	0.737027	0.0711494	55	0.550468	0.737027	none	up_Hepatocytes	0.067621	24	0.0746653	0.950124	0.0605923	48	-0.0746653	0.907768	none	-0.00244466	0.0377387	0.0282335	0.0374948	0.0244409	0.0332967	0.0530667	0.024335	0.000438591	0.00314
ENSMUSG00000046312	AI464131	0.0239241	11	-0.580016	0.809183	0.0578925	24	0.580016	0.809183	none	none	0.0327897	9	-0.982135	0.538844	0.0551502	26	0.982135	0.265746	none	0.00225953	0.0156117	0.0217482	0.0185201	0.0160632	0.0126215	0.0301056	-0.00153572	0.00204739	0.00299344
ENSMUSG00000046329	Slc25a23	0.794227	155	-0.130727	0.824462	0.724077	403	0.130727	0.824462	none	up_Hepatocytes	0.714597	193	0.183883	0.575943	0.760705	365	-0.183883	0.30653	none	0.330304	0.333349	0.390145	0.340613	0.300904	0.31978	0.159278	0.512585	0.402114	-0.00961989
ENSMUSG00000046330	Rpl37a	1.05828	75	-0.100581	0.89892	0.82831	235	0.100581	0.89892	none	up_Hepatobiliary	0.936932	123	0.514263	0.131199	0.877842	187	-0.514263	0.0105105	none	0.330627	0.343714	0.249354	0.364557	0.274725	0.339196	0.306535	0.446718	0.188297	-0.0166313
ENSMUSG00000046402	Rbp1	0.00709859	29	-0.896916	0.565412	0.0163272	64	0.896916	0.565412	none	none	0.0164345	27	0.0480106	0.969565	0.0120842	66	-0.0480106	0.949623	none	0.00144511	0.0138908	0.0159673	0.0135898	0.00668584	0.00215326	0.0168984	0.00542318	0.00107956	-9.49055e-05
ENSMUSG00000046447	Camk2n1	0.0916266	47	-0.465507	0.57634	0.109062	170	0.465507	0.57634	none	up_Hepatocytes	0.12216	88	0.388384	0.446592	0.0945341	129	-0.388384	0.170023	none	0.0590462	0.0553904	0.111997	0.0778963	0.0536973	0.0664222	0.0444717	0.0584161	0.0339013	-0.000120164
ENSMUSG00000046516	Cox17	0.0725378	25	-0.103396	0.945632	0.0769169	91	0.103396	0.945632	none	none	0.0822144	54	0.549144	0.465162	0.0722542	62	-0.549144	0.186804	none	0.00465992	0.0672396	0.0459252	0.0357045	0.0285991	0.0901889	0.0144885	0.0622594	0.000421813	-0.00200643
ENSMUSG00000046598	Bdh1	4.0241	138	-0.591017	0.0673073	4.84229	449	0.591017	0.0673073	none	up_Hepatocytes	5.73721	231	0.770743	0.000877505	4.01901	356	-0.770743	3.06901e-07	up_pericentral	0.690755	0.777858	0.829195	0.928085	0.936074	0.856231	1.042	1.40014	2.3261	2.19847
ENSMUSG00000046668	Cxxc5	0.0367119	76	-0.064322	0.953795	0.0398753	222	0.064322	0.953795	none	up_Hepatocytes	0.0491518	111	0.352652	0.523601	0.0337551	187	-0.352652	0.247491	none	0.0432073	0.0282444	0.0312729	0.0366578	0.0325769	0.0308097	0.0271808	0.0607738	0.0207366	0.000142549
ENSMUSG00000046718	Bst2	0.836009	46	0.827198	0.355068	0.257528	103	-0.827198	0.355068	none	up_Hepatocytes	0.449764	48	0.157427	0.832243	0.423029	101	-0.157427	0.685193	none	0.0802135	0.140502	0.135292	0.113322	0.118242	0.161494	0.198585	0.131278	0.00335168	-0.00208592
ENSMUSG00000046985	Tapt1	1.90058	237	0.0457655	0.941273	1.41241	615	-0.0457655	0.941273	none	up_Lymphocytes	1.43913	295	-0.0887341	0.788431	1.62049	557	0.0887341	0.601014	none	0.840292	0.67351	0.555799	0.581313	0.617377	0.517232	0.538423	0.715224	0.362578	1.00168
ENSMUSG00000047036	Zfp445	1.855	183	0.107198	0.855781	1.24063	485	-0.107198	0.855781	none	up_Hepatocytes	1.44173	234	0.222104	0.472304	1.41795	434	-0.222104	0.194142	none	0.50343	0.493406	0.535175	0.517442	0.452729	0.453565	0.455684	0.6784	0.289372	0.0363845
ENSMUSG00000047187	Rab2a	0.0620329	144	0.63	0.287007	0.0372233	387	-0.63	0.287007	none	none	0.0380668	173	-0.171492	0.741338	0.0480585	358	0.171492	0.53059	none	0.106457	0.0474991	0.0362935	0.0282294	0.0315942	0.0324082	0.0375951	0.070083	0.00110539	0.0271376
ENSMUSG00000047230	Cldn2	0.0451188	8	-2.43028	0.0131408	0.198772	68	2.43028	0.0131408	up_4n	up_Hepatocytes	0.264727	41	1.621	0.0324914	0.095724	35	-1.621	0.00052061	up_pericentral	0.00368161	0.0112736	0.0178345	0.0649229	0.0815201	0.0675856	0.0691503	0.127822	0.00266723	1.6598
ENSMUSG00000047248	C2cd3	0.234081	58	0.0751077	0.951203	0.191887	188	-0.0751077	0.951203	none	up_Hepatocytes	0.201518	99	0.135613	0.843266	0.206175	147	-0.135613	0.702323	none	0.127738	0.101096	0.126113	0.0514955	0.111174	0.106056	0.0892476	0.175819	0.249521	0.00212817
ENSMUSG00000047394	Odf3b	0.386606	23	0.0290832	0.984966	0.561258	63	-0.0290832	0.984966	none	up_Hepatocytes	0.834539	27	0.111679	0.914101	0.343986	59	-0.111679	0.835048	none	0.0845028	0.161597	0.0849364	0.061459	0.126164	0.115869	0.0428764	0.0776694	0.00613561	0.00459769
ENSMUSG00000047459	Dynlrb1	0.0623126	25	0.274177	0.883902	0.0370738	82	-0.274177	0.883902	none	up_Hepatocytes	0.0644342	41	0.648248	0.448047	0.0347137	66	-0.648248	0.171451	none	0.00861481	0.0334805	0.0311321	0.026174	0.0207276	0.0391848	0.0285845	0.0247845	0.0527038	-0.0048326
ENSMUSG00000047492	Inhbe	0.0531925	25	-0.859536	0.293499	0.093488	144	0.859536	0.293499	none	up_Hepatocytes	0.101003	83	0.779001	0.159842	0.0714029	86	-0.779001	0.0162579	none	0.0563183	0.0395263	0.0497059	0.0516383	0.0495356	0.0500382	0.0628289	0.0827961	0.0383323	-0.0048127
ENSMUSG00000047631	Apof	0.754711	73	0.107609	0.910802	0.463611	190	-0.107609	0.910802	none	up_Hepatocytes	0.48667	83	-0.115734	0.84317	0.584098	180	0.115734	0.701643	none	0.169656	0.189868	0.280211	0.220944	0.169558	0.129139	0.194819	0.115401	0.00725911	0.00320383
ENSMUSG00000047638	Nr1h4	0.204868	274	0.200554	0.59538	0.162859	675	-0.200554	0.59538	none	up_Hepatocytes	0.205403	328	0.370455	0.0360198	0.160444	621	-0.370455	0.000647528	none	0.213629	0.124157	0.14886	0.133427	0.143698	0.130901	0.147262	0.209505	0.0652479	0.0784319
ENSMUSG00000047675	Rps8	0.628564	100	-0.0477106	0.954648	0.579534	279	0.0477106	0.954648	none	none	0.624982	136	0.257427	0.516881	0.578839	243	-0.257427	0.239973	none	0.114823	0.27503	0.254905	0.290452	0.236282	0.198231	0.275832	0.236701	0.0062908	-0.0028384
ENSMUSG00000047714	Ppp1r2	0.0508557	58	-0.133515	0.919617	0.0563094	154	0.133515	0.919617	none	none	0.043693	76	-0.225554	0.789475	0.0602048	136	0.225554	0.602948	none	0.0242809	0.0539494	0.0448069	0.0262162	0.0286523	0.0348295	0.0405001	0.103869	0.0130342	0.00446555
ENSMUSG00000047797	Gjb1	1.34373	159	-0.3718	0.304948	1.58051	482	0.3718	0.304948	none	up_Hepatocytes	1.59249	241	0.342641	0.173672	1.46698	400	-0.342641	0.0196307	none	0.343902	0.598626	0.595754	0.574202	0.511258	0.504712	0.496833	0.754488	0.134912	0.0135244
ENSMUSG00000047866	Lonp2	0.277414	279	-0.0716118	0.855585	0.276173	717	0.0716118	0.855585	none	up_Hepatocytes	0.350669	350	0.625529	1.8827e-06	0.239118	646	-0.625529	1.24375e-12	up_pericentral	0.189314	0.201292	0.213211	0.19162	0.210548	0.190418	0.257279	0.38123	0.290617	0.252562
ENSMUSG00000047963	Stbd1	0.144732	29	-0.993189	0.200078	0.228708	127	0.993189	0.200078	none	up_Hepatocytes	0.24297	62	0.814297	0.18417	0.183389	94	-0.814297	0.0226261	none	0.0243749	0.0463246	0.0881519	0.0875577	0.113306	0.0608463	0.191245	0.100905	0.00528228	0.00535605
ENSMUSG00000048217	Nags	0.0719474	22	-0.257988	0.866685	0.0985621	65	0.257988	0.866685	none	up_Hepatocytes	0.10567	33	0.384526	0.680115	0.0828925	54	-0.384526	0.438864	none	0.00703657	0.0387531	0.0623266	0.0474677	0.0400833	0.0182223	0.0489931	0.0531795	0.00263417	-0.0048161
ENSMUSG00000048489	8430408G22Rik	1.97194	72	-0.660829	0.178224	2.85513	274	0.660829	0.178224	none	up_Hepatocytes	3.03954	143	0.581991	0.112475	2.36113	203	-0.581991	0.00736832	none	0.583689	0.312134	0.505687	0.386793	0.383402	0.59294	0.508336	0.362796	0.0249313	-0.0341346
ENSMUSG00000048758	Rpl29	0.860401	22	-0.324571	0.798934	0.465076	84	0.324571	0.798934	none	none	0.706133	39	0.389429	0.588415	0.522789	67	-0.389429	0.321073	none	0.302461	0.0604926	0.116166	0.162851	0.115499	0.194783	0.147536	0.142905	0.0121488	0.0042749
ENSMUSG00000048772	Tmem53	0.221921	35	-0.221159	0.848697	0.213665	152	0.221159	0.848697	none	up_Hepatocytes	0.130859	70	-0.258932	0.727507	0.259227	117	0.258932	0.504326	none	0.0465487	0.138481	0.110645	0.0772521	0.0696612	0.0686415	0.127395	0.133306	0.00323775	-0.00440533
ENSMUSG00000048874	Phf3	1.46972	73	-0.94479	0.00523936	2.25197	329	0.94479	0.00523936	up_4n	up_Hepatocytes	2.3254	155	0.43788	0.208654	1.85983	247	-0.43788	0.0301794	none	0.515689	0.490103	0.484363	0.425153	0.543823	0.372894	0.564382	0.665525	0.101217	-0.00412339
ENSMUSG00000049044	Rapgef4	1.76208	288	0.329973	0.193572	1.221	699	-0.329973	0.193572	none	none	1.30541	336	-0.0895658	0.715536	1.42398	651	0.0895658	0.484521	none	0.788267	0.803365	0.639719	0.631	0.58037	0.534926	0.540394	1.05261	0.670756	0.627526
ENSMUSG00000049106	Dcaf5	0.0722308	131	-0.131197	0.857996	0.077836	412	0.131197	0.857996	none	up_Hepatocytes	0.078399	203	0.156802	0.7303	0.0750075	340	-0.156802	0.509319	none	0.00743401	0.0604598	0.0827249	0.0626996	0.0663219	0.0415412	0.0525103	0.0828502	0.0877394	0.237281
ENSMUSG00000049382	Krt8	0.0762708	29	-0.377336	0.768824	0.0826883	136	0.377336	0.768824	none	up_Hepatocytes	0.122227	76	0.896428	0.130222	0.0598098	89	-0.896428	0.0103421	none	0.05411	0.0229848	0.067643	0.0535934	0.0586963	0.0408054	0.071512	0.0228386	-0.00275226	-0.00084371
ENSMUSG00000049404	Rarres1	0.0038326	16	-1.64604	0.0805747	0.0126705	97	1.64604	0.0805747	none	none	0.016197	50	0.772707	0.375277	0.00687823	63	-0.772707	0.113845	none	-0.000805056	0.0111244	0.00659398	0.00740713	0.00556187	0.0116452	0.00564803	0.0349817	0.00516678	-0.00282844
ENSMUSG00000049422	Chchd10	4.60826	87	-0.283405	0.680807	3.64513	268	0.283405	0.680807	none	up_Hepatocytes	5.52748	139	0.871691	0.00720641	3.13178	216	-0.871691	2.22927e-05	up_pericentral	0.452779	0.564688	0.411919	0.556578	0.570723	0.698831	0.841683	0.649735	0.718279	0.0364856
ENSMUSG00000049502	Dtx3l	0.145469	60	-0.161148	0.85883	0.157156	213	0.161148	0.85883	none	up_Hepatocytes	0.182517	98	0.261343	0.620964	0.139045	175	-0.261343	0.36236	none	0.161052	0.082216	0.100859	0.082053	0.0885741	0.0906968	0.120245	0.108549	0.193323	0.0734236
[truncated: 279 more rows]
