# Supplementary material for: Single-nucleus RNA-seq2 reveals functional crosstalk between liver zonation and ploidy
Source: Nat Commun. 2021 Jul 12;12:4264. doi: 10.1038/s41467-021-24543-5 (PMC8275628; doi:10.1038/s41467-021-24543-5)
Supplement: Supplementary file 11 — Dataset 9 [file 41467_2021_24543_MOESM11_ESM.xlsx]

## Sheet: Supp_Table9_zonation_wt
	gene_name	2n_mean	2n_n_cells	2n_log2FC	2n_pvals_adj	4n_mean	4n_n_cells	4n_log2FC	4n_pvals_adj	changes_hep	pericentral_mean	pericentral_n_cells	pericentral_log2FC	pericentral_pvals_adj	periportal_mean	periportal_n_cells	periportal_log2FC	periportal_pvals_adj	changes_zonation	zone0.0	zone0.2	zone0.3	zone0.4	zone0.5	zone0.6	zone0.7	zone0.8	zone0.9	zone1.0
ENSMUSG00000000049	Apoh	0.413283	175	0.0708144	0.907567	0.375208	287	-0.0708144	0.907567	none	0.365535	145			0.401235	317			none	0.275521	0.280136	0.258445	0.362565	0.217521	0.14313	0.364718	0.262845	0.136703	0.242361
ENSMUSG00000000142	Axin2	0.000112653	2	-7.28495	0.178658	0.0239071	16	7.28495	0.178658	none	0.0408564	14	3.50169	0.237343	0.00305491	4			none	0.00475353	-0.000611613	-0.000631573	0.0182589	-0.000871184	0.0338139	0.0428374	0.0618089	0.000595555	0.246371
ENSMUSG00000000154	Slc22a18	0.0617328	56	0.185911	0.876653	0.0508198	133	-0.185911	0.876653	none	0.0558777	68			0.054986	121			none	0.0355763	0.0489907	0.0693	0.039782	0.023118	0.0348769	0.046116	0.0662167	0.0313137	0.207737
ENSMUSG00000000168	Dlat	0.425587	71	0.712568	0.553549	0.189736	123	-0.712568	0.553549	none	0.373068	73	0.621906	0.525991	0.248639	121			none	0.0648455	0.158746	0.202542	0.140097	0.203953	0.147628	0.228161	0.160814	0.00364796	-0.00665647
ENSMUSG00000000171	Sdhd	0.349114	53	0.681211	0.60839	0.189178	85	-0.681211	0.60839	none	0.21375	32			0.27108	106			none	0.131727	0.17635	0.118612	0.160022	0.0688261	0.0277814	0.127692	0.10921	0.341685	0.00613354
ENSMUSG00000000275	Trim25	0.260218	106	0.147607	0.863387	0.216217	196	-0.147607	0.863387	none	0.242542	97			0.23052	205			none	0.149125	0.143273	0.219956	0.244042	0.202815	0.151759	0.127769	0.147687	0.114136	0.0462501
ENSMUSG00000000301	Pemt	2.51712	122	-0.692589	0.147719	2.72001	260	0.692589	0.147719	none	2.63689	131			2.63797	251			none	0.663967	0.841702	0.832108	0.985588	0.676632	0.924081	0.774031	0.808904	0.483352	1.47685
ENSMUSG00000000303	Cdh1	0.0608072	90	0.794023	0.437391	0.0357053	131	-0.794023	0.437391	none	0.00728496	26			0.0621367	195	2.96838	1.1937e-09	up_periportal	0.0457774	0.0522271	0.0593378	0.0340367	0.0438553	0.00226019	0.00853477	0.00185925	0.00718438	-0.00473246
ENSMUSG00000000563	Atp5f1	3.53276	58	-0.642112	0.524967	2.69316	154	0.642112	0.524967	none	2.81095	70			3.12782	142			none	0.569394	0.568674	0.541339	0.261081	0.534443	0.555089	0.544948	0.541834	1.09458	0.241661
ENSMUSG00000000568	Hnrnpd	0.0915111	60	-0.507243	0.659617	0.121097	145	0.507243	0.659617	none	0.132868	71	0.507626	0.569992	0.0990836	134			none	0.0625854	0.0889733	0.062407	0.0473639	0.104199	0.111792	0.085829	0.162783	0.112202	0.0050782
ENSMUSG00000000673	Haao	0.477712	157	0.0645671	0.926215	0.377573	280	-0.0645671	0.926215	none	0.43946	146			0.409293	291			none	0.211395	0.286854	0.34077	0.2267	0.333563	0.224668	0.283541	0.273082	0.375245	0.314004
ENSMUSG00000000686	Abhd15	0.100976	77	-0.167916	0.883396	0.0984803	174	0.167916	0.883396	none	0.124297	84	0.587227	0.494829	0.0890603	167			none	0.070281	0.0629402	0.0741461	0.0578714	0.0876193	0.089804	0.0747547	0.129237	0.154339	0.0373299
ENSMUSG00000000739	Sult5a1	4.76235	89	0.619693	0.52537	2.24482	123	-0.619693	0.52537	none	0.814565	29			4.29834	183	2.6417	7.82547e-13	up_periportal	0.979306	0.748382	0.95972	0.515333	0.136257	0.215438	0.125574	0.0688655	-0.00893163	0.129452
ENSMUSG00000000740	Rpl13	0.404817	43	-0.211925	0.867985	0.404697	82	0.211925	0.867985	none	0.509834	46			0.360542	79			none	0.137489	0.173806	0.207336	0.221283	0.114806	0.0617287	0.284188	0.256893	0.00372907	0.492529
ENSMUSG00000000753	Serpinf1	1.57705	70	0.373931	0.75082	0.657888	130	-0.373931	0.75082	none	0.466181	51			1.26862	149	0.866141	0.145626	none	0.360599	0.382753	0.331584	0.193513	0.168119	0.171359	0.22551	0.468715	0.0111503	0.000308591
ENSMUSG00000000827	Tpd52l2	0.23261	24	-0.332045	0.819047	0.2609	73	0.332045	0.819047	none	0.227843	36			0.258489	61			none	0.167777	0.0888095	0.0778742	0.0475089	0.0785771	0.0721191	0.132436	0.221223	0.197463	0.203436
ENSMUSG00000000876	Pxmp4	1.66004	194	0.0955411	0.851019	1.21308	311	-0.0955411	0.851019	none	1.45018	153			1.37111	352			none	0.649765	0.717581	0.833764	0.685756	0.60655	0.588521	0.750074	0.620407	0.696824	0.658444
ENSMUSG00000000902	Smarcb1	0.184862	36	0.0539603	0.977223	0.132182	88	-0.0539603	0.977223	none	0.169396	44			0.14691	80			none	0.064603	0.0905086	0.116079	0.128852	0.111573	0.0524141	0.0299963	0.0810326	0.066086	0.440782
ENSMUSG00000001100	Poldip2	1.65591	24	-0.239639	0.884401	0.704739	73	0.239639	0.884401	none	0.432125	36			1.36797	61			none	0.251208	0.194184	0.142618	0.207918	0.0832429	0.0479351	0.293793	0.144247	0.639667	0.000443716
ENSMUSG00000001105	Ift20	0.130729	58	-0.455283	0.736643	0.157171	125	0.455283	0.736643	none	0.193611	64	0.633508	0.556382	0.126594	119			none	0.0616829	0.110114	0.0759143	0.0221675	0.021889	0.160424	0.154403	0.0948587	0.0407818	0.0420798
ENSMUSG00000001155	Ftcd	26.1566	210	0.195115	0.732919	19.0824	318	-0.195115	0.732919	none	9.39304	150			27.2379	378	1.91877	4.47116e-24	up_periportal	3.04444	3.14528	2.98715	2.39006	2.19878	1.82049	1.87362	1.51796	0.928698	0.498544
ENSMUSG00000001175	Calm1	0.940632	42	0.0535228	0.974865	0.712397	72	-0.0535228	0.974865	none	0.938453	31			0.748938	83			none	0.184827	0.229015	0.212535	0.207146	0.29757	0.232676	0.111152	0.131251	0.116103	0.786988
ENSMUSG00000001211	Agpat3	0.103024	146	0.284172	0.724998	0.0778631	264	-0.284172	0.724998	none	0.0898854	134			0.0873167	276			none	0.0803701	0.0780606	0.0745932	0.0495302	0.0530701	0.12248	0.0711717	0.0529172	0.0214656	0.119402
ENSMUSG00000001240	Ramp2	1.74562	40	-0.376474	0.765652	1.22989	94	0.376474	0.765652	none	1.42793	42			1.44401	92			none	0.300659	0.323131	0.364157	0.146748	0.345854	0.228582	0.352296	0.299888	0.165649	0.0929077
ENSMUSG00000001249	Hpn	24.0106	177	-0.176472	0.794988	19.2851	304	0.176472	0.794988	none	20.1276	151			21.6561	330			none	2.363	2.30398	2.38736	2.17659	1.61828	2.11266	2.34124	2.49287	2.45822	2.69366
ENSMUSG00000001289	Pfdn5	0.0818489	41	-0.121376	0.93476	0.104392	70	0.121376	0.93476	none	0.0752636	32			0.103644	79			none	0.0450832	0.0829701	0.0542799	0.0158877	0.0911207	0.0419905	0.0462021	0.0486828	0.00828143	-0.000512733
ENSMUSG00000001366	Fbxo9	0.337753	114	-0.128898	0.882194	0.290232	214	0.128898	0.882194	none	0.321653	107			0.304421	221			none	0.235243	0.200733	0.138452	0.0635348	0.132255	0.230127	0.214934	0.248981	0.0615679	0.395957
ENSMUSG00000001415	Smg5	2.74634	57	-0.102955	0.93	2.24126	103	0.102955	0.93	none	2.16651	53			2.56399	107			none	0.317485	0.481543	0.485461	0.468143	0.424344	0.406254	0.508063	0.765992	0.0768017	0.289871
ENSMUSG00000001424	Snd1	2.54602	206	0.00148354	0.997358	2.13615	316	-0.00148354	0.997358	none	2.35026	158			2.28247	364			none	0.90031	1.09953	0.974382	0.672868	0.989572	1.00462	0.951468	0.800759	0.96366	0.914822
ENSMUSG00000001435	Col18a1	3.68473	213	-0.0443487	0.917678	3.20034	317	0.0443487	0.917678	none	3.10762	157			3.51869	373			none	1.26703	1.33569	1.32119	1.08926	1.23804	1.14218	1.32763	1.205	1.32938	0.753914
ENSMUSG00000001472	Tcf25	3.90273	141	-0.237405	0.75082	2.91231	256	0.237405	0.75082	none	2.88206	122			3.49623	275			none	0.933403	0.927281	1.02681	1.02073	0.698149	0.923399	0.830557	0.914091	1.05159	0.805216
ENSMUSG00000001525	Tubb5	0.209294	14	0.649796	0.820913	0.125329	23	-0.649796	0.820913	none	0.113952	12			0.178539	25			none	0.0853062	0.0268794	0.02025	0.0180644	0.0604077	0.00185363	0.0277652	0.0995125	-0.00301933	-0.000634166
ENSMUSG00000001542	Ell2	2.18346	195	0.0157527	0.97799	1.89876	315	-0.0157527	0.97799	none	1.93702	153			2.04686	357			none	0.940908	0.908971	1.07227	0.772792	0.721917	0.723157	1.00043	0.907695	1.26674	0.271697
ENSMUSG00000001604	Tcea3	0.0916964	53	0.0148321	0.99421	0.0779501	119	-0.0148321	0.99421	none	0.0837807	53			0.0834253	119			none	0.0661251	0.0594497	0.0509457	0.0411524	0.0618062	0.0546642	0.0724773	0.0715339	-0.000217839	-0.00253174
ENSMUSG00000001670	Tat	15.7416	216	0.162349	0.698581	12.6123	319	-0.162349	0.698581	none	10.1989	159			15.4322	376	0.583118	4.94402e-05	up_periportal	2.6536	2.57441	2.4836	2.57392	2.11275	2.07141	2.2802	2.12146	1.39855	1.47912
ENSMUSG00000001687	Ubl3	0.23207	66	-0.508201	0.67061	0.267142	151	0.508201	0.67061	none	0.26677	75			0.247072	142			none	0.114598	0.132294	0.144175	0.305823	0.211226	0.112951	0.144428	0.160813	0.109629	0.26584
ENSMUSG00000001729	Akt1	0.00752414	8	-1.59827	0.53838	0.0240658	35	1.59827	0.53838	none	0.0177126	17			0.0171983	26			none	0.00425646	0.0189486	0.00773391	0.00470064	0.00245801	0.0348318	0.00808171	0.0170543	0.0453289	0.000146455
ENSMUSG00000001794	Capns1	0.456542	35	0.0302149	0.98563	0.433489	69	-0.0302149	0.98563	none	0.271598	36			0.514881	68	0.771202	0.523722	none	0.135648	0.189039	0.0820566	0.260843	0.0871699	0.0837195	0.0525049	0.179103	0.171936	0.538971
ENSMUSG00000001847	Rac1	0.731856	70	0.294041	0.777818	0.486413	126	-0.294041	0.777818	none	0.709734	64	0.552186	0.543013	0.534028	132			none	0.249894	0.222218	0.278653	0.157332	0.193579	0.277106	0.250594	0.240321	0.635589	0.50508
ENSMUSG00000001924	Uba1	0.507488	38	-1.33054	0.0402871	0.949952	122	1.33054	0.0402871	up_4n	0.636429	44			0.826653	116			none	0.260613	0.282739	0.212683	0.135279	0.255142	0.208836	0.295156	0.246696	0.0908569	0.00730224
ENSMUSG00000001964	Emd	0.0154934	20	-0.887275	0.68931	0.0310354	40	0.887275	0.68931	none	0.0266421	16			0.02392	44			none	0.0238106	0.0212616	0.0135365	0.0347392	0.00296386	0.0430658	0.0113536	0.00675306	-0.000891972	-0.000367048
ENSMUSG00000002014	Ssr4	0.651658	42	-0.713341	0.47283	0.900072	115	0.713341	0.47283	none	1.19785	59	0.733599	0.372797	0.631552	98			none	0.232937	0.274444	0.301666	0.434308	0.269144	0.338867	0.248131	0.364337	0.0499449	0.418462
ENSMUSG00000002129	Sf3a1	0.458399	30	-0.074137	0.965759	0.378978	65	0.074137	0.965759	none	0.442727	31			0.397967	64			none	0.0860964	0.122936	0.327626	0.234123	0.0365962	0.0545314	0.246661	0.164295	0.359511	-0.0109177
ENSMUSG00000002279	Lmf1	0.61751	42	-0.620122	0.650354	0.640581	92	0.620122	0.650354	none	0.581517	46			0.65212	88			none	0.269056	0.194378	0.147871	0.0999212	0.186407	0.306157	0.162256	0.197923	0.145718	0.518807
ENSMUSG00000002289	Angptl4	2.1016	105	-0.274255	0.75082	1.77143	235	0.274255	0.75082	none	1.95805	115			1.88334	225			none	0.547091	0.61185	0.862634	0.398776	0.540055	0.591391	0.547211	0.687068	0.124269	0.4562
ENSMUSG00000002308	Cd320	0.022903	16	-0.475084	0.852972	0.0364943	30	0.475084	0.852972	none	0.0113104	11			0.0392492	35	1.32503	0.521517	none	0.032783	0.015488	0.0337093	0.0117068	0.0606043	0.00160998	0.00809157	0.0244874	-0.000700548	-0.00204724
ENSMUSG00000002332	Dhrs1	1.20743	35	0.525357	0.754837	0.478002	52	-0.525357	0.754837	none	1.05708	34	0.784017	0.572514	0.655096	53			none	0.144986	0.128475	0.332144	0.345785	0.134436	0.154679	0.0966225	0.333262	0.630004	0.383683
ENSMUSG00000002379	Ndufa11	0.0689145	13	-0.0775674	0.974865	0.0668755	44	0.0775674	0.974865	none	0.0773133	21			0.0636609	36			none	0.0130637	0.0465757	0.0696361	0.00588225	0.0390374	0.0584399	0.0687644	0.0270416	0.00390047	-0.0038436
ENSMUSG00000002416	Ndufb2	0.574372	48	-0.0121896	0.994892	0.373886	94	0.0121896	0.994892	none	0.442696	55			0.460566	87			none	0.124633	0.166477	0.167987	0.146327	0.190996	0.235462	0.138013	0.261831	0.00999713	0.00192114
ENSMUSG00000002588	Pon1	0.416368	75	-0.57687	0.45063	0.463291	213	0.57687	0.45063	none	0.853218	132	1.82476	6.3855e-10	0.272213	156			up_pericentral	0.10633	0.178744	0.233687	0.271771	0.30533	0.372745	0.432462	0.693946	0.362036	0.823266
ENSMUSG00000002748	Baz1b	2.3265	107	-0.178064	0.828396	1.86656	201	0.178064	0.828396	none	1.86665	92			2.13178	216			none	0.666397	0.64052	0.508749	0.163068	0.432685	0.53268	0.745617	0.545212	0.600727	1.0152
ENSMUSG00000002769	Gnmt	8.14724	212	0.0501271	0.912197	6.29478	319	-0.0501271	0.912197	none	6.58535	159			7.2409	372			none	1.86471	1.81206	1.88347	1.94395	1.54039	1.67751	1.80968	1.73883	1.78258	1.65935
ENSMUSG00000002778	Kdelr1	0.861461	57	0.119939	0.922259	0.48651	116	-0.119939	0.922259	none	0.562191	48			0.670917	125			none	0.250102	0.22426	0.181417	0.416638	0.170619	0.242962	0.218994	0.103807	0.123897	0.690004
ENSMUSG00000002981	Clptm1	0.101993	39	0.0636929	0.970248	0.0923946	94	-0.0636929	0.970248	none	0.0929779	47			0.0976846	86			none	0.0567392	0.0843497	0.0304859	0.0741128	0.032226	0.0874873	0.0419882	0.0388753	0.11661	0.0514414
ENSMUSG00000002984	Tomm40	0.288334	46	-0.127145	0.922579	0.267396	95	0.127145	0.922579	none	0.199144	43			0.30818	98			none	0.144312	0.140257	0.257666	0.176673	0.0607159	0.0979106	0.16162	0.0518252	0.00709891	-0.00569572
ENSMUSG00000002985	Apoe	36.8112	210	0.223065	0.736643	25.0941	317	-0.223065	0.736643	none	34.8733	158	0.799391	0.000272661	27.738	369			up_pericentral	2.38824	2.76261	2.71781	2.70822	2.62195	2.69298	3.39774	3.3129	3.45228	3.54133
ENSMUSG00000003072	Atp5d	0.382099	51	-0.469522	0.723281	0.437381	121	0.469522	0.723281	none	0.376866	60			0.430954	112			none	0.217067	0.155013	0.23212	0.0877164	0.137448	0.23595	0.109134	0.237114	0.221383	0.00949874
ENSMUSG00000003316	Glg1	0.0251951	103	0.59166	0.560721	0.0163286	174	-0.59166	0.560721	none	0.0159675	77			0.021594	200			none	0.0205837	0.0214086	0.0211848	0.0120136	0.0213328	0.0124242	0.0164541	0.00996136	0.0130262	0.0228409
ENSMUSG00000003380	Rabac1	0.389507	26	-0.39457	0.812781	0.503355	53	0.39457	0.812781	none	0.326612	27			0.51204	52			none	0.16047	0.122316	0.0742342	0.207114	0.0700275	0.0951476	0.0680549	0.197907	-0.00310141	0.0173438
ENSMUSG00000003420	Fcgrt	1.2665	45	-0.216825	0.864772	1.05932	95	0.216825	0.864772	none	1.57402	53	0.809224	0.394615	0.962303	87			none	0.201451	0.256724	0.385723	0.237	0.230185	0.277348	0.130252	0.666555	0.869455	0.687247
ENSMUSG00000003429	Rps11	0.239983	25	-1.11025	0.499957	0.277514	71	1.11025	0.499957	none	0.231139	36			0.275376	60			none	0.101783	0.123546	0.0388388	0.113585	0.0624823	0.188968	0.0601294	0.194719	0.0107629	0.0371316
ENSMUSG00000003464	Pex19	2.39375	68	-0.441737	0.696244	2.09793	161	0.441737	0.696244	none	2.02587	78			2.29884	151			none	0.475383	0.395019	1.00477	0.445306	0.359122	0.523982	0.519231	0.2518	0.34567	1.72741
ENSMUSG00000003477	Inmt	0.76287	52	0.27729	0.821141	0.533835	82	-0.27729	0.821141	none	0.782739	54	0.756951	0.463759	0.561226	80			none	0.158464	0.18654	0.166848	0.156831	0.0811972	0.277025	0.440307	0.354758	0.212058	0.0900714
ENSMUSG00000003518	Dusp3	0.158631	40	0.574264	0.754046	0.0796971	64	-0.574264	0.754046	none	0.0402615	24			0.141808	80	1.40298	0.135967	none	0.115365	0.0701461	0.0378346	0.0564189	0.0361896	0.0189279	0.0229103	0.0366074	-0.00154271	0.0578956
ENSMUSG00000003526	Prodh	0.738238	81	-0.0957649	0.922817	0.636437	164	0.0957649	0.922817	none	0.95285	95	1.02292	0.0179813	0.562054	150			up_pericentral	0.198055	0.243262	0.288959	0.164336	0.337606	0.42652	0.440129	0.522713	0.468317	0.260464
ENSMUSG00000003555	Cyp17a1	0.741229	12	-0.0319693	0.991957	0.509128	23	0.0319693	0.991957	none	0.0806356	3			0.823224	32	2.17663	0.16123	none	0.0985763	0.119005	0.12447	0.105426	0.00278238	0.000758224	0.0246406	0.0844808	-0.00294642	-0.00021655
ENSMUSG00000003585	Sec14l2	3.38047	160	-0.0468991	0.946817	2.66559	280	0.0468991	0.946817	none	2.94121	134			2.96194	306			none	0.949842	0.925003	0.95226	1.27735	0.728344	0.799453	0.893052	1.14124	0.97257	0.234083
ENSMUSG00000003617	Cp	1.82769	214	0.279877	0.444098	1.31913	318	-0.279877	0.444098	none	1.29166	159			1.62398	373	0.241887	0.375868	none	0.808199	0.869608	0.899456	0.8059	0.632637	0.696008	0.686422	0.598641	0.525517	0.719798
ENSMUSG00000003721	Insig2	0.785958	179	0.290139	0.66816	0.526642	284	-0.290139	0.66816	none	0.540689	137			0.670287	326			none	0.402806	0.420826	0.280979	0.396861	0.325149	0.312564	0.303807	0.465998	0.259957	0.285818
ENSMUSG00000003746	Man1a	0.391844	213	0.133912	0.738575	0.341967	316	-0.133912	0.738575	none	0.331675	158			0.375061	371			none	0.275796	0.313331	0.301804	0.233065	0.266387	0.262739	0.264504	0.28726	0.216307	0.266614
ENSMUSG00000003778	Brd8	0.80499	77	0.113817	0.917643	0.645445	132	-0.113817	0.917643	none	0.647934	63			0.736411	146			none	0.285003	0.303349	0.297701	0.349896	0.209206	0.292662	0.206267	0.213612	0.00707339	0.272081
ENSMUSG00000003810	Mast2	0.0433854	144	-0.00833695	0.994027	0.042861	249	0.00833695	0.994027	none	0.0324168	118			0.0475567	275	0.511169	0.224736	none	0.0448821	0.0411634	0.0626158	0.0284845	0.0217771	0.031007	0.035809	0.0250025	0.0628922	0.0193734
ENSMUSG00000003814	Calr	2.11603	125	0.103199	0.887617	1.49539	221	-0.103199	0.887617	none	1.65799	109			1.78493	237			none	0.751949	0.610438	0.661563	0.530355	0.659309	0.525738	0.577805	0.576762	0.612638	0.708611
ENSMUSG00000003949	Hlf	2.98429	125	-0.221963	0.777136	2.1153	225	0.221963	0.777136	none	2.59992	111			2.41262	239			none	0.787504	0.535161	0.727629	0.873742	0.57491	1.03871	0.68876	0.673324	0.920551	0.413347
ENSMUSG00000003955	Fam162a	0.0800525	50	0.423112	0.754431	0.0519007	121	-0.423112	0.754431	none	0.0646199	58			0.0627863	113			none	0.0625758	0.0447504	0.0449024	0.0799597	0.0331799	0.034005	0.0708015	0.0153719	0.062732	0.00302677
ENSMUSG00000003970	Rpl8	0.455572	25	-0.445992	0.765132	0.617482	72	0.445992	0.765132	none	0.730273	32			0.476662	65			none	0.163257	0.161269	0.175774	0.122458	0.16396	0.139613	0.171774	0.109757	0.298692	-0.00471432
ENSMUSG00000004038	Gstm3	0.0035432	2	-2.25662	0.69221	0.0226039	13	2.25662	0.69221	none	0.0500106	12	8.46653	0.32962	8.3003e-05	3			none	-0.000154705	6.14157e-05	0.0277429	-0.000148463	0.00567771	0.00483891	0.0311756	0.072694	-3.51578e-05	-0.000644966
ENSMUSG00000004096	Cwc15	0.186767	27	-0.329651	0.831254	0.179512	66	0.329651	0.831254	none	0.203445	32			0.173629	61			none	0.0719347	0.0917798	0.0956251	0.0658256	0.0817597	0.103702	0.140744	0.0528428	0.0361241	-0.00216906
ENSMUSG00000004207	Psap	0.0337413	43	0.370189	0.850518	0.0224497	75	-0.370189	0.850518	none	0.0306309	45			0.0255205	73			none	0.0100547	0.0256044	0.0242229	0.0328112	0.0165458	0.0235096	0.00686742	0.0304608	0.0910629	0.0477852
ENSMUSG00000004263	Atn1	0.0822035	29	1.18428	0.60839	0.0265941	56	-1.18428	0.60839	none	0.0132442	24			0.0642805	61	1.81286	0.0683008	none	0.0259963	0.0522323	0.0197224	0.0157462	0.0349141	0.0223585	0.00483866	0.0124199	0.0406668	0.00497183
ENSMUSG00000004264	Phb2	0.67843	38	-0.447839	0.748129	0.770107	83	0.447839	0.748129	none	0.442013	32			0.855243	89			none	0.31377	0.244123	0.166328	0.0626518	0.102483	0.212167	0.238438	0.0229896	0.00934818	0.280634
ENSMUSG00000004285	Atp6v1f	0.156328	13	-0.211851	0.917944	0.165098	37	0.211851	0.917944	none	0.152744	19			0.165237	31			none	0.0807708	0.0658155	0.0838741	0.143168	0.0331077	0.00133355	0.130721	0.00712868	-0.000584557	-0.00256895
ENSMUSG00000004558	Ndrg2	4.42619	173	-0.107801	0.872373	3.90206	286	0.107801	0.872373	none	4.27457	139			4.04765	320			none	0.914406	1.20155	1.10617	0.962909	0.996163	0.952561	1.17144	1.29097	0.975017	1.35843
ENSMUSG00000004591	Pkn2	1.11227	110	-0.0263733	0.979174	0.836025	213	0.0263733	0.979174	none	0.941769	102			0.950863	221			none	0.368181	0.430553	0.360737	0.455806	0.304081	0.459182	0.459816	0.510603	0.648547	0.510257
ENSMUSG00000004610	Etfb	4.05563	91	0.158532	0.867347	2.30677	173	-0.158532	0.867347	none	1.77044	84			3.54097	180	0.66047	0.245354	none	0.67798	0.698785	0.742114	0.62274	0.457613	0.544821	0.367919	0.706548	0.427315	0.679419
ENSMUSG00000004677	Myo9b	0.204983	67	-0.335921	0.764559	0.214756	159	0.335921	0.764559	none	0.182043	63			0.22288	163			none	0.126673	0.135909	0.0793281	0.249553	0.141887	0.0937878	0.138704	0.0810399	0.104529	0.0637893
ENSMUSG00000004897	Hdgf	0.734832	45	-0.812347	0.422802	0.840946	109	0.812347	0.422802	none	0.794342	50			0.799352	104			none	0.226112	0.301637	0.244008	0.381434	0.231966	0.2624	0.272767	0.200954	0.0905505	0.0256986
ENSMUSG00000005054	Cstb	0.0784988	5	0.503201	0.905474	0.0284096	8	-0.503201	0.905474	none	0.00792439	2			0.0659138	11			none	0.00386203	0.0387287	0.0330898	-2.72349e-05	0.0222458	-0.000122261	-3.32011e-05	-0.000186742	0.000114188	-0.000727007
ENSMUSG00000005089	Slc1a2	0.376256	52	0.712373	0.750951	0.159311	62	-0.712373	0.750951	none	0.827666	53	6.59412	0.000120347	0.0032936	61			up_pericentral	0.00547302	0.00252772	0.00271445	0.00100591	0.0291093	0.046298	0.116408	0.63976	1.15775	2.19264
ENSMUSG00000005268	Prlr	0.158343	44	-0.593595	0.622858	0.194623	131	0.593595	0.622858	none	0.267455	82	1.08442	0.0425429	0.143064	93			up_pericentral	0.0647329	0.102424	0.122884	0.143228	0.0929767	0.226471	0.11905	0.246996	0.0909574	0.206686
ENSMUSG00000005312	Ubqln1	0.242161	66	-0.707546	0.486536	0.363817	153	0.707546	0.486536	none	0.315638	74			0.313922	145			none	0.15215	0.176568	0.179117	0.170915	0.114592	0.234932	0.13863	0.149451	0.101543	0.0855627
ENSMUSG00000005354	Txn2	0.768444	94	-0.189751	0.828396	0.605932	181	0.189751	0.828396	none	0.660303	94			0.676786	181			none	0.350371	0.285396	0.240722	0.224265	0.206243	0.176538	0.455604	0.290772	0.505829	0.223539
ENSMUSG00000005373	Mlxipl	16.4653	212	-0.392394	0.228636	15.9409	318	0.392394	0.228636	none	18.0229	158	0.469355	0.00421562	15.3675	372			none	2.32806	2.57517	2.60165	2.02008	2.15099	2.38505	2.80606	2.85362	2.85397	3.46095
ENSMUSG00000005413	Hmox1	0.0163938	3	0.261257	0.967096	0.00866846	11	-0.261257	0.967096	none	0.00646833	5			0.0140492	9			none	0.00105661	0.0154076	-6.70738e-05	0.0198049	0.000582299	0.00449662	0.000287894	0.00510699	-0.00182396	0.00119913
ENSMUSG00000005469	Prkaca	0.044403	30	0.172451	0.925619	0.0367233	78	-0.172451	0.925619	none	0.0299194	35			0.0440143	73			none	0.0291573	0.0393354	0.0294672	0.0258487	0.00987217	0.0287736	0.0226022	0.0112415	0.0782686	-0.00104293
ENSMUSG00000005501	Usp40	2.19864	123	-0.181836	0.789542	1.77132	264	0.181836	0.789542	none	2.02136	126			1.91259	261			none	0.713246	0.706603	0.713476	0.565758	0.48334	0.692147	0.636972	0.843362	0.889561	0.675658
ENSMUSG00000005514	Por	11.0777	139	-1.21915	0.000190549	13.1991	283	1.21915	0.000190549	up_4n	25.8731	154	2.66476	2.84859e-28	6.6445	268			up_pericentral	1.19727	1.16369	1.1534	1.36378	1.48129	2.34364	3.26794	3.1812	3.72978	3.56558
ENSMUSG00000005547	Cyp2a5	0.492645	20	0.145964	0.945984	0.296132	23	-0.145964	0.945984	none	1.13071	31	3.91192	0.000446034	0.0584138	12			up_pericentral	-0.00093667	0.0367975	0.00950063	0.052675	0.0584291	0.0689721	0.191372	0.75896	1.0316	2.2966
ENSMUSG00000005575	Ube2m	0.23795	16	0.0684654	0.979399	0.149268	39	-0.0684654	0.979399	none	0.18389	20			0.185849	35			none	0.0348595	0.0975281	0.0291691	0.0416253	0.118445	0.0671147	0.0274201	0.111006	0.187693	-0.00251792
ENSMUSG00000005609	Ctr9	0.746806	63	0.25457	0.828834	0.402213	100	-0.25457	0.828834	none	0.399828	49			0.60195	114			none	0.159304	0.225708	0.261901	0.21934	0.185795	0.233144	0.152406	0.172971	0.267624	0.0176428
ENSMUSG00000005610	Eif4g2	4.91464	93	-0.406859	0.66816	4.26802	200	0.406859	0.66816	none	5.1626	97	0.556018	0.388961	4.26465	196			none	0.743182	0.841195	0.833113	0.670452	0.878469	0.941434	0.878686	1.08944	1.5824	1.61403
ENSMUSG00000005625	Psmd4	0.24878	64	-0.122776	0.922817	0.207082	127	0.122776	0.922817	none	0.211073	68			0.229451	123			none	0.127136	0.120501	0.108857	0.13476	0.0798831	0.212297	0.140222	0.0890323	0.114963	0.0563229
ENSMUSG00000005656	Snx6	2.21496	87	-0.596283	0.544962	2.17343	171	0.596283	0.544962	none	2.13711	83			2.21266	175			none	0.478429	0.494225	0.514963	0.440035	0.364086	0.662914	0.44736	0.533754	0.338525	0.957933
ENSMUSG00000005677	Nr1i3	0.450371	64	-1.0656	0.0229161	0.711608	200	1.0656	0.0229161	up_4n	1.2309	138	2.23474	4.86638e-13	0.342514	126			up_pericentral	0.136635	0.180131	0.193048	0.244858	0.403739	0.455743	0.599234	0.855277	0.919038	0.834954
ENSMUSG00000005681	Apoa2	28.3413	214	0.495271	0.0390248	18.2665	319	-0.495271	0.0390248	none	23.6782	159	0.240131	0.45904	21.8005	374			none	2.60783	2.8539	2.54753	2.80974	3.04996	2.92516	2.87122	2.87686	2.69936	2.61829
ENSMUSG00000005683	Cs	0.977352	96	-0.219587	0.790692	0.862844	205	0.219587	0.790692	none	1.06649	99			0.843221	202			none	0.316452	0.404961	0.360477	0.371621	0.285185	0.379312	0.33831	0.492888	0.438139	0.49864
ENSMUSG00000005687	Bcas2	0.216906	22	-0.336353	0.828834	0.211395	67	0.336353	0.828834	none	0.261379	36			0.193548	53			none	0.0522822	0.11811	0.0587876	0.126496	0.10754	0.109092	0.136139	0.0130855	0.308379	-0.00300405
ENSMUSG00000005698	Ctcf	0.53832	103	-0.0134084	0.99062	0.503826	181	0.0134084	0.99062	none	0.454464	85			0.544483	199			none	0.272548	0.29103	0.203738	0.0505554	0.349998	0.38579	0.145856	0.241036	0.043556	-0.00635821
ENSMUSG00000005779	Psmb4	1.10215	35	0.159603	0.919956	0.670236	62	-0.159603	0.919956	none	1.06677	30			0.752534	67			none	0.151111	0.183587	0.23971	0.268471	0.184454	0.0860978	0.242536	0.210097	0.195338	0.980319
ENSMUSG00000005813	Metap1	0.19154	43	0.508617	0.743127	0.103489	91	-0.508617	0.743127	none	0.0803884	46			0.163986	88			none	0.0759145	0.104581	0.104119	0.0761051	0.0366398	0.0703612	0.0713302	0.0849708	0.00643913	0.202376
ENSMUSG00000006005	Tpr	3.17788	105	-0.467963	0.591445	3.29027	201	0.467963	0.591445	none	3.25112	96			3.24192	210			none	0.609737	0.899983	0.780334	0.331786	0.83016	0.615911	0.882003	0.44855	0.610075	0.659037
ENSMUSG00000006057	Atp5g1	0.616873	44	0.706565	0.615219	0.266688	68	-0.706565	0.615219	none	0.19297	30			0.499655	82	0.912352	0.241429	none	0.181326	0.226509	0.129676	0.163818	0.162573	0.0946392	0.0828934	0.137254	-0.00178756	0.00053669
ENSMUSG00000006095	Tbcb	0.0759765	13	-0.225935	0.926215	0.0656416	40	0.225935	0.926215	none	0.0655085	12			0.0716579	41			none	0.0509421	0.051727	0.032947	0.00206791	0.00462641	0.000363752	0.0238568	0.140053	0.00344332	0.00138934
ENSMUSG00000006169	Clint1	0.232281	138	0.266279	0.717087	0.175031	261	-0.266279	0.717087	none	0.163166	122			0.213039	277			none	0.173032	0.183089	0.15012	0.0888405	0.0913479	0.104232	0.14602	0.165382	0.0900659	0.00758814
ENSMUSG00000006299	Aamp	0.692521	36	-0.278096	0.826512	0.630829	97	0.278096	0.826512	none	0.504041	46			0.71974	87			none	0.168796	0.227037	0.250549	0.130271	0.184882	0.135843	0.181056	0.225375	0.265779	0.0173818
ENSMUSG00000006304	Arpc2	0.0836561	92	0.211394	0.863859	0.0575748	162	-0.211394	0.863859	none	0.0509055	75			0.0754218	179			none	0.0555613	0.0539682	0.0239692	0.0223155	0.119223	0.0667722	0.0465643	0.0318314	0.0233744	0.0610325
ENSMUSG00000006333	Rps9	0.839733	40	-0.659494	0.625877	1.25172	84	0.659494	0.625877	none	1.86398	51	1.23209	0.0980311	0.756586	73			none	0.256237	0.198768	0.158254	0.123241	0.210453	0.487387	0.456413	0.41893	0.104577	0.676143
ENSMUSG00000006373	Pgrmc1	0.372593	92	0.139883	0.876434	0.314582	172	-0.139883	0.876434	none	0.330473	80			0.341354	184			none	0.215471	0.229796	0.158283	0.14156	0.137529	0.157893	0.262601	0.191689	0.0374802	0.246651
ENSMUSG00000006418	Rnf114	0.16341	78	0.0340837	0.980124	0.144357	148	-0.0340837	0.980124	none	0.151484	64			0.152348	162			none	0.135201	0.115336	0.0757251	0.0537949	0.0498975	0.127562	0.0591375	0.174649	0.113224	0.0457086
ENSMUSG00000006494	Pdk1	0.108316	32	-0.888646	0.458867	0.199195	105	0.888646	0.458867	none	0.135717	49			0.173485	88			none	0.125372	0.115159	0.0493846	0.189185	0.0420955	0.0637254	0.09644	0.104209	0.0225289	0.061466
ENSMUSG00000006498	Ptbp1	0.479822	33	-0.417381	0.764861	0.449481	75	0.417381	0.764861	none	0.592471	33	0.675328	0.576991	0.406833	75			none	0.192462	0.115599	0.153333	0.230813	0.173496	0.0807759	0.332311	0.337814	-0.00460296	-0.00123838
ENSMUSG00000006522	Itih3	53.918	217	0.338598	0.205891	40.0488	319	-0.338598	0.205891	none	31.3795	159			51.694	377	0.738355	1.22168e-07	up_periportal	3.73268	3.73128	3.90989	3.51231	3.14743	3.01492	3.15758	3.16837	2.76083	3.4577
ENSMUSG00000006529	Itih1	21.5166	170	-0.471258	0.51392	19.0127	296	0.471258	0.51392	none	17.2202	145			21.2108	321			none	2.1811	2.13876	2.1882	2.36914	1.69426	2.18673	1.98727	2.00882	2.3367	0.639236
ENSMUSG00000006699	Cdc42	0.0448865	69	-0.365038	0.748088	0.0546052	164	0.365038	0.748088	none	0.0462569	71			0.0525118	162			none	0.0541404	0.0498508	0.0566466	0.0155964	0.0289283	0.0219277	0.06456	0.0174674	0.0182062	-0.00353112
ENSMUSG00000006740	Kif5b	3.21297	90	-0.506659	0.556782	2.56456	199	0.506659	0.556782	none	2.87422	102	0.457202	0.489321	2.80826	187			none	0.651518	0.667823	0.693072	0.442707	0.552033	0.651447	0.93749	0.865331	0.979218	1.00482
ENSMUSG00000006818	Sod2	0.0988454	45	0.921952	0.627001	0.0397447	71	-0.921952	0.627001	none	0.0750502	34			0.0589785	82			none	0.0469694	0.0393965	0.0273765	0.0423725	0.0734185	0.0841245	0.0428874	0.00857335	0.0832075	-0.00871849
ENSMUSG00000006920	Ezh1	0.125782	49	0.486676	0.754492	0.0772842	90	-0.486676	0.754492	none	0.10101	40			0.0952737	99			none	0.0584641	0.0726698	0.0545753	0.0683306	0.100701	0.0874174	0.0430391	0.0464149	0.0498764	-0.00213601
ENSMUSG00000007029	Vars	0.61457	16	-0.344285	0.852972	0.458153	58	0.344285	0.852972	none	0.240224	20			0.64003	54			none	0.0405699	0.12767	0.286274	0.124011	0.101988	0.171551	0.0747799	0.124051	0.0335171	-0.00749358
ENSMUSG00000007041	Clic1	0.0910902	27	1.39868	0.617041	0.021402	32	-1.39868	0.617041	none	0.0210312	16			0.0617485	43			none	0.0269529	0.0282691	0.0554323	0.00144857	0.0568593	0.0041897	0.0242867	0.047007	0.00139344	-0.00372804
ENSMUSG00000007411	Mark3	5.68611	163	-0.254575	0.735985	5.40404	275	0.254575	0.735985	none	5.90864	132			5.35447	306			none	1.14294	1.28742	1.35977	0.719081	0.858059	1.22292	1.42554	1.24628	1.27328	1.35795
ENSMUSG00000007656	Arpp19	0.250712	68	-0.0852912	0.934121	0.231145	148	0.0852912	0.934121	none	0.238613	69			0.239288	147			none	0.161067	0.149537	0.147044	0.157387	0.119266	0.149493	0.16783	0.113192	0.111789	0.10346
ENSMUSG00000007659	Bcl2l1	2.80934	141	-0.407912	0.565182	2.77464	257	0.407912	0.565182	none	3.72204	128	0.743834	0.0256472	2.39614	270			up_pericentral	0.88467	0.749678	0.795542	0.803747	0.72261	0.990509	1.02893	0.894262	0.998993	0.976543
ENSMUSG00000007815	Rhoa	0.28768	92	0.205325	0.832761	0.202639	149	-0.205325	0.832761	none	0.195107	78			0.254852	163			none	0.210636	0.150132	0.134396	0.107088	0.0917437	0.136531	0.114016	0.122391	0.0136003	0.323264
ENSMUSG00000007872	Id3	0.639988	22	-0.783771	0.647693	0.885745	49	0.783771	0.647693	none	0.965254	28			0.710568	43			none	0.104785	0.149194	0.338413	0.201543	0.082339	0.233836	0.111084	0.400445	0.0905135	0.334294
ENSMUSG00000007891	Ctsd	0.190383	31	0.663838	0.760668	0.0840206	47	-0.663838	0.760668	none	0.163518	25			0.111923	53			none	0.0624502	0.0312298	0.0590218	0.200634	0.0776346	0.0650357	0.00656996	0.177377	-0.0050924	0.0371052
ENSMUSG00000007892	Rplp1	0.533926	42	0.0597926	0.970904	0.467077	92	-0.0597926	0.970904	none	0.686409	54	0.708073	0.555006	0.413371	80			none	0.169845	0.120905	0.059214	0.324356	0.190896	0.120785	0.304991	0.338369	0.0860075	0.0140756
ENSMUSG00000008036	Ap2s1	0.146596	17	-0.0471248	0.984829	0.115443	44	0.0471248	0.984829	none	0.130577	21			0.127044	40			none	0.0556733	0.0540384	0.103761	0.000212645	0.0274015	0.0480182	0.0625061	0.0808462	0.168625	0.00374134
ENSMUSG00000008090	Fgfrl1	0.221154	5	-1.12475	0.696244	0.347756	27	1.12475	0.696244	none	0.497798	14			0.211629	18			none	0.0558318	0.052062	0.0816858	0.053828	0.0944977	0.0854874	0.0137823	0.230091	0.0966223	-0.00548591
ENSMUSG00000008153	Clstn3	0.00227741	5	-2.88121	0.458303	0.0222556	21	2.88121	0.458303	none	0.0240213	7			0.00999104	19			none	0.0198172	0.00197355	0.00803298	0.0911289	-0.000966315	0.00532554	0.0125887	0.0649644	0.0263419	-0.00372083
ENSMUSG00000008348	Ubc	3.46211	150	-0.073314	0.907602	2.64349	276	0.073314	0.907602	none	2.17298	130			3.31352	296	0.463205	0.187417	none	1.04926	1.11277	0.921426	0.971272	0.806225	0.742982	0.776857	0.954408	0.961604	0.663312
ENSMUSG00000008373	Prpf31	0.204241	11	-1.27173	0.625877	0.227923	30	1.27173	0.625877	none	0.124752	16			0.257662	25			none	0.093245	0.0641535	0.0782218	0.0245428	0.0859339	0.00495918	0.102193	0.00764786	0.0212412	0.0932546
ENSMUSG00000008540	Mgst1	1.81716	187	0.172419	0.758086	1.50185	290	-0.172419	0.758086	none	2.27428	152	0.702568	0.00259548	1.35878	325			up_pericentral	0.620902	0.681261	0.574092	0.802912	0.787222	0.900967	0.883202	1.03581	0.760632	1.36566
ENSMUSG00000008668	Rps18	3.77424	69	-0.0314903	0.980124	2.87748	131	0.0314903	0.980124	none	3.4264	71	0.483279	0.575886	3.16376	129			none	0.431524	0.630168	0.500255	0.966413	0.38334	0.565453	0.898042	0.696872	0.035697	1.13167
ENSMUSG00000008682	Rpl10	2.92197	89	-0.507924	0.558825	2.98534	188	0.507924	0.558825	none	2.54794	90			3.13278	187			none	0.666536	0.720532	0.735861	0.746182	0.37854	0.717876	0.822987	0.720403	0.733445	0.085117
ENSMUSG00000008683	Rps15a	0.443085	29	0.225962	0.888897	0.258786	59	-0.225962	0.888897	none	0.19211	27			0.393121	61			none	0.156127	0.122648	0.09326	0.210617	0.0404463	0.140604	0.0849825	0.0624382	0.104631	-0.0022382
ENSMUSG00000008855	Hdac5	0.0599366	25	0.192405	0.926851	0.0417642	61	-0.192405	0.926851	none	0.0516188	25			0.0480994	61			none	0.0301007	0.0263111	0.0847508	0.027638	0.0321193	0.04222	0.0215782	0.00803871	8.42763e-05	0.268261
ENSMUSG00000008859	Rala	0.00950029	36	-0.925951	0.547174	0.0184669	103	0.925951	0.547174	none	0.0171626	48			0.0138443	91			none	0.0158239	0.0103589	0.0141323	0.0120646	0.0291624	0.0115574	0.0148769	0.00903383	0.0153929	0.0106842
ENSMUSG00000009035	Tmem184b	0.0370234	27	0.148369	0.944278	0.0297396	72	-0.148369	0.944278	none	0.0404511	41			0.0294347	58			none	0.0283795	0.0281864	0.00757258	0.00918962	0.0127959	0.0406176	0.0539263	0.0230714	0.00195427	0.00103092
ENSMUSG00000009079	Ewsr1	0.72378	147	-0.207009	0.749633	0.755661	271	0.207009	0.749633	none	0.762241	131			0.734507	287			none	0.532176	0.388167	0.303238	0.490869	0.328727	0.33591	0.504437	0.459224	0.343227	0.366932
ENSMUSG00000009090	Ap1b1	0.396074	42	-0.420968	0.757683	0.418582	98	0.420968	0.757683	none	0.31849	34			0.447704	106			none	0.179155	0.150585	0.287076	0.0496238	0.113167	0.198255	0.194021	0.0350029	0.066615	-0.00345821
ENSMUSG00000009281	Rarres2	0.43699	59	-0.416855	0.734126	0.435227	122	0.416855	0.734126	none	0.278718	53			0.502076	128			none	0.203473	0.234294	0.148993	0.237811	0.133879	0.119703	0.169894	0.246549	0.118862	-0.00567723
ENSMUSG00000009378	Slc16a12	0.0287812	76	-0.0941332	0.934826	0.0288793	159	0.0941332	0.934826	none	0.0430589	93	0.932898	0.103565	0.0228583	142			none	0.0208529	0.0238747	0.0180793	0.0432682	0.0186645	0.0310166	0.053441	0.0419182	0.0504033	0.081904
ENSMUSG00000009549	Srp14	0.337232	18	-0.597261	0.774025	0.2847	39	0.597261	0.774025	none	0.152106	20			0.37077	37			none	0.145072	0.0735713	0.0876793	0.176467	0.0297133	0.0487825	0.0560335	0.0236124	0.0622992	0.023965
ENSMUSG00000009566	Fpgs	1.69409	204	-0.134701	0.770403	1.65785	313	0.134701	0.770403	none	1.83796	155	0.356121	0.167864	1.60299	362			none	0.726733	0.839557	0.843976	0.658368	0.547076	0.735756	0.936545	0.971947	1.10109	1.2731
ENSMUSG00000009614	Sardh	1.03138	95	-0.198931	0.825045	1.08318	198	0.198931	0.825045	none	0.915047	91			1.12403	202			none	0.475141	0.357751	0.352764	0.180939	0.37081	0.349908	0.322116	0.355309	0.634386	0.00906949
ENSMUSG00000009633	G0s2	1.48305	29	-0.600316	0.701163	1.34378	74	0.600316	0.701163	none	1.50108	33			1.35793	70			none	0.201121	0.26587	0.250714	0.163272	0.317323	0.150866	0.466247	0.430869	0.0828886	0.00499449
ENSMUSG00000009863	Sdhb	0.148041	83	0.376876	0.746633	0.112572	126	-0.376876	0.746633	none	0.128765	60			0.126217	149			none	0.0499663	0.107636	0.07941	0.143463	0.112216	0.102874	0.0566702	0.0784762	0.146696	0.0686285
ENSMUSG00000009905	Kdsr	0.272523	43	-0.160062	0.911421	0.248996	84	0.160062	0.911421	none	0.387975	45	0.904792	0.39293	0.204105	82			none	0.0833766	0.107855	0.0895101	0.133349	0.137153	0.109565	0.252486	0.272831	0.0028995	0.0410866
ENSMUSG00000010025	Aldh3a2	0.483386	22	-1.06324	0.387959	0.63479	79	1.06324	0.387959	none	1.87069	84	6.12875	4.22546e-12	0.027608	17			up_pericentral	0.00344819	0.0167788	0.00529611	0.0401647	0.238565	0.374997	0.749776	0.885886	1.39128	0.728603
ENSMUSG00000010051	Hyal1	1.34319	111	-0.0826484	0.917678	1.12495	236	0.0826484	0.917678	none	1.27525	121			1.18759	226			none	0.435054	0.547075	0.370629	0.287021	0.326398	0.728214	0.454039	0.742827	0.382267	0.535076
ENSMUSG00000010064	Slc38a3	5.00487	216	0.223052	0.546564	3.93263	319	-0.223052	0.546564	none	3.46342	159			4.74837	376	0.431549	0.00697189	none	1.56944	1.60366	1.60617	1.24036	1.38506	1.23109	1.28015	1.14703	1.27045	1.22391
ENSMUSG00000010175	Prox1	0.145276	141	0.130371	0.853137	0.119742	268	-0.130371	0.853137	none	0.130352	127			0.130005	282			none	0.108862	0.126728	0.0893098	0.144175	0.0677483	0.121594	0.0975711	0.0992619	0.0368191	0.048343
ENSMUSG00000010307	Tmem86a	0	0	-21.6558	0.68217	0.00422618	3	21.6558	0.68217	none	0.00446884	1			0.00168679	2			none	0.000845851	0.00451505	0.00053827	0.000169659	0.00124295	0.000751385	0.0197139	0.000845884	-0.000778531	0.000841312
ENSMUSG00000010376	Nedd8	0.553894	44	0.0775252	0.957821	0.403172	79	-0.0775252	0.957821	none	0.451919	40			0.469592	83			none	0.180722	0.148015	0.25567	0.284852	0.20822	0.167457	0.161878	0.0828421	0.359969	-0.0107225
ENSMUSG00000010517	Faf1	0.0609027	166	0.213572	0.756877	0.0504448	281	-0.213572	0.756877	none	0.0573073	145			0.0535895	302			none	0.0488658	0.0519243	0.0515671	0.0387988	0.0353317	0.0508757	0.0532784	0.0599828	0.041291	0.107623
ENSMUSG00000010608	Rbm25	2.71801	174	-0.25761	0.687542	2.53276	298	0.25761	0.687542	none	2.53147	147			2.64013	325			none	1.01516	0.919022	0.890115	0.968995	0.87309	0.745542	1.05544	1.05429	0.571886	0.876508
ENSMUSG00000010651	Acaa1b	10.8096	152	-0.270656	0.750249	9.71476	269	0.270656	0.750249	none	17.7878	148	1.75726	5.6046e-10	6.9504	273			up_pericentral	1.2735	1.02429	1.20491	1.06862	1.30962	1.6964	2.2725	2.88876	3.06321	2.96684
ENSMUSG00000010663	Fads1	0.447925	109	0.34309	0.699651	0.292459	190	-0.34309	0.699651	none	0.200315	76			0.420878	223	0.926219	0.0066717	up_periportal	0.270574	0.262008	0.28078	0.141761	0.128847	0.153172	0.118204	0.16534	0.0923602	0.188483
ENSMUSG00000011179	Odc1	0.728983	32	1.5993	0.47283	0.173245	35	-1.5993	0.47283	none	0.511111	26			0.351632	41			none	0.106791	0.0818279	0.0232592	0.00978283	0.0596305	0.0568729	0.12556	0.044665	0.0394412	1.71258
ENSMUSG00000011305	Plin5	0.172509	39	-0.538719	0.724998	0.194659	100	0.538719	0.724998	none	0.21936	45			0.171494	94			none	0.0512219	0.101971	0.0946929	0.184708	0.139024	0.126964	0.118625	0.0677875	0.088133	0.130437
ENSMUSG00000012848	Rps5	0.185691	25	1.1347	0.613979	0.071149	39	-1.1347	0.613979	none	0.0731891	20			0.13635	44			none	0.0297668	0.0731034	0.102304	0.0424951	0.0169633	0.0995955	0.0113597	0.0504587	0.0567428	-0.000953543
ENSMUSG00000013593	Ndufs2	0.102722	47	-0.583178	0.64489	0.138407	127	0.583178	0.64489	none	0.0851685	51			0.140221	123	0.60903	0.517726	none	0.0864317	0.102693	0.087906	0.0471585	0.0890173	0.0461887	0.0854457	0.0190383	0.23522	0.00510904
ENSMUSG00000013646	Sh3bp5l	0.216308	16	-0.376553	0.851053	0.267411	37	0.376553	0.851053	none	0.0659606	14			0.322676	39	1.60935	0.20179	none	0.050579	0.113923	0.1489	0.0408111	0.0617394	0.0118425	0.015656	0.0746068	0.0276318	-0.000592781
ENSMUSG00000014294	Ndufa2	0.492055	40	-0.00553737	0.996907	0.34359	96	0.00553737	0.996907	none	0.258451	39			0.465025	97	0.705372	0.417071	none	0.186611	0.22976	0.194443	0.059975	0.164661	0.103096	0.169086	0.176127	-0.0016728	0.00105764
ENSMUSG00000014313	Cox6c	5.19835	71	-0.48476	0.653131	4.99664	146	0.48476	0.653131	none	4.09998	72			5.49014	145			none	0.806177	0.704537	0.584724	0.480064	0.621851	0.644136	0.768121	1.06848	1.09444	0.0182697
ENSMUSG00000014353	Tmem87b	1.59692	69	-0.121961	0.913887	1.14864	147	0.121961	0.913887	none	1.03912	68			1.45324	148			none	0.429108	0.433108	0.132443	0.296519	0.37338	0.314807	0.303516	0.250726	0.737322	0.707536
ENSMUSG00000014402	Tsg101	0.129348	50	0.181339	0.883396	0.0993439	142	-0.181339	0.883396	none	0.116629	72			0.109377	120			none	0.0897094	0.0947334	0.0586455	0.0415115	0.0246918	0.136806	0.076493	0.0395113	0.203306	0.000832789
ENSMUSG00000014542	Clec4f	0.0253255	45	-0.445775	0.893153	0.0503639	45	0.445775	0.893153	none	0.0190598	23			0.0490913	67			none	0.0193993	0.0196199	0.0401941	0.00149306	0.00392067	0.00349356	0.00189386	0.0546653	-0.00589708	0.00377404
ENSMUSG00000014763	Fam120b	0.964095	120	0.464446	0.570727	0.561581	211	-0.464446	0.570727	none	0.745961	111			0.716162	220			none	0.372941	0.37579	0.232998	0.201524	0.40005	0.287439	0.404827	0.227877	0.144317	0.452036
ENSMUSG00000014769	Psmb1	0.0817384	73	0.724112	0.500968	0.0461106	137	-0.724112	0.500968	none	0.0607602	76			0.0604957	134			none	0.0543172	0.0499755	0.0361669	0.0496564	0.036025	0.0566868	0.0435304	0.0805424	0.0657804	-0.00121912
ENSMUSG00000014771	Pdcd2	0.0248012	14	-1.24085	0.586333	0.07347	30	1.24085	0.586333	none	0.0485342	15			0.0558907	29			none	0.033126	0.0343332	0.0398328	0.0328788	0.0382204	0.0341795	0.0405922	0.0137512	-0.00421643	-4.63434e-05
ENSMUSG00000014959	Gorasp2	0.813311	102	-0.0744132	0.93476	0.622049	217	0.0744132	0.93476	none	0.532538	94			0.770005	225			none	0.386887	0.308856	0.476762	0.23913	0.190885	0.336176	0.27851	0.227513	0.315085	0.439981
ENSMUSG00000015083	C8g	3.00991	106	-0.0317795	0.97742	2.24101	190	0.0317795	0.97742	none	2.51355	84			2.56981	212			none	0.387736	0.592053	0.908928	0.613936	0.483092	0.690989	0.6485	0.805885	0.280144	0.829682
ENSMUSG00000015092	Edf1	0.331455	21	-0.812807	0.661809	0.416219	60	0.812807	0.661809	none	0.363801	29			0.389382	52			none	0.107549	0.109198	0.0576197	0.0365887	0.229726	0.133523	0.0895388	0.165954	0.0851667	0.618788
ENSMUSG00000015112	Slc25a13	0.490182	212	0.0361162	0.923378	0.456725	319	-0.0361162	0.923378	none	0.543168	159	0.321503	0.0763904	0.439659	372			none	0.314683	0.366899	0.344553	0.276802	0.347775	0.32899	0.420755	0.42388	0.3147	0.592192
ENSMUSG00000015176	Nolc1	0.998603	32	0.295201	0.847163	0.705433	42	-0.295201	0.847163	none	0.593801	22			0.921466	52			none	0.261704	0.156273	0.166758	0.125684	0.23133	0.0588472	0.193608	0.391373	-0.00351353	-0.00239298
ENSMUSG00000015357	Clpx	1.36184	170	-0.183539	0.753603	1.2319	295	0.183539	0.753603	none	1.27201	143			1.28997	322			none	0.52918	0.707119	0.596459	0.816164	0.541669	0.599551	0.63929	0.732044	0.242332	0.564
ENSMUSG00000015478	Rnf5	0.31616	16	0.199004	0.922802	0.171516	41	-0.199004	0.922802	none	0.257825	21			0.218631	36			none	0.0965414	0.0749	0.135035	0.0178913	0.0197816	0.115139	0.0912405	0.21962	-0.00481014	-0.00439666
ENSMUSG00000015536	Mocs2	0.533862	86	0.0802665	0.929496	0.388125	206	-0.0802665	0.929496	none	0.607128	104	0.774553	0.0758641	0.380054	188			none	0.233611	0.209611	0.293623	0.105542	0.228569	0.339372	0.314385	0.339674	0.468697	0.643479
ENSMUSG00000015575	Atp6v0e	0.0391333	41	0.0750168	0.966898	0.0341606	75	-0.0750168	0.966898	none	0.0555398	41	1.00556	0.404619	0.0280356	75			none	0.0174875	0.0301439	0.0141802	0.0169273	0.0500849	0.0455507	0.0505982	0.0450757	0.00782171	0.033229
ENSMUSG00000015605	Srf	0.0202619	4	-0.884622	0.797057	0.0223544	32	0.884622	0.797057	none	0.00806506	8			0.0271582	28			none	0.030768	0.0106858	0.0109909	0.0323774	-0.000761394	0.00313314	-0.00111536	0.0192571	0.00898232	0.000500349
ENSMUSG00000015656	Hspa8	0.876983	139	-0.114705	0.871095	0.787023	247	0.114705	0.871095	none	0.630149	113			0.904892	273	0.389769	0.452254	none	0.446351	0.471093	0.429935	0.256888	0.339576	0.38527	0.430117	0.230793	0.692427	0.371295
ENSMUSG00000015671	Psma2	0.0174822	40	-0.159615	0.917678	0.0186225	116	0.159615	0.917678	none	0.0217171	50			0.0166632	106			none	0.0152554	0.0145802	0.00547331	0.0170256	0.040517	0.0228124	0.00120205	0.0248625	0.0700871	0.010831
ENSMUSG00000015733	Capza2	0.158375	30	-0.0479973	0.97972	0.145392	72	0.0479973	0.97972	none	0.196807	34			0.131253	68			none	0.047385	0.0919502	0.0640701	0.0820161	0.0195768	0.0742711	0.151217	0.18034	0.111578	0.00377598
ENSMUSG00000015755	Tab2	0.812703	101	-0.409776	0.631512	0.907036	211	0.409776	0.631512	none	1.08424	104			0.778092	208			none	0.385415	0.401352	0.276938	0.341348	0.556887	0.357669	0.368262	0.33782	0.388928	0.44216
ENSMUSG00000015806	Qdpr	0.33528	73	0.147803	0.891304	0.240572	141	-0.147803	0.891304	none	0.250973	67			0.290816	147			none	0.142063	0.181059	0.0952927	0.280258	0.243068	0.155103	0.0805772	0.0901934	0.145134	0.122724
ENSMUSG00000015837	Sqstm1	4.05218	141	-0.387961	0.603098	4.01676	273	0.387961	0.603098	none	4.73384	133	0.484981	0.297489	3.73556	281			none	0.930458	1.00903	1.03687	0.802749	0.972734	1.0483	1.20207	1.37112	0.991106	0.762433
ENSMUSG00000015839	Nfe2l2	0.715833	143	-0.207925	0.75082	0.683976	277	0.207925	0.75082	none	0.776848	145	0.406824	0.285719	0.663284	275			none	0.436642	0.406058	0.269932	0.420241	0.282341	0.438482	0.544986	0.340382	0.367092	0.36422
ENSMUSG00000015890	Amdhd1	0.654505	169	0.106345	0.844786	0.569189	276	-0.106345	0.844786	none	0.269013	107			0.744657	338	1.50403	3.64413e-14	up_periportal	0.448782	0.500882	0.425922	0.369212	0.377392	0.14755	0.135675	0.0832971	0.00789483	0.0734039
ENSMUSG00000015932	Dstn	0.150379	121	0.233558	0.776585	0.114235	216	-0.233558	0.776585	none	0.175315	114	0.693086	0.155046	0.109388	223			none	0.0864053	0.0823562	0.0941142	0.093703	0.13244	0.0945031	0.12189	0.223155	0.151694	0.113943
ENSMUSG00000015937	H2afy	0.159074	112	0.548954	0.469028	0.0994511	203	-0.548954	0.469028	none	0.126291	109			0.122547	206			none	0.116164	0.107335	0.0774553	0.0437228	0.139724	0.0996111	0.0754722	0.0824007	0.041599	0.00647102
ENSMUSG00000015961	Adss	0.058915	45	0.0133862	0.994726	0.0535417	95	-0.0133862	0.994726	none	0.0570795	47			0.0551524	93			none	0.0406533	0.047913	0.042491	0.0256569	0.009812	0.0275587	0.0617626	0.0968052	0.0519674	0.0419474
ENSMUSG00000016024	Lbp	0.379605	107	0.23359	0.772674	0.286226	210	-0.23359	0.772674	none	0.327964	103			0.322523	214			none	0.19018	0.230171	0.161169	0.180816	0.212415	0.140678	0.207493	0.256023	0.198567	0.214211
ENSMUSG00000016028	Celsr1	2.92398	86	0.143365	0.8855	1.66848	160	-0.143365	0.8855	none	1.01185	60			2.66875	186	1.04928	0.0154462	up_periportal	0.681665	0.569328	0.682622	0.305108	0.304046	0.478685	0.410555	0.120782	0.025287	0.0651677
ENSMUSG00000016194	Hsd11b1	0.700858	69	0.501372	0.680159	0.446605	114	-0.501372	0.680159	none	0.239029	46			0.680552	137	1.21894	0.0135011	up_periportal	0.236162	0.263109	0.257524	0.354269	0.205088	0.168293	0.110256	0.114234	-0.00416301	0.145115
ENSMUSG00000016252	Atp5e	0.378397	38	-0.210847	0.87913	0.372948	68	0.210847	0.87913	none	0.352655	31			0.384627	75			none	0.15629	0.178815	0.0600824	0.142092	0.0742111	0.165593	0.161134	0.210918	-0.0112377	0.0543863
ENSMUSG00000016319	Slc25a5	1.24937	36	0.0694903	0.961007	0.813546	82	-0.0694903	0.961007	none	0.753766	39			1.09004	79			none	0.21201	0.30333	0.1525	0.278028	0.133965	0.241218	0.201463	0.409075	0.412684	0.266242
ENSMUSG00000016427	Ndufa1	0.173062	35	0.74302	0.622858	0.0821012	59	-0.74302	0.622858	none	0.14953	34			0.106197	60			none	0.0522224	0.0807247	0.0624021	0.0790033	0.134263	0.0817241	0.0544092	0.0710083	0.192453	0.110327
ENSMUSG00000016528	Mapkapk2	0.115467	56	-0.0950341	0.942325	0.105066	117	0.0950341	0.942325	none	0.135215	67	0.602498	0.530152	0.0983828	106			none	0.0478508	0.0770021	0.103895	0.0513588	0.0850596	0.0964987	0.103548	0.0692267	0.0149075	0.176751
ENSMUSG00000016534	Lamp2	2.9396	187	-0.182327	0.748129	2.64343	304	0.182327	0.748129	none	3.32608	155	0.564296	0.0130058	2.52709	336			up_pericentral	1.05499	0.956774	1.00083	0.834522	1.01208	0.9399	1.19787	1.27553	1.25763	1.52022
ENSMUSG00000016559	H3f3b	2.17676	74	-0.533256	0.563657	2.60525	159	0.533256	0.563657	none	1.94307	63			2.63666	170			none	0.477576	0.698314	0.799879	0.523628	0.368138	0.39513	0.523103	0.671412	0.695303	0.256178
ENSMUSG00000017009	Sdc4	0.631407	187	-0.14054	0.764559	0.640969	317	0.14054	0.764559	none	0.7621	158	0.41442	0.0889359	0.584503	346			none	0.412376	0.410909	0.304295	0.34829	0.411061	0.439662	0.527729	0.452488	0.664819	0.750189
ENSMUSG00000017291	Taok1	0.0513528	139	0.199351	0.793394	0.0439821	234	-0.199351	0.793394	none	0.0437683	111			0.0483229	262			none	0.0482767	0.0433904	0.0466494	0.0162688	0.0604923	0.0306117	0.0421884	0.0361392	0.0223901	0.00597997
ENSMUSG00000017307	Acot8	0.125893	31	-0.411205	0.77737	0.145491	81	0.411205	0.77737	none	0.243956	50	1.28533	0.197049	0.0927706	62			none	0.0302933	0.050052	0.159526	0.114723	0.060306	0.0639245	0.126635	0.213095	0.0397245	0.51692
ENSMUSG00000017344	Vtn	5.47542	179	-0.0730873	0.91497	4.62458	283	0.0730873	0.91497	none	3.86971	133			5.4328	329	0.537384	0.164624	none	1.29206	1.32252	1.43698	1.06884	0.989445	0.935126	0.88461	1.19528	1.33837	0.0661458
ENSMUSG00000017386	Traf4	0.124818	21	0.621469	0.777818	0.120162	47	-0.621469	0.777818	none	0.235707	19			0.0742449	49			none	0.0620491	0.0566596	0.0113636	0.0834521	0.0861206	0.0105498	0.0346812	-0.00201022	-0.00239648	-0.00970359
ENSMUSG00000017428	Psmd11	0.593487	144	0.368894	0.644126	0.358345	269	-0.368894	0.644126	none	0.525346	137	0.344876	0.574326	0.42371	276			none	0.216396	0.268181	0.244342	0.32725	0.266293	0.325558	0.265928	0.346527	0.361079	0.695127
ENSMUSG00000017453	Pipox	3.16791	138	-0.52195	0.361615	3.05335	270	0.52195	0.361615	none	2.7693	128			3.2389	280			none	1.01053	0.936644	1.03001	0.646301	0.700532	0.881667	0.788917	0.879325	1.09953	0.410212
ENSMUSG00000017493	Igfbp4	1.99794	194	0.010251	0.986591	1.7534	313	-0.010251	0.986591	none	1.70415	154			1.91515	353			none	0.738517	0.902678	0.769843	0.724548	0.752051	0.539062	0.899986	0.930804	0.935033	0.558404
ENSMUSG00000017615	Tnfaip1	0.0813402	31	-0.012729	0.995933	0.0960379	75	0.012729	0.995933	none	0.154851	32			0.0628226	74			none	0.0546337	0.0355252	0.02262	0.0238025	0.117207	0.0994893	0.02348	0.0378756	0.114009	0.146622
ENSMUSG00000017707	Serinc3	0.52885	127	-0.155198	0.833292	0.484558	239	0.155198	0.833292	none	0.448349	107			0.525333	259			none	0.310608	0.313659	0.22854	0.270643	0.20012	0.319746	0.248812	0.376561	0.131361	0.115668
ENSMUSG00000017754	Pltp	0.0576186	20	-1.02661	0.573959	0.125581	60	1.02661	0.573959	none	0.134499	35	0.849484	0.578524	0.0826348	45			none	0.00889261	0.0547617	0.110852	0.00170683	0.0400913	0.0698249	0.124038	0.0412775	0.0329912	-0.00182105
ENSMUSG00000017776	Crk	0.118021	106	0.244665	0.786012	0.0980713	192	-0.244665	0.786012	none	0.105289	86			0.106541	212			none	0.0879891	0.0875296	0.0594728	0.0937895	0.126589	0.053524	0.054436	0.10552	0.106166	0.0291425
ENSMUSG00000017778	Cox7c	0.668877	76	0.266573	0.766399	0.487972	135	-0.266573	0.766399	none	0.606276	72			0.542541	139			none	0.244768	0.254606	0.352106	0.192131	0.351906	0.301255	0.187502	0.384634	0.654992	0.114842
ENSMUSG00000017843	Ppp2r5c	0.0312863	106	0.149921	0.882252	0.0266868	215	-0.149921	0.882252	none	0.0267113	100			0.0293291	221			none	0.0343985	0.0253206	0.029996	0.0173335	0.0242754	0.0159692	0.0321187	0.0165223	0.0148519	0.0369548
ENSMUSG00000017868	Sgk2	0.259624	73	-1.0952	0.0536395	0.417455	199	1.0952	0.0536395	none	0.644232	112	1.50054	0.000202548	0.231041	160			up_pericentral	0.137478	0.138054	0.166156	0.299252	0.262383	0.175996	0.430042	0.215318	0.196351	0.287112
ENSMUSG00000017929	B4galt5	1.16209	153	0.252408	0.721876	0.881848	242	-0.252408	0.721876	none	0.694759	97			1.12217	298	0.915417	0.00176097	up_periportal	0.569961	0.628025	0.383305	0.364988	0.419262	0.420771	0.279243	0.212384	0.158128	0.0478259
ENSMUSG00000017950	Hnf4a	2.97588	213	0.0810893	0.84759	2.47638	318	-0.0810893	0.84759	none	2.10618	158			2.92017	373	0.357821	0.0965323	none	1.14028	1.20586	1.22147	0.935264	0.823618	0.932942	0.975971	0.95253	0.880751	0.83912
ENSMUSG00000018042	Cyb5r3	0.147425	48	0.573213	0.723567	0.099787	94	-0.573213	0.723567	none	0.150562	44			0.105903	98			none	0.0908375	0.0515549	0.060636	0.075721	0.15289	0.0548823	0.0918495	0.00563015	0.00142625	0.0194484
ENSMUSG00000018286	Psmb6	0.994504	32	-0.0377336	0.983302	0.796771	64	0.0377336	0.983302	none	0.666539	36			0.965588	60			none	0.0499801	0.282208	0.383309	0.0225272	0.372051	0.190699	0.0764628	0.0773374	0.378201	-0.00430378
ENSMUSG00000018326	Ywhab	0.0321221	29	0.114348	0.954926	0.0282455	65	-0.114348	0.954926	none	0.0351642	31			0.027571	63			none	0.0180134	0.0291786	0.0243163	0.0198475	0.0348588	0.00511957	0.0442938	0.00170608	0.0397227	-0.000200222
ENSMUSG00000018340	Anxa6	0.0230048	60	-0.913627	0.345318	0.0425269	146	0.913627	0.345318	none	0.025625	56			0.0383777	150			none	0.0194841	0.042284	0.0287479	0.0509847	0.00800894	0.00900389	0.0408049	0.00561041	0.0383632	0.0463095
ENSMUSG00000018363	Smurf2	0.666159	161	-0.280028	0.681357	0.70131	285	0.280028	0.681357	none	0.728012	142			0.669806	304			none	0.387998	0.390814	0.36655	0.362714	0.404422	0.351283	0.42155	0.422693	0.564436	0.848485
ENSMUSG00000018377	Vezf1	0.0635353	32	0.108456	0.952445	0.0468167	81	-0.108456	0.952445	none	0.0568408	43			0.0522421	70			none	0.0281997	0.0384232	0.0314581	0.0222887	0.0344981	0.0801504	0.00807615	0.0661317	0.13987	0.315239
ENSMUSG00000018417	Myo1b	0.374243	211	-0.052991	0.894371	0.368426	315	0.052991	0.894371	none	0.421853	154	0.283951	0.244365	0.349307	372			none	0.277727	0.2962	0.300074	0.156972	0.271348	0.308863	0.318511	0.277776	0.399595	0.424672
ENSMUSG00000018428	Akap1	1.51797	140	-0.131517	0.832822	1.25239	270	0.131517	0.832822	none	1.35213	132			1.3636	278			none	0.568927	0.635775	0.471857	0.642924	0.559984	0.430686	0.823618	0.636313	0.396154	0.555866
ENSMUSG00000018446	C1qbp	0.0580141	14	0.116901	0.969239	0.0579056	23	-0.116901	0.969239	none	0.0073054	10			0.0792524	27	2.6203	0.0913576	none	0.0632686	0.0385842	0.00024969	0.00691618	0.0375918	0.00766485	0.00665778	0.00362176	-0.00182621	-0.0002975
ENSMUSG00000018459	Slc13a3	0.00298613	7	0.0551855	0.991645	0.00298123	13	-0.0551855	0.991645	none	0.00309956	11			0.00293428	9			none	-0.000140652	0.0035873	0.00390726	0.00410161	-1.63463e-05	0.00364557	0.000531389	-3.18316e-05	0.00473069	0.0457476
ENSMUSG00000018501	Ncor1	0.41134	209	0.347115	0.240263	0.310407	315	-0.347115	0.240263	none	0.358989	159			0.348181	365			none	0.255103	0.292369	0.281283	0.25766	0.263363	0.23025	0.303977	0.277796	0.227017	0.1754
ENSMUSG00000018567	Gabarap	1.24631	37	-0.600166	0.66298	1.2011	98	0.600166	0.66298	none	0.789396	40			1.40035	95			none	0.184118	0.405138	0.230806	0.121753	0.173523	0.141019	0.315249	0.14752	0.399614	0.854543
ENSMUSG00000018585	Atox1	0.0605086	54	-0.0522464	0.97142	0.0592194	114	0.0522464	0.97142	none	0.0745565	55			0.0535116	113			none	0.0426687	0.0503328	0.0484361	0.0794782	0.0227127	0.0297792	0.0590167	0.083842	0.0775879	-0.00278455
ENSMUSG00000018604	Tbx3	0.176339	12	-1.05835	0.627552	0.396934	39	1.05835	0.627552	none	0.785174	35	2.97718	0.00799666	0.106405	16			up_pericentral	0.0112474	0.0423959	0.0504587	0.140795	0.16988	0.0492633	0.184486	0.351128	0.0247998	0.973535
ENSMUSG00000018669	Cdk5rap3	0.190634	29	-0.520344	0.748129	0.20201	86	0.520344	0.748129	none	0.111089	31			0.233695	84			none	0.0890037	0.0737294	0.165041	0.089814	0.0861987	0.180091	0.0657014	0.0919896	0.15996	0.0618203
ENSMUSG00000018677	Slc25a39	1.76057	43	-0.184149	0.882194	1.016	107	0.184149	0.882194	none	1.1481	53			1.38984	97			none	0.235083	0.323185	0.430448	0.193644	0.128112	0.362588	0.3393	0.234275	0.302405	0.00796448
ENSMUSG00000018736	Ndel1	0.119303	88	0.314033	0.764559	0.0863383	189	-0.314033	0.764559	none	0.0951723	94			0.101634	183			none	0.0883836	0.0763474	0.0902767	0.0541465	0.0466589	0.0536978	0.082777	0.0963569	0.121157	0.0144829
ENSMUSG00000018770	Atp5g3	1.57547	83	-0.333359	0.722569	1.42756	184	0.333359	0.722569	none	1.26132	84			1.58279	183			none	0.490123	0.573101	0.438418	0.289249	0.481869	0.42992	0.468266	0.493027	0.319433	1.16856
ENSMUSG00000018796	Acsl1	4.70242	180	0.110707	0.852132	3.3752	298	-0.110707	0.852132	none	4.05162	149	0.360055	0.382166	3.85611	329			none	1.10672	1.11436	1.24843	0.88537	0.902825	1.08376	1.41554	1.28883	1.42577	1.37644
ENSMUSG00000018848	Rars	0.110363	30	0.138983	0.948679	0.0668715	67	-0.138983	0.948679	none	0.118306	36			0.0703184	61			none	0.0161768	0.0527129	0.0918962	0.0468457	0.0734737	0.0549483	0.0260982	0.041109	0.0254009	0.00121298
ENSMUSG00000018882	Mrpl45	0.0413207	34	-0.476502	0.789542	0.0656173	47	0.476502	0.789542	none	0.0694345	24			0.0499993	57			none	0.0139037	0.0387506	0.0519388	0.0109115	0.00571671	0.0585737	0.0128006	0.0698143	0.113227	0.18051
ENSMUSG00000019054	Fis1	0.379384	29	0.141	0.934121	0.189234	81	-0.141	0.934121	none	0.293182	42			0.255173	68			none	0.082041	0.121204	0.0335906	0.127669	0.169921	0.199301	0.12752	0.021648	0.276919	0.0116306
ENSMUSG00000019082	Slc25a22	14.4073	164	-0.569038	0.329745	14.2228	286	0.569038	0.329745	none	18.2875	144	0.825157	0.0101352	12.6194	306			up_pericentral	1.71987	1.71272	1.89005	1.80309	1.4998	2.26167	2.26698	2.30117	2.98751	2.34659
ENSMUSG00000019179	Mdh2	0.102592	32	-0.370612	0.794988	0.123286	72	0.370612	0.794988	none	0.0894767	30			0.125572	74			none	0.110466	0.0723958	0.0930699	0.0103601	0.03314	0.0105576	0.0589534	0.164923	0.0929401	0.00201567
ENSMUSG00000019188	H13	0.913774	118	0.123569	0.876653	0.701483	202	-0.123569	0.876653	none	0.702952	94			0.823298	226			none	0.328083	0.427199	0.392705	0.375265	0.401288	0.339883	0.250303	0.255724	0.26313	0.442895
ENSMUSG00000019210	Atp6v1e1	0.0822099	67	-0.059406	0.967345	0.0749817	147	0.059406	0.967345	none	0.122684	78	0.979662	0.253922	0.059085	136			none	0.057144	0.0398461	0.0491196	0.105176	0.0454636	0.104089	0.0763729	0.0791136	0.0103331	0.197104
ENSMUSG00000019256	Ahr	0.192648	61	-0.33736	0.763793	0.203819	143	0.33736	0.763793	none	0.509386	116	2.91787	8.69238e-11	0.0688442	88			up_pericentral	0.0331893	0.0515025	0.109147	0.0750962	0.101322	0.23116	0.316952	0.418731	0.671777	0.599655
ENSMUSG00000019370	Calm3	0.0200873	5	2.26858	0.731404	0.00296493	2	-2.26858	0.731404	none	0.0274003	3			0.00256138	4			none	0.00259265	0.00549079	0.00169431	0.00230427	0.0218998	0.0268149	0.007774	0.000680624	0.00216054	-0.000403927
ENSMUSG00000019505	Ubb	1.4027	69	-0.196263	0.84759	1.56007	150	0.196263	0.84759	none	2.18294	80			1.20731	139			none	0.200229	0.454759	0.448961	0.273294	0.426291	0.312807	0.35015	0.351361	0.759151	0.28448
ENSMUSG00000019577	Pdk4	0.0123906	3	-2.41413	0.455741	0.103232	17	2.41413	0.455741	none	0.182859	13	2.68284	0.326902	0.0173478	7			none	0.00066445	0.00770906	0.0524017	0.00360102	0.131364	0.0107047	0.0107632	0.0953894	0.0249017	0.592668
ENSMUSG00000019738	Polr2i	0.792813	16	0.0551952	0.981969	0.496743	34	-0.0551952	0.981969	none	0.783115	17			0.547034	33			none	0.0912711	0.142021	0.132855	0.000586224	0.0801996	0.0190785	0.252113	0.0788902	0.621327	0.636001
ENSMUSG00000019777	Hdac2	0.0740304	22	-0.196394	0.916062	0.0788039	50	0.196394	0.916062	none	0.105894	28			0.0646557	44			none	0.0303175	0.0521565	0.0428152	0.0171296	0.000345934	0.0509352	0.0962777	0.102321	0.000184636	0.0660096
ENSMUSG00000019791	Hint3	0.513564	59	0.113092	0.926215	0.483248	96	-0.113092	0.926215	none	0.486975	50			0.499163	105			none	0.22122	0.184762	0.227638	0.176744	0.138602	0.149677	0.284898	0.142563	0.23559	0.253654
ENSMUSG00000019802	Sec63	0.73018	161	0.110346	0.864811	0.583426	277	-0.110346	0.864811	none	0.577415	139			0.67059	299			none	0.431625	0.376233	0.349103	0.163465	0.363817	0.270873	0.363629	0.464962	0.688687	0.287991
ENSMUSG00000019804	Snx3	0.0474797	64	-0.0644377	0.96624	0.042477	147	0.0644377	0.96624	none	0.0577195	67			0.0389506	144			none	0.0254601	0.0325329	0.032757	0.071615	0.0856017	0.0378796	0.0433552	0.031602	0.017934	-0.00075646
ENSMUSG00000019818	Cd164	0.246296	52	-0.271157	0.814585	0.247745	116	0.271157	0.814585	none	0.272069	56			0.236678	112			none	0.199067	0.103996	0.0407007	0.0996977	0.146781	0.190231	0.0891839	0.180698	0.324013	0.333509
ENSMUSG00000019838	Slc16a10	2.06144	183	-0.198858	0.751865	2.00827	304	0.198858	0.751865	none	4.16039	158	2.11234	7.21222e-28	1.13368	329			up_pericentral	0.535517	0.527866	0.579843	0.640061	0.913323	1.21445	1.53873	1.62704	1.54016	1.99798
ENSMUSG00000019849	Prep	0.00541967	35	0.000258242	1	0.00524558	77	-0.000258242	1	none	0.00626473	51			0.00491729	61			none	0.00674989	0.0046779	0.00183084	0.0106148	0.00268918	0.00061647	0.00622335	0.0142254	0.0145648	4.13854e-05
ENSMUSG00000019851	Perp	0.0440172	14	0.774469	0.781371	0.021118	22	-0.774469	0.781371	none	0.0308011	16			0.0302513	20			none	0.0307496	0.0091409	0.0401477	0.00436155	0.00107657	0.0365875	0.024624	0.00154863	-0.000877181	-0.000643236
ENSMUSG00000019873	Reep3	3.50044	169	-0.0209547	0.979784	2.7825	282	0.0209547	0.979784	none	2.76526	137			3.2038	314			none	0.887778	1.05194	0.846474	0.954132	0.81988	0.689723	0.847002	0.873582	0.794726	0.263563
ENSMUSG00000019923	Zwint	1.28017	47	-1.11027	0.112712	2.06098	122	1.11027	0.112712	none	2.44812	54	0.62856	0.505658	1.44783	115			none	0.293128	0.359681	0.591042	0.247129	0.28423	0.268716	0.432866	0.821685	1.30439	0.540177
ENSMUSG00000019943	Atp2b1	0.623769	83	-0.00945761	0.994763	0.505405	156	0.00945761	0.994763	none	0.566221	69			0.548087	170			none	0.235147	0.182458	0.341451	0.273731	0.427443	0.147625	0.261203	0.082394	0.188151	0.529241
ENSMUSG00000019944	Rhobtb1	6.48386	216	0.201137	0.645636	5.09115	319	-0.201137	0.645636	none	4.13273	158			6.2975	377	0.716655	9.34283e-06	up_periportal	1.82775	1.82663	1.80006	1.61094	1.44968	1.31472	1.30974	0.836104	1.0761	0.257803
ENSMUSG00000019947	Arid5b	0.391687	216	0.362893	0.115024	0.291161	318	-0.362893	0.115024	none	0.294513	157			0.347727	377	0.224699	0.390483	none	0.275959	0.292838	0.298981	0.221546	0.208775	0.249737	0.220703	0.223738	0.251864	0.263394
ENSMUSG00000019961	Tmpo	1.14804	62	0.470863	0.707017	0.584369	113	-0.470863	0.707017	none	0.768904	53			0.831827	122			none	0.332632	0.313574	0.152172	0.0341198	0.187664	0.364115	0.259125	0.11893	0.79033	0.182537
ENSMUSG00000019987	Arg1	3.28595	199	0.00211869	0.996907	2.89444	306	-0.00211869	0.996907	none	1.82305	141			3.5709	364	1.07489	9.10493e-10	up_periportal	1.29353	1.27222	1.40034	1.08745	0.961955	0.772428	0.776518	0.590304	0.0642522	-0.0076162
ENSMUSG00000019989	Enpp3	0.334381	136	0.131902	0.842696	0.282739	255	-0.131902	0.842696	none	0.384482	145	0.589762	0.0965323	0.269726	246			none	0.173826	0.195899	0.245947	0.230711	0.159178	0.249919	0.300736	0.258713	0.255494	0.495179
ENSMUSG00000020010	Vnn3	0.0166809	18	1.27737	0.735985	0.00536545	27	-1.27737	0.735985	none	0.00699284	17			0.0112068	28			none	0.00928054	0.00446046	0.00637909	0.00560369	0.0228751	0.000459517	0.0140247	0.00437588	0.00824374	-0.00186165
ENSMUSG00000020017	Hal	0.584986	126	0.598296	0.335169	0.355224	206	-0.598296	0.335169	none	0.022446	48			0.62771	284	4.58489	2.28055e-35	up_periportal	0.29931	0.399052	0.475158	0.0798627	0.0960891	0.0312011	0.0288367	0.00146808	-0.00334025	0.00261513
ENSMUSG00000020022	Ndufa12	0.145885	47	-0.0188856	0.991029	0.140962	89	0.0188856	0.991029	none	0.125946	44			0.150117	92			none	0.075788	0.104496	0.0822665	0.0837824	0.0194625	0.0805715	0.111564	0.0642906	0.078209	0.471327
ENSMUSG00000020027	Socs2	0.75986	28	0.0418213	0.983672	0.455508	55	-0.0418213	0.983672	none	0.466271	36			0.626507	47			none	0.0704431	0.136696	0.24812	0.0127172	0.387436	0.087477	0.158619	0.179037	0.212448	0.55603
ENSMUSG00000020029	Nudt4	0.241742	101	-0.00504005	0.996511	0.20836	207	0.00504005	0.996511	none	0.210518	90			0.226704	218			none	0.121906	0.162413	0.173895	0.236869	0.177912	0.156537	0.117802	0.0945512	0.127127	0.0388791
ENSMUSG00000020048	Hsp90b1	13.357	192	-0.18818	0.754046	11.358	309	0.18818	0.754046	none	10.3377	153			12.94	348			none	2.17161	2.11037	2.12565	1.89715	1.93801	1.77129	2.08735	1.87487	2.11913	2.24115
ENSMUSG00000020051	Pah	1.84924	214	-0.0370291	0.932584	1.64434	318	0.0370291	0.932584	none	1.91093	158	0.325069	0.130489	1.65037	374			none	0.839463	0.819564	0.908596	0.702532	0.757612	0.783146	1.02663	1.07136	0.784601	1.25859
ENSMUSG00000020053	Igf1	0.671286	209	0.733745	7.48235e-05	0.388979	307	-0.733745	7.48235e-05	up_2n	0.211269	143			0.626542	373	1.54964	7.25141e-25	up_periportal	0.48468	0.458656	0.385403	0.226968	0.230049	0.172935	0.1572	0.086954	0.11108	0.198969
ENSMUSG00000020072	Pbld2	3.52762	178	-0.190343	0.758345	3.19615	293	0.190343	0.758345	none	3.0982	143			3.42852	328			none	1.11111	1.11427	1.1112	0.88062	0.852483	1.13861	1.06488	0.911759	0.838643	0.865503
ENSMUSG00000020074	Ccar1	0.448051	142	-0.113887	0.876287	0.394432	268	0.113887	0.876287	none	0.458906	124			0.398236	286			none	0.262606	0.261354	0.281262	0.149927	0.290461	0.331799	0.247424	0.256803	0.18315	0.515988
ENSMUSG00000020077	Srgn	0.000435236	9	-1.64329	0.789542	0.0015413	15	1.64329	0.789542	none	0.000275555	7			0.00143583	17			none	0.000251791	0.00135773	-0.000221437	0.000639692	0.000780988	-0.000161126	0.000447921	-0.00112232	2.36963e-05	-0.00318572
ENSMUSG00000020085	Aifm2	0.258168	56	-0.0319151	0.983302	0.254955	118	0.0319151	0.983302	none	0.23771	57			0.264062	117			none	0.10636	0.148874	0.219716	0.0699964	0.143821	0.0604589	0.10363	0.190551	0.0697172	0.00458997
ENSMUSG00000020088	Sar1a	5.41447	45	-0.908561	0.335091	7.37801	107	0.908561	0.335091	none	5.92602	51			6.85636	101			none	0.421493	0.7658	0.645129	0.430631	0.556571	0.914716	0.42259	0.575548	1.04435	0.0364582
ENSMUSG00000020089	Ppa1	0.735768	55	-0.423082	0.70935	0.781673	127	0.423082	0.70935	none	0.697606	53			0.79056	129			none	0.285131	0.326268	0.198237	0.334297	0.231076	0.220601	0.445054	0.0967505	0.185393	0.000826072
ENSMUSG00000020098	Pcbd1	0.569711	79	-0.363416	0.714732	0.577101	165	0.363416	0.714732	none	0.631345	79			0.550022	165			none	0.318815	0.277434	0.229683	0.156862	0.229564	0.392462	0.298411	0.214878	0.114448	0.248503
ENSMUSG00000020108	Ddit4	0.00699662	9	-1.44912	0.478511	0.0193542	33	1.44912	0.478511	none	0.0122847	12			0.015201	30			none	0.012201	0.0163143	0.00459911	0.00026386	0.0137231	0.0160984	0.0143962	-0.000411419	-6.99283e-05	0.0149855
ENSMUSG00000020122	Egfr	40.5442	218	0.405134	0.00182722	29.4685	319	-0.405134	0.00182722	none	29.5197	159			35.8346	378	0.214011	0.209802	none	3.50668	3.45735	3.39423	3.21341	3.13117	3.01771	3.29359	3.29647	3.11677	3.36701
ENSMUSG00000020123	Avpr1a	0.0308167	10	-2.35734	0.018061	0.200613	59	2.35734	0.018061	up_4n	0.266907	37	1.80072	0.0683644	0.0748031	32			none	0.0333014	0.0421934	0.0688124	0.0803273	0.0234797	0.112577	0.167276	0.133201	0.473845	-0.00283774
ENSMUSG00000020150	Gamt	1.14794	25	-0.877526	0.549216	1.89737	70	0.877526	0.549216	none	1.00959	26			1.83859	69			none	0.231969	0.319046	0.215602	0.2403	0.117163	0.205191	0.16864	0.217024	-0.00256338	1.58608
ENSMUSG00000020152	Actr2	0.105967	85	0.403404	0.75658	0.0681957	165	-0.403404	0.75658	none	0.0972053	76			0.0777765	174			none	0.0487831	0.0601872	0.0915604	0.0681918	0.0462201	0.0462207	0.0905852	0.0845855	0.0729348	0.0205414
ENSMUSG00000020167	Tcf3	0.334659	33	-0.55836	0.729955	0.479825	68	0.55836	0.729955	none	0.253643	27			0.491245	74			none	0.133121	0.193587	0.135704	0.10056	0.155979	0.0716509	0.117692	0.00477438	0.185645	-0.0013555
ENSMUSG00000020184	Mdm2	4.77189	99	-0.372477	0.698581	3.59889	212	0.372477	0.698581	none	4.36685	109	0.546653	0.384955	3.95235	202			none	0.694996	0.785914	0.782942	0.889692	0.725887	1.10397	0.95533	0.91475	1.32907	0.727587
ENSMUSG00000020186	Csrp2	0.142611	32	0.0898797	0.958154	0.122092	60	-0.0898797	0.958154	none	0.178849	36			0.110052	56			none	0.0377827	0.0696619	0.0936668	0.0615498	0.0283824	0.0376961	0.110181	0.189275	0.270679	0.294866
ENSMUSG00000020189	Osbpl8	0.84305	188	0.250298	0.629381	0.646108	304	-0.250298	0.629381	none	0.737432	150			0.721275	342			none	0.443244	0.481283	0.461486	0.339109	0.431346	0.317236	0.517333	0.50031	0.414273	0.5455
ENSMUSG00000020198	Ap3d1	0.33332	113	0.098611	0.911437	0.259422	211	-0.098611	0.911437	none	0.282403	96			0.292374	228			none	0.198022	0.203396	0.136699	0.218877	0.195312	0.156673	0.179255	0.143494	0.186971	0.186877
ENSMUSG00000020232	Hmg20b	0.242858	37	0.0908862	0.948984	0.175095	73	-0.0908862	0.948984	none	0.154187	34			0.22297	76			none	0.0920654	0.118919	0.123041	0.147981	0.236243	0.0827739	0.0721438	0.0491806	0.029759	0.214572
ENSMUSG00000020248	Nfyb	0.326448	27	-0.311908	0.810994	0.321715	82	0.311908	0.810994	none	0.433064	48	0.803685	0.45904	0.277607	61			none	0.0965467	0.12473	0.20317	0.0354977	0.17133	0.15392	0.132123	0.244462	0.170379	0.457075
ENSMUSG00000020250	Txnrd1	0.331254	97	0.18039	0.839251	0.240886	191	-0.18039	0.839251	none	0.267303	85			0.28189	203			none	0.193364	0.1577	0.17364	0.184962	0.223343	0.101757	0.179677	0.194692	0.0992479	0.254193
ENSMUSG00000020257	Wdr82	0.204692	51	0.0728054	0.957729	0.158541	121	-0.0728054	0.957729	none	0.0988866	47			0.21025	125	1.17892	0.0862975	none	0.120078	0.13948	0.118054	0.103608	0.101439	0.072074	0.0429982	0.0067104	0.0204438	0.00404319
ENSMUSG00000020267	Hint1	0.577571	61	0.451706	0.725167	0.282493	119	-0.451706	0.725167	none	0.314184	58			0.43934	122			none	0.149181	0.197507	0.276839	0.0494101	0.137499	0.107468	0.207319	0.224359	0.15764	0.589415
ENSMUSG00000020307	Cdc34	0.139278	11	0.0903321	0.976388	0.101115	34	-0.0903321	0.976388	none	0.184785	23	1.67621	0.33907	0.0879299	22			none	0.0205613	0.0223337	0.0332762	0.0916771	0.0854325	0.0370549	0.0814678	0.21258	0.0100611	0.0255728
ENSMUSG00000020309	Chac2	0.151841	59	-0.662501	0.436663	0.219923	165	0.662501	0.436663	none	0.158196	65			0.206624	159			none	0.122395	0.165173	0.113588	0.1506	0.106879	0.172968	0.086266	0.0740306	0.0629811	0.0470459
ENSMUSG00000020358	Hnrnpab	0.115283	36	-0.363201	0.783675	0.145634	80	0.363201	0.783675	none	0.136381	37			0.132022	79			none	0.0711372	0.0704285	0.0656332	0.0611102	0.148587	0.108731	0.0818814	0.114128	0.114696	-0.00162176
ENSMUSG00000020368	Canx	3.44405	165	-0.440263	0.452324	3.71716	288	0.440263	0.452324	none	3.7477	141			3.54681	312			none	1.16467	1.06145	0.981685	1.25399	0.87339	0.913196	0.779115	1.07725	1.35462	0.918681
ENSMUSG00000020376	Rnf130	0.236553	98	-0.338166	0.7047	0.267344	210	0.338166	0.7047	none	0.29363	101			0.23853	207			none	0.165389	0.204569	0.0653289	0.0868053	0.121948	0.298667	0.142851	0.175624	0.219038	0.545635
ENSMUSG00000020386	Sar1b	0.163378	122	-0.296806	0.704216	0.192294	231	0.296806	0.704216	none	0.185003	105			0.178684	248			none	0.130357	0.163489	0.113698	0.0864187	0.122768	0.134442	0.123465	0.161342	0.255539	0.017911
ENSMUSG00000020390	Ube2b	3.37888	176	-0.149283	0.789542	2.82522	299	0.149283	0.789542	none	3.32391	144	0.357463	0.387816	2.93476	331			none	1.01977	1.04128	0.932347	0.913749	0.944798	1.04039	1.10418	1.03434	0.886047	1.42131
ENSMUSG00000020400	Tnip1	0.0243698	15	0.0817683	0.977223	0.0187162	61	-0.0817683	0.977223	none	0.012945	26			0.0244043	50			none	0.0300017	0.0177805	0.00453647	0.0120328	0.0245898	0.0103317	0.00305506	0.0166305	0.0048944	0.00130828
ENSMUSG00000020423	Btg2	0.244091	16	0.709174	0.750129	0.0984147	32	-0.709174	0.750129	none	0.107226	13			0.178722	35			none	0.0762995	0.102957	0.0639824	0.113126	0.00271558	0.0862151	0.0385964	0.000971826	0.0415886	0.00294819
ENSMUSG00000020429	Igfbp1	1.73899	119	-0.31938	0.680211	1.62452	244	0.31938	0.680211	none	1.65634	130			1.67715	233			none	0.557939	0.616985	0.749237	0.613705	0.517594	0.569173	0.897703	0.581819	0.968516	0.816198
ENSMUSG00000020454	Eif4enif1	0.548808	83	-0.501479	0.56092	0.691103	181	0.501479	0.56092	none	0.633343	85			0.633335	179			none	0.337352	0.31776	0.334896	0.257921	0.177231	0.206136	0.377631	0.270889	0.194178	0.572117
ENSMUSG00000020476	Dbnl	0.0809121	42	0.412194	0.820735	0.0479396	59	-0.412194	0.820735	none	0.0649985	33			0.0597799	68			none	0.0376809	0.0336656	0.0400442	-0.00284787	0.0988381	0.0646992	0.0341052	0.0523041	0.0290129	0.00748569
ENSMUSG00000020483	Dynll2	0.0283333	26	0.562721	0.765132	0.0199876	45	-0.562721	0.765132	none	0.0214135	30			0.024201	41			none	0.0214758	0.0178579	0.0210552	0.0266946	0.00900091	0.0237159	0.0208782	0.0138258	0.0147287	0.000645575
ENSMUSG00000020484	Xbp1	2.37201	130	0.232854	0.76802	1.25847	233	-0.232854	0.76802	none	1.20703	108			1.92231	255			none	0.620828	0.643829	0.561768	0.387867	0.365086	0.456519	0.597481	0.401973	0.750159	0.503554
ENSMUSG00000020534	Shmt1	0.509602	119	0.12015	0.884438	0.385118	221	-0.12015	0.884438	none	0.325139	110			0.482139	230			none	0.289521	0.283609	0.214585	0.229335	0.208902	0.185037	0.240626	0.22443	0.237915	0.0262006
ENSMUSG00000020585	Laptm4a	0.0493861	59	-0.473554	0.717556	0.0770929	139	0.473554	0.717556	none	0.0895287	64			0.0558829	134			none	0.0321196	0.0611023	0.0464801	0.113189	0.0237724	0.0467622	0.0482021	0.0282876	0.0694193	0.0405688
ENSMUSG00000020592	Sdc1	0.0623211	42	0.135897	0.932584	0.0536153	78	-0.135897	0.932584	none	0.0481024	34			0.060955	86			none	0.0528867	0.0481832	0.0626754	0.0526957	0.0134173	0.0318975	0.0178146	0.0393007	0.00038505	0.129893
ENSMUSG00000020593	Lpin1	6.90851	216	0.182997	0.541019	5.76825	319	-0.182997	0.541019	none	5.30346	158			6.62136	377	0.323622	0.0247214	none	1.91933	1.92378	1.90871	1.77033	1.59873	1.58735	1.78553	1.37261	1.45582	1.82456
ENSMUSG00000020609	Apob	8.53898	216	0.204093	0.645636	6.11032	319	-0.204093	0.645636	none	6.00887	159			7.55365	376	0.229614	0.457379	none	1.92599	1.95525	1.67728	1.67299	1.47337	1.5457	1.76017	1.78072	1.78785	1.76565
ENSMUSG00000020612	Prkar1a	1.97063	54	-0.131809	0.913016	1.51113	110	0.131809	0.913016	none	1.13288	49			1.93524	115			none	0.388999	0.438221	0.333035	0.427777	0.316807	0.225951	0.123722	0.497546	0.649215	0.776019
ENSMUSG00000020629	Adi1	0.327233	32	-0.425382	0.768101	0.48149	87	0.425382	0.768101	none	0.321172	38			0.459962	81			none	0.123281	0.182745	0.177227	0.025545	0.105802	0.11573	0.0571571	0.24689	0.231618	-0.00206615
ENSMUSG00000020634	Ubxn2a	0.0246356	43	-0.0592027	0.974211	0.0260231	86	0.0592027	0.974211	none	0.0294499	40			0.0237815	89			none	0.0153392	0.0212153	0.0505223	0.0362648	0.00559652	0.0117254	0.0183866	0.0277664	0.0411939	0.00216578
ENSMUSG00000020644	Id2	2.95082	79	-0.0932199	0.922817	2.21252	169	0.0932199	0.922817	none	2.00804	74			2.72432	174			none	0.511853	0.795566	0.503416	0.666421	0.755098	0.527502	0.374194	0.436636	0.057809	0.0491692
ENSMUSG00000020719	Ddx5	12.4942	217	0.0861547	0.801632	10.4349	318	-0.0861547	0.801632	none	10.3219	159			11.6701	376			none	2.26664	2.30586	2.54187	2.24846	2.17684	1.96599	2.29089	1.96844	2.35812	2.15019
ENSMUSG00000020745	Pafah1b1	0.174594	166	-0.0407208	0.948909	0.170757	281	0.0407208	0.948909	none	0.205467	139	0.37499	0.387552	0.15837	308			none	0.148026	0.136851	0.151565	0.0673367	0.133431	0.164307	0.148233	0.164062	0.171625	0.160486
ENSMUSG00000020780	Srp68	0.158954	57	0.179163	0.881842	0.122249	128	-0.179163	0.881842	none	0.133739	54			0.138584	131			none	0.11369	0.0889947	0.100694	0.0709436	0.0411335	0.124764	0.101022	0.0505438	0.0385952	0.174609
ENSMUSG00000020803	Txndc17	0.194418	9	-0.451643	0.841042	0.216046	22	0.451643	0.841042	none	0.0511391	6			0.272938	25	2.12952	0.145626	none	0.041994	0.0982713	0.0181764	0.21402	0.0460892	0.0622203	0.0155071	0.0138514	-0.0054474	0.0230991
ENSMUSG00000020806	Rhbdf2	0.0536814	34	0.407901	0.837305	0.0356555	62	-0.407901	0.837305	none	0.034811	37			0.0464066	59			none	0.0292718	0.0400318	0.00848956	-2.38011e-05	0.0377114	0.0196764	0.0413828	0.0483212	-0.00066119	-0.005123
ENSMUSG00000020817	Rabep1	0.0933835	179	-0.0992493	0.851053	0.0964962	298	0.0992493	0.851053	none	0.101542	149			0.0925785	328			none	0.0723714	0.0914117	0.10865	0.0771333	0.0654655	0.0672089	0.0898737	0.104159	0.168304	0.102139
ENSMUSG00000020840	Blmh	0.453473	88	0.290217	0.764559	0.285413	171	-0.290217	0.764559	none	0.249943	67			0.397257	192			none	0.234944	0.2067	0.131831	0.188708	0.264746	0.169875	0.142908	0.147071	0.176941	0.0937573
ENSMUSG00000020849	Ywhae	0.555101	126	0.291238	0.742839	0.388514	214	-0.291238	0.742839	none	0.472351	115			0.449323	225			none	0.301536	0.227244	0.341301	0.32182	0.239882	0.295399	0.24607	0.136651	0.172379	0.459367
ENSMUSG00000020863	Luc7l3	1.31333	135	0.000387494	0.999926	0.985451	243	-0.000387494	0.999926	none	1.23192	122			1.07087	256			none	0.462024	0.515834	0.57121	0.301329	0.407306	0.533839	0.518905	0.519798	0.467169	0.598443
ENSMUSG00000020864	Ankrd40	0.534772	25	-0.537069	0.760668	0.388605	63	0.537069	0.760668	none	0.484604	35			0.432522	53			none	0.0316884	0.103961	0.177722	0.213833	0.0651727	0.310192	0.142278	0.0350043	0.521957	-0.00934111
ENSMUSG00000020865	Abcc3	0.265019	88	0.0631665	0.952446	0.197884	178	-0.0631665	0.952446	none	0.352427	107	1.24353	0.00137095	0.171596	159			up_pericentral	0.118105	0.103651	0.11418	0.057991	0.146086	0.189471	0.228787	0.407403	0.260396	0.413788
ENSMUSG00000020884	Asgr1	1.89025	97	0.0282622	0.978173	1.41284	204	-0.0282622	0.978173	none	1.42877	103			1.68147	198			none	0.451935	0.586851	0.504865	0.413886	0.447729	0.530302	0.513107	0.579912	0.347723	1.04208
ENSMUSG00000020917	Acly	0.25778	113	0.294783	0.733574	0.183476	217	-0.294783	0.733574	none	0.0564125	63			0.279776	267	2.13778	1.01401e-14	up_periportal	0.2181	0.190746	0.214423	0.0969322	0.0987052	0.0544786	0.0467269	0.00807798	0.042075	-0.00923185
ENSMUSG00000020922	Lsm12	0.023385	21	-0.384568	0.852972	0.0252439	55	0.384568	0.852972	none	0.0141601	27			0.028834	49			none	0.0170187	0.0285687	0.0205171	0.0142412	0.00441794	0.0106912	0.0137313	0.0197063	0.000921071	-0.000487945
ENSMUSG00000020986	Sec23a	0.57746	115	0.0420934	0.95822	0.485652	218	-0.0420934	0.95822	none	0.485617	106			0.538615	227			none	0.281319	0.29365	0.353766	0.396785	0.274069	0.281385	0.273029	0.313397	0.132029	0.353673
ENSMUSG00000020988	L2hgdh	0.278557	81	0.549591	0.619148	0.176887	148	-0.549591	0.619148	none	0.232489	81			0.212134	148			none	0.138886	0.152542	0.140696	0.0745022	0.12827	0.0732311	0.157316	0.0769537	0.0937461	0.144478
ENSMUSG00000020994	Pnn	1.77394	92	-0.471691	0.560721	1.56518	220	0.471691	0.560721	none	2.12982	115	0.79154	0.0411177	1.44807	197			up_pericentral	0.491698	0.544945	0.518236	0.447645	0.434041	0.619411	1.01501	0.41645	1.13491	0.301595
ENSMUSG00000021012	Zc3h14	1.06034	62	-0.414259	0.70935	0.92582	137	0.414259	0.70935	none	1.31186	67			0.841017	132			none	0.278193	0.343627	0.349254	0.357539	0.219457	0.395711	0.33521	0.447586	0.0100931	0.45312
ENSMUSG00000021025	Nfkbia	1.21383	75	-0.707527	0.29904	1.7733	186	0.707527	0.29904	none	1.87918	95	0.674099	0.241447	1.4061	166			none	0.348472	0.522501	0.377386	0.34854	0.494391	0.485201	0.481303	0.677442	0.66259	0.77693
ENSMUSG00000021033	Gstz1	1.81562	198	-0.220571	0.683377	1.89664	309	0.220571	0.683377	none	2.41243	154	0.700711	0.000131605	1.63295	353			up_pericentral	0.662442	0.80452	0.915841	0.845188	0.716071	0.872431	1.04016	1.11365	1.57333	1.06965
ENSMUSG00000021048	Mthfd1	0.537179	122	-0.0604737	0.939643	0.46545	237	0.0604737	0.939643	none	0.470945	113			0.504506	246			none	0.256168	0.308382	0.346288	0.158136	0.271129	0.187349	0.346087	0.342741	0.280753	0.256624
ENSMUSG00000021054	Sgpp1	0.0884232	52	-0.0548501	0.97394	0.0818114	114	0.0548501	0.97394	none	0.0755129	58			0.0882739	108			none	0.08827	0.0492214	0.0238944	0.045294	0.121982	0.0177472	0.0367951	0.110187	0.168525	0.0337841
ENSMUSG00000021091	Serpina3n	0.564658	105	-0.709572	0.258275	0.698934	237	0.709572	0.258275	none	0.681254	105			0.628931	237			none	0.333324	0.309991	0.326313	0.442893	0.290729	0.271807	0.231376	0.363815	0.178383	0.0368401
ENSMUSG00000021094	Dhrs7	0.0595314	7	1.24385	0.755779	0.0223342	16	-1.24385	0.755779	none	0.00422945	6			0.051402	17	2.63005	0.350967	none	0.00182433	0.0444024	0.0151419	-0.000907036	3.25458e-06	0.00698034	0.00603856	0.0118327	-0.00166077	0.00140064
ENSMUSG00000021097	Clmn	0.17309	193	0.347794	0.475722	0.127753	299	-0.347794	0.475722	none	0.15145	147			0.143932	345			none	0.135402	0.121655	0.123489	0.0979112	0.10926	0.110096	0.167651	0.12876	0.189174	0.108702
ENSMUSG00000021102	Glrx5	0.0740463	18	-0.89836	0.692939	0.105082	40	0.89836	0.692939	none	0.134326	18			0.0748819	40			none	0.0345999	0.0443296	0.0993752	0.00251253	0.0276333	0.00028981	0.151308	0.0529299	0.000484596	-0.00110858
ENSMUSG00000021111	Papola	1.59059	187	0.00603779	0.994558	1.29068	294	-0.00603779	0.994558	none	1.30001	145			1.45972	336			none	0.648684	0.739776	0.616757	0.515228	0.635609	0.535906	0.739912	0.649277	0.520863	0.429871
ENSMUSG00000021113	Snapc1	0.0418909	15	1.20579	0.717087	0.0128854	36	-1.20579	0.717087	none	0.0097263	16			0.0309422	35			none	0.0256482	0.0207928	0.000642188	0.00256785	0.000472541	0.00957764	0.0105678	0.0222442	0.00258094	-0.00134305
ENSMUSG00000021114	Atp6v1d	0.184858	34	-0.293603	0.864811	0.138105	74	0.293603	0.864811	none	0.109947	34			0.176913	74			none	0.0407522	0.0951284	0.0617007	0.0617264	0.133811	0.0599688	0.0999545	0.0675288	-0.00032339	-0.00271239
ENSMUSG00000021116	Eif2s1	0.0616483	45	0.701779	0.742489	0.0263493	72	-0.701779	0.742489	none	0.0267607	31			0.0465339	86			none	0.0391747	0.0322337	0.018511	0.0274918	0.0177409	0.0330122	0.0277996	0.013417	0.00254711	-2.90141e-05
ENSMUSG00000021136	Smoc1	0.143704	204	0.468793	0.105543	0.100312	308	-0.468793	0.105543	none	0.091483	148			0.129051	364	0.496845	0.0197968	none	0.110313	0.108638	0.149281	0.163268	0.0956546	0.0876105	0.0585816	0.076454	0.100835	0.0312324
ENSMUSG00000021156	Zmynd11	0.817014	111	-0.52577	0.388755	1.05158	246	0.52577	0.388755	none	1.18528	116	0.556387	0.210468	0.860064	241			none	0.464337	0.392433	0.471058	0.454565	0.374584	0.371498	0.564547	0.52256	0.614614	0.900842
ENSMUSG00000021178	Psmc1	0.131652	31	-1.36361	0.10913	0.359019	103	1.36361	0.10913	none	0.232944	43			0.280924	91			none	0.16269	0.108416	0.139647	0.158853	0.0738608	0.103847	0.142739	0.211729	-0.000171907	-0.00543515
ENSMUSG00000021208	Ifi27l2b	0.0126516	3	0.0449031	0.994726	0.0112113	9	-0.0449031	0.994726	none	0.00791984	4			0.0134265	8			none	0.00262692	0.00753007	0.000103418	0.0519519	0.000679222	0.0222664	0.000169383	0.000178654	0.00344718	-0.000901497
ENSMUSG00000021210	Akr1c6	0.865281	128	-0.593218	0.200353	1.02311	276	0.593218	0.200353	none	2.13651	157	2.39105	1.9258e-28	0.463752	247			up_pericentral	0.288485	0.25416	0.373683	0.397864	0.562557	0.74758	0.979479	1.23517	1.47948	1.46576
ENSMUSG00000021215	Net1	1.31348	45	-0.0924676	0.942358	0.969561	97	0.0924676	0.942358	none	1.9344	60	1.30663	0.032326	0.762061	82			up_pericentral	0.289978	0.202258	0.158166	0.293028	0.526063	0.295627	0.49561	0.533151	0.598493	0.0666086
ENSMUSG00000021236	Entpd5	0.150262	42	-1.14061	0.224239	0.349517	129	1.14061	0.224239	none	0.330796	73	0.792939	0.397794	0.242477	98			none	0.133781	0.103232	0.100123	0.147486	0.0886689	0.109893	0.227362	0.163677	0.146259	0.61998
ENSMUSG00000021264	Yy1	0.128987	51	-0.399487	0.754046	0.161091	130	0.399487	0.754046	none	0.167021	59			0.140082	122			none	0.0866352	0.101495	0.15613	0.0428706	0.0610934	0.0436783	0.100484	0.0782139	0.118439	0.341313
ENSMUSG00000021270	Hsp90aa1	1.96586	62	-0.417181	0.704231	1.99189	142	0.417181	0.704231	none	1.93364	86			2.00138	118			none	0.426837	0.449018	0.421976	0.655415	0.427975	0.56491	0.537883	0.602693	0.213163	0.824876
ENSMUSG00000021281	Tnfaip2	0.829022	61	0.44484	0.738424	0.4164	106	-0.44484	0.738424	none	0.728768	56			0.522974	111			none	0.18117	0.205172	0.266067	0.183427	0.220906	0.210018	0.200163	0.304763	0.0750993	0.0447348
ENSMUSG00000021282	Eif5	5.61106	157	0.274442	0.721951	4.0458	256	-0.274442	0.721951	none	5.30325	131	0.386602	0.503664	4.4196	282			none	1.00501	1.08114	1.19882	0.730488	1.63849	0.732899	1.20536	1.23473	1.22068	2.04332
ENSMUSG00000021357	Exoc2	0.0734994	78	0.354188	0.756942	0.0533712	158	-0.354188	0.756942	none	0.0525414	80			0.0653286	156			none	0.0698027	0.0519172	0.0479877	0.0308643	0.0312589	0.0374238	0.0500755	0.0309365	0.0296286	0.248661
ENSMUSG00000021364	Elovl2	0.317576	179	0.201872	0.743127	0.248559	299	-0.201872	0.743127	none	0.192847	144			0.311797	334	0.586116	0.00957886	up_periportal	0.258742	0.235904	0.23733	0.196026	0.142181	0.160542	0.151648	0.150071	0.151847	0.0482659
ENSMUSG00000021453	Gadd45g	4.38993	111	0.337136	0.723281	2.12208	185	-0.337136	0.723281	none	1.96754	79			3.495	217	0.596511	0.295143	none	0.694431	0.779498	0.814279	0.844595	0.493535	0.578401	0.517935	0.543102	1.00992	0.0379806
ENSMUSG00000021474	Sfxn1	2.19821	158	-0.0504687	0.944692	1.86227	240	0.0504687	0.944692	none	0.495844	72			2.63078	326	2.46103	1.90321e-27	up_periportal	0.804883	1.146	0.810651	0.508751	0.515504	0.319234	0.0877176	0.0398207	0.00281217	-0.00531232
ENSMUSG00000021477	Ctsl	3.08236	100	-0.0937797	0.917643	2.40713	210	0.0937797	0.917643	none	2.82507	100			2.62075	210			none	0.843906	0.673982	0.527022	0.537573	0.615545	0.388262	0.86403	0.536588	1.03889	0.918534
ENSMUSG00000021492	F12	0.550137	148	-0.0738861	0.914484	0.470863	277	0.0738861	0.914484	none	0.424289	128			0.536173	297			none	0.335299	0.345375	0.300517	0.405018	0.146372	0.295552	0.289466	0.273772	0.206075	0.368603
ENSMUSG00000021518	Ptdss1	0.196666	86	-0.301395	0.789442	0.233907	155	0.301395	0.789442	none	0.239085	76			0.210251	165			none	0.123895	0.119065	0.0961629	0.167806	0.142925	0.130853	0.102733	0.151179	0.0185647	0.140885
ENSMUSG00000021537	Cetn3	0.0342597	7	-1.88902	0.43769	0.192232	27	1.88902	0.43769	none	0.227643	14	1.43022	0.543039	0.0862311	20			none	0.0449006	0.034466	0.0301432	0.0217986	0.0984577	0.0538603	0.068511	0.0702475	0.0248097	0.499487
ENSMUSG00000021539	Lect2	0.0368261	11	0.160379	0.9611	0.0235124	28	-0.160379	0.9611	none	0.083192	31	3.43736	0.143441	0.00608733	8			none	-0.000445811	0.00971832	0.00382685	0.000188828	0.0120054	0.00858396	0.101229	0.0625833	0.045581	-0.000991026
ENSMUSG00000021540	Smad5	0.434857	58	0.28679	0.81725	0.248591	95	-0.28679	0.81725	none	0.249185	52			0.355765	101			none	0.167017	0.117826	0.209874	0.0872725	0.185436	0.145115	0.201092	0.0296505	0.186999	-0.00620858
ENSMUSG00000021548	Ccnh	1.24622	71	-0.874612	0.141843	1.7888	168	0.874612	0.141843	none	1.21265	65			1.71824	174			none	0.552017	0.489957	0.443661	0.525374	0.335669	0.219742	0.438926	0.480913	0.60155	1.64204
ENSMUSG00000021577	Sdha	0.648739	102	-0.28058	0.75082	0.630099	228	0.28058	0.75082	none	0.789639	108	0.511321	0.43363	0.573741	222			none	0.178219	0.365232	0.310133	0.288475	0.244031	0.368424	0.488176	0.188358	0.294265	0.00506141
ENSMUSG00000021585	Cast	1.22985	104	-0.101395	0.911283	1.04061	184	0.101395	0.911283	none	1.00518	81			1.16465	207			none	0.435151	0.448795	0.398412	0.554811	0.150643	0.420011	0.414075	0.414711	0.0356813	1.23989
ENSMUSG00000021606	Ndufs6	0.092652	30	0.284305	0.851281	0.0709964	57	-0.284305	0.851281	none	0.117889	32	0.912892	0.467235	0.0637609	55			none	0.0788014	0.0279438	0.0274105	0.120368	0.039266	0.0828726	0.100988	0.0513626	-0.000479753	0.133594
ENSMUSG00000021610	Clptm1l	1.68282	45	-0.507541	0.691619	1.95916	109	0.507541	0.691619	none	1.13009	55			2.14852	99			none	0.383151	0.432268	0.501792	0.50061	0.168594	0.290552	0.317312	0.0973093	0.535665	-0.0147185
ENSMUSG00000021646	Mccc2	0.122406	77	-0.434794	0.665641	0.150988	175	0.434794	0.665641	none	0.159036	79			0.131119	173			none	0.114724	0.104194	0.117993	0.0325261	0.129098	0.0921967	0.111883	0.129931	0.0130515	0.0295999
ENSMUSG00000021676	Iqgap2	0.152805	218	0.174605	0.57576	0.133312	319	-0.174605	0.57576	none	0.137679	159			0.142717	378			none	0.131308	0.130742	0.136644	0.118824	0.1067	0.110342	0.132663	0.125532	0.149219	0.276114
ENSMUSG00000021710	Nln	0.902234	52	-0.0877797	0.943952	0.750123	107	0.0877797	0.943952	none	1.32796	68	1.3447	0.014947	0.594792	91			up_pericentral	0.223198	0.204984	0.159416	0.194352	0.22971	0.321042	0.605932	0.36168	0.238806	0.593184
ENSMUSG00000021756	Il6st	0.0627725	78	-0.52295	0.650169	0.084704	174	0.52295	0.650169	none	0.0636409	79			0.0809156	173			none	0.0533371	0.0663715	0.0633745	0.100352	0.0245004	0.0698834	0.0297116	0.089327	0.0587932	-0.00269389
ENSMUSG00000021764	Ndufs4	0.134811	126	-0.032486	0.971883	0.129503	236	0.032486	0.971883	none	0.148217	121			0.124693	241			none	0.123804	0.0987849	0.111372	0.127821	0.0348439	0.108855	0.136116	0.137115	0.132306	0.0660034
ENSMUSG00000021765	Fst	0.226902	14	0.0148978	0.996316	0.147947	25	-0.0148978	0.996316	none	0.0307941	4			0.24276	35	2.53556	0.0689239	none	0.0763007	0.0795266	0.0938388	0.0240822	0.0611947	0.000916449	0.0108892	0.0517244	-0.00418182	0.00317148
ENSMUSG00000021794	Glud1	3.84545	199	-0.0905954	0.844882	3.19443	315	0.0905954	0.844882	none	3.44191	154			3.46579	360			none	1.25304	1.25636	1.12552	1.3693	1.11406	1.15004	1.2031	1.17478	1.41156	1.26356
ENSMUSG00000021814	Anxa7	0.255717	61	0.396248	0.75082	0.150722	131	-0.396248	0.75082	none	0.205299	64			0.188317	128			none	0.109702	0.12094	0.0667706	0.14176	0.047304	0.124781	0.120387	0.117083	0.403026	0.323623
ENSMUSG00000021824	Ap3m1	0.664304	143	-0.607065	0.134487	0.899302	271	0.607065	0.134487	none	1.03678	137	0.545596	0.137866	0.705948	277			none	0.400161	0.413431	0.362859	0.440205	0.443681	0.357362	0.663241	0.517368	0.297396	0.298521
ENSMUSG00000021832	Psmc6	0.230174	60	-0.21618	0.817063	0.258952	149	0.21618	0.817063	none	0.279323	73			0.233786	136			none	0.129952	0.158293	0.195549	0.205065	0.186329	0.148021	0.163663	0.0311258	0.0047018	0.250179
ENSMUSG00000021891	Mettl6	0.39545	25	-0.038697	0.984528	0.316846	66	0.038697	0.984528	none	0.299201	39			0.3696	52			none	0.161777	0.103169	0.168023	0.227001	0.14196	0.119506	0.0775837	0.13945	0.0144251	-0.000899882
ENSMUSG00000021928	Ebpl	0.08046	54	0.545593	0.734354	0.0474821	99	-0.545593	0.734354	none	0.0573156	52			0.0623648	101			none	0.0540552	0.0506131	0.0497195	0.0771997	0.0162657	0.0325764	0.0415684	0.0338953	0.00151462	0.0247232
ENSMUSG00000021939	Ctsb	0.248303	63	-0.244809	0.837973	0.248835	127	0.244809	0.837973	none	0.162721	57			0.284751	133			none	0.194415	0.132523	0.130086	0.167534	0.104197	0.101888	0.0504639	0.0892347	0.0766562	0.199589
ENSMUSG00000021944	Gata4	0.0770141	88	0.171515	0.888247	0.0576728	167	-0.171515	0.888247	none	0.0699578	80			0.0636598	175			none	0.0664436	0.0544314	0.0387102	0.102698	0.0262067	0.047603	0.0505361	0.0358635	-0.0038206	0.0251032
ENSMUSG00000021947	Cryl1	0.109383	143	0.784877	0.155236	0.0612681	187	-0.784877	0.155236	none	0.00786001	45			0.111482	285	3.91897	3.13943e-22	up_periportal	0.100931	0.0976743	0.107324	0.0436439	0.0226025	0.0122034	0.00165242	0.00118861	-0.00243981	-0.00113643
ENSMUSG00000021969	Zdhhc20	0.0492168	78	0.119455	0.91795	0.0455849	146	-0.119455	0.91795	none	0.0558558	74			0.0433592	150			none	0.036246	0.0442637	0.0233874	0.051213	0.0241479	0.0145224	0.0712834	0.0408485	0.126036	0.0134222
ENSMUSG00000021987	Mtmr6	0.194231	29	0.0471759	0.981841	0.129645	66	-0.0471759	0.981841	none	0.174239	26			0.148135	69			none	0.073322	0.082861	0.0462146	0.119466	0.138948	0.0617847	0.0806303	0.0771559	-0.000864903	0.159217
ENSMUSG00000021996	Esd	0.097411	47	0.0384983	0.981294	0.0832537	118	-0.0384983	0.981294	none	0.0611991	55			0.100695	110			none	0.0554097	0.0825916	0.0702027	0.0596571	0.0622124	0.0165798	0.0296866	0.072932	0.0544159	0.152612
ENSMUSG00000021999	Cpb2	0.2587	94	0.0226477	0.984528	0.217317	197	-0.0226477	0.984528	none	0.201904	87			0.247666	204			none	0.121553	0.1865	0.252366	0.130779	0.127962	0.101468	0.113029	0.106293	0.0208056	0.00375349
ENSMUSG00000022023	Wbp4	0.338078	37	-0.518139	0.729531	0.331784	114	0.518139	0.729531	none	0.329815	51			0.336242	100			none	0.129698	0.141708	0.103622	0.0703369	0.23509	0.0836728	0.186696	0.169788	0.139269	-0.00493346
ENSMUSG00000022037	Clu	7.2989	167	0.135668	0.849443	4.65582	259	-0.135668	0.849443	none	4.68516	125			6.16779	301			none	1.24975	1.24257	1.52927	1.12247	0.834711	0.849305	1.20858	1.09671	0.742788	0.872195
ENSMUSG00000022040	Ephx2	0.292034	195	-0.0231457	0.966789	0.278262	302	0.0231457	0.966789	none	0.291469	155			0.280649	342			none	0.214742	0.237631	0.206835	0.238135	0.136289	0.234562	0.299156	0.163453	0.174493	0.31223
ENSMUSG00000022052	Ppp2r2a	0.116904	112	0.261072	0.793681	0.0845496	183	-0.261072	0.793681	none	0.0998218	103			0.0967853	192			none	0.0790715	0.0829871	0.0564423	0.0445839	0.0694604	0.0869227	0.0664159	0.0504924	0.101163	0.188036
ENSMUSG00000022091	Sorbs3	0.114536	74	0.153881	0.882035	0.0937904	168	-0.153881	0.882035	none	0.12398	91			0.0930561	151			none	0.0601425	0.0886082	0.0729792	0.0353211	0.0727849	0.12557	0.0979052	0.0855258	0.000662693	0.00653238
ENSMUSG00000022094	Slc39a14	2.01627	217	0.0902182	0.784792	1.79216	318	-0.0902182	0.784792	none	1.49751	158			2.04535	377	0.431319	0.00218409	none	1.03028	1.03052	0.940882	0.941427	0.899242	0.836864	0.725694	0.629005	0.747018	0.500089
ENSMUSG00000022108	Itm2b	0.741733	121	-0.215289	0.768784	0.679851	238	0.215289	0.768784	none	0.930923	124	0.801066	0.0151573	0.60993	235			up_pericentral	0.318216	0.297131	0.409642	0.461135	0.340926	0.391884	0.555899	0.399952	0.524638	0.476675
ENSMUSG00000022119	Rbm26	0.079742	146	0.234865	0.746564	0.0653677	259	-0.234865	0.746564	none	0.0684643	128			0.0723551	277			none	0.0774523	0.0609394	0.0882251	0.0386978	0.0676337	0.0613418	0.0553223	0.075111	0.0511738	0.0675435
ENSMUSG00000022136	Dnajc3	0.143617	144	0.0132138	0.984829	0.138279	265	-0.0132138	0.984829	none	0.120897	125			0.148669	284			none	0.129295	0.133863	0.119275	0.0734154	0.0849261	0.133964	0.0971048	0.106943	0.0669221	0.0511159
ENSMUSG00000022139	Mbnl2	0.444705	203	0.57653	0.0181497	0.286744	311	-0.57653	0.0181497	up_2n	0.325119	156			0.361701	358			none	0.305709	0.273487	0.239175	0.283614	0.201359	0.237244	0.262725	0.228833	0.230587	0.302286
ENSMUSG00000022149	C9	3.4404	209	0.0198436	0.97142	2.90806	318	-0.0198436	0.97142	none	2.2954	156			3.47277	371	0.617252	0.00138642	up_periportal	1.30957	1.27257	1.22644	1.32427	0.913689	0.893133	0.940931	0.795234	0.459793	0.0281712
ENSMUSG00000022174	Dad1	0.0971965	42	0.845874	0.60839	0.0472841	79	-0.845874	0.60839	none	0.0557921	33			0.0724907	88			none	0.0725371	0.0386766	0.0771354	0.0629382	0.0238662	0.0146803	0.0451618	0.0616223	0.0266035	0.000967203
ENSMUSG00000022181	C6	0.872362	199	-0.0491657	0.919956	0.803984	311	0.0491657	0.919956	none	1.16533	156	0.799661	1.33352e-06	0.691424	354			up_pericentral	0.472867	0.456996	0.428194	0.391866	0.457153	0.666487	0.703894	0.632119	0.821752	0.863366
ENSMUSG00000022184	Fbxo4	0.659937	24	-0.15019	0.926608	0.521929	57	0.15019	0.926608	none	0.527359	26			0.599237	55			none	0.119644	0.162563	0.23067	0.133077	0.233712	0.121963	0.177542	0.168627	-0.000321958	-0.00376604
ENSMUSG00000022185	Acin1	0.778872	149	0.276907	0.698581	0.558594	254	-0.276907	0.698581	none	0.557937	112			0.685909	291			none	0.330499	0.420409	0.503267	0.230414	0.305915	0.301956	0.306009	0.492895	0.290988	0.205818
ENSMUSG00000022195	6030458C11Rik	0.273783	28	-0.108717	0.958154	0.155177	66	0.108717	0.958154	none	0.284262	28			0.169282	66			none	0.0498167	0.0728761	0.100602	0.0709018	0.05732	0.0257077	0.1936	0.0731822	0.0751882	-0.00487476
ENSMUSG00000022201	Zfr	1.655	192	-0.00379204	0.995933	1.3764	296	0.00379204	0.995933	none	1.48213	147			1.4926	341			none	0.654961	0.738414	0.632813	0.655764	0.662197	0.577918	0.82485	0.620263	0.946254	1.34906
ENSMUSG00000022205	Sub1	0.0330798	21	-0.988516	0.57743	0.066127	65	0.988516	0.57743	none	0.0734181	35	0.866278	0.542452	0.0440012	51			none	0.0353162	0.0240395	0.0527471	0.00611428	0.0364939	0.0707462	0.0568901	0.041782	-0.000222263	0.0743724
ENSMUSG00000022214	Dcaf11	2.2929	133	-0.329752	0.694289	2.13782	259	0.329752	0.694289	none	2.63828	132	0.437623	0.471673	2.01675	260			none	0.618752	0.622472	0.913643	0.649213	0.50122	0.79836	0.920066	0.673102	0.595804	1.29054
ENSMUSG00000022216	Psme1	0.530731	18	-0.716755	0.663995	0.635207	66	0.716755	0.663995	none	0.594883	29			0.591916	55			none	0.0916837	0.182265	0.115684	0.29651	0.265926	0.108209	0.175234	0.36234	-0.00199466	0.000893936
ENSMUSG00000022219	Cideb	0.699939	74	-0.0462602	0.967096	0.535367	155	0.0462602	0.967096	none	0.489243	68			0.64968	161			none	0.315411	0.288943	0.252711	0.250633	0.175289	0.225202	0.242953	0.308805	0.325381	0.00310445
ENSMUSG00000022235	Cmbl	0.10704	46	0.149145	0.922817	0.122568	112	-0.149145	0.922817	none	0.217306	62	0.949141	0.501476	0.0737624	96			none	0.0360809	0.0639379	0.0385871	0.0614088	0.0995171	0.0856261	0.113012	0.112421	0.00804875	0.040105
ENSMUSG00000022241	Tars	1.74534	67	-0.475232	0.663367	1.79381	140	0.475232	0.663367	none	1.25472	54			1.99262	153	0.553093	0.495034	none	0.449935	0.534472	0.502053	0.58154	0.217883	0.515509	0.297042	0.282199	0.268462	0.00199837
ENSMUSG00000022244	Amacr	0.228066	88	-0.124285	0.888247	0.222666	176	0.124285	0.888247	none	0.270588	85	0.438502	0.553402	0.205623	179			none	0.129208	0.16143	0.109694	0.168935	0.134588	0.210724	0.196554	0.0851708	0.185381	0.205339
ENSMUSG00000022255	Mtdh	0.419495	110	-0.0256221	0.978761	0.374699	230	0.0256221	0.978761	none	0.35525	106			0.408715	234			none	0.17735	0.297161	0.225985	0.348059	0.154763	0.234207	0.205194	0.304211	0.222814	0.209279
ENSMUSG00000022261	Sdc2	0.144197	201	0.157018	0.750863	0.124235	304	-0.157018	0.750863	none	0.119748	151			0.137635	354			none	0.120197	0.13426	0.111962	0.0630175	0.107263	0.109838	0.10241	0.0969703	0.0772004	0.0781268
ENSMUSG00000022263	Trio	0.119896	176	0.327606	0.630278	0.0902825	289	-0.327606	0.630278	none	0.0873465	142			0.108596	323			none	0.10477	0.0852323	0.125578	0.086012	0.0766045	0.0635113	0.0733982	0.0556723	0.154533	0.0376895
ENSMUSG00000022283	Pabpc1	0.504109	96	0.286313	0.778859	0.304156	160	-0.286313	0.778859	none	0.324408	82			0.410955	174			none	0.192911	0.221499	0.16514	0.216774	0.196507	0.115428	0.173331	0.175166	0.160606	0.00464188
ENSMUSG00000022295	Atp6v1c1	0.44223	50	0.0126997	0.994726	0.326816	114	-0.0126997	0.994726	none	0.284353	51			0.411239	113			none	0.128272	0.203489	0.233304	0.114621	0.0381401	0.177818	0.126195	0.30795	0.0475457	0.010014
ENSMUSG00000022304	Dpys	8.54442	188	-0.427506	0.384865	8.26969	314	0.427506	0.384865	none	8.73293	158	0.436848	0.165885	8.23328	344			none	1.68609	1.71357	1.79906	1.4932	1.32413	1.81013	1.87298	2.0426	1.79461	2.54976
ENSMUSG00000022312	Eif3h	0.0191006	60	-0.0514199	0.970248	0.0196951	163	0.0514199	0.970248	none	0.0181131	71			0.0200177	152			none	0.0184626	0.0180802	0.0163792	0.0296864	0.00834048	0.0240558	0.0166961	0.0155567	0.0278029	0.00116133
ENSMUSG00000022351	Sqle	0.964065	63	0.0104442	0.994763	0.789404	115	-0.0104442	0.994763	none	0.267487	42			1.10967	136	1.63501	0.000294994	up_periportal	0.361155	0.338388	0.525149	0.0692697	0.0910313	0.161836	0.130044	0.118229	0.0223601	-0.0105774
ENSMUSG00000022353	Mtss1	17.8767	218	0.270891	0.293593	13.729	319	-0.270891	0.293593	none	12.4802	159			16.6463	378	0.302272	0.0542023	none	2.72356	2.72198	2.6871	2.35986	2.03689	2.42776	2.35144	2.44178	2.3184	2.56251
ENSMUSG00000022354	Ndufb9	2.48814	37	0.7513	0.642675	0.870273	54	-0.7513	0.642675	none	1.28518	24			1.6288	67			none	0.234871	0.25558	0.327103	0.256089	0.133608	0.226415	0.169789	0.489311	-0.00720583	0.638776
ENSMUSG00000022383	Ppara	5.34658	210	-0.330537	0.297075	5.74227	319	0.330537	0.297075	none	6.55834	159	0.45011	0.00924004	5.1708	370			none	1.53826	1.64125	1.54644	1.46621	1.59493	1.62154	1.79099	1.82612	1.87415	2.0509
ENSMUSG00000022389	Tef	2.34476	130	0.0980167	0.896602	1.82424	239	-0.0980167	0.896602	none	1.95909	119			2.06771	250			none	0.685022	0.761458	0.576112	0.384551	0.537358	0.773313	0.719585	0.53809	0.269808	0.26641
ENSMUSG00000022403	St13	0.543359	150	-0.134778	0.831002	0.51164	273	0.134778	0.831002	none	0.57331	134	0.316261	0.543039	0.503992	289			none	0.337534	0.316171	0.239561	0.242451	0.339283	0.331343	0.407597	0.368468	0.272356	0.0229232
ENSMUSG00000022437	Samm50	0.295487	42	-0.135517	0.930985	0.278844	72	0.135517	0.930985	none	0.35063	35			0.258247	79			none	0.129623	0.102247	0.143106	0.108625	0.197319	0.111242	0.0719907	0.118945	0.546793	0.00396676
ENSMUSG00000022443	Myh9	0.100246	116	0.586107	0.477362	0.0645481	187	-0.586107	0.477362	none	0.0521435	80			0.0903534	223	0.801421	0.111866	none	0.0786389	0.0796633	0.0894337	0.0356397	0.00954473	0.0385205	0.0631557	0.0643942	0.00328433	0.0538692
ENSMUSG00000022450	Ndufa6	1.47009	60	-0.625035	0.475722	1.47802	152	0.625035	0.475722	none	1.58087	77	0.442785	0.576307	1.43018	135			none	0.572559	0.370784	0.318739	0.534996	0.52867	0.474488	0.60776	0.489018	0.105015	-0.0044093
ENSMUSG00000022462	Slc38a2	1.57304	171	-0.0907318	0.868646	1.44121	297	0.0907318	0.868646	none	1.33635	142			1.56134	326			none	0.633147	0.82203	0.646548	0.666922	0.408718	0.706841	0.541717	0.841429	0.760854	0.913786
ENSMUSG00000022464	Slc38a4	0.887378	212	-0.0333452	0.93476	0.834823	318	0.0333452	0.93476	none	0.724802	157			0.911412	373	0.29588	0.172568	none	0.578902	0.606586	0.560303	0.516671	0.458437	0.475316	0.494231	0.416401	0.528884	0.0733508
ENSMUSG00000022540	Rogdi	0.627286	33	0.120164	0.944092	0.467031	55	-0.120164	0.944092	none	0.516379	28			0.538696	60			none	0.151423	0.177969	0.117359	0.0404544	0.152551	0.291889	0.0357704	0.14983	0.0493167	0.199081
ENSMUSG00000022551	Cyc1	1.44908	57	-0.740366	0.441251	1.57916	128	0.740366	0.441251	none	1.18335	54			1.67064	131			none	0.330809	0.491904	0.305581	0.445814	0.315913	0.308319	0.263172	0.492622	0.517661	-0.00418271
ENSMUSG00000022564	Grina	4.6956	125	-0.060861	0.948679	3.1741	217	0.060861	0.948679	none	3.76878	115	0.443868	0.515391	3.80144	227			none	0.623146	0.742019	1.14265	0.849902	0.744361	0.621969	0.982418	1.00984	0.907255	1.34627
ENSMUSG00000022587	Ly6e	0.565922	61	0.320359	0.791985	0.407263	79	-0.320359	0.791985	none	0.36775	37			0.515386	103			none	0.139697	0.207597	0.274277	0.215685	0.16104	0.0614213	0.0897738	0.216714	-0.000576369	-0.0051781
ENSMUSG00000022635	Zcrb1	0.187115	35	-0.186187	0.894371	0.166297	87	0.186187	0.894371	none	0.25061	45	0.852043	0.420054	0.142838	77			none	0.0948362	0.0767664	0.0553472	0.062016	0.112963	0.170114	0.0957467	0.0945403	0.273832	0.840844
ENSMUSG00000022636	Alcam	0.153617	210	0.533535	0.0421452	0.10181	310	-0.533535	0.0421452	up_2n	0.0821295	148			0.139967	372	0.749584	8.93795e-06	up_periportal	0.140265	0.129924	0.107238	0.0733948	0.0728683	0.0783638	0.079565	0.0508425	0.0689086	0.0341264
ENSMUSG00000022682	Rrn3	0.0253113	38	1.02259	0.605876	0.0112169	87	-1.02259	0.605876	none	0.0143646	35			0.0180214	90			none	0.0265645	0.0100981	0.0113454	0.0232807	0.0116624	0.00212272	0.012957	0.0171681	0.0401683	-0.001056
ENSMUSG00000022698	Naa50	0.0332096	40	0.0514325	0.974613	0.0301239	89	-0.0514325	0.974613	none	0.037558	40			0.0287764	89			none	0.02447	0.0314465	0.0355685	0.023864	0.0186474	0.0138861	0.0326973	0.0309127	0.0258838	0.000776829
ENSMUSG00000022708	Zbtb20	0.796423	218	0.301434	0.0689133	0.616812	319	-0.301434	0.0689133	none	0.621732	159			0.718328	378	0.18029	0.327598	none	0.508141	0.550717	0.453589	0.423239	0.441404	0.416548	0.46019	0.355774	0.517777	0.539797
ENSMUSG00000022742	Cpox	0.84944	88	-0.412632	0.682567	0.859252	190	0.412632	0.682567	none	1.22749	119	1.18769	0.00153131	0.698699	159			up_pericentral	0.266664	0.297908	0.270837	0.316853	0.232172	0.278205	0.638078	0.523521	0.925022	0.784419
ENSMUSG00000022751	Nit2	1.00093	59	-0.252874	0.789542	1.00558	130	0.252874	0.789542	none	1.29077	70	0.608573	0.435619	0.88294	119			none	0.247642	0.340521	0.351538	0.510069	0.217831	0.489232	0.538544	0.377871	0.0406865	0.0298188
ENSMUSG00000022752	Tomm70a	1.04567	91	-0.0229265	0.983077	0.709062	202	0.0229265	0.983077	none	0.765338	92			0.87952	201			none	0.363088	0.391603	0.418484	0.491628	0.259008	0.232394	0.446192	0.243066	0.466795	0.164858
ENSMUSG00000022761	Lztr1	2.06506	53	0.0836709	0.948991	1.05027	103	-0.0836709	0.948991	none	2.1801	47			1.16028	109			none	0.272095	0.310741	0.381841	0.144883	0.376496	0.334084	0.404467	0.444661	0.318692	0.258083
ENSMUSG00000022766	Serpind1	0.481125	100	-0.0491336	0.961661	0.350754	205	0.0491336	0.961661	none	0.343452	92			0.429013	213			none	0.234457	0.184697	0.246681	0.373632	0.231224	0.137017	0.288286	0.099358	0.00789199	0.325407
ENSMUSG00000022812	Gsk3b	0.170278	170	-0.0902959	0.8878	0.166999	297	0.0902959	0.8878	none	0.160355	147			0.171684	320			none	0.141319	0.139918	0.17638	0.0864875	0.137244	0.122918	0.122256	0.141894	0.101662	-0.00643066
ENSMUSG00000022817	Itgb5	0.381856	48	-0.239947	0.857516	0.328902	116	0.239947	0.857516	none	0.22123	49			0.404732	115			none	0.132068	0.166981	0.204308	0.0457812	0.197153	0.140137	0.12849	0.101694	0.00116516	0.0641167
ENSMUSG00000022820	Ndufb4	0.454249	29	-0.701545	0.615913	0.613716	66	0.701545	0.615913	none	0.531251	31			0.556436	64			none	0.149508	0.225699	0.124708	0.306263	0.138318	0.181174	0.178991	0.297709	0.301474	0.00217787
ENSMUSG00000022821	Hgd	3.23697	215	0.0506606	0.903673	2.68651	317	-0.0506606	0.903673	none	3.61608	159	0.600736	3.40462e-05	2.61296	373			up_pericentral	0.975762	1.12773	1.24569	1.07159	1.04878	1.31424	1.39315	1.48109	1.34045	1.41773
ENSMUSG00000022853	Ehhadh	0.031351	32	0.00936062	0.996907	0.0271259	79	-0.00936062	0.996907	none	0.0275624	41			0.029379	70			none	0.0222199	0.020583	0.0217988	0.00334054	0.00599014	0.0522124	0.0234408	0.0339145	0.00265172	0.0212829
ENSMUSG00000022864	D16Ertd472e	0.0612378	35	-0.00846308	0.996602	0.0530261	77	0.00846308	0.996602	none	0.0622109	35			0.0538985	77			none	0.0441874	0.0348252	0.0852038	0.0910751	0.0275554	0.0346299	0.048871	0.103271	0.0043851	-0.00216729
ENSMUSG00000022865	Cxadr	1.08414	151	0.356402	0.622858	0.745249	241	-0.356402	0.622858	none	0.597601	107			1.0028	285	0.757752	0.0166215	up_periportal	0.560589	0.533745	0.411333	0.338051	0.346914	0.35866	0.237371	0.214689	0.0508603	0.303503
ENSMUSG00000022868	Ahsg	8.11728	217	0.257938	0.49	6.12729	318	-0.257938	0.49	none	5.19014	159			7.66916	376	0.505113	0.00137851	up_periportal	2.07549	1.88267	2.01292	1.60966	1.51091	1.48369	1.55159	1.73205	0.945532	1.24155
ENSMUSG00000022871	Fetub	0.169241	116	0.375823	0.672089	0.119377	204	-0.375823	0.672089	none	0.121476	104			0.147251	216			none	0.117922	0.113596	0.121272	0.0981241	0.105587	0.0497509	0.12404	0.0794738	0.165863	0.148512
ENSMUSG00000022875	Kng1	0.997247	208	0.199843	0.683681	0.788284	315	-0.199843	0.683681	none	0.702992	155			0.944674	368	0.406564	0.0726876	none	0.52583	0.590026	0.515658	0.595184	0.528011	0.359796	0.526044	0.443142	0.329508	0.474032
ENSMUSG00000022877	Hrg	1.54656	175	0.154605	0.781802	1.20305	281	-0.154605	0.781802	none	1.27374	143			1.37142	313			none	0.633949	0.625469	0.676892	0.831942	0.531416	0.658293	0.542607	0.646865	0.771224	0.0317406
ENSMUSG00000022890	Atp5j	1.40231	69	0.0733321	0.947909	1.30175	127	-0.0733321	0.947909	none	1.72488	65			1.18177	131			none	0.365569	0.366235	0.451421	0.343218	0.36896	0.30505	0.401752	0.336866	0.385782	0.307752
ENSMUSG00000022892	App	0.0586979	43	0.455075	0.789542	0.041207	70	-0.455075	0.789542	none	0.0324833	24			0.0549639	89			none	0.0483995	0.0482706	0.0194911	0.0010372	0.0434958	0.0365408	0.0107636	0.00239697	-0.00100132	0.000507831
ENSMUSG00000022895	Ets2	0.00263659	7	-2.45529	0.514987	0.0171212	26	2.45529	0.514987	none	0.0190982	11			0.00793604	22			none	0.00550348	0.00428517	0.00709702	-0.000695978	0.00985897	0.043008	0.00589778	0.000143803	-0.00462761	0.00174049
ENSMUSG00000022898	Dscr3	0.0376866	30	-0.370761	0.817469	0.0430128	76	0.370761	0.817469	none	0.0570587	37			0.0340329	69			none	0.0289262	0.027492	0.0226404	0.0710049	0.0228506	0.0129519	0.0679603	0.0548749	-0.000970277	-0.00153815
ENSMUSG00000022906	Parp9	0.279681	90	-0.642996	0.483653	0.331606	199	0.642996	0.483653	none	0.223217	89			0.347253	200			none	0.168172	0.205491	0.171154	0.178445	0.19218	0.12485	0.217585	0.0818727	0.0723218	0.248667
ENSMUSG00000022911	Arl13b	0.0627295	51	0.634734	0.707136	0.0338413	89	-0.634734	0.707136	none	0.061504	55			0.0388659	85			none	0.0239642	0.0409879	0.011461	0.020573	0.0630586	0.0347638	0.0318937	0.0507833	0.0465098	0.170324
ENSMUSG00000022912	Pros1	0.412812	84	-0.211204	0.803234	0.397743	184	0.211204	0.803234	none	0.799101	106	1.59596	2.90449e-05	0.237609	162			up_pericentral	0.127736	0.144898	0.181347	0.140847	0.310837	0.279921	0.413882	0.505569	0.691111	0.352815
ENSMUSG00000022956	Atp5o	0.117265	27	-0.269301	0.894371	0.102065	43	0.269301	0.894371	none	0.0551848	22			0.13055	48			none	0.0358468	0.078068	0.0620474	0.0551196	0.0175804	0.0180721	0.0298206	0.0276646	-0.000522358	0.365378
ENSMUSG00000022961	Son	10.9969	214	-0.116828	0.778123	10.4722	318	0.116828	0.778123	none	9.65847	158			11.1171	374			none	2.08082	2.28592	1.89663	1.95912	1.9369	1.75766	2.23579	2.02175	2.33131	1.97698
ENSMUSG00000022982	Sod1	0.6149	111	0.114846	0.88642	0.469391	205	-0.114846	0.88642	none	0.518383	111			0.532702	205			none	0.215057	0.30471	0.350364	0.252296	0.348478	0.182914	0.349307	0.298017	0.491178	0.700768
ENSMUSG00000022994	Adcy6	0.27645	33	-0.311827	0.806092	0.27775	87	0.311827	0.806092	none	0.347481	60	0.92558	0.278776	0.247669	60			none	0.0416312	0.143361	0.0984722	0.120905	0.111238	0.154232	0.198309	0.203321	0.127725	0.899347
ENSMUSG00000023010	Tmbim6	2.63823	124	-0.596419	0.307493	3.03586	243	0.596419	0.307493	none	2.97983	121			2.83011	246			none	0.880846	0.750788	0.761909	0.980391	0.823335	0.661064	0.831114	0.976308	0.630504	0.517123
ENSMUSG00000023019	Gpd1	0.401006	43	-0.355142	0.777063	0.518832	99	0.355142	0.777063	none	0.522338	49			0.449404	93			none	0.190518	0.179618	0.115066	0.120128	0.172737	0.187277	0.15541	0.225572	0.00657258	0.375322
ENSMUSG00000023022	Lima1	0.194838	160	0.268993	0.698581	0.1522	276	-0.268993	0.698581	none	0.132268	138			0.185174	298	0.454952	0.244639	none	0.146895	0.153667	0.158517	0.126139	0.14784	0.113422	0.0836471	0.122838	0.157133	0.0680131
ENSMUSG00000023031	Cela1	0.000450331	4	-5.86512	0.177992	0.0419143	26	5.86512	0.177992	none	0.0204814	14			0.0270166	16			none	0.0132263	0.0220792	0.0209938	0.0155872	0.003772	0.0186216	0.0145527	0.00850264	0.00491945	0.00164431
ENSMUSG00000023043	Krt18	0.753347	75	0.502235	0.672911	0.383895	128	-0.502235	0.672911	none	0.486993	63			0.553598	140			none	0.320112	0.221422	0.179436	0.205996	0.192045	0.294833	0.161857	0.222798	0.0309232	-0.00472267
ENSMUSG00000023044	Csad	1.12556	85	-0.75368	0.198094	1.43021	202	0.75368	0.198094	none	2.87179	137	2.38484	3.02064e-15	0.648132	150			up_pericentral	0.150346	0.286649	0.48655	0.342016	0.790081	0.832922	0.972654	1.04609	0.712077	0.901914
ENSMUSG00000023048	Prr13	0.708872	50	0.196957	0.881257	0.544036	89	-0.196957	0.881257	none	0.56222	37			0.631451	102			none	0.241812	0.234643	0.182554	0.0225754	0.263725	0.0663292	0.134167	0.114213	0.275135	0.00262507
ENSMUSG00000023067	Cdkn1a	0.514489	31	-1.03259	0.296764	0.93446	90	1.03259	0.296764	none	0.981869	42			0.672312	79			none	0.191575	0.25654	0.0838349	0.15623	0.264462	0.256201	0.320932	0.151342	0.0194279	0.456546
ENSMUSG00000023070	Rgn	0.110665	42	0.139188	0.934073	0.0854245	77	-0.139188	0.934073	none	0.193189	63	1.92832	0.0133274	0.0546514	56			up_pericentral	0.0325295	0.0289796	0.050246	0.038778	0.103884	0.0673646	0.151504	0.173444	0.172512	0.0368313
ENSMUSG00000023079	Gtf2ird1	0.0691478	101	0.744832	0.47283	0.0371887	188	-0.744832	0.47283	none	0.0613349	101			0.0454634	188			none	0.0447898	0.037739	0.0495365	0.0609213	0.0240191	0.0322814	0.0565461	0.017419	0.11049	0.208051
ENSMUSG00000023089	Ndufa5	0.0517101	27	-0.313644	0.847965	0.061202	54	0.313644	0.847965	none	0.0744667	31			0.0501483	50			none	0.0728693	0.025643	0.024891	0.0422174	0.0262086	0.00954614	0.063902	0.121351	0.00302455	0.0938358
ENSMUSG00000023106	Denr	0.0174484	25	-0.453866	0.802367	0.0257369	45	0.453866	0.802367	none	0.0350799	29			0.0170268	41			none	0.00913553	0.0173715	0.0105718	0.00927387	0.066032	0.0113752	0.0112019	0.0216612	0.0463185	0.063091
ENSMUSG00000023150	Ivns1abp	18.9386	174	-0.0565499	0.940775	13.1705	285	0.0565499	0.940775	none	12.8515	136			16.6312	323			none	1.77237	2.24294	2.01771	1.84304	2.01816	2.09849	1.91674	1.20554	1.61681	1.41342
ENSMUSG00000023176	Cpn2	0.180148	65	-0.163383	0.883396	0.158991	151	0.163383	0.883396	none	0.136613	72			0.180606	144			none	0.104822	0.123274	0.149602	0.188401	0.00697718	0.15276	0.088593	0.0790198	0.10298	0.0191787
ENSMUSG00000023224	Serping1	6.04915	184	-0.000642408	0.999659	4.64871	302	0.000642408	0.999659	none	4.92403	147			5.34056	339			none	1.35142	1.35074	1.62232	1.31429	1.13029	1.09913	1.29046	1.2915	1.39663	2.13403
ENSMUSG00000023307	2005-03-01	0.529339	83	-0.0828739	0.93175	0.457292	171	0.0828739	0.93175	none	0.551396	80			0.45926	174			none	0.289534	0.212912	0.297188	0.130443	0.290021	0.222263	0.226582	0.3866	0.349661	0.228215
ENSMUSG00000023367	Tmem176a	1.52998	35	0.701267	0.692939	0.438302	55	-0.701267	0.692939	none	0.842412	37			0.897913	53			none	0.115212	0.169048	0.22134	0.00411282	0.325091	0.211603	0.285939	0.228873	0.0934687	-0.00383586
ENSMUSG00000023723	Mrps23	0.0847736	13	0.936737	0.740856	0.0342201	24	-0.936737	0.740856	none	0.018407	9			0.0700268	28	1.4654	0.423019	none	0.0387337	0.0373524	0.0599019	0.0336464	0.0030287	0.0176997	0.0166045	0.000314939	-0.00184069	0.00319365
ENSMUSG00000023829	Slc22a1	0.217858	130	0.18565	0.812412	0.176836	231	-0.18565	0.812412	none	0.282566	122	0.835716	0.0540619	0.15602	239			none	0.111336	0.121958	0.0890233	0.124635	0.145752	0.166226	0.178126	0.315833	0.205563	0.391718
ENSMUSG00000023830	Igf2r	1.30403	47	-0.572002	0.678924	0.920033	124	0.572002	0.678924	none	3.30459	92	3.85679	4.57147e-11	0.138465	79			up_pericentral	0.0286089	0.0832904	0.102322	0.112014	0.0924912	0.343498	0.833377	1.28761	2.04546	2.55285
ENSMUSG00000023852	Chd1	0.669575	99	-0.308248	0.743127	0.730856	211	0.308248	0.743127	none	0.814091	92			0.660503	218			none	0.276902	0.397369	0.221362	0.182951	0.367289	0.177325	0.354937	0.142109	0.357077	0.212276
ENSMUSG00000023905	Tnfrsf12a	0.000283797	1	-6.40543	0.27838	0.0422782	18	6.40543	0.27838	none	0.0586124	9			0.0111885	10			none	0.00862645	0.0140046	0.0425433	0.0743025	0.00220892	0.0404755	0.00309987	0.00186339	0.00638932	-0.00293666
ENSMUSG00000023942	Slc29a1	2.44527	192	-0.243481	0.657276	2.2071	313	0.243481	0.657276	none	2.841	157	0.642488	0.000731696	2.07782	348			up_pericentral	0.767881	0.914708	0.976125	1.06098	0.837939	1.04737	1.14011	1.2523	0.831407	1.25769
ENSMUSG00000023944	Hsp90ab1	5.22328	126	-0.317956	0.722569	3.9969	218	0.317956	0.722569	none	5.49548	110	0.554272	0.339954	4.07382	234			none	0.708442	0.84349	1.03167	0.670883	0.87083	1.31021	0.842316	1.38489	0.799478	0.70274
ENSMUSG00000023963	Cyp39a1	0.0619727	123	0.617744	0.412306	0.0384818	203	-0.617744	0.412306	none	0.0131465	52			0.0626864	274	2.23505	7.76631e-12	up_periportal	0.0664605	0.0549742	0.0545762	0.0139556	0.0358524	0.0201032	0.00690204	2.5034e-05	0.00129553	0.0226319
ENSMUSG00000023967	Mrps18a	0.144195	17	-0.686117	0.721876	0.17805	63	0.686117	0.721876	none	0.135831	22			0.176284	58			none	0.0937498	0.0740845	0.0467506	0.139821	0.0369143	0.0328457	0.0560179	0.125356	-0.000669535	0.599522
ENSMUSG00000024002	Brd4	0.74131	177	-0.158433	0.768933	0.724297	298	0.158433	0.768933	none	0.801111	152			0.701798	323			none	0.427972	0.469365	0.335509	0.352445	0.317447	0.50994	0.46698	0.547918	0.508105	0.667078
ENSMUSG00000024026	Glo1	0.23836	173	-0.197276	0.738109	0.27039	291	0.197276	0.738109	none	0.320419	145	0.450915	0.193254	0.230874	319			none	0.195959	0.187047	0.205415	0.225463	0.188236	0.196136	0.21731	0.275042	0.251681	0.0637881
ENSMUSG00000024039	Cbs	1.35059	176	0.0411569	0.940775	1.11411	307	-0.0411569	0.940775	none	1.08081	145			1.26449	338			none	0.646322	0.659041	0.703702	0.540333	0.550659	0.613983	0.54735	0.51572	0.637368	0.606939
ENSMUSG00000024052	Lpin2	50.6499	216	-0.23602	0.476745	52.7428	319	0.23602	0.476745	none	58.147	159	0.368588	0.00665692	49.2626	376			none	3.56671	3.76265	3.86678	3.45165	3.69273	3.65833	4.0003	3.82971	4.08536	3.89482
ENSMUSG00000024066	Xdh	0.0933775	137	0.114334	0.868646	0.0820441	248	-0.114334	0.868646	none	0.104724	125	0.441683	0.304518	0.0790403	260			none	0.0695672	0.0715665	0.0931573	0.0582925	0.0783739	0.0697862	0.0930334	0.11203	0.0688342	0.110939
ENSMUSG00000024070	Prkd3	1.08062	179	-0.301518	0.617041	1.15132	302	0.301518	0.617041	none	1.26197	149	0.419678	0.20179	1.064	332			none	0.541656	0.542885	0.705281	0.397383	0.492428	0.702638	0.554403	0.73281	0.698104	1.0439
ENSMUSG00000024096	Ralbp1	0.0256145	31	-0.245923	0.891172	0.0273139	91	0.245923	0.891172	none	0.0306173	41			0.0249443	81			none	0.0279765	0.0180776	0.0199539	0.00922854	0.00525512	0.0686653	0.00575902	0.0109903	0.0426977	0.0957477
ENSMUSG00000024099	Ndufv2	0.0592284	57	-0.253873	0.837001	0.0651488	112	0.253873	0.837001	none	0.0367181	46			0.0736933	123	0.945567	0.243796	none	0.0639777	0.0581701	0.069054	0.0395895	0.00756433	0.0380757	0.0288709	0.0277555	0.0659493	-0.00145049
ENSMUSG00000024131	Slc3a1	0.111413	104	0.164329	0.853798	0.102516	163	-0.164329	0.853798	none	0.0444525	55			0.132071	212	1.50802	3.56685e-05	up_periportal	0.0890881	0.122938	0.0885602	0.0431866	0.0292631	0.0166222	0.0598559	0.0323111	0.0400919	0.0874669
ENSMUSG00000024140	Epas1	0.0947811	155	-0.26799	0.717087	0.104259	285	0.26799	0.717087	none	0.106218	133			0.0979687	307			none	0.0782481	0.083765	0.116784	0.111014	0.100495	0.0938098	0.0670617	0.105523	0.0477486	0.0769553
ENSMUSG00000024158	Hagh	1.57733	163	-0.0389261	0.950432	1.28394	291	0.0389261	0.950432	none	1.27382	143			1.4574	311			none	0.709258	0.672776	0.694158	0.766525	0.487939	0.543941	0.5638	0.563828	0.714298	1.0053
ENSMUSG00000024164	C3	2.46183	183	0.329828	0.622877	1.676	279	-0.329828	0.622877	none	1.0992	132			2.37183	330	1.03604	8.93795e-06	up_periportal	0.801391	0.869696	1.00137	0.649959	0.501245	0.38586	0.5243	0.724713	0.0490656	1.01287
ENSMUSG00000024213	Nudt3	0.029102	38	0.305938	0.865653	0.0208244	78	-0.305938	0.865653	none	0.0267499	35			0.0231058	81			none	0.0253347	0.0216058	0.0162241	0.0170487	0.00483583	0.0183788	0.025596	0.0412992	0.0402392	0.00808207
ENSMUSG00000024222	Fkbp5	1.4498	194	0.0229772	0.970148	1.26265	302	-0.0229772	0.970148	none	1.33979	150			1.33813	346			none	0.70322	0.705013	0.623347	0.416639	0.737658	0.552412	0.706488	0.58417	0.898821	0.482237
ENSMUSG00000024247	Pkdcc	0.161403	21	0.287549	0.885731	0.106053	47	-0.287549	0.885731	none	0.129547	24			0.128092	44			none	0.0786857	0.0422972	0.13729	0.0376516	0.0296447	0.0395165	0.0764953	0.0188908	0.196247	-0.00163499
ENSMUSG00000024248	Cox7a2l	0.0832532	40	0.166382	0.922183	0.0609989	90	-0.166382	0.922183	none	0.0708599	41			0.0696855	89			none	0.0508413	0.0532705	0.0557989	0.0371502	0.0293463	0.0566211	0.0235973	0.0274278	0.208177	-0.00105458
ENSMUSG00000024254	Abcg8	0.116257	84	-0.00435667	0.996907	0.103787	183	0.00435667	0.996907	none	0.162806	103	0.961687	0.0691685	0.0861533	164			none	0.0651195	0.0624652	0.118499	0.0332118	0.067923	0.0975078	0.140874	0.110991	0.226889	0.139408
ENSMUSG00000024271	Elp2	0.0435237	36	0.584872	0.764861	0.0236442	74	-0.584872	0.764861	none	0.0301645	34			0.0323664	76			none	0.0239716	0.0212984	0.0528075	0.00307357	0.00469503	0.0209107	0.0308771	0.0664675	0.0294949	0.136024
ENSMUSG00000024292	Cyp4f14	0.279136	86	0.452103	0.657276	0.186643	165	-0.452103	0.657276	none	0.184325	75			0.240961	176			none	0.183796	0.134557	0.182394	0.121813	0.139849	0.192475	0.122348	0.082686	0.0352726	0.0347317
ENSMUSG00000024304	Cdh2	0.355145	200	-0.000999667	0.998538	0.346817	310	0.000999667	0.998538	none	0.490889	158	0.781792	1.13762e-05	0.291018	352			up_pericentral	0.219097	0.247744	0.260119	0.207875	0.229544	0.301532	0.321769	0.431768	0.522217	0.552057
ENSMUSG00000024308	Tapbp	0.573338	42	0.371818	0.779235	0.378116	67	-0.371818	0.779235	none	0.49321	35			0.442292	74			none	0.178574	0.159311	0.14532	0.360377	0.189221	0.185869	0.111953	0.0458097	0.172172	0.00604046
ENSMUSG00000024335	Brd2	0.602487	65	-0.34976	0.763939	0.554834	157	0.34976	0.763939	none	0.492261	71			0.608637	151			none	0.214012	0.255901	0.0838934	0.258082	0.134426	0.290413	0.285884	0.208553	0.171357	0.0499095
ENSMUSG00000024338	Psmb8	0.0546539	9	0.164366	0.963022	0.0317882	15	-0.164366	0.963022	none	0.0449248	8			0.0394495	16			none	0.0129728	0.0205918	0.0214061	-0.000324068	0.0195553	0.056038	0.0124456	0.0258449	-0.00332745	0.00133416
ENSMUSG00000024346	Pfdn1	0.0145753	37	0.110892	0.958445	0.0130941	68	-0.110892	0.958445	none	0.0219476	40	1.09446	0.521356	0.0102243	65			none	0.00465083	0.00659026	0.028273	0.000384228	0.0168346	0.0124192	0.0282267	0.010466	0.0262028	-0.00088476
ENSMUSG00000024359	Hspa9	0.837453	80	-0.014704	0.990223	0.651296	168	0.014704	0.990223	none	0.521401	64			0.813295	184	0.503327	0.489321	none	0.353563	0.377102	0.335901	0.154063	0.16037	0.155601	0.308314	0.204162	0.173471	1.30374
ENSMUSG00000024371	C2	1.1631	106	0.239423	0.768132	0.732175	205	-0.239423	0.768132	none	0.508478	87			1.07479	224	0.79124	0.0320976	up_periportal	0.390946	0.477586	0.355832	0.42496	0.335301	0.298393	0.306794	0.316784	0.154741	0.12006
ENSMUSG00000024386	Proc	0.474505	175	0.162985	0.772674	0.376858	292	-0.162985	0.772674	none	0.39591	149			0.425159	318			none	0.324118	0.291786	0.298412	0.230669	0.197317	0.255726	0.273412	0.347225	0.23093	0.533168
ENSMUSG00000024387	Csnk2b	0.185639	23	-0.705111	0.694522	0.323118	57	0.705111	0.694522	none	0.338558	25			0.237337	55			none	0.0794621	0.0914551	0.237424	0.080613	0.0833794	0.141251	0.133055	0.0883034	-0.00723589	0.00675141
ENSMUSG00000024391	Apom	0.737772	63	0.552525	0.668059	0.394167	97	-0.552525	0.668059	none	0.382413	51			0.597275	109			none	0.302351	0.198924	0.25866	0.189	0.0429702	0.0892616	0.257775	0.209411	0.136451	-0.0125185
ENSMUSG00000024413	Npc1	1.46735	105	-0.886825	0.039279	2.08197	224	0.886825	0.039279	up_4n	2.47676	117	0.87564	0.0141363	1.56144	212			up_pericentral	0.434174	0.587517	0.610105	0.642165	0.502068	0.648857	0.93723	0.758982	1.03066	0.550178
ENSMUSG00000024424	Ttc39c	34.6888	218	0.0296317	0.93982	28.9183	319	-0.0296317	0.93982	none	28.7459	159			32.3187	378			none	3.34526	3.37853	3.1951	3.06511	2.73121	2.96035	3.26679	3.10332	2.93716	3.06285
ENSMUSG00000024425	Ndfip1	0.0915966	114	0.116492	0.882698	0.0785894	245	-0.116492	0.882698	none	0.0966268	116			0.0785037	243			none	0.074571	0.0682194	0.0795549	0.0727496	0.061593	0.0634644	0.0739957	0.120671	0.0879612	0.0161848
ENSMUSG00000024454	Hdac3	0.101886	42	0.398562	0.768101	0.0615147	109	-0.398562	0.768101	none	0.0506281	47			0.0893771	104			none	0.0526182	0.0782722	0.0481793	0.0293975	0.0707804	0.0542533	0.0423507	0.0152232	-0.00253465	0.0018115
ENSMUSG00000024474	Ik	0.180758	75	-0.159333	0.886603	0.169069	141	0.159333	0.886603	none	0.151327	62			0.183274	154			none	0.0910992	0.108483	0.116741	0.151581	0.0894829	0.162382	0.114254	0.118837	0.15473	0.0558487
ENSMUSG00000024483	Ankhd1	4.20921	205	-0.261601	0.596497	4.21232	318	0.261601	0.596497	none	3.82939	157			4.3716	366			none	1.41347	1.41683	1.30828	1.26477	1.12644	1.27881	1.48797	1.1724	1.21314	0.600737
ENSMUSG00000024493	Lars	0.0489411	75	0.735025	0.478511	0.0275259	162	-0.735025	0.478511	none	0.0206067	71			0.0427869	166	0.973645	0.0491215	up_periportal	0.041005	0.0350587	0.0464785	0.0141245	0.0338632	0.0143638	0.0253632	0.01066	0.0563746	0.00222047
ENSMUSG00000024498	Tcerg1	0.0289117	60	0.105518	0.933583	0.0253942	138	-0.105518	0.933583	none	0.0324942	76			0.0244362	122			none	0.0227379	0.0264779	0.0147144	0.0314093	0.0235372	0.0199883	0.0286663	0.0290088	0.0191242	0.0527038
ENSMUSG00000024507	Hsd17b4	1.55778	161	-0.2777	0.644715	1.70014	287	0.2777	0.644715	none	1.57565	140			1.6704	308			none	0.686218	0.770031	0.778581	0.480093	0.613145	0.553439	0.814451	0.830702	0.620072	1.20693
ENSMUSG00000024576	Csnk1a1	1.20983	126	-0.102169	0.891399	1.03156	237	0.102169	0.891399	none	1.03913	109			1.13119	254			none	0.480415	0.567661	0.482275	0.223514	0.444716	0.412337	0.451844	0.392487	0.369827	0.598464
ENSMUSG00000024580	Grpel2	0.107171	55	-0.129179	0.922579	0.0981398	123	0.129179	0.922579	none	0.0856564	57			0.108599	121			none	0.0680427	0.0940658	0.0573107	0.0173861	0.0307191	0.0449196	0.0434902	0.120355	0.199192	0.207483
ENSMUSG00000024587	Nars	0.154037	75	0.535002	0.689563	0.0863993	129	-0.535002	0.689563	none	0.068851	57			0.132789	147	0.746953	0.330073	none	0.0716561	0.109028	0.102431	0.100085	0.0267415	0.0684694	0.0600627	0.0644364	0.0251989	0.154528
ENSMUSG00000024608	Rps14	0.486996	53	0.218516	0.871599	0.398029	89	-0.218516	0.871599	none	0.63119	45			0.351262	97			none	0.113881	0.186973	0.0859981	0.322933	0.115366	0.064109	0.267342	0.178398	0.224076	0.652058
ENSMUSG00000024610	Cd74	0.00141785	3	-2.2096	0.743127	0.00871001	7	2.2096	0.743127	none	0.000284504	2			0.00804854	8			none	0.00793	0.00111012	0.0186092	-4.31941e-05	0.00184521	0.000540837	0.0010593	0.000129269	0.00271636	0.000319656
ENSMUSG00000024621	Csf1r	0.0133878	28	-0.800825	0.729306	0.0257087	52	0.800825	0.729306	none	0.0139204	19			0.0235615	61			none	0.0127938	0.0204291	0.0192973	0.0628551	0.00505597	0.00173029	1.62406e-05	0.0113948	-0.00140406	0.00323044
ENSMUSG00000024661	Fth1	1.06559	68	0.343451	0.760292	0.629678	111	-0.343451	0.760292	none	0.779645	59			0.817997	120			none	0.185627	0.307922	0.304853	0.171795	0.439808	0.166497	0.374343	0.492079	0.0735604	0.0110593
ENSMUSG00000024694	Keg1	0.960695	195	0.0155725	0.981778	0.797993	305	-0.0155725	0.981778	none	0.782316	151			0.898421	349			none	0.548859	0.517796	0.609177	0.43059	0.347258	0.48974	0.416121	0.379947	0.289013	0.402869
ENSMUSG00000024695	Zfp91	0.124285	80	0.357061	0.746564	0.0870876	163	-0.357061	0.746564	none	0.0726032	74			0.114633	169	0.497808	0.504292	none	0.115746	0.0862906	0.0685877	0.0439279	0.0312413	0.0676674	0.0864203	0.0342337	0.073055	0.000808921
ENSMUSG00000024735	Prpf19	0.25917	19	-0.0453694	0.982634	0.18699	52	0.0453694	0.982634	none	0.187692	23			0.228322	48			none	0.102332	0.11944	0.0418929	0.073802	0.0282971	0.077996	0.11577	0.0564576	-0.002926	0.0350694
ENSMUSG00000024772	Ehd1	0.229518	20	-0.678194	0.746564	0.774029	39	0.678194	0.746564	none	0.612864	21			0.52779	38			none	0.126635	0.0672789	0.170902	0.152884	0.109345	0.0839525	0.089712	0.153061	0.0114461	-0.0062316
ENSMUSG00000024780	Cdc37l1	1.48323	152	-0.128412	0.844514	1.29004	273	0.128412	0.844514	none	1.30706	131			1.3943	294			none	0.648283	0.609204	0.476687	0.650615	0.339557	0.649059	0.57763	0.470992	0.597589	0.776251
ENSMUSG00000024781	Lipa	0.0678627	82	0.16816	0.866095	0.0582442	159	-0.16816	0.866095	none	0.06009	76			0.0630149	165			none	0.0444467	0.0594613	0.0775358	0.0410164	0.0285506	0.0631489	0.0373071	0.0595159	0.00639407	0.0532915
ENSMUSG00000024782	Ak3	3.2875	122	-0.0212816	0.982649	2.61142	229	0.0212816	0.982649	none	2.79819	107			2.92277	244			none	0.806761	0.892136	0.578246	0.454936	0.501361	0.827223	0.793637	0.552135	1.08542	0.602846
ENSMUSG00000024785	Rcl1	0.139897	136	-0.0210928	0.980623	0.129671	261	0.0210928	0.980623	none	0.140689	125			0.130934	272			none	0.112295	0.125698	0.0792085	0.102378	0.0913711	0.110186	0.102738	0.108342	0.155933	0.146918
ENSMUSG00000024818	Slc25a45	0.223911	40	-0.250506	0.856053	0.208602	94	0.250506	0.856053	none	0.215914	47			0.214355	87			none	0.0944617	0.131636	0.135055	0.054829	0.0825561	0.0717407	0.150337	0.121027	0.0913168	0.0114174
ENSMUSG00000024827	Gldc	0.139683	155	0.801605	0.0212154	0.0776327	240	-0.801605	0.0212154	up_2n	0.0274519	78			0.134526	317	2.30996	1.75585e-19	up_periportal	0.114237	0.125297	0.115089	0.0764925	0.0611357	0.0357779	0.00458541	-0.000166002	0.0011033	-0.00441007
ENSMUSG00000024853	Sf3b2	0.0767229	57	-0.0560651	0.966898	0.0765446	134	0.0560651	0.966898	none	0.0509581	59			0.08741	132	0.681062	0.447885	none	0.0503527	0.076887	0.0586254	0.0591219	0.0183347	0.0430026	0.0450211	0.0580726	0.0257102	0.235002
ENSMUSG00000024854	Pold4	0.124896	10	-0.119659	0.966898	0.109595	31	0.119659	0.966898	none	0.105892	14			0.119978	27			none	0.0705913	0.0577339	0.0120831	0.00330021	0.0569516	0.0451533	0.00649541	0.00524573	0.235065	-9.70206e-05
ENSMUSG00000024856	Cdk2ap2	0.989201	42	-0.155093	0.90946	0.833266	89	0.155093	0.90946	none	0.534442	30			1.04889	101			none	0.304824	0.225254	0.27046	0.330469	0.189714	0.205022	0.194287	0.178062	0.435592	0.0131812
ENSMUSG00000024863	Mbl2	0.210626	55	-0.265054	0.798946	0.219005	129	0.265054	0.798946	none	0.23616	62			0.206956	122			none	0.0972214	0.140512	0.103409	0.212032	0.0468611	0.204377	0.15451	0.134734	0.00250063	0.0108658
ENSMUSG00000024875	Yif1a	0.0888706	16	2.28247	0.483626	0.0128435	21	-2.28247	0.483626	none	0.0314794	10			0.0488509	27			none	0.0433957	0.0210878	0.00197873	0.0862663	0.00993289	0.00224282	0.00141099	0.068536	-0.00169293	-0.00152115
ENSMUSG00000024899	Papss2	0.063133	93	-0.29292	0.767672	0.0741274	188	0.29292	0.767672	none	0.102703	114	1.02426	0.014447	0.0557666	167			up_pericentral	0.0207043	0.0587901	0.0599583	0.0366866	0.056398	0.0783654	0.0983375	0.0769597	0.12377	0.141403
ENSMUSG00000024900	Cpt1a	0.274243	188	0.014963	0.981778	0.248163	312	-0.014963	0.981778	none	0.259737	154			0.258335	346			none	0.196561	0.223967	0.207508	0.084779	0.144653	0.230796	0.231907	0.197354	0.227356	0.272762
ENSMUSG00000024913	Lrp5	0.0594118	98	-0.183699	0.851019	0.0652523	221	0.183699	0.851019	none	0.103406	119	1.10725	0.0308942	0.0458352	200			up_pericentral	0.0345576	0.0428868	0.043553	0.0293102	0.0688502	0.0827082	0.0971912	0.0212977	0.094896	0.463618
ENSMUSG00000024914	Drap1	0.133059	11	0.0640004	0.982155	0.0786658	28	-0.0640004	0.982155	none	0.0744568	15			0.111806	24			none	0.0321948	0.0652865	0.0133162	0.00652558	0.0027485	0.0483017	0.017721	0.149323	0.126429	0.000115497
ENSMUSG00000024921	Smarca2	6.50271	190	-0.316117	0.60839	5.65331	309	0.316117	0.60839	none	7.50901	154	0.550795	0.0545728	5.3626	345			none	1.35787	1.42798	1.44273	1.28021	1.25373	1.32567	1.81646	1.65242	2.37994	2.70895
ENSMUSG00000024953	Prdx5	0.129505	19	0.0640493	0.979399	0.0779694	50	-0.0640493	0.979399	none	0.117362	26			0.091121	43			none	0.0494988	0.0367472	0.0512064	0.0244529	0.0274084	0.0768746	0.105603	0.0943301	0.112385	0.0143159
ENSMUSG00000024962	Vegfb	0.459534	17	0.192913	0.926215	0.239473	43	-0.192913	0.926215	none	0.117726	19			0.417598	41			none	0.0664285	0.0736206	0.23743	0.105252	0.129867	0.0621669	0.0563045	0.0195054	0.0313871	0.472711
ENSMUSG00000024969	Mark2	0.0705633	129	0.098602	0.91497	0.0606974	244	-0.098602	0.91497	none	0.0726282	112			0.0613688	261			none	0.0474131	0.0508331	0.0797213	0.0838562	0.0457791	0.0383911	0.0609594	0.0710419	0.150195	0.0534019
ENSMUSG00000024974	Smc3	1.4466	105	0.415797	0.715079	0.784001	158	-0.415797	0.715079	none	0.850206	75			1.13829	188			none	0.425138	0.370092	0.406441	0.0974018	0.0874621	0.203302	0.377601	0.320779	0.286594	0.299179
ENSMUSG00000024976	Shoc2	0.0406433	102	0.632685	0.499957	0.0248458	196	-0.632685	0.499957	none	0.0338493	96			0.0301694	202			none	0.0334466	0.0308746	0.0165699	0.0121664	0.040583	0.01515	0.0273573	0.027248	0.0733894	0.0172896
ENSMUSG00000024986	Hhex	2.2275	139	-0.0842115	0.898577	1.75744	259	0.0842115	0.898577	none	1.58959	120			2.09914	278			none	0.812664	0.801484	0.753428	0.885079	0.505869	0.67728	0.613308	0.602007	0.534068	0.80509
ENSMUSG00000024990	Rbp4	2.86833	203	0.0958318	0.807143	2.33833	317	-0.0958318	0.807143	none	2.79313	155	0.198667	0.569992	2.45268	365			none	1.05155	1.05797	1.15379	1.08116	0.964085	0.994654	1.18415	1.12788	0.91383	1.55721
ENSMUSG00000024991	Eif3a	0.129844	103	-0.196114	0.79655	0.139472	223	0.196114	0.79655	none	0.110969	98			0.145909	228			none	0.118787	0.110581	0.129076	0.101999	0.0422166	0.12032	0.111966	0.127957	0.0336882	0.00967419
ENSMUSG00000025026	Add3	0.00162507	22	0.223904	0.948598	0.00136008	32	-0.223904	0.948598	none	0.00227081	18			0.00112982	36			none	0.000658556	0.000730617	0.00318503	-2.41167e-06	0.00343307	0.00191964	0.00168872	0.00142895	0.00354873	0.000521338
ENSMUSG00000025034	Trim8	0.0622515	36	-0.289394	0.847024	0.0636821	96	0.289394	0.847024	none	0.0408425	41			0.0724641	91			none	0.0741621	0.0348856	0.0660197	0.0597021	0.0529288	0.0262155	0.0284174	0.0480255	0.00453915	-0.0081443
ENSMUSG00000025041	Nt5c2	0.241477	75	-0.390205	0.721876	0.260239	174	0.390205	0.721876	none	0.202147	84			0.273854	165			none	0.195635	0.146166	0.131671	0.135882	0.123314	0.127341	0.138424	0.121684	0.1994	0.0647647
ENSMUSG00000025068	Gsto1	0.230571	24	0.0265454	0.991488	0.204273	35	-0.0265454	0.991488	none	0.211705	25			0.216314	34			none	0.0392409	0.0990728	0.0231836	0.0221414	0.178211	0.117727	0.0197404	0.195704	0.270787	0.0983941
ENSMUSG00000025077	Dclre1a	0.883203	33	-0.147959	0.919342	0.656141	61	0.147959	0.919342	none	0.933934	34			0.670243	60			none	0.126885	0.234388	0.0909078	0.0316012	0.459248	0.280913	0.156588	0.412269	0.327127	-0.00825277
ENSMUSG00000025089	Gfra1	104.267	218	0.117135	0.754046	89.32	319	-0.117135	0.754046	none	103.539	159	0.350061	0.0145528	91.9594	378			none	4.2473	4.38369	4.25054	3.8842	4.3172	4.09069	4.50504	4.49186	4.48664	4.82344
ENSMUSG00000025127	Gcgr	14.8559	210	-0.0496682	0.922817	12.4529	317	0.0496682	0.922817	none	13.2374	156			13.5088	371			none	2.31666	2.3983	2.32208	2.08624	1.70339	2.09769	2.34406	2.27505	2.0463	2.62138
ENSMUSG00000025130	P4hb	0.687981	151	-0.0557967	0.93476	0.659741	266	0.0557967	0.93476	none	0.527112	116			0.731816	301	0.391991	0.40458	none	0.409128	0.42631	0.432907	0.284625	0.312366	0.258488	0.275457	0.383784	0.465555	0.145124
ENSMUSG00000025132	Arhgdia	0.108571	12	1.32814	0.719628	0.026767	21	-1.32814	0.719628	none	0.0301345	9			0.0725287	24			none	0.0214821	0.0164845	0.0494618	0.000970556	0.0785555	0.00607134	0.0262236	0.0258462	-8.54476e-05	0.144653
ENSMUSG00000025142	Aspscr1	5.19643	95	-0.675876	0.335169	5.62903	207	0.675876	0.335169	none	7.88287	108	1.27546	0.000314514	4.4315	194			up_pericentral	0.802219	0.80043	0.744161	1.00423	0.851557	1.4602	1.07678	1.70172	1.17914	0.385166
ENSMUSG00000025145	Lrrc45	0.566843	27	0.128559	0.939113	0.26811	60	-0.128559	0.939113	none	0.335577	32			0.412016	55			none	0.158882	0.106034	0.141844	0.11263	0.12964	0.176003	0.0827493	0.327113	-0.00357523	-0.00740764
ENSMUSG00000025153	Fasn	5.92164	95	-0.318138	0.74539	4.61929	199	0.318138	0.74539	none	3.47973	77			5.84972	217	0.707289	0.197993	none	0.889914	1.03201	1.09245	0.698674	0.408203	0.802807	0.508359	0.609526	1.02969	1.08401
ENSMUSG00000025175	Fn3k	0.128476	34	0.498486	0.777252	0.0718295	63	-0.498486	0.777252	none	0.0769187	27			0.102358	70			none	0.0614687	0.0601282	0.055247	0.0137033	0.0941669	0.0694115	0.0301192	0.0213132	-0.00223826	-0.00153568
ENSMUSG00000025190	Got1	1.30197	165	0.0725842	0.898927	1.04492	298	-0.0725842	0.898927	none	0.814354	132			1.29015	331	0.504589	0.0600419	none	0.663492	0.640083	0.607254	0.426268	0.470814	0.447774	0.581643	0.461464	0.290888	0.115053
ENSMUSG00000025194	Abcc2	18.4035	215	-0.320345	0.396558	17.729	319	0.320345	0.396558	none	24.1186	159	0.952049	1.07516e-14	15.4303	375			up_pericentral	2.46273	2.59666	2.50157	2.443	2.35525	2.51961	3.14874	3.20158	3.40664	3.1805
ENSMUSG00000025204	Ndufb8	0.99884	25	-0.707282	0.640791	1.29739	70	0.707282	0.640791	none	1.35735	31			1.09999	64			none	0.228845	0.221871	0.318057	0.337013	0.180342	0.22614	0.228356	0.248369	0.967115	0.0456879
ENSMUSG00000025232	Hexa	0.0190626	19	0.607674	0.791261	0.0106186	46	-0.607674	0.791261	none	0.0242065	30	1.21321	0.576403	0.00977283	35			none	0.00298265	0.00879485	0.0148365	0.0228932	0.00935348	0.0120887	0.0195389	0.0192025	0.0650289	0.0522145
ENSMUSG00000025241	Fyco1	0.582992	101	-0.242395	0.772674	0.518404	213	0.242395	0.772674	none	0.600967	107			0.520924	207			none	0.275005	0.270335	0.255347	0.292658	0.228022	0.30739	0.354493	0.274423	0.25069	0.205868
ENSMUSG00000025246	Tbl1x	0.0286386	123	0.29617	0.75082	0.0228537	221	-0.29617	0.75082	none	0.0228701	104			0.0261831	240			none	0.0311948	0.0223492	0.0275898	0.0122064	0.0249756	0.0159184	0.0243954	0.013971	0.023572	0.0299695
ENSMUSG00000025266	Gnl3l	0.0291866	19	-0.153215	0.950529	0.0284707	41	0.153215	0.950529	none	0.0324487	18			0.0272102	42			none	0.0184099	0.0251402	0.0112816	-0.000158785	0.00179741	0.0109808	0.0142662	0.0328545	0.0495354	0.252509
ENSMUSG00000025279	Dnase1l3	0.00373626	11	-3.37482	0.511952	0.146946	14	3.37482	0.511952	none	0.131195	8			0.0709799	17			none	0.02901	0.0134169	0.00206573	0.000884577	0.0146669	0.123586	0.0337974	0.00124368	-0.00324534	-0.00487464
ENSMUSG00000025289	Prdx4	0.606193	33	0.341663	0.8272	0.291101	55	-0.341663	0.8272	none	0.288584	27			0.47388	61			none	0.059265	0.18765	0.136261	0.0233139	0.101765	0.135509	0.197885	0.170486	-0.00346471	0.00611352
ENSMUSG00000025290	Rps24	1.25034	50	-0.343129	0.770472	1.01742	106	0.343129	0.770472	none	1.20669	51			1.07214	105			none	0.192513	0.283024	0.481583	0.34104	0.213949	0.318281	0.223099	0.381185	0.362032	1.43291
ENSMUSG00000025316	Banp	0.497851	112	-0.510116	0.474073	0.575143	233	0.510116	0.474073	none	0.47875	110			0.571113	235			none	0.269924	0.316101	0.36785	0.298275	0.226315	0.280112	0.362369	0.166204	0.0453265	0.716292
ENSMUSG00000025337	Sbds	0.210191	44	0.330479	0.801632	0.128839	106	-0.330479	0.801632	none	0.202334	46			0.144841	104			none	0.0919626	0.0956366	0.0655828	0.0967955	0.0700998	0.0604559	0.104873	0.139748	0.0270548	0.47861
ENSMUSG00000025347	Mettl7b	1.73598	120	-0.0918286	0.910374	1.42191	221	0.0918286	0.910374	none	1.25519	106			1.67317	235			none	0.528093	0.659067	0.51472	0.460146	0.300841	0.602762	0.496372	0.461499	0.773117	0.113646
ENSMUSG00000025362	Rps26	0.36276	34	0.0871307	0.95822	0.198105	69	-0.0871307	0.95822	none	0.265825	38			0.264579	65			none	0.0507273	0.107025	0.115931	0.113509	0.12022	0.13726	0.112753	0.164309	0.27449	0.63236
ENSMUSG00000025366	Esyt1	0.0574007	11	0.218442	0.93914	0.0339103	37	-0.218442	0.93914	none	0.0558713	17			0.0382201	31			none	0.0180873	0.0302956	0.0276073	0.0179393	0.0580796	0.00231942	0.00720397	0.0399564	-0.000844848	-0.000553127
ENSMUSG00000025372	Baiap2	0.822254	105	-0.352117	0.663839	0.935238	244	0.352117	0.663839	none	1.16844	117	0.518652	0.348234	0.771987	232			none	0.450101	0.425635	0.250339	0.429606	0.469359	0.485814	0.362189	0.434374	0.20228	0.209501
ENSMUSG00000025381	Cnpy2	1.67557	33	0.647061	0.701163	0.623094	57	-0.647061	0.701163	none	0.973815	28			1.08255	62			none	0.194749	0.151655	0.558689	0.202803	0.15789	0.178688	0.201638	0.176137	0.477899	-0.00338967
ENSMUSG00000025393	Atp5b	2.11794	89	-0.52873	0.542579	2.31341	196	0.52873	0.542579	none	2.02664	89			2.3213	196			none	0.545876	0.686551	0.596292	0.855849	0.335467	0.574658	0.490501	0.365555	0.0582226	1.24574
ENSMUSG00000025396	Hsd17b6	1.03489	113	1.04531	0.0474358	0.412052	153	-1.04531	0.0474358	up_2n	0.0244483	47			0.934298	219	4.80643	1.53884e-26	up_periportal	0.408402	0.413948	0.433339	0.167346	0.189319	0.0871274	0.00337622	0.00111593	-0.00271181	0.00328274
ENSMUSG00000025405	Inhbc	0.0687065	64	-0.597229	0.63352	0.0968026	120	0.597229	0.63352	none	0.0992314	62			0.0795774	122			none	0.0497638	0.0742106	0.0544481	0.127643	0.04566	0.0622741	0.0539851	0.110917	0.0328632	0.0353422
ENSMUSG00000025428	Atp5a1	2.16669	109	0.161634	0.841297	1.57225	201	-0.161634	0.841297	none	1.59798	94			1.90425	216			none	0.497253	0.664309	0.523021	0.516485	0.518963	0.596879	0.375925	0.455286	0.690179	1.46156
ENSMUSG00000025453	Nnt	0.257365	103	0.169827	0.841333	0.191452	208	-0.169827	0.841333	none	0.149421	95			0.247145	216	0.55711	0.29807	none	0.171526	0.171133	0.0883329	0.130247	0.191542	0.14106	0.0998896	0.144895	0.074892	0.0281671
ENSMUSG00000025465	Echs1	0.948771	90	-0.268524	0.764559	0.802029	201	0.268524	0.764559	none	0.877255	95			0.855015	196			none	0.367868	0.35935	0.39492	0.453347	0.253493	0.308846	0.312855	0.542745	0.435419	0.362916
ENSMUSG00000025479	Cyp2e1	4.58592	162	-1.1231	0.00303699	6.86173	283	1.1231	0.00303699	up_4n	17.7041	159	5.03185	1.38124e-108	0.988552	286			up_pericentral	0.252053	0.362097	0.604327	1.39511	1.68003	2.40191	2.93593	2.99842	3.14807	3.46961
ENSMUSG00000025492	Ifitm3	2.17981	70	-0.163504	0.881257	1.68423	123	0.163504	0.881257	none	1.12014	52			2.20732	141			none	0.400133	0.507409	0.65137	0.434851	0.210977	0.354043	0.361701	0.317562	0.254508	0.0262958
ENSMUSG00000025503	Taldo1	0.210856	42	0.41583	0.790697	0.131964	86	-0.41583	0.790697	none	0.181455	46			0.156645	82			none	0.107178	0.034068	0.149513	0.0153506	0.116094	0.00954584	0.0901224	0.184776	0.189002	0.00956761
ENSMUSG00000025504	Eps8l2	10.6321	176	-0.618434	0.178658	10.9707	298	0.618434	0.178658	none	12.9391	154	0.859807	0.000544286	9.94745	320			up_pericentral	1.56936	1.69527	1.69245	1.823	1.39116	1.86639	2.1767	2.26547	2.35917	3.21886
ENSMUSG00000025508	Rplp2	1.41294	43	0.319685	0.791162	0.74274	74	-0.319685	0.791162	none	1.04325	37			1.00285	80			none	0.258171	0.276613	0.168554	0.430991	0.297649	0.065458	0.276343	0.424473	0.372574	-0.00146174
ENSMUSG00000025509	Pnpla2	0.504816	29	0.168934	0.92144	0.288783	55	-0.168934	0.92144	none	0.547732	30	0.831938	0.56344	0.30445	54			none	0.0888237	0.090486	0.174658	0.171573	0.0910359	0.0979342	0.24484	0.303211	0.0307827	0.00150659
ENSMUSG00000025533	Asl	8.95987	203	0.0647717	0.903165	6.92452	309	-0.0647717	0.903165	none	4.96536	142			8.92243	370	1.02828	1.22442e-07	up_periportal	1.94774	1.96299	1.98349	1.62517	1.44107	1.51257	1.44862	0.970846	0.512102	0.48217
ENSMUSG00000025577	Cbx2	0.135755	10	0.190731	0.951678	0.0705165	21	-0.190731	0.951678	none	0.0336292	11			0.123657	20			none	0.0212441	0.0560445	0.0137408	0.0281101	0.0214134	0.0186625	0.0205984	0.0221389	0.0742058	-0.00140622
ENSMUSG00000025580	Eif4a3	0.14153	22	-0.601526	0.725621	0.18038	59	0.601526	0.725621	none	0.14766	29			0.171737	52			none	0.0741523	0.0660504	0.0496921	0.211038	0.144351	0.151157	0.0736622	0.0590674	0.180184	-0.00449311
ENSMUSG00000025609	Mkln1	0.500536	179	-0.11653	0.807729	0.477753	291	0.11653	0.807729	none	0.536255	150	0.257513	0.519293	0.466284	320			none	0.346021	0.336076	0.344544	0.317831	0.281336	0.298578	0.370952	0.370107	0.428808	0.742869
ENSMUSG00000025613	Cct8	0.313427	69	-0.0318125	0.981294	0.263789	154	0.0318125	0.981294	none	0.227007	72			0.307888	151			none	0.118825	0.189025	0.295078	0.13713	0.049203	0.110221	0.126427	0.126885	0.0600479	0.512716
ENSMUSG00000025651	Uqcrc1	1.18468	45	0.351709	0.775382	0.680835	85	-0.351709	0.775382	none	0.677365	41			0.972874	89			none	0.23773	0.27106	0.355347	0.17495	0.109949	0.263435	0.138637	0.335207	0.0767965	0.612813
ENSMUSG00000025745	Hadha	2.30617	108	-0.166704	0.829841	2.00243	208	0.166704	0.829841	none	2.17177	101			2.10637	215			none	0.546632	0.6618	0.623112	0.434884	0.618679	0.609115	0.832202	0.80153	0.788986	0.291819
ENSMUSG00000025762	Larp1b	3.92802	178	-0.412474	0.48053	3.90584	285	0.412474	0.48053	none	4.24663	142	0.332476	0.513937	3.77528	321			none	0.878229	1.27567	0.962215	1.04993	0.790852	1.24663	1.14293	0.83424	1.53874	1.39259
ENSMUSG00000025780	Itih5	0.00282321	23	0.686735	0.795681	0.00170256	28	-0.686735	0.795681	none	0.00196725	15			0.00223752	36			none	0.00372243	0.00123534	0.00343766	0.00397778	0.00440963	0.000685041	0.000165898	0.000447798	-5.74302e-05	-0.000381276
ENSMUSG00000025781	Atp5c1	0.144153	85	0.446453	0.71083	0.0923856	154	-0.446453	0.71083	none	0.126541	70			0.107874	169			none	0.121641	0.0712241	0.080218	0.0920874	0.0368552	0.058556	0.111412	0.0780869	0.0169303	0.144257
ENSMUSG00000025792	Slc25a10	2.57346	41	-0.684873	0.578759	2.85831	110	0.684873	0.578759	none	1.97772	47			3.06443	104			none	0.506351	0.420552	0.250269	0.37958	0.335269	0.34501	0.385648	0.482719	0.528497	1.10697
ENSMUSG00000025794	Rpl14	0.833859	30	-0.0396363	0.984829	0.569007	57	0.0396363	0.984829	none	0.812122	30			0.61949	57			none	0.0719488	0.188132	0.034237	0.10078	0.0421089	0.383162	0.14632	0.142619	-0.00803527	0.00268475
ENSMUSG00000025809	Itgb1	0.168019	66	-0.164015	0.879172	0.182415	133	0.164015	0.879172	none	0.262821	81	0.919314	0.154242	0.140291	118			none	0.0693158	0.0981932	0.132104	0.0353504	0.155793	0.198075	0.131237	0.231377	0.269228	-0.00122267
ENSMUSG00000025813	Homer2	0.0468127	73	1.04937	0.47283	0.020038	110	-1.04937	0.47283	none	0.018746	42			0.0360229	141	0.869988	0.432054	none	0.0423188	0.0287654	0.0190966	0.0181244	0.0264225	0.0230405	0.0133855	0.00508264	0.00332339	-0.00449303
ENSMUSG00000025854	Fam20c	0.781939	69	-0.154222	0.883396	0.794299	133	0.154222	0.883396	none	0.399174	49			0.953375	153	1.04614	0.0393694	up_periportal	0.390869	0.305752	0.456919	0.10312	0.261765	0.0808632	0.143949	0.355248	0.129963	-0.000599227
ENSMUSG00000025860	Xiap	0.681677	179	-0.0114821	0.984829	0.602209	303	0.0114821	0.984829	none	0.713273	151	0.283027	0.477653	0.601322	331			none	0.340171	0.416794	0.409134	0.489534	0.401904	0.408425	0.403244	0.498483	0.3146	0.273105
ENSMUSG00000025868	Higd2a	0.705568	28	-0.282512	0.843716	0.603169	52	0.282512	0.843716	none	1.17349	35	1.24364	0.194248	0.422326	45			none	0.108491	0.177746	0.0817989	0.237033	0.0284206	0.302716	0.431402	0.345176	0.330107	0.544619
ENSMUSG00000025880	Smad7	0.0390418	26	0.520606	0.776926	0.0235131	65	-0.520606	0.776926	none	0.0348005	33			0.0277209	58			none	0.0259088	0.0261902	0.0158255	0.029468	0.027615	0.00295806	0.0322653	0.0643642	-0.000149243	0.00381871
ENSMUSG00000025894	Aasdhppt	0.0232377	13	-0.474766	0.837001	0.0276977	51	0.474766	0.837001	none	0.0287685	22			0.0246752	42			none	0.00461384	0.0209289	0.0139306	0.0348261	0.0637747	0.0272234	0.0104727	0.00317758	-0.000284378	-0.00146949
ENSMUSG00000025903	Lypla1	0.731861	126	0.0888687	0.9101	0.540285	247	-0.0888687	0.9101	none	0.668823	125	0.468725	0.332418	0.596703	248			none	0.270682	0.338874	0.280555	0.25316	0.337682	0.454107	0.39022	0.330708	0.300819	0.288457
ENSMUSG00000025917	Cops5	2.36855	42	-0.254825	0.824862	1.82871	112	0.254825	0.824862	none	2.34466	59			1.92302	95			none	0.360358	0.403514	0.242888	0.330909	0.374217	0.381914	0.323223	0.522947	0.786343	0.458219
ENSMUSG00000025934	Gsta3	3.81124	153	-0.842197	0.00830373	4.97105	285	0.842197	0.00830373	up_4n	8.89222	157	2.39027	2.41924e-38	2.65278	281			up_pericentral	0.659599	0.892093	1.03027	1.0528	1.49458	1.87248	2.03447	2.18428	2.28954	2.20028
ENSMUSG00000025935	Tram1	0.22964	111	-0.451604	0.558165	0.281386	229	0.451604	0.558165	none	0.238312	106			0.269661	234			none	0.195494	0.203006	0.149006	0.16915	0.103879	0.201851	0.166475	0.166481	0.148611	0.0008247
ENSMUSG00000025967	Eef1b2	0.651176	30	-0.343589	0.792118	0.611482	81	0.343589	0.792118	none	0.527436	39			0.669727	72			none	0.133851	0.236652	0.17613	0.1642	0.232438	0.0885025	0.175968	0.195385	0.0293573	0.440703
ENSMUSG00000025980	Hspd1	0.461488	55	-0.00423301	0.996907	0.328195	121	0.00423301	0.996907	none	0.403896	58			0.373226	118			none	0.25406	0.167757	0.211535	0.230472	0.10859	0.0918087	0.251679	0.262564	0.343633	0.104329
ENSMUSG00000025991	Cps1	1.18687	217	0.0812269	0.768933	1.06579	318	-0.0812269	0.768933	none	1.00239	157			1.16229	378	0.250796	0.137866	none	0.734781	0.760588	0.767441	0.575733	0.594673	0.661399	0.695317	0.502983	0.309998	0.0292346
ENSMUSG00000025993	Slc40a1	0.739332	59	0.161171	0.890322	0.487957	131	-0.161171	0.890322	none	0.301461	48			0.711377	142	1.03561	0.0972715	none	0.291342	0.283536	0.127347	0.145905	0.163004	0.150528	0.0427635	0.0929992	0.189603	1.24149
ENSMUSG00000026003	Acadl	0.137133	63	0.220867	0.839907	0.0950395	142	-0.220867	0.839907	none	0.116217	69			0.110408	136			none	0.0726718	0.0748954	0.109453	0.0353786	0.0960566	0.0802267	0.0863842	0.119858	0.0897419	0.122267
ENSMUSG00000026031	Cflar	0.424934	171	-0.0950281	0.869274	0.42207	294	0.0950281	0.869274	none	0.482578	144			0.39827	321			none	0.324958	0.289607	0.285422	0.242601	0.246534	0.325619	0.297122	0.216375	0.225316	0.478505
ENSMUSG00000026032	Ndufb3	0.111798	48	0.216489	0.868646	0.0828558	106	-0.216489	0.868646	none	0.0846617	54			0.0987879	100			none	0.0737804	0.065817	0.0772149	0.107243	0.059331	0.0517707	0.0445185	0.0573973	0.109792	0.0039271
ENSMUSG00000026072	Il1r1	2.62595	206	-0.153244	0.750951	2.44036	312	0.153244	0.750951	none	2.90955	158	0.450085	0.0241966	2.35004	360			none	0.930566	0.992895	0.999116	0.978755	0.935812	1.15576	1.24122	1.32933	1.23027	0.846216
ENSMUSG00000026074	Map4k4	0.576986	27	0.648786	0.750951	0.263449	40	-0.648786	0.750951	none	0.280597	17			0.437059	50			none	0.0736752	0.128434	0.127289	0.154594	0.150415	0.11896	0.00728842	0.00176909	-0.00354215	4.7155e-05
ENSMUSG00000026083	Eif5b	1.08561	114	-0.10205	0.896307	0.843921	242	0.10205	0.896307	none	0.751116	113			1.02235	243			none	0.424287	0.417031	0.620498	0.387573	0.474383	0.31879	0.333976	0.288637	0.450586	0.640392
ENSMUSG00000026131	Dst	0.713605	158	0.526313	0.31279	0.457918	261	-0.526313	0.31279	none	0.476975	124			0.597362	295			none	0.352129	0.320158	0.425769	0.244407	0.368335	0.282353	0.275429	0.256666	0.275048	0.652115
ENSMUSG00000026170	Cyp27a1	16.6787	181	-0.88116	0.00257466	19.0033	312	0.88116	0.00257466	up_4n	26.6694	159	1.64809	2.35106e-22	14.438	334			up_pericentral	1.88865	2.22249	1.88582	2.16691	2.18987	2.78684	3.13737	3.19622	2.93475	3.20779
ENSMUSG00000026179	Pnkd	0.74826	79	-0.228997	0.795681	0.685214	176	0.228997	0.795681	none	0.463144	74			0.814984	181			none	0.30049	0.346488	0.322545	0.23772	0.212254	0.221551	0.19489	0.353468	0.17244	0.34511
ENSMUSG00000026189	Pecr	0.231617	115	0.370013	0.693435	0.151979	221	-0.370013	0.693435	none	0.18604	105			0.183581	231			none	0.119789	0.14338	0.1254	0.0508314	0.158014	0.163154	0.141613	0.120212	0.154496	0.0328047
ENSMUSG00000026193	Fn1	2.27938	180	0.0912758	0.864811	1.79156	307	-0.0912758	0.864811	none	1.69226	148			2.11466	339			none	0.940854	0.887951	0.952087	0.933974	0.617988	0.702814	0.758859	0.780293	0.75894	0.241941
ENSMUSG00000026198	Abcb6	0.286483	21	-0.458929	0.772113	0.260506	62	0.458929	0.772113	none	0.438416	35	1.20632	0.264723	0.200652	48			none	0.0188026	0.124112	0.0931491	0.161248	0.0157819	0.10976	0.272108	0.274831	0.0346734	-0.00190948
ENSMUSG00000026229	Psmd1	1.0642	136	0.292053	0.702024	0.742412	241	-0.292053	0.702024	none	0.921156	118			0.852808	259			none	0.459758	0.44317	0.337338	0.457678	0.429083	0.339444	0.491233	0.479662	0.383163	0.471329
ENSMUSG00000026234	Ncl	0.0410973	14	-2.60863	0.00294783	0.475156	75	2.60863	0.00294783	up_4n	0.239322	28			0.324026	61			none	0.0464843	0.117853	0.187811	0.0933197	0.0941243	0.130964	0.0946838	0.129125	0.315609	0.0301279
ENSMUSG00000026238	Ptma	0.228796	61	-0.0439254	0.97394	0.210444	121	0.0439254	0.97394	none	0.216126	57			0.218638	125			none	0.14382	0.129423	0.162063	0.100959	0.0830093	0.0687226	0.189187	0.0530585	0.0593694	0.326615
ENSMUSG00000026249	Serpine2	1.07893	34	0.17412	0.907602	0.679499	73	-0.17412	0.907602	none	1.1757	51	1.11509	0.220215	0.701144	56			none	0.0784282	0.158028	0.244647	0.0760281	0.196723	0.266207	0.471419	0.526373	0.0178679	0.759122
ENSMUSG00000026260	Ndufa10	1.27534	49	-0.562728	0.66298	1.2878	113	0.562728	0.66298	none	1.45034	52			1.21224	110			none	0.387978	0.233234	0.392207	0.524207	0.179709	0.358461	0.262988	0.59546	0.510221	0.016212
ENSMUSG00000026272	Agxt	0.400531	87	0.176794	0.851356	0.31692	147	-0.176794	0.851356	none	0.304859	67			0.370214	167			none	0.20427	0.19617	0.227758	0.166328	0.151946	0.270238	0.132073	0.220352	0.164703	0.0041004
ENSMUSG00000026281	Dtymk	0.304967	30	-0.670037	0.678259	0.42106	75	0.670037	0.678259	none	0.506238	36	0.834423	0.493271	0.318279	69			none	0.117199	0.115184	0.21219	0.163255	0.0847621	0.170874	0.206829	0.222476	-0.00702012	0.305535
ENSMUSG00000026295	Spp2	0.0784464	41	1.12981	0.438615	0.0306513	62	-1.12981	0.438615	none	0.0614376	39			0.0452659	64			none	0.0154973	0.0359172	0.0592455	0.0296826	0.0455814	0.0359352	0.0557171	0.0557584	0.126782	-0.00141002
ENSMUSG00000026305	Lrrfip1	1.6841	136	0.0805402	0.920079	1.24727	235	-0.0805402	0.920079	none	1.15241	111			1.5391	260			none	0.461668	0.615466	0.538158	0.485204	0.408141	0.561209	0.521459	0.408968	0.511264	0.0796918
ENSMUSG00000026341	Actr3	0.0789684	57	0.227913	0.877626	0.0554167	105	-0.227913	0.877626	none	0.0748773	58			0.0608136	104			none	0.0423291	0.0393997	0.0654406	0.0519419	0.0473143	0.0310069	0.072813	0.0561298	0.00290215	0.35871
ENSMUSG00000026353	Ubxn4	3.49283	169	0.0670971	0.917872	2.58034	291	-0.0670971	0.917872	none	2.86569	147			2.98657	313			none	0.886647	1.0551	0.94704	1.14058	0.817405	0.855272	0.922328	1.11311	1.00341	0.880388
ENSMUSG00000026385	Dbi	5.70456	156	0.0322614	0.96823	4.26476	252	-0.0322614	0.96823	none	4.96021	127			4.80259	281			none	1.14995	1.14236	0.973213	1.24717	1.15164	1.26867	1.06784	1.3931	1.21641	1.35037
ENSMUSG00000026393	Nek7	0.0934479	174	0.227856	0.721876	0.0769139	282	-0.227856	0.721876	none	0.0901275	139			0.0808913	317			none	0.0848908	0.0718811	0.061368	0.0700348	0.0687021	0.0790358	0.0912692	0.0505908	0.0767588	0.289396
ENSMUSG00000026405	C4bp	2.46749	174	-0.559132	0.102911	2.7529	310	0.559132	0.102911	none	3.02745	150	0.509182	0.0539095	2.47282	334			none	0.885727	0.953518	1.07191	0.989411	0.809561	0.96396	1.18929	1.04859	1.29682	1.17325
ENSMUSG00000026417	Pigr	0.300289	133	0.354346	0.715079	0.178961	220	-0.354346	0.715079	none	0.153555	98			0.25962	255	0.632509	0.244365	none	0.183955	0.188757	0.126342	0.101978	0.0940693	0.094922	0.132621	0.035886	0.0980528	-0.00383254
ENSMUSG00000026434	Nucks1	1.83521	77	-0.511664	0.586354	1.83468	179	0.511664	0.586354	none	1.89791	86			1.80839	170			none	0.510883	0.495036	0.448809	0.277947	0.623808	0.545114	0.654141	0.591813	0.907569	0.835483
ENSMUSG00000026473	Glul	3.02355	49	0.437122	0.770922	1.33098	84	-0.437122	0.770922	none	5.86506	64	2.9477	5.09267e-05	0.399925	69			up_pericentral	0.0965459	0.103422	0.100772	0.357803	0.239041	0.240304	0.318926	1.22376	2.05685	3.80854
ENSMUSG00000026475	Rgs16	0.00901404	9	-1.88177	0.392126	0.0366697	31	1.88177	0.392126	none	0.0206122	11			0.0274745	29			none	0.0366347	0.0132777	0.0143218	0.0117833	0.0371042	0.0134822	0.00872917	0.00933456	0.0016342	-0.000584173
ENSMUSG00000026516	Nvl	0.732499	83	-0.473413	0.643456	0.745023	178	0.473413	0.643456	none	0.824079	89			0.704547	172			none	0.178577	0.31924	0.391337	0.260311	0.226002	0.520601	0.242308	0.534348	0.739794	0.0227677
ENSMUSG00000026519	Tmem63a	0.233161	16	-0.176966	0.948183	0.351494	23	0.176966	0.948183	none	0.280337	9			0.31318	30			none	0.0349004	0.0553311	0.133033	-0.00053663	0.0153791	0.197869	0.0958987	0.052186	-0.00155755	-0.000273662
ENSMUSG00000026526	Fh1	0.286076	94	0.293753	0.764559	0.181198	179	-0.293753	0.764559	none	0.17352	86			0.244913	187			none	0.168991	0.153881	0.140882	0.160769	0.102356	0.0702075	0.189088	0.0940277	0.162831	0.0873065
ENSMUSG00000026547	Tagln2	0.000113668	1	-4.93152	0.7047	0.00454921	4	4.93152	0.7047	none	0.00315287	2			0.00257849	3			none	0.00579082	-0.000271205	0.0142404	-0.000859695	0.000364299	-0.000194347	0.000263317	-1.06862e-05	-0.00157472	-0.000610659
ENSMUSG00000026571	Dcaf6	0.0657058	162	-0.10715	0.870758	0.068487	280	0.10715	0.870758	none	0.0708381	141			0.0658941	301			none	0.0586459	0.0603343	0.0704901	0.0529934	0.0717272	0.0579298	0.0464886	0.0678128	0.0978553	0.0875484
ENSMUSG00000026576	Atp1b1	0.452745	81	0.412395	0.722569	0.28725	126	-0.412395	0.722569	none	0.167776	50			0.432949	157	1.12615	0.0229508	up_periportal	0.181642	0.23336	0.14069	0.247857	0.123385	0.0441149	0.113333	0.121925	0.164392	0.000972076
ENSMUSG00000026579	F5	0.195124	202	0.103103	0.815096	0.174045	310	-0.103103	0.815096	none	0.205109	156	0.261231	0.465891	0.173135	356			none	0.15985	0.140972	0.163043	0.0909747	0.145305	0.160721	0.184097	0.200696	0.199254	0.324004
ENSMUSG00000026594	Ralgps2	0.0580245	85	-0.397591	0.721876	0.0695556	195	0.397591	0.721876	none	0.0655101	89			0.0646071	191			none	0.0452102	0.0623416	0.0662619	0.0307089	0.0737548	0.0467091	0.0480177	0.0186759	0.0267262	0.0776895
ENSMUSG00000026615	Eprs	0.794747	106	-0.54933	0.485727	0.868452	216	0.54933	0.485727	none	0.977087	102			0.780249	220			none	0.306242	0.376893	0.324801	0.308109	0.312891	0.407368	0.45562	0.439486	0.368494	0.302201
ENSMUSG00000026623	Lpgat1	0.0969479	125	0.384453	0.660969	0.0715366	220	-0.384453	0.660969	none	0.076036	111			0.0842992	234			none	0.0861003	0.0760078	0.0484598	0.083573	0.0588983	0.053894	0.0522041	0.0778869	0.105086	0.0443547
ENSMUSG00000026655	Fam107b	0.611746	100	-0.698246	0.236597	0.798521	225	0.698246	0.236597	none	1.16566	122	1.37206	6.35822e-06	0.536374	203			up_pericentral	0.216462	0.309946	0.201328	0.23537	0.264088	0.489971	0.486301	0.791138	1.38833	0.903139
ENSMUSG00000026663	Atf6	3.69816	171	-0.216104	0.752875	3.33632	286	0.216104	0.752875	none	4.24479	139	0.607118	0.0691685	3.16287	318			none	0.945043	0.886171	1.23115	1.09096	0.824959	1.15396	1.1095	1.44801	0.900977	1.14278
ENSMUSG00000026664	Phyh	39.8952	213	-0.184295	0.719628	37.3613	319	0.184295	0.719628	none	46.7876	158	0.590291	0.000425687	34.8577	374			up_pericentral	3.24905	3.28496	3.30238	3.02179	3.17371	3.19722	3.59214	3.59603	3.46007	4.20539
ENSMUSG00000026669	Mcm10	1.49804	137	0.183323	0.781817	1.06796	249	-0.183323	0.781817	none	1.12901	122			1.29032	264			none	0.563622	0.554055	0.540532	0.600902	0.469349	0.526536	0.440441	0.623215	0.487781	0.584237
ENSMUSG00000026672	Optn	0.585543	164	0.253913	0.68931	0.431127	298	-0.253913	0.68931	none	0.573876	147	0.348314	0.40458	0.460137	315			none	0.313348	0.333277	0.266386	0.33285	0.2916	0.316659	0.34654	0.444496	0.482257	0.25272
ENSMUSG00000026687	Aldh9a1	0.614797	70	0.296543	0.779136	0.349387	139	-0.296543	0.779136	none	0.647553	73			0.377036	136			none	0.143684	0.189632	0.170286	0.360226	0.299046	0.307653	0.203137	0.108665	0.00987593	0.591712
ENSMUSG00000026701	Prdx6	3.34434	119	-0.0768716	0.930985	2.71523	215	0.0768716	0.930985	none	3.69038	116	0.586497	0.305645	2.66787	218			none	0.684374	0.690756	0.80972	0.599527	0.557556	0.736602	1.09228	0.803021	1.15411	0.124766
ENSMUSG00000026712	Mrc1	0.0278445	21	-1.18467	0.74037	0.055182	30	1.18467	0.74037	none	0.054927	11			0.0395232	40			none	0.0301761	0.0210869	0.00023188	0.00683382	0.0431477	0.0479817	0.00970138	-0.000730954	-0.00516224	0.00365904
ENSMUSG00000026715	Serpinc1	2.03962	209	0.194278	0.66298	1.60284	319	-0.194278	0.66298	none	1.41301	157			1.93458	371	0.420231	0.022651	none	0.919161	0.94725	1.08342	0.862872	0.662385	0.699036	0.699034	0.691438	0.663675	0.786193
ENSMUSG00000026728	Vim	0.000336913	2	-0.816738	0.864488	0.000604993	3	0.816738	0.864488	none	0.000687266	2			0.000415779	3			none	-8.51435e-05	0.000172397	0.00241367	0.00146094	0.00122428	0.000139868	0.000472085	-0.000574392	-0.00132894	-0.000970952
ENSMUSG00000026749	Nek6	0.0438315	79	0.0328058	0.98449	0.0379561	164	-0.0328058	0.98449	none	0.0391529	78			0.0408412	165			none	0.0352574	0.0318352	0.0606602	0.0740854	0.0246237	0.014224	0.0300761	0.0292056	-0.00146387	0.0713736
ENSMUSG00000026750	Psmb7	0.0406678	73	0.0601228	0.970148	0.0368984	140	-0.0601228	0.970148	none	0.0407686	75			0.0374444	138			none	0.0423628	0.0332093	0.0099636	0.0150344	0.0331608	0.0288974	0.0531524	0.00751207	0.0215229	0.0104134
ENSMUSG00000026781	Acbd5	0.631589	198	-0.251424	0.621875	0.695042	312	0.251424	0.621875	none	0.752611	158	0.292126	0.409902	0.634232	352			none	0.405325	0.440507	0.355721	0.445166	0.405176	0.48241	0.498442	0.442527	0.618734	0.231683
ENSMUSG00000026839	Upp2	1.52858	206	0.0160608	0.97394	1.32277	318	-0.0160608	0.97394	none	1.38774	158			1.41413	366			none	0.738446	0.792203	0.693492	0.871343	0.800318	0.702103	0.857789	0.598659	0.593326	0.345234
ENSMUSG00000026853	Crat	0.780501	15	-0.394633	0.841042	0.534894	41	0.394633	0.841042	none	1.28245	26	1.56938	0.293055	0.362093	30			none	0.0657068	0.103215	0.0782007	0.129026	0.234257	0.230035	0.113534	0.235593	-0.00512745	-0.00080395
ENSMUSG00000026864	Hspa5	15.5616	164	-0.399428	0.622858	11.2562	290	0.399428	0.622858	none	9.53437	133			14.4635	321	0.556635	0.237343	none	1.64909	1.9074	1.66195	1.53853	1.67626	1.22526	1.73511	1.4911	1.05003	1.59585
ENSMUSG00000026866	Kynu	5.62409	218	-0.14236	0.704244	5.6676	319	0.14236	0.704244	none	5.72158	159			5.6198	378			none	1.72899	1.80415	1.74078	1.70251	1.43528	1.82865	1.67374	1.40169	1.52372	0.885465
ENSMUSG00000026867	Gapvd1	0.322866	178	-0.0643781	0.919507	0.304077	297	0.0643781	0.919507	none	0.333876	145			0.302378	330			none	0.225735	0.215151	0.260002	0.252775	0.221607	0.212202	0.232224	0.225445	0.399828	0.184335
ENSMUSG00000026869	Psmd5	0.601389	39	-0.24314	0.856151	0.6507	75	0.24314	0.856151	none	0.432121	29			0.714204	85			none	0.210475	0.271611	0.0756111	0.0992418	0.0674386	0.228248	0.211837	0.00759576	0.200801	0.277758
ENSMUSG00000026874	Hc	5.85956	218	0.17652	0.617041	4.65772	319	-0.17652	0.617041	none	3.42304	159			5.8702	378	0.838366	6.40324e-13	up_periportal	1.74709	1.87325	1.77017	1.59891	1.45328	1.40252	1.28264	1.02546	1.09299	0.565351
ENSMUSG00000026878	Rab14	6.07356	123	-0.00793758	0.994726	3.70391	231	0.00793758	0.994726	none	4.70418	113			4.64978	241			none	0.80835	0.977169	1.07376	1.01254	0.826974	0.826727	1.31169	0.838938	0.714054	0.814915
ENSMUSG00000026914	Psmd14	0.0834969	82	-0.445827	0.638686	0.109815	199	0.445827	0.638686	none	0.103278	101			0.0973862	180			none	0.0949263	0.074894	0.08924	0.0686471	0.0580189	0.0704176	0.0791581	0.0812532	0.202708	0.100595
ENSMUSG00000026938	Fcna	0.0140297	10	-0.278509	0.948991	0.0133234	10	0.278509	0.948991	none	0.0273525	8			0.00782954	12			none	0.00219316	0.00175659	0.0345252	-0.000758233	0.00873927	0.00124467	0.0349804	0.0292669	-0.00462649	0.00454733
ENSMUSG00000026939	Tmem141	0.00938579	2	-3.53963	0.461632	0.60683	12	3.53963	0.461632	none	0.615948	6			0.258437	8			none	0.0651779	0.00217396	0.0763465	7.64404e-05	0.0296257	0.00110091	0.099558	0.142733	-0.00108103	0.790813
ENSMUSG00000026970	Rbms1	24.6442	194	-0.278843	0.702202	18.7035	306	0.278843	0.702202	none	32.2487	159	1.39446	2.58694e-11	16.4321	341			up_pericentral	2.02504	2.20307	2.36912	2.38911	2.15955	2.73208	2.85857	3.29703	3.17761	3.39762
ENSMUSG00000027002	Nckap1	0.957821	141	0.186754	0.794188	0.662937	251	-0.186754	0.794188	none	0.603044	125			0.858196	267			none	0.432154	0.395511	0.406732	0.206452	0.264241	0.332634	0.397172	0.351995	0.682233	-0.0210896
ENSMUSG00000027109	Sp3	0.0592592	93	-0.244174	0.789542	0.0682774	181	0.244174	0.789542	none	0.0677259	90			0.0633084	184			none	0.0441774	0.0620539	0.0613535	0.0500935	0.0559046	0.0464315	0.0486085	0.0338883	0.0688975	0.221697
ENSMUSG00000027185	Nat10	0.850135	41	-0.736466	0.556241	1.11848	100	0.736466	0.556241	none	1.21929	53	0.809046	0.372797	0.921313	88			none	0.201658	0.211524	0.404724	0.0920934	0.308468	0.266116	0.397799	0.286302	0.56808	0.934325
ENSMUSG00000027187	Cat	0.9021	212	-0.0392828	0.921612	0.869789	316	0.0392828	0.921612	none	1.03437	158	0.335791	0.0881352	0.819197	370			none	0.532251	0.535935	0.551134	0.6107	0.592267	0.579106	0.607953	0.6164	0.527459	0.773562
ENSMUSG00000027189	Trim44	0.0588155	105	-0.0314057	0.980151	0.0569711	192	0.0314057	0.980151	none	0.0344382	89			0.0675129	208	0.876683	0.0882577	none	0.0541333	0.0579964	0.0624217	0.0323544	0.0417181	0.0437515	0.0185838	0.0296268	-0.00195628	0.00106262
ENSMUSG00000027195	Hsd17b12	0.12659	140	0.403422	0.613979	0.088746	268	-0.403422	0.613979	none	0.0909694	123			0.109636	285			none	0.103581	0.0887224	0.107094	0.127549	0.0651747	0.0496418	0.0820602	0.11344	0.0561328	-8.02852e-06
ENSMUSG00000027215	Cd82	0.0389615	43	-0.0841798	0.963022	0.039875	77	0.0841798	0.963022	none	0.0535366	40			0.0336017	80			none	0.00909467	0.0354578	0.0282372	0.0325033	0.0176286	0.0252924	0.0764469	0.0221673	0.00860387	0.146956
ENSMUSG00000027227	Sord	0.406463	186	-0.409593	0.307493	0.46099	310	0.409593	0.307493	none	0.582364	157	0.738053	3.06008e-05	0.378489	339			up_pericentral	0.297796	0.259828	0.327254	0.26924	0.258208	0.379039	0.444792	0.418757	0.471015	0.687579
ENSMUSG00000027248	Pdia3	0.695884	138	-0.0253342	0.977273	0.563311	254	0.0253342	0.977273	none	0.517858	120			0.658887	272			none	0.395718	0.356353	0.347188	0.35089	0.274692	0.263709	0.290856	0.340901	0.366553	0.0537874
ENSMUSG00000027249	F2	1.98683	183	-0.0559479	0.92387	1.82087	299	0.0559479	0.92387	none	1.72544	149			1.95672	333			none	0.879579	0.808719	0.872082	0.87549	0.510369	0.706346	0.779397	0.710379	0.789704	0.568622
ENSMUSG00000027261	Hao1	0.923087	202	0.296301	0.475722	0.688071	315	-0.296301	0.475722	none	0.583101	152			0.867763	365	0.580747	0.00187827	up_periportal	0.503268	0.566428	0.539417	0.492434	0.399922	0.394311	0.365299	0.355235	0.412432	0.284591
ENSMUSG00000027282	Mtch2	2.05202	99	-0.0585767	0.948984	1.48116	196	0.0585767	0.948984	none	1.62035	94			1.75184	201			none	0.495527	0.549656	0.805362	0.693815	0.367285	0.448801	0.342513	0.754813	0.712463	1.38862
ENSMUSG00000027312	Atrn	1.17099	192	0.0772408	0.883732	0.942043	306	-0.0772408	0.883732	none	1.16286	153	0.265862	0.528258	0.9812	345			none	0.548969	0.572159	0.526742	0.552109	0.585435	0.528883	0.562597	0.811049	0.55675	0.231745
ENSMUSG00000027332	Ivd	3.20571	87	-0.161063	0.864759	2.03488	193	0.161063	0.864759	none	2.99473	103	0.881632	0.051655	2.30638	177			none	0.595388	0.511468	0.43723	0.324099	0.68092	0.690881	0.90481	0.905079	0.586235	0.865883
ENSMUSG00000027346	Gpcpd1	1.12395	169	0.204441	0.760668	0.790072	284	-0.204441	0.760668	none	1.82864	149	1.6524	4.87539e-12	0.545768	304			up_pericentral	0.35378	0.318805	0.415316	0.300703	0.427947	0.477024	0.942295	0.986005	1.51898	1.29302
ENSMUSG00000027359	Slc27a2	3.90803	218	0.142813	0.696244	3.20023	319	-0.142813	0.696244	none	3.40135	159			3.52384	378			none	1.41074	1.41185	1.31842	1.0288	1.14429	1.30804	1.42096	1.36021	1.44989	1.03472
ENSMUSG00000027404	Snrpb	0.286422	23	-0.43473	0.772674	0.295751	75	0.43473	0.772674	none	0.33871	32			0.272301	66			none	0.0404709	0.141292	0.226555	0.0900219	0.209625	0.11439	0.106751	0.0101267	0.094783	-0.00345191
ENSMUSG00000027422	Rrbp1	0.455479	191	0.176223	0.75082	0.354007	301	-0.176223	0.75082	none	0.321723	145			0.426107	347	0.355782	0.29063	none	0.294876	0.313005	0.314028	0.352191	0.163781	0.233014	0.188772	0.321297	0.224142	0.331923
ENSMUSG00000027447	Cst3	0.0674214	16	-0.232571	0.917792	0.0651989	27	0.232571	0.917792	none	0.0812522	18			0.0597281	25			none	0.0452632	0.0288306	0.0726988	0.00398989	0.0282559	0.0470897	0.0654913	0.0897174	-0.00488416	0.00552012
ENSMUSG00000027479	Mapre1	0.0718209	36	-0.365876	0.812936	0.0864924	80	0.365876	0.812936	none	0.0821265	45			0.0798676	71			none	0.0372114	0.0608136	0.0237038	0.103655	0.0484182	0.0447689	0.0675898	0.054908	0.00396393	-0.00378708
ENSMUSG00000027510	Rbm38	0.000192325	5	-2.44557	0.630791	0.001082	9	2.44557	0.630791	none	0.00193443	5	3.1493	0.528258	0.000210342	9			none	-0.00110318	-0.000545221	-0.000248767	-0.00113779	0.00258957	-0.000399954	-0.001131	0.0183925	0.0243972	6.85117e-05
ENSMUSG00000027513	Pck1	8.62406	215	-0.083597	0.799522	7.98079	319	0.083597	0.799522	none	6.98186	157			8.77196	377	0.418177	0.00875193	none	2.13998	2.17067	2.1708	2.014	1.74205	1.86449	1.90934	1.62469	1.10385	0.719504
ENSMUSG00000027523	Gnas	2.01086	96	0.171595	0.852117	1.34313	175	-0.171595	0.852117	none	0.968818	86			1.88567	185			none	0.417714	0.560642	0.632943	0.352637	0.174214	0.211024	0.482815	0.397651	0.161734	0.937149
ENSMUSG00000027531	Impa1	1.62026	112	0.140753	0.863813	1.01692	213	-0.140753	0.863813	none	0.970249	100			1.38451	225			none	0.453225	0.529372	0.57	0.615563	0.414164	0.38101	0.401571	0.360498	0.0936117	0.843449
ENSMUSG00000027533	Fabp5	0.138311	19	0.0116669	0.996511	0.0939884	32	-0.0116669	0.996511	none	0.0762496	12			0.127011	39			none	0.0487042	0.0648716	0.125092	-0.00146574	0.00729467	0.0662031	0.0120328	0.0587452	0.166904	0.00202298
ENSMUSG00000027556	Car1	0.00276194	18	-0.169999	0.950432	0.00302876	48	0.169999	0.950432	none	0.00421092	28			0.00237762	38			none	0.00598129	0.00113946	0.00137309	0.00558857	0.00260023	0.000622354	0.0074609	0.000892731	0.000758589	0.00639046
ENSMUSG00000027559	Car3	2.26817	139	-0.115057	0.871782	1.90403	253	0.115057	0.871782	none	2.72171	131	0.916131	0.000919593	1.77009	261			up_pericentral	0.539823	0.65113	0.693486	0.686418	0.783728	0.814273	1.00836	0.980242	1.05048	0.860163
ENSMUSG00000027566	Psma7	0.215953	39	-0.686655	0.62299	0.320486	102	0.686655	0.62299	none	0.398792	51	0.753013	0.50423	0.227262	90			none	0.117724	0.115533	0.148019	0.036649	0.152489	0.100771	0.190461	0.141431	0.44085	0.345865
ENSMUSG00000027597	Ahcy	3.47358	203	0.146626	0.764559	2.41393	310	-0.146626	0.764559	none	2.80122	155			2.86215	358			none	1.0095	1.11445	1.20104	0.784222	0.954203	1.08833	1.17205	1.119	1.38267	1.81181
ENSMUSG00000027602	Map1lc3a	0.114719	5	-0.359207	0.895157	0.105325	21	0.359207	0.895157	none	0.0843238	11			0.119577	15			none	0.0215759	0.0389422	0.0563054	0.0202118	0.052388	9.59848e-06	0.120139	0.0405412	0.00710805	0.0726225
ENSMUSG00000027605	Acss2	2.84203	185	0.165064	0.773913	2.05454	301	-0.165064	0.773913	none	2.48161	150			2.32906	336			none	0.859861	0.817783	1.16356	0.882636	0.845697	0.854405	0.852417	0.940225	0.480647	1.21398
ENSMUSG00000027642	Rpn2	0.338075	44	-0.510805	0.722889	0.435136	100	0.510805	0.722889	none	0.491204	49			0.355575	95			none	0.152394	0.127933	0.176906	0.323125	0.239316	0.0686276	0.197571	0.168427	0.235556	0.30019
ENSMUSG00000027663	Zmat3	0.129967	17	0.184177	0.936742	0.0844066	33	-0.184177	0.936742	none	0.141712	23			0.0865775	27			none	0.0545102	0.0331171	0.0670358	0.0849668	0.00783718	0.0551576	0.119944	0.0716276	-0.00199178	-0.00226437
ENSMUSG00000027679	Dnajc19	0.846576	100	0.0979204	0.909353	0.644546	210	-0.0979204	0.909353	none	0.628156	100			0.767955	210			none	0.418396	0.338358	0.307196	0.317001	0.272186	0.27287	0.385642	0.324307	0.479906	-0.0158211
ENSMUSG00000027690	Slc2a2	1.54674	169	-0.243895	0.683681	1.45311	305	0.243895	0.683681	none	1.20852	144			1.61	330	0.308678	0.435331	none	0.67648	0.824509	0.799132	0.674336	0.485215	0.608611	0.591703	0.529385	0.732834	0.0357929
ENSMUSG00000027706	Sec62	1.45199	92	-0.391049	0.67061	1.55485	190	0.391049	0.67061	none	1.53111	93			1.50551	189			none	0.46762	0.517638	0.553372	0.427887	0.461708	0.514838	0.494707	0.372595	0.26468	1.22926
ENSMUSG00000027708	Dcun1d1	1.4975	143	-0.150546	0.794988	1.41769	265	0.150546	0.794988	none	1.62078	126	0.373969	0.41082	1.37829	282			none	0.545648	0.622766	0.811994	0.524703	0.555858	0.664713	0.791486	0.702292	0.822088	0.412516
ENSMUSG00000027712	Anxa5	0.0209993	18	1.1752	0.728536	0.00733874	25	-1.1752	0.728536	none	0.00499977	11			0.0162009	32	1.4591	0.512623	none	0.0110995	0.0104512	0.0175114	0.000383026	0.000745934	0.00923709	0.00685721	-0.00031558	0.0243739	-0.000826234
ENSMUSG00000027796	Smad9	0.0164801	52	-0.317451	0.804657	0.0196992	122	0.317451	0.804657	none	0.0213929	61			0.0171302	113			none	0.0239697	0.013909	0.0172721	0.00872947	0.0181678	0.0184564	0.0201457	0.0267174	0.00195672	0.0407748
ENSMUSG00000027801	Tm4sf4	0.173304	85	0.431326	0.721876	0.109895	150	-0.431326	0.721876	none	0.080005	60			0.159037	175	0.976783	0.108011	none	0.131501	0.133267	0.0687327	0.0429444	0.0940341	0.0564376	0.038671	0.0164891	0.00479136	0.00084575
ENSMUSG00000027808	Serp1	0.22413	55	0.296886	0.795681	0.147253	110	-0.296886	0.795681	none	0.113051	53			0.205977	112			none	0.118519	0.135286	0.0850449	0.00739924	0.102269	0.0671035	0.0703381	0.154314	0.0362138	-0.00883759
ENSMUSG00000027809	Etfdh	8.62853	123	-0.0790562	0.928266	5.25508	231	0.0790562	0.928266	none	5.89821	115			6.93009	239			none	1.02752	1.21797	1.33934	0.865191	1.15533	1.1422	0.797692	1.17833	1.16369	1.35794
ENSMUSG00000027854	Sike1	0.276461	29	-0.406482	0.789145	0.261556	68	0.406482	0.789145	none	0.199129	35			0.296411	62			none	0.1471	0.107474	0.172424	0.0618833	0.0533349	0.0755331	0.0895012	0.115419	0.241983	0.00156109
ENSMUSG00000027875	Hmgcs2	2.19976	218	0.0289933	0.926765	2.02039	319	-0.0289933	0.926765	none	2.31241	159	0.296065	0.0170166	2.00101	378			none	1.00672	1.01948	1.06125	0.926837	0.978893	0.996045	1.0984	1.26163	1.14619	1.17409
ENSMUSG00000027937	Jtb	0.716288	50	-0.83295	0.311487	0.955896	135	0.83295	0.311487	none	0.694347	65			0.927727	120			none	0.215437	0.346005	0.432784	0.261317	0.276228	0.185164	0.341499	0.171461	0.409311	0.542225
ENSMUSG00000027957	Slc35a3	0.225417	106	0.158324	0.85627	0.157664	236	-0.158324	0.85627	none	0.176096	121			0.188985	221			none	0.150473	0.14468	0.0924189	0.0813151	0.141479	0.149932	0.13478	0.108328	0.100744	0.10057
ENSMUSG00000027984	Hadh	0.0406178	63	-0.0492017	0.97394	0.0381818	125	0.0492017	0.97394	none	0.0449703	68			0.0367312	120			none	0.0328899	0.0310292	0.0346297	0.0320503	0.0320196	0.0582638	0.0340848	0.036638	0.0104393	0.0246139
ENSMUSG00000027999	Pla2g12a	0.131643	12	-0.683245	0.762088	0.210232	37	0.683245	0.762088	none	0.240152	21			0.152323	28			none	0.025722	0.0636473	0.0587757	0.0126729	0.0828119	0.0778991	0.0942757	0.182743	0.00113932	0.179539
ENSMUSG00000028001	Fga	4.28743	213	-0.00586188	0.991749	3.67831	318	0.00586188	0.991749	none	3.13099	157			4.25983	374	0.50127	0.00681099	up_periportal	1.49031	1.46479	1.34575	1.33978	1.13949	1.03652	1.31328	0.912926	0.996958	1.27882
ENSMUSG00000028011	Tdo2	14.0143	216	0.0892198	0.830084	11.5911	319	-0.0892198	0.830084	none	8.20441	159			14.4132	376	0.863802	1.51481e-08	up_periportal	2.50512	2.50134	2.52979	2.02458	1.89598	1.6886	1.95061	1.86814	2.04067	1.70574
ENSMUSG00000028082	Sh3d19	3.81089	197	-0.318101	0.511952	3.70048	313	0.318101	0.511952	none	4.11693	153	0.390965	0.163284	3.58898	357			none	1.31366	1.22187	1.01686	0.829993	1.25386	1.22832	1.40444	1.29209	1.43503	1.62855
ENSMUSG00000028086	Fbxw7	0.0954815	101	0.111815	0.920046	0.0735787	209	-0.111815	0.920046	none	0.0894858	96			0.0795194	214			none	0.0616637	0.0684486	0.0659946	0.0382535	0.0795335	0.0669413	0.0714343	0.0710587	0.00953852	0.110122
ENSMUSG00000028088	Fmo5	6.03595	214	0.071977	0.849933	4.86667	319	-0.071977	0.849933	none	6.0804	159	0.381241	0.0157653	5.03048	374			none	1.53004	1.65401	1.76525	1.29379	1.37438	1.46602	1.92735	1.74246	2.09347	1.926
ENSMUSG00000028096	Gpr89	0.0667066	52	-0.175984	0.883396	0.0777552	134	0.175984	0.883396	none	0.0885145	72	0.565484	0.558743	0.0668575	114			none	0.073567	0.0431572	0.0440903	0.0611851	0.0631567	0.0806787	0.0525473	0.0696655	0.107306	-0.00328984
ENSMUSG00000028124	Gclm	0.563903	95	0.281793	0.765886	0.362419	176	-0.281793	0.765886	none	0.318254	90			0.497196	181			none	0.241707	0.223552	0.200286	0.365666	0.302685	0.187379	0.174367	0.181777	0.177636	0.248832
ENSMUSG00000028127	Abcd3	0.811387	195	0.0447599	0.931695	0.691826	311	-0.0447599	0.931695	none	0.729452	154			0.744952	352			none	0.461915	0.455362	0.492861	0.599015	0.366688	0.397758	0.486266	0.46941	0.487584	0.432466
ENSMUSG00000028132	Tmem56	0.299539	203	0.217439	0.696244	0.242285	309	-0.217439	0.696244	none	0.306759	156	0.357432	0.235512	0.248184	356			none	0.188669	0.220074	0.190248	0.21405	0.173843	0.210476	0.228561	0.306648	0.319866	0.371049
ENSMUSG00000028136	Snx27	3.33684	87	-0.834878	0.178671	3.78525	183	0.834878	0.178671	none	4.31372	98	0.732243	0.187417	3.30435	172			none	0.744838	0.552066	0.758593	0.679173	0.838704	0.845724	0.767527	0.87434	0.192375	0.990202
ENSMUSG00000028138	Adh5	2.46579	64	-0.672889	0.47283	2.50418	148	0.672889	0.47283	none	2.16427	72			2.62502	140			none	0.505883	0.576214	0.610373	0.523627	0.271745	0.850444	0.310252	0.375897	0.762302	0.10844
ENSMUSG00000028149	Rap1gds1	0.115426	98	-0.338876	0.705971	0.135255	226	0.338876	0.705971	none	0.117692	105			0.131207	219			none	0.127972	0.0891669	0.138943	0.0506827	0.0948393	0.0911693	0.0939333	0.0910633	0.019094	0.184035
ENSMUSG00000028158	Mttp	2.54831	140	0.170683	0.790697	1.78898	259	-0.170683	0.790697	none	1.69109	127			2.26807	272			none	0.748866	0.827116	0.844295	0.634161	0.587451	0.537723	0.558338	0.960866	0.868627	0.802219
ENSMUSG00000028167	Bdh2	0.0320069	21	1.73044	0.540264	0.00807945	25	-1.73044	0.540264	none	0.00139895	2			0.0246889	44	3.8879	0.0157653	up_periportal	0.0206901	0.0213924	0.018727	0.00927999	0.00518456	6.61988e-05	0.000180202	-0.000157487	-0.000387678	-0.000333125
ENSMUSG00000028179	Cth	1.10761	107	-0.119152	0.879269	0.943803	232	0.119152	0.879269	none	1.17656	115	0.369726	0.572514	0.940369	224			none	0.437315	0.386383	0.57252	0.543461	0.459985	0.318691	0.432839	0.559947	0.592441	0.355416
ENSMUSG00000028186	Uox	22.4147	217	-0.00167303	0.997106	19.0577	319	0.00167303	0.997106	none	12.7507	159			23.6467	377	0.966777	8.18618e-09	up_periportal	2.94773	2.97932	2.86546	2.57376	2.15911	2.2704	2.22563	1.88063	1.73535	0.849293
ENSMUSG00000028194	Ddah1	0.042293	87	0.331392	0.75082	0.0322297	178	-0.331392	0.75082	none	0.0417118	92			0.0340449	173			none	0.0359177	0.0372963	0.00879889	0.0358424	0.030413	0.044139	0.0327448	0.0307172	0.0957065	0.0443249
ENSMUSG00000028195	Cyr61	0	0	-23.7598	0.392512	0.021835	10	23.7598	0.392512	none	0.0107531	6			0.0139038	4			none	0.000223814	0.00689672	0.0133548	0.0556496	0.00223456	0.000554055	0.00415273	0.000539684	0.0991752	-0.000132253
ENSMUSG00000028223	Decr1	3.58104	65	-0.467163	0.672227	2.17027	162	0.467163	0.672227	none	2.50191	80			2.84438	147			none	0.518751	0.487632	0.604749	0.917462	0.356737	0.53098	0.712303	0.410696	0.873211	0.605086
ENSMUSG00000028234	Rps20	0.318262	24	-0.630908	0.702094	0.462548	61	0.630908	0.702094	none	0.458734	32			0.38094	53			none	0.133629	0.105475	0.18977	0.113422	0.107196	0.121777	0.263835	0.276996	-0.000751984	-0.00428786
ENSMUSG00000028240	Cyp7a1	0.257924	22	-1.41356	0.0810834	0.526164	102	1.41356	0.0810834	none	0.969529	80	2.72888	7.53701e-07	0.18497	44			up_pericentral	0.0255779	0.0896695	0.142197	0.107008	0.0671756	0.468798	0.459895	0.328981	1.04531	0.355405
ENSMUSG00000028245	Nsmaf	0.62401	76	0.282964	0.795681	0.296476	146	-0.282964	0.795681	none	0.385126	82			0.448082	140			none	0.174459	0.197026	0.189514	0.145141	0.112087	0.167906	0.23537	0.253103	0.211986	-0.00236236
ENSMUSG00000028249	Sdcbp	0.156314	44	0.0843817	0.957496	0.100139	116	-0.0843817	0.957496	none	0.10055	51			0.132363	109			none	0.0809142	0.0876107	0.0472616	0.084525	0.0285568	0.0704769	0.0871408	0.112086	0.0022562	0.000761466
ENSMUSG00000028273	Pdlim5	0.0544903	153	0.317788	0.696244	0.0426129	253	-0.317788	0.696244	none	0.058208	133	0.41991	0.501153	0.0429029	273			none	0.041159	0.0486174	0.0247511	0.0199422	0.031537	0.0502702	0.0508971	0.0596267	0.0349357	0.207917
ENSMUSG00000028307	Aldob	18.8079	209	0.181369	0.763888	12.7959	316	-0.181369	0.763888	none	10.4465	155			17.2514	370	0.748447	0.00146628	up_periportal	2.37584	2.46754	2.2374	1.78822	2.25411	1.86965	1.59195	1.71987	1.77205	0.702037
ENSMUSG00000028333	Anp32b	0.00891239	28	-0.836187	0.680211	0.0156988	53	0.836187	0.680211	none	0.0127832	26			0.0130114	55			none	0.00896726	0.0129808	0.0113115	0.0106787	0.00178355	0.00959503	0.0145837	0.0260264	0.000315492	0.000645838
ENSMUSG00000028356	Ambp	4.79299	179	0.310843	0.653131	3.25294	275	-0.310843	0.653131	none	3.23988	137			4.14661	317	0.367382	0.478037	none	1.1087	1.17179	1.15487	1.08886	0.761253	0.98577	0.848085	1.08272	0.729377	0.70701
ENSMUSG00000028367	Txn1	0.0691829	38	-0.305746	0.849933	0.0714247	90	0.305746	0.849933	none	0.116997	44	0.996534	0.489321	0.0509625	84			none	0.0175551	0.0528629	0.0382401	0.0772966	0.0094545	0.0862322	0.0628997	0.113433	0.146989	-0.00151363
ENSMUSG00000028383	Hsdl2	0.253345	70	-0.0437834	0.97209	0.227841	149	0.0437834	0.97209	none	0.255989	90			0.23071	129			none	0.149628	0.139374	0.114491	0.237625	0.152684	0.115442	0.114501	0.157728	0.325477	0.0311862
ENSMUSG00000028393	Alad	0.0768777	27	0.299063	0.870794	0.0505121	72	-0.299063	0.870794	none	0.0555045	36			0.0636176	63			none	0.0495474	0.0529135	0.0293802	0.0155269	0.0139589	0.0221304	0.0706453	0.00916342	0.0094759	0.0401041
ENSMUSG00000028399	Ptprd	0.195043	218	0.246423	0.311487	0.161172	319	-0.246423	0.311487	none	0.210131	159	0.399433	0.00137454	0.160112	378			none	0.164262	0.144354	0.129878	0.159657	0.133627	0.168622	0.201213	0.179125	0.177612	0.260328
ENSMUSG00000028405	Aco1	0.645856	89	-0.290997	0.746633	0.630649	203	0.290997	0.746633	none	0.675588	103			0.620516	189			none	0.330971	0.330899	0.229429	0.228132	0.0941662	0.405192	0.400697	0.310949	0.33082	0.811929
ENSMUSG00000028411	Aptx	0.0457257	24	0.38485	0.896746	0.0233013	51	-0.38485	0.896746	none	0.036429	24			0.0307119	51			none	0.01735	0.0141791	0.0510872	0.00262342	0.0131511	0.0217311	0.00246531	0.0797632	-0.00147182	0.00278286
ENSMUSG00000028426	Rad23b	0.0963596	117	0.162425	0.845452	0.0866193	230	-0.162425	0.845452	none	0.102471	111			0.0855691	236			none	0.0893431	0.0760977	0.0620657	0.0495836	0.0863884	0.0615895	0.106396	0.0279914	0.0601577	0.00548533
ENSMUSG00000028437	Ubap1	0.133613	74	-0.463953	0.642659	0.170247	185	0.463953	0.642659	none	0.222418	93	0.804929	0.13506	0.127175	166			none	0.10394	0.100269	0.0708064	0.176546	0.128565	0.117217	0.170062	0.148513	0.121541	0.147044
ENSMUSG00000028452	Vcp	0.398326	103	-0.355514	0.678704	0.475322	214	0.355514	0.678704	none	0.465006	106			0.435256	211			none	0.256716	0.254417	0.287496	0.300001	0.238852	0.190546	0.26186	0.204212	0.612293	0.37561
ENSMUSG00000028465	Tln1	0.419345	48	-0.948816	0.205891	0.618243	147	0.948816	0.205891	none	0.470114	59			0.565843	136			none	0.326801	0.224749	0.256785	0.172958	0.18222	0.227426	0.232854	0.188846	0.0367664	-0.00103016
ENSMUSG00000028469	Npr2	1.13509	43	-0.26542	0.811436	0.907214	122	0.26542	0.811436	none	2.97667	109	3.93563	7.79118e-14	0.168149	56			up_pericentral	0.0436868	0.10244	0.0915228	0.101864	0.309948	0.498422	0.956097	1.00358	1.42632	2.01802
ENSMUSG00000028470	Hint2	0.581997	29	-0.426766	0.772674	0.468676	78	0.426766	0.772674	none	0.557644	42			0.496607	65			none	0.117845	0.177308	0.108853	0.0483769	0.0768438	0.138124	0.32411	0.270664	0.111717	-0.00376854
ENSMUSG00000028478	Clta	0.0385489	39	-0.946925	0.505707	0.0673539	114	0.946925	0.505707	none	0.0548187	52			0.0560142	101			none	0.038776	0.0515654	0.028167	0.00908872	0.023929	0.0262059	0.0561035	0.0955966	0.000962039	0.00594776
ENSMUSG00000028479	Gne	0.571143	157	0.0802467	0.891861	0.477338	278	-0.0802467	0.891861	none	0.548243	138			0.501613	297			none	0.339808	0.350251	0.314303	0.304702	0.256053	0.345388	0.360039	0.372236	0.352083	0.226294
ENSMUSG00000028484	Psip1	0.211122	100	-0.550144	0.47283	0.27628	221	0.550144	0.47283	none	0.267986	104			0.242191	217			none	0.159384	0.177363	0.18264	0.161354	0.0624839	0.214696	0.183714	0.105479	0.285895	0.117743
ENSMUSG00000028494	Plin2	2.30644	119	-0.172397	0.81852	1.87736	220	0.172397	0.81852	none	1.21197	94			2.40471	245	0.676881	0.0971412	none	0.63354	0.762727	0.665076	0.809952	0.376727	0.483256	0.552745	0.287738	0.411475	0.48413
ENSMUSG00000028527	Ak4	0.115561	67	0.502613	0.743127	0.0708108	113	-0.502613	0.743127	none	0.0263064	34			0.115339	146	1.89959	0.00119024	up_periportal	0.0988803	0.0635775	0.111483	0.0612927	0.0297106	0.0259271	0.0166058	0.00263821	0.02122	-0.00664349
ENSMUSG00000028553	Angptl3	0.160264	70	0.221173	0.851053	0.110904	146	-0.221173	0.851053	none	0.130317	75			0.131205	141			none	0.095375	0.081959	0.110447	0.0918658	0.0709885	0.068915	0.0662371	0.159698	0.168371	0.0802401
ENSMUSG00000028560	Usp1	0.244073	22	-0.136177	0.934826	0.217813	66	0.136177	0.934826	none	0.270513	31			0.21079	57			none	0.117039	0.096181	0.125801	0.147981	0.0157058	0.168748	0.126648	0.026929	-0.000234026	0.000432701
ENSMUSG00000028565	Nfia	0.317085	218	0.341969	0.133106	0.243759	319	-0.341969	0.133106	none	0.236714	159			0.289011	378	0.278076	0.191871	none	0.237874	0.254791	0.228023	0.177567	0.19908	0.194375	0.180569	0.155242	0.30001	0.252833
ENSMUSG00000028582	Cc2d1b	0.0937555	15	-0.406707	0.844443	0.116399	30	0.406707	0.844443	none	0.141795	13			0.0926576	32			none	0.0548598	0.0414991	0.0375628	0.000414841	0.0278615	0.123104	0.0436707	0.0679489	0.123965	-0.000560255
ENSMUSG00000028601	Echdc2	6.85573	215	-0.0463444	0.903139	6.22877	319	0.0463444	0.903139	none	6.94333	159	0.178187	0.555006	6.28977	375			none	1.72479	1.89086	1.82713	1.59805	1.42399	1.84764	1.92835	1.79671	2.10782	2.12735
ENSMUSG00000028603	Scp2	1.88316	217	0.32226	0.0180003	1.4435	319	-0.32226	0.0180003	none	1.508	159			1.66993	377			none	0.893912	0.958957	0.907271	0.811257	0.799457	0.750137	0.867105	0.859747	0.976583	1.12146
ENSMUSG00000028607	Cpt2	0.158933	107	-0.090921	0.917276	0.172224	176	0.090921	0.917276	none	0.139444	83			0.178347	200			none	0.137711	0.154197	0.123539	0.116136	0.114685	0.0886611	0.090477	0.151743	0.0350012	0.170209
ENSMUSG00000028618	Tmem59	0.060406	63	-0.25029	0.811592	0.0661995	138	0.25029	0.811592	none	0.0624371	64			0.0644409	137			none	0.0305318	0.0663899	0.0592725	0.0524184	0.0637808	0.0584301	0.04148	0.042083	0.0136028	0.151339
ENSMUSG00000028622	Mrpl37	0.397642	22	-1.90022	0.00902271	1.16495	84	1.90022	0.00902271	up_4n	1.17852	39	0.811399	0.474701	0.716723	67			none	0.149642	0.212042	0.302588	0.108404	0.279254	0.210982	0.377783	0.152825	-0.00123175	0.0217049
ENSMUSG00000028639	Ybx1	3.01425	92	0.0736046	0.944863	2.30433	138	-0.0736046	0.944863	none	1.87711	66			2.89346	164			none	0.568971	0.597829	0.616246	0.547201	0.456594	0.332643	0.397624	0.719733	0.522693	0.527203
ENSMUSG00000028655	Mfsd2a	0.837065	91	0.820004	0.34426	0.411381	107	-0.820004	0.34426	none	0.0870498	29			0.793306	169	2.78955	2.26338e-11	up_periportal	0.257669	0.343647	0.338168	0.323447	0.112283	0.0850647	0.0279145	0.0261379	0.0560131	-0.00199027
ENSMUSG00000028672	Hmgcl	1.99174	101	-0.29554	0.746633	1.66125	204	0.29554	0.746633	none	2.1889	104	0.659838	0.194336	1.6299	201			none	0.362173	0.591122	0.445492	0.755002	0.377712	0.650582	0.610587	0.951284	1.14287	1.05409
ENSMUSG00000028712	Cyp4a31	0.000156908	5	-3.7779	0.742839	0.00266977	8	3.7779	0.742839	none	0.00531838	6			0.000106458	7			none	-0.000321833	-0.000298723	-0.000292502	-0.000299194	-0.000724239	0.0197546	-0.000625314	0.00235245	-0.000424365	0.0176387
ENSMUSG00000028743	Akr7a5	0.639957	51	-0.389269	0.746564	0.717651	112	0.389269	0.746564	none	1.0304	65	1.06616	0.0852699	0.54129	98			none	0.144172	0.219217	0.298278	0.352524	0.285391	0.47374	0.254926	0.316172	0.321664	0.00294073
ENSMUSG00000028745	Capzb	2.71974	76	-0.128709	0.898577	1.9293	172	0.128709	0.898577	none	2.25176	92			2.24952	156			none	0.677836	0.491685	0.567869	0.46785	0.199854	0.315592	0.555229	0.535647	0.818839	0.317883
ENSMUSG00000028755	Cda	0.0196137	19	-0.573642	0.758086	0.0269316	75	0.573642	0.758086	none	0.0285543	33			0.0220287	61			none	0.0214467	0.0168387	0.0258494	0.0287337	0.0175771	0.0122113	0.0295769	0.0168156	-0.00126532	0.0606238
ENSMUSG00000028760	Eif4g3	5.63996	192	-0.111971	0.851053	4.46823	301	0.111971	0.851053	none	4.75863	153			5.02184	340			none	1.31799	1.20726	1.33271	1.05204	1.2381	1.22371	1.46414	1.49049	2.05337	1.3768
ENSMUSG00000028788	Ptp4a2	0.375725	93	-0.288343	0.75082	0.356963	193	0.288343	0.75082	none	0.450656	98	0.522202	0.423019	0.328372	188			none	0.217185	0.189639	0.179148	0.242865	0.144394	0.250505	0.296315	0.350603	0.306254	0.0902483
ENSMUSG00000028792	Ak2	0.356186	125	0.499696	0.529232	0.198678	221	-0.499696	0.529232	none	0.23147	110			0.275723	236			none	0.196776	0.178744	0.207993	0.228043	0.117035	0.113965	0.154631	0.242899	0.118505	0.162642
ENSMUSG00000028793	Rnf19b	0.699596	49	-0.0913445	0.946677	0.559788	97	0.0913445	0.946677	none	0.723211	49			0.571677	97			none	0.175281	0.213219	0.145298	0.440653	0.174363	0.27137	0.283952	0.223163	-0.00160225	0.0280753
ENSMUSG00000028798	Eif3i	0.352782	31	-0.0565176	0.977156	0.291259	65	0.0565176	0.977156	none	0.28527	25			0.329259	71			none	0.0862405	0.131645	0.148488	0.0860851	0.113797	0.161722	0.132152	0.0126554	0.0229981	-0.00491705
ENSMUSG00000028809	Srrm1	0.584936	114	-0.153885	0.8368	0.561836	223	0.153885	0.8368	none	0.513005	102			0.595699	235			none	0.344364	0.347524	0.343395	0.290846	0.155521	0.271822	0.235173	0.312807	0.193891	0.192932
ENSMUSG00000028821	Syf2	0.137409	31	-0.286954	0.832512	0.138824	88	0.286954	0.832512	none	0.143904	41			0.135871	78			none	0.0980303	0.076454	0.0819856	0.097739	0.00699626	0.0729534	0.14152	0.0652399	0.0877159	0.21705
ENSMUSG00000028826	Tmem57	0.151238	85	-0.0753073	0.942358	0.135821	179	0.0753073	0.942358	none	0.145049	91			0.140831	173			none	0.0871899	0.120257	0.108366	0.0633833	0.129972	0.08536	0.110922	0.062939	0.0208109	0.245734
ENSMUSG00000028851	Nudc	0.177215	28	-0.585466	0.735985	0.35788	57	0.585466	0.735985	none	0.360274	29			0.25268	56			none	0.0309023	0.117101	0.125015	0.0918211	0.123984	0.0838744	0.158066	0.058233	0.291535	0.368676
ENSMUSG00000028861	Mrps15	0.146684	15	-0.334584	0.871095	0.122847	38	0.334584	0.871095	none	0.10978	19			0.142091	34			none	0.132956	0.052518	0.0266508	0.000667404	0.0447377	0.112717	0.0494378	0.0114864	7.27334e-06	-0.000866048
ENSMUSG00000028878	Fam76a	0.179391	34	0.22105	0.892191	0.106895	73	-0.22105	0.892191	none	0.0853738	28			0.157757	79			none	0.102136	0.0683645	0.148587	0.0283628	0.0484837	0.0251077	0.0843465	0.0897712	0.0414873	-0.0044101
ENSMUSG00000028882	Ppp1r8	0.0460668	21	0.409823	0.854661	0.0321328	32	-0.409823	0.854661	none	0.0217095	14			0.0445532	39			none	0.0239799	0.033663	0.0232504	0.0174342	0.0239068	0.0166622	0.0223965	0.0111206	0.00220216	0.00800287
ENSMUSG00000028896	Rcc1	0.434624	106	-0.0340497	0.967936	0.371276	220	0.0340497	0.967936	none	0.49705	112	0.501238	0.302235	0.354905	214			none	0.19903	0.257565	0.237804	0.288717	0.206002	0.178089	0.355023	0.274308	0.402495	0.576901
ENSMUSG00000028919	Arhgef19	1.98348	60	-0.919393	0.146453	2.75891	165	0.919393	0.146453	none	3.59425	101	1.41046	0.000202548	1.96033	124			up_pericentral	0.435985	0.433557	0.483468	0.621497	0.594829	0.722851	0.9965	0.867042	0.806774	1.06568
ENSMUSG00000028920	Fbxo42	0.0543695	107	0.0587536	0.9537	0.0493089	198	-0.0587536	0.9537	none	0.0495477	93			0.052127	212			none	0.0624472	0.0442498	0.0418377	0.0156048	0.0396153	0.0315686	0.0551277	0.0548365	0.0264522	0.0690858
ENSMUSG00000028936	Rpl22	0.289299	46	0.883258	0.60839	0.115721	62	-0.883258	0.60839	none	0.0906426	32			0.226375	76	0.869915	0.459643	none	0.0744027	0.127339	0.104523	0.0606769	0.0532988	0.0232218	0.061927	0.0187186	0.0378781	0.337262
ENSMUSG00000028937	Acot7	0.0642128	52	0.498411	0.754371	0.0454934	81	-0.498411	0.754371	none	0.0359782	36			0.0602916	97			none	0.0649979	0.0467905	0.0625297	0.0246433	0.0344243	0.0328389	0.0297469	0.0045342	-0.00535586	0.0110363
ENSMUSG00000028944	Prkag2	9.87841	200	-0.0481634	0.932584	7.76495	314	0.0481634	0.932584	none	7.3083	153			9.17591	361			none	1.82366	2.03357	1.72354	1.54063	1.35479	1.43378	1.87369	1.70429	1.99652	1.45508
ENSMUSG00000028945	Rheb	0.768317	66	-0.16105	0.880727	0.640074	158	0.16105	0.880727	none	0.760607	73			0.663333	151			none	0.392144	0.229619	0.233171	0.166645	0.379676	0.283526	0.172599	0.18977	0.173241	0.450281
ENSMUSG00000028954	Nub1	0.0290651	32	-0.283738	0.857065	0.0333655	80	0.283738	0.857065	none	0.0239261	40			0.0348559	72			none	0.0136941	0.0338933	0.0285577	0.036045	0.0263639	0.0221771	0.00966032	-6.18551e-06	0.0636078	0.147832
ENSMUSG00000028964	Park7	0.179279	48	0.451142	0.761471	0.0901574	108	-0.451142	0.761471	none	0.0990483	53			0.137816	103			none	0.0785349	0.0826317	0.0942031	0.0545898	0.00838311	0.116459	0.0401561	0.113964	0.117091	-4.58776e-05
ENSMUSG00000028967	Errfi1	15.14	218	0.315967	0.000442366	11.9224	319	-0.315967	0.000442366	none	11.9272	159			13.776	378	0.140948	0.261815	none	2.7099	2.62804	2.54876	2.51693	2.30525	2.33215	2.46541	2.50366	2.34328	2.51383
ENSMUSG00000028979	Masp2	9.47677	186	-0.141036	0.803737	7.15683	309	0.141036	0.803737	none	7.06617	150			8.53292	345			none	1.67767	1.76321	1.75183	1.72944	1.4597	1.52866	1.34742	1.86446	1.48916	0.723713
ENSMUSG00000028980	H6pd	5.02041	146	-0.608871	0.209644	5.27091	269	0.608871	0.209644	none	5.30423	134			5.11243	281			none	1.02987	1.29338	1.30747	1.41716	0.880035	1.42501	1.08675	1.04976	1.32293	1.91222
ENSMUSG00000028998	Tomm7	0.0459263	22	-0.0854732	0.966898	0.0498318	37	0.0854732	0.966898	none	0.0695586	27	1.03155	0.465891	0.0392816	32			none	0.0172323	0.0256686	0.0326543	0.0643087	0.0590966	0.043744	0.0410216	0.0349192	0.173315	0.0773827
ENSMUSG00000029014	Dnajc2	0.0250048	20	-0.849843	0.72374	0.0342948	55	0.849843	0.72374	none	0.0317039	25			0.0300269	50			none	0.0357076	0.0133787	0.0199441	0.0675775	0.0254149	0.0210622	0.0419624	0.00329481	0.000419713	2.46248e-05
ENSMUSG00000029048	Rer1	0.188996	27	-0.796542	0.642446	0.26966	79	0.796542	0.642446	none	0.245528	34			0.23329	72			none	0.14166	0.0985879	0.0990419	0.0302498	0.0552226	0.0436874	0.198031	0.0883236	-0.000475511	-0.00840702
ENSMUSG00000029050	Ski	0.0135253	35	0.334404	0.85627	0.00995585	94	-0.334404	0.85627	none	0.0101097	40			0.0119497	89			none	0.00536371	0.0156981	0.00763935	0.00955437	0.00528727	0.00676225	0.0191406	0.00375721	0.0395633	0.00268997
ENSMUSG00000029063	Nadk	3.66096	167	-0.0335964	0.964771	2.612	283	0.0335964	0.964771	none	2.62497	138			3.2115	312			none	0.951059	1.00202	0.877409	0.630903	0.854492	0.703064	0.95114	0.833354	0.58923	1.12275
ENSMUSG00000029066	Mrpl20	0.0910284	20	-0.32732	0.886347	0.0673431	44	0.32732	0.886347	none	0.0771818	24			0.0768644	40			none	0.0481266	0.0488535	0.00721524	0.0371908	0.0287273	0.0509752	0.0338161	0.0499652	0.076713	0.0492627
ENSMUSG00000029102	Hgfac	6.23844	177	-0.0640785	0.922579	4.97757	294	0.0640785	0.922579	none	3.04857	132			6.51614	339	1.00233	1.1796e-05	up_periportal	1.41334	1.56642	1.5182	1.2064	0.879527	1.0336	0.785968	0.996465	0.849407	0.0568596
ENSMUSG00000029145	Eif2b4	0.560811	33	0.0274243	0.987743	0.420969	71	-0.0274243	0.987743	none	0.343472	32			0.534217	72			none	0.150872	0.194589	0.123493	0.395911	0.0932055	0.0641832	0.118776	0.0208668	0.0231253	0.284678
ENSMUSG00000029152	Ociad1	1.37456	59	0.375811	0.758681	0.924992	103	-0.375811	0.758681	none	0.947826	49			1.17466	113			none	0.27765	0.330322	0.216641	0.588176	0.217577	0.204174	0.30193	0.223418	0.496838	0.267045
ENSMUSG00000029161	Cgref1	0.0011945	9	-0.519169	0.882194	0.00178988	8	0.519169	0.882194	none	0.000533841	3			0.00197485	14			none	0.00171075	0.00294709	0.00426351	-0.000189532	-0.000139711	-0.000135232	0.00153364	-9.16464e-05	-0.000215374	7.38147e-05
ENSMUSG00000029162	Khk	10.4513	147	-0.0155774	0.986669	7.63923	245	0.0155774	0.986669	none	3.50792	96			10.9988	296	1.62281	3.66133e-09	up_periportal	1.67647	1.52866	1.66884	1.44772	1.12801	0.808574	0.613524	0.565885	0.187522	0.189595
ENSMUSG00000029178	Klf3	2.06215	130	0.0650733	0.933764	1.45532	229	-0.0650733	0.933764	none	0.939637	111			2.0222	248	0.709232	0.0312964	up_periportal	0.689642	0.680053	0.659547	0.455023	0.485628	0.498558	0.499981	0.339834	0.464697	0.563769
ENSMUSG00000029186	Pi4k2b	0.425361	57	-0.402019	0.735936	0.464514	129	0.402019	0.735936	none	0.454262	56			0.446246	130			none	0.233051	0.191509	0.231033	0.32742	0.161905	0.198508	0.198421	0.152129	0.349041	0.377353
ENSMUSG00000029201	Ugdh	1.25655	137	0.0496404	0.948909	0.906713	254	-0.0496404	0.948909	none	1.1507	126	0.375283	0.490151	1.00584	265			none	0.509048	0.455785	0.4722	0.563618	0.342846	0.577612	0.55286	0.385305	0.402826	0.64696
ENSMUSG00000029203	Ube2k	1.42334	165	-0.0549772	0.934331	1.2736	287	0.0549772	0.934331	none	1.12266	136			1.42345	316			none	0.604545	0.658015	0.600598	0.303448	0.530377	0.615264	0.536997	0.546656	0.332927	1.09811
ENSMUSG00000029249	Rest	0.0405525	31	-0.0884661	0.962203	0.0372114	76	0.0884661	0.962203	none	0.049869	34			0.033814	73			none	0.0320048	0.02041	0.0501198	0.032585	0.00122844	0.0294711	0.0790445	0.0273276	0.00597152	0.0371662
ENSMUSG00000029260	Ugt2b34	0.150306	67	0.571017	0.680211	0.0830792	128	-0.571017	0.680211	none	0.163153	75	1.00354	0.172989	0.0881682	120			none	0.0689003	0.0522461	0.0864635	0.00593722	0.108047	0.0962056	0.0919548	0.240266	0.137215	0.00334022
ENSMUSG00000029291	Rufy3	3.80789	146	-0.267326	0.723281	2.8527	274	0.267326	0.723281	none	3.20341	132			3.25605	288			none	0.830262	0.970712	1.03482	0.81654	0.575952	0.934352	1.11169	1.17707	0.8543	1.1116
ENSMUSG00000029311	Hsd17b11	0.0284376	51	-0.654897	0.64489	0.0462581	122	0.654897	0.64489	none	0.061896	62	0.936306	0.431373	0.0294028	111			none	0.0178196	0.0288754	0.0307042	0.0379236	0.0631114	0.0504936	0.0375662	0.0507125	0.0257606	0.0438237
ENSMUSG00000029313	Aff1	0.220458	153	0.215942	0.776926	0.158732	270	-0.215942	0.776926	none	0.186443	125			0.182674	298			none	0.136772	0.141775	0.138967	0.23724	0.121424	0.139156	0.120554	0.0772785	0.109125	0.0502881
ENSMUSG00000029368	Alb	10.2669	218	0.422016	0.000442366	7.74603	319	-0.422016	0.000442366	none	5.49425	159			10.147	378	0.987992	2.87238e-21	up_periportal	2.32556	2.31307	2.31002	2.09155	2.01693	1.57274	1.62585	1.6387	1.46005	1.82983
ENSMUSG00000029369	Afm	0.375093	164	0.217266	0.743127	0.28809	278	-0.217266	0.743127	none	0.165035	118			0.390028	324	1.11813	6.15493e-08	up_periportal	0.316268	0.270208	0.285627	0.157671	0.160707	0.12726	0.0867558	0.127525	0.0829091	0.204149
ENSMUSG00000029417	Cxcl9	0.019079	5	-0.509957	0.932867	0.112059	3	0.509957	0.932867	none	0.0246047	2			0.0952219	6			none	0.000489179	0.0218832	0.0148588	0.000582748	0.0340915	0.00827044	0.00105979	0.000631174	-0.00022347	5.72992e-05
ENSMUSG00000029426	Scarb2	3.37862	158	0.0938636	0.890173	2.39493	275	-0.0938636	0.890173	none	2.60366	132			2.87445	301			none	0.888724	0.926688	0.951388	0.431274	0.578007	0.832483	0.866575	1.12142	1.22394	1.27548
ENSMUSG00000029428	Stx2	0.113178	18	0.595118	0.802047	0.0376917	38	-0.595118	0.802047	none	0.046906	18			0.0773503	38			none	0.0341044	0.0439943	0.0158068	0.00218212	0.013682	0.0709958	0.0444928	0.00759441	0.0763354	-0.00797528
ENSMUSG00000029445	Hpd	18.9909	210	-0.342285	0.560922	17.3656	316	0.342285	0.560922	none	27.0516	158	1.2187	1.07021e-10	14.2287	368			up_pericentral	1.92768	2.27717	2.07872	2.28616	2.31648	2.68724	3.08491	3.22114	3.09319	3.82746
ENSMUSG00000029455	Aldh2	0.177876	124	-0.413789	0.59965	0.205199	264	0.413789	0.59965	none	0.300199	143	1.12921	1.83113e-05	0.149481	245			up_pericentral	0.0990183	0.123801	0.122032	0.0893147	0.125675	0.202114	0.261188	0.33858	0.240177	0.152592
ENSMUSG00000029458	Brap	0.901954	134	-0.170749	0.789442	0.876184	265	0.170749	0.789442	none	1.07532	134	0.545969	0.144944	0.807284	265			none	0.398302	0.452615	0.353904	0.388704	0.475552	0.467424	0.621962	0.40761	0.525846	0.616449
ENSMUSG00000029462	Vps29	0.157523	26	-0.0168462	0.994726	0.132224	49	0.0168462	0.994726	none	0.254514	33	1.32274	0.310003	0.0953752	42			none	0.0674322	0.0410587	0.00835279	0.0583062	0.144163	0.120968	0.145832	0.13692	-0.00160464	0.00289909
ENSMUSG00000029465	Arpc3	0.402842	20	0.289316	0.888597	0.164803	39	-0.289316	0.888597	none	0.32079	26			0.236471	33			none	0.0412382	0.0589851	0.154548	0.0713449	0.0711235	0.11857	0.103278	0.209813	0.124048	0.0344
ENSMUSG00000029472	Anapc5	0.225314	46	-0.673516	0.62299	0.305188	99	0.673516	0.62299	none	0.289048	56			0.265912	89			none	0.134952	0.137831	0.142072	0.0376502	0.0787736	0.112024	0.112341	0.363133	0.156185	-0.0130696
ENSMUSG00000029512	Ulk1	7.13442	158	-0.309352	0.698581	6.14652	265	0.309352	0.698581	none	3.55293	110			7.80722	313	1.3171	7.10576e-07	up_periportal	1.4733	1.61113	1.31499	1.32255	0.860652	0.615194	0.953758	0.593057	0.678736	1.38715
ENSMUSG00000029535	Triap1	0.0671105	4	-0.925401	0.768443	0.0718483	18	0.925401	0.768443	none	0.0464101	8			0.0798161	14			none	0.0026038	0.0450745	0.0302555	0.000416321	0.0230052	0.0450471	0.0281384	0.0349361	-0.000842864	-0.00205456
ENSMUSG00000029536	Gatc	0.141417	41	0.408129	0.77737	0.117403	82	-0.408129	0.77737	none	0.231334	47	1.07114	0.40332	0.0833295	76			none	0.0458593	0.0650957	0.0941444	0.0651974	0.155258	0.117395	0.025158	0.0857019	0.0750746	0.371062
ENSMUSG00000029545	Acads	0.028171	21	-0.010429	0.996907	0.0261731	42	0.010429	0.996907	none	0.044114	28	1.22836	0.505037	0.0197787	35			none	0.0148003	0.0168084	0.00230287	0.0250575	0.0279558	0.0310458	0.037701	0.0315183	4.96697e-05	-0.000190258
ENSMUSG00000029571	Tmem106b	0.225069	89	-0.373907	0.678259	0.247758	207	0.373907	0.678259	none	0.199938	88			0.254787	208			none	0.19405	0.185454	0.189397	0.0729302	0.118515	0.131408	0.146652	0.103582	0.285825	0.115214
ENSMUSG00000029580	Actb	0.492672	71	0.0365884	0.976922	0.368607	131	-0.0365884	0.976922	none	0.479989	72			0.393306	130			none	0.121632	0.200106	0.211784	0.301557	0.199501	0.253937	0.373513	0.301619	-0.00180767	0.091597
ENSMUSG00000029596	Sdsl	0.185009	47	1.22786	0.405147	0.0567492	76	-1.22786	0.405147	none	0.00741893	8			0.151469	115	3.88541	1.81392e-06	up_periportal	0.0509029	0.119895	0.060108	0.028236	0.029669	0.0119475	0.00137329	-0.00169876	-0.00156576	-0.00544418
ENSMUSG00000029597	Sds	122.127	195	1.59677	2.15977e-05	61.8794	269	-1.59677	2.15977e-05	up_2n	1.81872	94			121.889	370	7.9158	9.86626e-179	up_periportal	4.55075	4.53242	3.77519	1.90867	1.43209	0.534648	0.168476	0.106764	0.0250238	0.153678
ENSMUSG00000029617	Ccz1	0.667941	62	-0.366728	0.745667	0.537876	147	0.366728	0.745667	none	0.671782	75	0.708286	0.27015	0.556562	134			none	0.234314	0.213034	0.361012	0.181572	0.222362	0.273705	0.317812	0.237976	0.641498	0.185703
ENSMUSG00000029623	Pdap1	0.0365713	17	-0.123855	0.95566	0.0408116	39	0.123855	0.95566	none	0.0567654	20			0.0316554	36			none	0.0415261	0.0209901	0.000757421	0.00255998	0.0112063	0.0247574	0.0549752	0.0960198	0.000430231	-0.0031133
ENSMUSG00000029629	Phf14	0.151505	161	0.117432	0.857516	0.131559	291	-0.117432	0.857516	none	0.150842	141			0.134951	311			none	0.118698	0.125766	0.0933846	0.11411	0.110579	0.0995415	0.129703	0.106819	0.125976	0.0470359
ENSMUSG00000029630	Cyp3a25	8.32418	217	-0.22591	0.544023	8.05058	319	0.22591	0.544023	none	10.2276	159	0.630189	1.84839e-07	7.29265	377			up_pericentral	1.83143	1.91787	1.95842	2.05507	1.79707	2.14947	2.31018	2.32255	2.56994	2.2319
ENSMUSG00000029632	Ndufa4	0.282987	65	0.00744188	0.995196	0.264564	136	-0.00744188	0.995196	none	0.248617	60			0.281897	141			none	0.201148	0.190631	0.0734782	0.165641	0.097178	0.156242	0.182577	0.145892	0.198744	0.677198
ENSMUSG00000029634	Rnf6	0.159791	21	0.102278	0.967244	0.104817	49	-0.102278	0.967244	none	0.0439005	19			0.162145	51	1.80464	0.19934	none	0.0438309	0.0961985	0.0494104	0.00282123	0.00568115	0.0301845	0.0534117	0.00297284	0.0411953	-0.000749185
ENSMUSG00000029642	Polr1d	0.20636	38	0.583855	0.721876	0.106906	81	-0.583855	0.721876	none	0.0756808	35			0.177398	84	0.839751	0.404193	none	0.0639279	0.121427	0.11634	0.0720607	0.0792011	0.034537	0.0299783	0.00842671	0.0648687	0.0549724
ENSMUSG00000029649	Pomp	0.265609	45	-0.279405	0.823836	0.256015	91	0.279405	0.823836	none	0.248232	44			0.264822	92			none	0.112132	0.117184	0.125987	0.0776142	0.0700309	0.160239	0.171746	0.134827	0.216003	0.144864
ENSMUSG00000029655	N4bp2l2	7.1556	166	-0.499471	0.369498	7.08381	290	0.499471	0.369498	none	7.76943	142	0.464022	0.278171	6.83681	314			none	1.21791	1.48532	1.42334	1.42298	1.39527	1.51606	1.51702	1.8616	1.29292	1.14401
ENSMUSG00000029656	C8b	0.627904	100	0.111195	0.899778	0.422312	193	-0.111195	0.899778	none	0.440348	88			0.533294	205			none	0.279953	0.301819	0.279737	0.192654	0.360101	0.205315	0.209629	0.166145	0.0963338	-0.00500014
ENSMUSG00000029657	Hsph1	2.00973	90	-0.689733	0.329745	2.1929	183	0.689733	0.329745	none	1.69017	81			2.29873	192			none	0.620946	0.580404	0.59455	0.673937	0.379565	0.639878	0.460305	0.564682	0.641368	0.350338
ENSMUSG00000029695	Aass	1.0091	205	-0.0915074	0.830517	0.915728	318	0.0915074	0.830517	none	0.90004	156			0.976178	367			none	0.596882	0.5825	0.612274	0.609964	0.44892	0.476097	0.558153	0.700452	0.637281	0.490261
ENSMUSG00000029708	Gcc1	0.384788	44	-0.0760164	0.960872	0.278546	84	0.0760164	0.960872	none	0.404318	45			0.286914	83			none	0.161524	0.12064	0.0683755	0.0972421	0.115296	0.220466	0.100859	0.258005	0.0567902	0.017755
ENSMUSG00000029710	Ephb4	0.0105442	16	-1.37039	0.472276	0.0278437	49	1.37039	0.472276	none	0.0168748	15			0.0224806	50			none	0.0268298	0.0173217	0.00496854	0.0123234	0.0141924	0.0424895	0.00156593	0.0200082	-0.000398365	-0.00065896
ENSMUSG00000029727	Cyp3a13	0.324601	147	0.36966	0.633874	0.216104	244	-0.36966	0.633874	none	0.17031	115			0.297939	276	0.648822	0.0440912	up_periportal	0.245418	0.205345	0.154	0.113715	0.131058	0.112154	0.16653	0.130415	0.243438	0.123018
ENSMUSG00000029759	Pon3	2.55231	71	0.123229	0.910873	1.67032	129	-0.123229	0.910873	none	1.9793	75			2.04901	125			none	0.552894	0.471342	0.347171	0.260989	0.250115	0.256717	0.543497	0.688836	0.3244	1.37585
ENSMUSG00000029761	Cald1	5.6148	166	-0.356577	0.614836	4.96134	286	0.356577	0.614836	none	5.5369	141	0.384708	0.435331	5.0961	311			none	1.04014	1.26174	1.30602	1.32363	1.25837	1.1581	1.4129	1.19793	1.30648	2.05823
ENSMUSG00000029775	Klhdc10	0.546594	117	0.201458	0.786382	0.420022	216	-0.201458	0.786382	none	0.334526	95			0.52898	238	0.553704	0.249408	none	0.350232	0.299868	0.266914	0.307815	0.140767	0.206759	0.251313	0.136138	0.395993	0.0677694
ENSMUSG00000029776	Hibadh	0.947082	135	0.124774	0.862243	0.70533	267	-0.124774	0.862243	none	0.820751	132			0.796202	270			none	0.425805	0.382656	0.373993	0.388434	0.385267	0.483524	0.388861	0.447032	0.179997	1.14432
ENSMUSG00000029777	Gars	0.0351904	19	-0.308259	0.895157	0.0312795	53	0.308259	0.895157	none	0.0318586	22			0.0332914	50			none	0.0258947	0.0188222	-0.000504917	0.00580382	0.0179077	0.0121072	0.0240608	0.0436929	0.132212	0.03059
ENSMUSG00000029802	Abcg2	0.195117	72	-0.563118	0.617041	0.2514	156	0.563118	0.617041	none	0.423297	90	1.51116	0.00123979	0.146634	138			up_pericentral	0.0601408	0.120428	0.0772716	0.173065	0.205054	0.194506	0.226209	0.202842	0.647043	0.208593
ENSMUSG00000029810	Tmem176b	0.160122	30	-0.0599545	0.978173	0.122367	54	0.0599545	0.978173	none	0.142554	38			0.13565	46			none	0.0532725	0.0663055	0.0553953	0.0765135	0.0884741	0.0167064	0.111696	0.148314	-0.00182891	0.00336308
ENSMUSG00000029833	Trim24	0.352353	53	0.19722	0.884401	0.219891	115	-0.19722	0.884401	none	0.363169	70			0.236016	98			none	0.0845621	0.118221	0.136354	0.118259	0.0884807	0.10028	0.16406	0.266547	0.247959	0.788988
ENSMUSG00000029860	Zyx	0.812688	33	0.0112789	0.995196	0.610477	69	-0.0112789	0.995196	none	0.531087	28			0.76049	74			none	0.243117	0.216468	0.164862	0.104782	0.225516	0.185561	0.198133	0.136224	0.0287789	-0.0088526
ENSMUSG00000029864	Gstk1	0.106925	22	-0.408883	0.790989	0.148144	49	0.408883	0.790989	none	0.138459	32			0.128446	39			none	0.0645717	0.0637505	0.0895805	0.0172752	0.100367	0.0563694	0.0852625	0.0846883	0.0974378	0.000541983
ENSMUSG00000029994	Anxa4	0.0471144	48	-0.0135248	0.994745	0.0456582	95	0.0135248	0.994745	none	0.0452783	55			0.0466578	88			none	0.0366194	0.038824	0.042866	0.0244159	0.0692409	0.0574063	0.0169433	0.00601599	-0.000217063	0.00836426
ENSMUSG00000029998	Pcyox1	0.780754	50	-0.302552	0.790697	0.651813	117	0.302552	0.790697	none	0.677769	59			0.715257	108			none	0.26787	0.164051	0.415101	0.342193	0.137942	0.218717	0.23025	0.305747	0.568206	0.0708468
ENSMUSG00000030002	Dusp11	3.99897	115	-0.314939	0.704216	3.61153	233	0.314939	0.704216	none	3.56016	104			3.85659	244			none	0.99848	1.01647	0.934036	0.830711	0.600176	1.04361	0.603926	0.818095	1.48537	2.39235
ENSMUSG00000030042	Pole4	0.195548	57	-0.967596	0.15936	0.345024	155	0.967596	0.15936	none	0.300804	73			0.277418	139			none	0.149883	0.155382	0.155556	0.22708	0.137979	0.147821	0.14084	0.261476	0.186994	0.0348183
ENSMUSG00000030057	Cnbp	2.87108	86	-0.368336	0.722569	3.02128	168	0.368336	0.722569	none	3.0968	84			2.90289	170			none	0.645816	0.631448	0.610213	0.480147	0.128636	0.726748	0.776384	0.630808	0.344299	0.593084
ENSMUSG00000030059	Tmf1	0.105536	45	0.182409	0.906699	0.0812938	90	-0.182409	0.906699	none	0.0634	42			0.102801	93			none	0.0994018	0.0445237	0.0788511	0.0650246	0.0231308	0.0457778	0.0359094	0.0346287	0.111569	0.160148
ENSMUSG00000030087	Klf15	1.23862	148	-0.166471	0.777136	1.23189	275	0.166471	0.777136	none	1.36309	141	0.29074	0.549142	1.18059	282			none	0.495285	0.606557	0.602431	0.483392	0.621667	0.546856	0.596744	0.649278	0.56944	0.807951
ENSMUSG00000030088	Aldh1l1	2.93934	198	0.224477	0.678259	2.13043	314	-0.224477	0.678259	none	1.82765	154			2.7243	358	0.494682	0.0256472	none	1.11144	1.09309	1.10268	0.72789	0.610292	0.757835	0.962453	0.733635	0.809121	0.664068
ENSMUSG00000030103	Bhlhe40	1.03794	69	0.29122	0.779136	0.565418	125	-0.29122	0.779136	none	0.566547	53			0.837455	141	0.630224	0.459643	none	0.291696	0.334132	0.228904	0.364408	0.160175	0.23845	0.181942	0.133457	0.00429016	0.986038
ENSMUSG00000030109	Slc6a12	0.222888	35	-0.198848	0.893153	0.172401	76	0.198848	0.893153	none	0.145078	41			0.21301	70			none	0.0742355	0.130183	0.102462	0.0903323	0.00555893	0.0261721	0.157905	0.123533	0.05009	0.417827
ENSMUSG00000030120	Mlf2	0.36559	36	0.206816	0.898577	0.204729	73	-0.206816	0.898577	none	0.274873	43			0.267996	66			none	0.0938376	0.118544	0.0346153	0.19093	0.0160819	0.0511137	0.211989	0.110461	0.0130511	0.620812
ENSMUSG00000030122	Ptms	1.50106	77	-0.345833	0.718342	1.37177	170	0.345833	0.718342	none	1.25086	78			1.49719	169			none	0.513153	0.550545	0.31873	0.352035	0.391815	0.405976	0.478989	0.561922	0.185596	0.550091
ENSMUSG00000030127	Cops7a	0.288936	15	-0.873505	0.640791	0.42004	52	0.873505	0.640791	none	0.526196	29			0.299777	38			none	0.103828	0.110574	0.146857	0.0265018	0.0606487	0.147261	0.138458	0.102339	0.318611	1.31388
ENSMUSG00000030131	Mug2	0.56177	211	-0.0433347	0.911421	0.546831	318	0.0433347	0.911421	none	0.357424	152			0.635118	377	0.844019	1.85625e-10	up_periportal	0.479257	0.464993	0.48401	0.437061	0.344011	0.245618	0.217179	0.135755	0.14555	0.0143519
ENSMUSG00000030161	Gabarapl1	0.104148	72	-0.207242	0.876434	0.107286	150	0.207242	0.876434	none	0.146715	91	0.675357	0.553402	0.0888907	131			none	0.0569497	0.080049	0.0181984	0.0531125	0.0713508	0.042729	0.0902769	0.155873	0.243308	0.00722497
ENSMUSG00000030168	Adipor2	0.56125	203	0.252518	0.57576	0.42899	315	-0.252518	0.57576	none	0.496959	159			0.476677	359			none	0.374792	0.333493	0.366279	0.254242	0.364325	0.298135	0.384442	0.335558	0.346707	0.751522
ENSMUSG00000030170	Wnt5b	0.0205984	58	0.824701	0.688786	0.0109076	95	-0.824701	0.688786	none	0.0159262	46			0.0143855	107			none	0.0120697	0.00944844	0.0329817	0.015415	0.0281631	0.0120811	0.00264715	0.00151037	0.0218712	-0.00153533
ENSMUSG00000030213	Atf7ip	0.215068	96	-0.092485	0.919723	0.194526	189	0.092485	0.919723	none	0.249632	93			0.183193	192			none	0.112105	0.143015	0.186655	0.146878	0.101255	0.159513	0.110671	0.198452	0.122858	0.629644
ENSMUSG00000030214	Plbd1	0.0208912	30	-0.981826	0.586929	0.0365293	96	0.981826	0.586929	none	0.0881087	82	3.91302	1.16531e-05	0.0058144	44			up_pericentral	0.00465182	0.00477937	0.00912623	0.00352817	0.0606554	0.0701157	0.104492	0.0435047	0.0243713	0.157353
ENSMUSG00000030232	Aebp2	0.745693	100	0.0516817	0.970419	0.606417	181	-0.0516817	0.970419	none	0.354811	84			0.792574	197	0.615098	0.493013	none	0.30252	0.235247	0.296276	0.173925	0.0676218	0.197764	0.209514	0.138876	0.257989	0.0129045
ENSMUSG00000030236	Slco1b2	4.46513	194	-1.03767	4.98853e-07	6.58472	316	1.03767	4.98853e-07	up_4n	11.5617	159	2.24935	5.29728e-56	3.26881	351			up_pericentral	1.01112	1.20373	1.34369	1.42674	1.62423	2.13461	2.391	2.40956	2.8466	3.10548
ENSMUSG00000030244	Gys2	7.76869	150	-0.0898759	0.903697	5.85682	266	0.0898759	0.903697	none	3.93787	119			7.76661	297	0.959152	0.000972216	up_periportal	1.67796	1.39052	1.20693	1.16146	0.891904	1.01565	0.977498	0.909938	0.990002	0.823219
ENSMUSG00000030275	Etnk1	0.0479518	96	0.185976	0.856053	0.0397247	168	-0.185976	0.856053	none	0.0348822	68			0.0465063	196			none	0.0430167	0.0454038	0.0262948	0.0963075	0.0164143	0.0308339	0.0179922	0.024683	0.00206972	-0.00147895
ENSMUSG00000030278	Cidec	0.24538	62	-0.39913	0.742281	0.258931	141	0.39913	0.742281	none	0.364136	73	0.778914	0.313304	0.206864	130			none	0.117594	0.133171	0.0483803	0.107523	0.197805	0.131053	0.248159	0.255372	0.17527	0.548903
ENSMUSG00000030282	Cmas	0.76099	32	-0.753933	0.546564	0.949358	101	0.753933	0.546564	none	0.945526	50			0.842334	83			none	0.253673	0.22147	0.387194	0.153388	0.129732	0.423272	0.232046	0.200908	0.722253	0.0339399
ENSMUSG00000030298	Sec13	0.351753	22	-0.23621	0.895207	0.304589	53	0.23621	0.895207	none	0.244613	23			0.357018	52			none	0.0915194	0.11783	0.137176	0.132531	0.144967	0.0286342	0.0620307	0.0993568	0.273693	-0.00312548
ENSMUSG00000030301	Ccdc91	0.179329	58	0.472668	0.748129	0.0971189	108	-0.472668	0.748129	none	0.142916	57			0.125267	109			none	0.109374	0.077002	0.0577065	0.0287814	0.0841523	0.059619	0.0596348	0.142684	0.0564465	0.0946996
ENSMUSG00000030313	Dennd5b	5.27485	213	-0.296547	0.47283	5.16207	318	0.296547	0.47283	none	6.35044	159	0.541351	0.00184754	4.72724	372			up_pericentral	1.53894	1.51447	1.57095	1.50322	1.07951	1.64208	1.85242	1.61805	1.9792	1.53954
ENSMUSG00000030339	Ltbr	0.680494	22	-0.233887	0.888247	0.818593	47	0.233887	0.888247	none	0.971659	26			0.674564	43			none	0.157689	0.155938	0.101902	0.128791	0.189467	0.323717	0.151915	0.235942	0.107481	0.764263
ENSMUSG00000030341	Tnfrsf1a	0.563045	36	0.611433	0.724998	0.223281	56	-0.611433	0.724998	none	0.425908	27			0.333998	65			none	0.11495	0.13882	0.0941959	0.168862	0.0936393	0.135992	0.129692	0.00393095	0.516587	0.352395
ENSMUSG00000030357	Fkbp4	0.315039	46	0.322035	0.80429	0.180247	93	-0.322035	0.80429	none	0.216612	48			0.242688	91			none	0.0700729	0.121216	0.114678	0.220718	0.155967	0.115683	0.184453	-0.000754323	0.0632756	-0.0160658
ENSMUSG00000030359	Pzp	9.67974	218	0.0857813	0.794988	8.35203	319	-0.0857813	0.794988	none	7.76707	159			9.3638	378	0.207187	0.411046	none	2.13728	2.16784	2.19443	2.08194	1.79882	1.63897	2.01526	2.04516	2.23824	1.84724
ENSMUSG00000030374	Strn4	0.825723	66	-0.621889	0.542683	1.29287	114	0.621889	0.542683	none	1.76296	63	0.955751	0.138569	0.825721	117			none	0.268826	0.305137	0.326768	0.32651	0.40378	0.332996	0.3591	0.253462	0.551403	1.98506
ENSMUSG00000030382	Slc27a5	1.54845	145	0.126791	0.851053	1.14815	267	-0.126791	0.851053	none	1.2439	123			1.33874	289			none	0.529628	0.638316	0.519065	0.462694	0.535412	0.57902	0.541502	0.548482	0.0322559	0.125661
ENSMUSG00000030423	Pop4	0.061391	33	-0.362617	0.901346	0.0677815	69	0.362617	0.901346	none	0.172856	32	2.32565	0.402238	0.019898	70			none	0.0217457	0.0129793	0.0114992	0.00836127	0.0622614	0.0667746	0.0719865	0.00363881	0.00113414	-0.000413672
ENSMUSG00000030470	Csrp3	0.014119	7	0.244825	0.957199	0.0109301	11	-0.244825	0.957199	none	0.00567077	5			0.0149815	13			none	0.000897919	0.00953986	0.0105362	2.12178e-05	0.0212983	0.000115781	0.0060803	-8.25863e-06	0.0645052	-0.000134333
ENSMUSG00000030498	Gas2	0.886551	166	0.526482	0.259268	0.56896	271	-0.526482	0.259268	none	0.190657	98			0.911249	339	2.19828	1.04472e-23	up_periportal	0.564286	0.504542	0.503571	0.349755	0.259045	0.102657	0.0903582	0.0519179	0.104633	0.232788
ENSMUSG00000030513	Pcsk6	1.46276	152	0.099203	0.881451	1.11042	266	-0.099203	0.881451	none	1.374	139			1.20275	279			none	0.566755	0.540649	0.541489	0.558551	0.362058	0.673351	0.722286	0.623707	0.59865	0.754294
ENSMUSG00000030527	Crtc3	0.221345	113	-0.152711	0.852696	0.221434	222	0.152711	0.852696	none	0.208757	107			0.226715	228			none	0.147856	0.158738	0.194871	0.101471	0.1078	0.194704	0.163157	0.134877	0.194461	0.0847351
ENSMUSG00000030538	Cib1	0.932661	25	0.537854	0.763567	0.281316	46	-0.537854	0.763567	none	0.614207	24			0.516934	47			none	0.0878923	0.186254	0.0874669	0.0668249	0.123357	0.0754859	0.184038	0.166781	0.0277965	0.268322
ENSMUSG00000030541	Idh2	0.538553	22	0.171054	0.928685	0.354296	46	-0.171054	0.928685	none	0.759695	30	1.62591	0.154566	0.290036	38			none	0.0989242	0.0753259	0.0523291	0.0632934	0.294455	0.0598154	0.153288	0.347608	0.0729253	0.734988
ENSMUSG00000030579	Tyrobp	0.0135691	3	0.141598	0.984722	0.0141604	4	-0.141598	0.984722	none	0.00017398	2			0.0197026	5			none	-0.000410023	0.000953732	0.054771	0.000175006	0.00577451	-0.000379185	0.000609072	-0.0012465	-0.000498333	-0.00423212
ENSMUSG00000030591	Psmd8	0.4719	34	0.63017	0.72374	0.198771	54	-0.63017	0.72374	none	0.312621	30			0.308401	58			none	0.106062	0.111056	0.096449	0.22415	0.0154318	0.176766	0.109697	0.200145	-0.000863434	0.392186
ENSMUSG00000030629	Zfand6	0.219773	193	0.0683869	0.8878	0.196501	311	-0.0683869	0.8878	none	0.219422	153			0.200281	351			none	0.166265	0.161735	0.181197	0.149024	0.219276	0.151408	0.189003	0.180666	0.216607	0.24485
ENSMUSG00000030630	Fah	3.66061	194	0.0651868	0.907242	2.94345	306	-0.0651868	0.907242	none	2.87162	152			3.38726	348			none	0.972963	1.1995	1.33998	0.907756	0.803707	0.858538	1.01723	1.3627	1.41935	1.22072
ENSMUSG00000030647	Ndufc2	0.0786594	28	0.208563	0.898711	0.0672017	48	-0.208563	0.898711	none	0.0483078	22			0.081757	54			none	0.0886883	0.0504099	0.0103995	0.0966643	0.00411893	0.0420484	0.0402308	0.0347204	-0.000256487	-0.00571654
ENSMUSG00000030654	Arl6ip1	1.28559	105	0.0783341	0.928685	0.940774	193	-0.0783341	0.928685	none	1.30509	93	0.433715	0.529323	0.986395	205			none	0.370783	0.409027	0.464688	0.531892	0.399358	0.372198	0.459931	0.675235	0.516328	0.810479
ENSMUSG00000030662	Ipo5	0.031088	27	1.04767	0.685983	0.0128859	47	-1.04767	0.685983	none	0.0160438	15			0.0220551	59			none	0.0101998	0.0187911	0.0279221	0.0358427	0.000929188	0.0332998	0.00309788	0.00150834	0.000180655	0.0261496
ENSMUSG00000030681	Mvp	0.154396	135	0.005171	0.996907	0.132441	231	-0.005171	0.996907	none	0.120506	114			0.150123	252			none	0.058562	0.0923815	0.139129	0.0632061	0.15501	0.0672409	0.0834837	0.0978001	0.0742599	0.0386986
ENSMUSG00000030688	Stard10	1.95971	165	-0.337767	0.581568	1.891	304	0.337767	0.581568	none	1.56418	146			2.06809	323			none	0.771175	0.82705	0.73437	0.573928	0.784753	0.769673	0.830006	0.626677	0.511984	0.340595
ENSMUSG00000030711	Sult1a1	2.26652	114	0.166311	0.833949	1.59151	202	-0.166311	0.833949	none	1.52272	89			2.00973	227			none	0.631408	0.644432	0.670067	0.363415	0.580704	0.313658	0.473706	0.432691	0.903249	0.320331
ENSMUSG00000030718	Ppme1	0.0944703	88	-0.150379	0.880727	0.0964067	180	0.150379	0.880727	none	0.0857754	84			0.0997619	184			none	0.0861296	0.0943656	0.0355271	0.0309509	0.0250718	0.0670046	0.0779353	0.075882	0.157346	0.094772
ENSMUSG00000030720	Cln3	0.221914	22	-0.42777	0.831254	0.196525	44	0.42777	0.831254	none	0.109617	13			0.247724	53			none	0.122177	0.0552802	0.0686827	0.0722977	0.0220299	0.0640507	0.0610141	0.0625008	0.150772	-0.000642738
ENSMUSG00000030744	Rps3	0.139577	23	0.0411747	0.984579	0.114186	50	-0.0411747	0.984579	none	0.126197	25			0.123778	48			none	0.040121	0.090025	0.0584302	0.0363644	0.0768759	0.0726154	0.0444481	0.0830541	-0.00394348	0.00398085
ENSMUSG00000030747	Dgat2	0.603823	146	-0.166618	0.786382	0.61323	278	0.166618	0.786382	none	0.731815	143	0.55691	0.0877994	0.557924	281			none	0.404914	0.325525	0.305616	0.213704	0.330941	0.334569	0.52317	0.445144	0.449998	0.445967
ENSMUSG00000030762	Aqp8	0.113535	16	-0.183382	0.939551	0.0854662	40	0.183382	0.939551	none	0.00233493	11			0.136622	45	4.85512	0.000920416	up_periportal	0.0533193	0.0606967	0.0569855	0.11841	0.000857304	0.0171838	0.00572942	0.00149584	-0.00930683	0.00494876
ENSMUSG00000030766	Arhgap17	1.86904	73	0.0321347	0.980124	1.40696	142	-0.0321347	0.980124	none	1.27543	61			1.72878	154			none	0.451287	0.435486	0.439436	0.296208	0.323563	0.351264	0.369887	0.330774	0.352239	0.000442774
ENSMUSG00000030779	Rbbp6	1.91417	117	-0.315384	0.70603	1.75896	229	0.315384	0.70603	none	1.97018	112			1.75963	234			none	0.555197	0.648028	0.595553	0.585459	0.664098	0.70355	0.49484	0.952882	0.143333	0.00284623
ENSMUSG00000030824	Nucb1	0.448592	60	0.277343	0.812412	0.304855	98	-0.277343	0.812412	none	0.423888	53			0.337682	105			none	0.170572	0.151614	0.199783	0.0279162	0.200344	0.224987	0.160697	0.115606	0.369698	0.0279321
ENSMUSG00000030850	Ate1	0.532206	156	0.0767371	0.909527	0.468143	270	-0.0767371	0.909527	none	0.578945	134	0.433412	0.322027	0.458482	292			none	0.226869	0.343902	0.292572	0.177187	0.390582	0.24726	0.352793	0.359326	0.297867	0.557702
ENSMUSG00000030861	Acadsb	0.47808	81	-0.217872	0.794988	0.450654	192	0.217872	0.794988	none	0.50864	88			0.44208	185			none	0.282958	0.211797	0.152212	0.170787	0.350056	0.243646	0.337324	0.293293	0.328722	0.0190019
ENSMUSG00000030894	Tpp1	2.04166	67	0.244972	0.798733	1.25465	130	-0.244972	0.798733	none	1.88095	68	0.508659	0.556703	1.44509	129			none	0.455122	0.371596	0.378801	0.251146	0.520077	0.611826	0.47694	0.578231	0.380661	0.107596
ENSMUSG00000030895	Hpx	3.67758	189	0.591248	0.19607	1.98423	274	-0.591248	0.19607	none	1.26046	130			3.26526	333	1.23609	9.5473e-08	up_periportal	1.00469	1.03831	0.792106	1.10161	0.639451	0.450857	0.529115	0.543085	0.198022	0.498087
ENSMUSG00000030934	Oat	0.28486	34	-0.0189879	0.991749	0.196686	92	0.0189879	0.991749	none	0.693145	87	3.89823	9.04531e-09	0.0387095	39			up_pericentral	0.0166672	0.0309921	0.0847806	0.103074	0.0344089	0.187651	0.258857	0.649952	0.788144	1.33282
ENSMUSG00000030946	Lhpp	0.245983	44	0.0813564	0.952108	0.175961	110	-0.0813564	0.952108	none	0.660141	112	5.56036	8.17638e-15	0.0126815	42			up_pericentral	0.000571634	0.0120495	0.0187021	0.027156	0.132191	0.139653	0.473272	0.662152	0.675817	1.08423
ENSMUSG00000030968	Pdilt	0.088633	33	-1.49212	0.0832953	0.257464	115	1.49212	0.0832953	none	0.353126	77	1.72471	0.00757615	0.119857	71			up_pericentral	0.0568251	0.0639947	0.1104	0.0467127	0.162216	0.176676	0.213702	0.17925	0.161817	0.00132674
ENSMUSG00000030972	Acsm5	0.89572	129	-0.323708	0.67061	0.860937	257	0.323708	0.67061	none	1.05948	133	0.567219	0.139907	0.797484	253			none	0.296611	0.447122	0.512834	0.504239	0.336328	0.399849	0.614396	0.628587	0.424031	0.419754
ENSMUSG00000030982	9030624J02Rik	0.970315	94	-0.212343	0.798733	0.843241	193	0.212343	0.798733	none	0.890347	91			0.896713	196			none	0.318371	0.390681	0.361653	0.360622	0.377095	0.241543	0.430948	0.364985	0.542911	-0.015234
ENSMUSG00000030983	Bccip	0.238535	28	-0.614948	0.7047	0.292986	72	0.614948	0.7047	none	0.344735	40	0.80852	0.492444	0.239815	60			none	0.0975946	0.0933493	0.0983778	0.13854	0.113166	0.110258	0.196597	0.146339	0.107764	0.50049
ENSMUSG00000031024	St5	0.0636049	150	0.381211	0.644126	0.0465388	265	-0.381211	0.644126	none	0.0495809	120			0.0551015	295			none	0.0558077	0.0451002	0.0575829	0.0356472	0.048757	0.0388698	0.0539931	0.0533598	0.0739631	0.00333504
ENSMUSG00000031059	Ndufb11	0.283047	40	-0.655289	0.644715	0.328987	90	0.655289	0.644715	none	0.395515	49	0.699276	0.514064	0.274509	81			none	0.0982469	0.119198	0.141548	0.152777	0.154987	0.141681	0.302336	0.209218	0.203449	-0.0114191
ENSMUSG00000031119	Gpc4	0.0787132	149	0.3701	0.661809	0.056984	266	-0.3701	0.661809	none	0.0500589	128			0.0724287	287	0.478307	0.313749	none	0.0670812	0.0706499	0.0598126	0.0374604	0.0328177	0.0269757	0.053415	0.057506	0.0235735	0.0567806
ENSMUSG00000031138	F9	0.0989079	94	0.369093	0.70935	0.0699036	210	-0.369093	0.70935	none	0.0732977	93			0.0852033	211			none	0.0615873	0.0753543	0.107761	0.0495111	0.0304846	0.0661279	0.0431845	0.0533385	0.146004	0.107775
ENSMUSG00000031173	Otc	0.0906891	146	-0.0801831	0.904554	0.0918249	279	0.0801831	0.904554	none	0.0881906	124			0.0926986	301			none	0.0961118	0.089717	0.0552634	0.0737309	0.0614334	0.0875483	0.0815309	0.0708473	0.0398695	-0.00152835
ENSMUSG00000031229	Atrx	0.520291	186	0.37161	0.458855	0.366393	297	-0.37161	0.458855	none	0.36296	146			0.456593	337			none	0.334666	0.305018	0.327368	0.369876	0.249945	0.207469	0.229436	0.272833	0.420322	0.453803
ENSMUSG00000031231	Cox7b	0.623106	55	-0.573661	0.613979	0.593973	135	0.573661	0.613979	none	0.415195	56			0.685975	134			none	0.152567	0.328666	0.202357	0.26865	0.156071	0.110207	0.259182	0.229387	0.226989	0.729426
ENSMUSG00000031232	Magt1	0.14332	143	0.236829	0.75082	0.112696	258	-0.236829	0.75082	none	0.0985861	119			0.136293	282	0.397224	0.417752	none	0.128693	0.115478	0.0965157	0.139884	0.0614716	0.03686	0.0888468	0.104226	0.110903	0.12748
ENSMUSG00000031245	Hmgn5	0.0155206	11	1.56873	0.750467	0.0045983	12	-1.56873	0.750467	none	0.006525	9			0.010087	14			none	0.00737456	0.00872735	0.000943123	0.00775319	0.00194568	0.000103277	0.00957263	0.0057475	0.00407677	-0.000311206
ENSMUSG00000031278	Acsl4	0.4491	94	0.153011	0.867985	0.329269	191	-0.153011	0.867985	none	0.343217	86			0.392511	199			none	0.210675	0.249118	0.242969	0.155901	0.0806829	0.212873	0.274524	0.161397	0.131533	0.091173
ENSMUSG00000031310	Zmym3	0.581556	28	-0.447135	0.764559	0.526687	78	0.447135	0.764559	none	0.564483	38			0.542433	68			none	0.155861	0.19623	0.121145	0.0888807	0.179584	0.206909	0.163775	0.201257	0.223439	0.0722067
ENSMUSG00000031311	Nono	0.654569	60	0.0328071	0.980569	0.505708	125	-0.0328071	0.980569	none	0.531152	65			0.580856	120			none	0.213791	0.253495	0.232496	0.0836617	0.190851	0.2905	0.269125	0.331556	0.102649	0.017154
ENSMUSG00000031314	Taf1	0.296164	98	-0.525627	0.546564	0.34303	199	0.525627	0.546564	none	0.348343	98			0.313767	199			none	0.181626	0.217421	0.130793	0.251043	0.16075	0.179174	0.249001	0.190017	0.264695	0.128993
ENSMUSG00000031379	Pir	0.0604017	68	0.43096	0.750951	0.0390477	137	-0.43096	0.750951	none	0.0460698	75			0.0484092	130			none	0.0376946	0.0413138	0.0454234	0.0177151	0.031613	0.024356	0.049116	0.0391076	0.0690237	0.0827016
ENSMUSG00000031443	F7	0.239563	57	-0.167377	0.88642	0.205015	151	0.167377	0.88642	none	0.245891	66			0.207746	142			none	0.114398	0.136248	0.147199	0.155265	0.14445	0.110799	0.108902	0.157998	0.199951	-0.000960815
ENSMUSG00000031445	Proz	0.720742	161	0.185054	0.778123	0.569847	274	-0.185054	0.778123	none	0.579871	128			0.652655	307			none	0.384145	0.356615	0.475988	0.403677	0.338679	0.298625	0.297401	0.22659	0.100528	0.0273188
ENSMUSG00000031446	Cul4a	1.08185	117	-0.270587	0.746633	1.06487	230	0.270587	0.746633	none	1.10904	110			1.05608	237			none	0.416701	0.448795	0.425702	0.557503	0.489745	0.418157	0.377442	0.385976	0.777421	1.47188
ENSMUSG00000031447	Lamp1	3.81413	71	0.15688	0.881836	2.33967	131	-0.15688	0.881836	none	3.06213	64			2.88613	138			none	0.428248	0.54067	0.614652	0.633627	0.819966	0.390409	0.575198	0.831698	0.0595324	0.400089
ENSMUSG00000031490	Eif4ebp1	0.0160822	14	-0.965359	0.735985	0.0254329	33	0.965359	0.735985	none	0.038426	18			0.0145748	29			none	0.0149482	0.0157034	0.00956406	0.000138411	0.063728	0.01023	0.0324714	0.0179873	0.0760651	0.000558144
ENSMUSG00000031502	Col4a1	0.312229	14	0.920183	0.748129	0.112013	13	-0.920183	0.748129	none	0.0989196	7			0.232989	20			none	0.086183	0.0703792	0.00827085	0.00376803	0.0185522	0.0561547	0.0104835	0.0869274	-0.00988156	0.00633835
ENSMUSG00000031511	Arhgef7	0.983147	67	0.254321	0.815603	0.587549	132	-0.254321	0.815603	none	0.551482	64			0.83087	135			none	0.267962	0.252379	0.379551	0.0983019	0.161334	0.175263	0.281524	0.206439	0.666779	0.124592
ENSMUSG00000031513	Leprotl1	0.00804432	8	-0.65566	0.831525	0.0125025	19	0.65566	0.831525	none	0.0131204	12			0.00967145	15			none	0.00310284	0.0138473	0.00463162	0.00265151	0.00064307	0.0181582	0.00199891	0.012911	0.0289336	-0.000129189
ENSMUSG00000031584	Gsr	0.110242	75	0.326732	0.781579	0.0733186	154	-0.326732	0.781579	none	0.0807198	73			0.0914997	156			none	0.0499313	0.0799529	0.0607254	0.0154476	0.0613478	0.0812064	0.0419584	0.0846051	0.149809	0.0656094
ENSMUSG00000031586	Rbpms	6.79467	203	-0.0506784	0.926215	5.48923	314	0.0506784	0.926215	none	5.62744	157			6.18397	360			none	1.49305	1.661	1.79002	1.3918	1.19981	1.35651	1.68935	1.63437	1.49052	1.6964
ENSMUSG00000031594	Fgl1	0.249915	113	0.411809	0.642675	0.169601	207	-0.411809	0.642675	none	0.184533	98			0.209639	222			none	0.169979	0.165233	0.106262	0.127791	0.133486	0.147888	0.12246	0.111341	0.0662706	0.11299
ENSMUSG00000031596	Slc7a2	4.7931	218	0.0987279	0.764559	4.08633	319	-0.0987279	0.764559	none	3.02025	159			4.94236	378	0.717136	3.74925e-10	up_periportal	1.67716	1.7146	1.53348	1.25666	1.34016	1.25346	1.29159	1.16365	0.60889	0.567969
ENSMUSG00000031613	Hpgd	0.0398964	77	-0.492936	0.723567	0.0544182	159	0.492936	0.723567	none	0.0888907	88	1.54093	0.0122131	0.0315428	148			up_pericentral	0.0211388	0.0214858	0.0375877	0.0749689	0.0408016	0.029299	0.082648	0.0880419	0.0869316	0.380309
ENSMUSG00000031645	F11	0.570491	134	-0.192439	0.768847	0.52378	266	0.192439	0.768847	none	0.650768	137	0.528387	0.138437	0.497303	263			none	0.32189	0.295469	0.344284	0.369728	0.251273	0.421836	0.337644	0.453545	0.409462	0.369945
ENSMUSG00000031660	Brd7	0.247676	48	-0.085108	0.948991	0.20391	127	0.085108	0.948991	none	0.214166	48			0.224837	127			none	0.0746151	0.150336	0.124078	0.0989037	0.0576986	0.143294	0.081109	0.235945	0.248991	0.00716101
ENSMUSG00000031672	Got2	1.75295	115	-0.068445	0.939025	1.21019	195	0.068445	0.939025	none	1.16821	102			1.54087	208			none	0.51292	0.588495	0.502744	0.351373	0.219968	0.350462	0.520745	0.49791	0.194766	0.513802
ENSMUSG00000031700	Gpt2	3.03227	200	0.0332798	0.948909	2.52272	317	-0.0332798	0.948909	none	2.76078	156			2.71645	361			none	1.16146	1.09822	0.966367	0.852902	0.880574	0.996249	1.05086	1.22447	1.37404	1.12977
ENSMUSG00000031701	Dnaja2	0.412058	66	0.656082	0.622858	0.171176	110	-0.656082	0.622858	none	0.205072	62			0.29584	114			none	0.169843	0.148667	0.131645	0.00613067	0.0371766	0.136569	0.123395	0.173004	0.243734	0.262468
ENSMUSG00000031708	Tecr	0.142922	104	0.319813	0.736643	0.106607	187	-0.319813	0.736643	none	0.0867063	87			0.135921	204	0.615238	0.285719	none	0.0871412	0.115542	0.119685	0.0518573	0.0484059	0.0883259	0.043611	0.0690146	0.1737	0.333458
ENSMUSG00000031714	Gab1	0.100256	99	0.593364	0.541509	0.0596212	199	-0.593364	0.541509	none	0.0642311	90			0.0811169	208			none	0.072949	0.0745142	0.0569762	0.0316098	0.0295037	0.0849493	0.0523866	0.0446329	0.0157985	0.0222465
ENSMUSG00000031722	Hp	8.66651	185	0.771777	0.0460181	4.3364	279	-0.771777	0.0460181	up_2n	4.86683	127			6.61054	337	0.512453	0.276831	none	1.18468	1.44341	1.3971	1.20667	1.58437	0.996421	0.925906	1.21286	0.311006	0.125123
ENSMUSG00000031725	Ces1f	0.836488	92	-0.342283	0.710666	0.735973	207	0.342283	0.710666	none	0.456926	82			0.911319	217	0.936703	0.0137906	up_periportal	0.314229	0.420722	0.442897	0.431033	0.303227	0.285418	0.235651	0.139931	-3.70962e-05	0.270113
ENSMUSG00000031762	Mt2	0.557708	13	-0.834467	0.669465	0.774752	40	0.834467	0.669465	none	0.173712	12			0.902397	41	1.70859	0.0758641	none	0.0519283	0.238338	0.126264	0.20478	0.233848	0.110497	0.0041199	0.00403601	-0.00222415	0.000649154
ENSMUSG00000031765	Mt1	1.80634	41	-0.467337	0.716495	1.59079	96	0.467337	0.716495	none	0.361461	26			2.2322	111	1.9972	8.3637e-06	up_periportal	0.388176	0.498594	0.497819	0.393674	0.214289	0.0734608	0.105269	0.158242	0.000749923	0.000795254
ENSMUSG00000031770	Herpud1	14.5744	201	-0.508329	0.14895	14.2508	318	0.508329	0.14895	none	13.1302	156			14.9088	363			none	2.31809	2.40958	2.41313	2.2214	2.20873	2.1179	2.20172	1.77011	2.04152	1.11342
ENSMUSG00000031776	Arl2bp	0.0173676	4	1.21119	0.789442	0.00593916	9	-1.21119	0.789442	none	0.00108647	4			0.0145714	9	3.21705	0.434044	none	0.000583839	0.0127248	0.00372341	0.0966303	0.00103394	0.000807477	0.00661359	0.000631927	-0.000284142	0.000505749
ENSMUSG00000031812	Map1lc3b	0.45933	68	0.0959782	0.930519	0.331539	145	-0.0959782	0.930519	none	0.39012	78			0.380597	135			none	0.236236	0.179679	0.216622	0.235428	0.100879	0.233672	0.225126	0.181788	0.0250194	0.318494
ENSMUSG00000031818	Cox4i1	1.63025	65	-0.171161	0.876653	1.45133	137	0.171161	0.876653	none	1.22176	65			1.65108	137			none	0.446323	0.380705	0.316259	0.983686	0.266864	0.203728	0.313725	0.273035	0.287641	0.562279
ENSMUSG00000031838	Ifi30	0.0153917	9	-1.24964	0.71411	0.042063	13	1.24964	0.71411	none	0.0103037	7			0.0400402	15			none	0.0231277	0.0329817	0.000412439	0.000372855	0.00655765	0.0254246	0.00759695	3.94524e-05	-0.00105327	-0.00116484
ENSMUSG00000031839	Hsbp1	0.181208	24	0.0451455	0.983672	0.141881	48	-0.0451455	0.983672	none	0.112651	26			0.176857	46			none	0.0628026	0.0844935	0.0883767	0.151062	0.0166877	0.0492113	0.0656567	0.0962276	0.000688674	0.485826
ENSMUSG00000031844	Hsd17b2	0.414601	166	-0.0757033	0.898808	0.385595	291	0.0757033	0.898808	none	0.440537	145	0.345065	0.385525	0.379213	312			none	0.276822	0.27541	0.191867	0.183738	0.382203	0.290856	0.320127	0.279897	0.422465	0.182243
ENSMUSG00000031886	Ces2e	0.0222248	13	0.0424226	0.990223	0.0221964	22	-0.0424226	0.990223	none	0.0296727	18			0.019068	17			none	0.015094	0.0143281	0.0170047	0.0277865	0.00290305	0.045313	0.00664559	0.023918	0.131431	0.00569321
ENSMUSG00000031924	Cyb5b	0.431383	163	0.216919	0.748129	0.323754	285	-0.216919	0.748129	none	0.332658	138			0.382081	310			none	0.25751	0.284952	0.255167	0.165462	0.194618	0.272132	0.270873	0.112994	0.32645	0.0528546
ENSMUSG00000031938	4931406C07Rik	0.390413	46	0.364085	0.78889	0.189705	106	-0.364085	0.78889	none	0.336965	61			0.243515	91			none	0.0737649	0.124686	0.149633	0.0788062	0.0621142	0.189861	0.202714	0.175272	0.0291997	0.077374
ENSMUSG00000031948	Kars	0.0657387	9	0.823307	0.795526	0.020675	30	-0.823307	0.795526	none	0.0171387	13			0.0481516	26			none	0.00516726	0.0272794	0.0553527	0.00559305	0.00362687	0.0144101	0.012565	0.0264523	0.000178077	-0.00299714
ENSMUSG00000031958	Ldhd	0.833676	80	-0.150617	0.873764	0.695642	152	0.150617	0.873764	none	0.833081	76			0.717437	156			none	0.221444	0.361718	0.344974	0.302255	0.331038	0.370945	0.336091	0.350739	0.473095	0.11223
ENSMUSG00000031960	Aars	1.45293	88	0.249643	0.777364	0.852734	171	-0.249643	0.777364	none	1.00815	87			1.13351	172			none	0.320813	0.467546	0.399611	0.300401	0.295254	0.220099	0.441042	0.456225	0.791477	0.892057
ENSMUSG00000031980	Agt	0.097922	74	-0.911384	0.237546	0.174125	152	0.911384	0.237546	none	0.124221	63			0.151168	163			none	0.0863716	0.12363	0.050501	0.152652	0.0622731	0.0643572	0.108333	0.154886	0.018264	0.100177
ENSMUSG00000031996	Aplp2	5.74894	116	-0.154196	0.853798	4.72849	230	0.154196	0.853798	none	5.57036	104			4.96288	242			none	1.09016	0.941815	1.08487	1.2341	0.837212	0.809357	0.756543	1.15745	1.40451	1.08471
ENSMUSG00000032010	Usp2	0.385247	24	0.61124	0.754452	0.19775	37	-0.61124	0.754452	none	0.288723	23			0.267616	38			none	0.0276254	0.117127	0.102096	0.13227	0.163407	0.0856066	0.0506129	0.0848891	-0.0055001	0.465655
ENSMUSG00000032014	Oaf	10.2416	176	-0.455059	0.474073	8.64563	285	0.455059	0.474073	none	7.9745	143			9.84834	318			none	1.63458	1.59826	1.74597	1.30969	1.47113	1.7033	1.5131	1.51858	1.63936	2.28778
ENSMUSG00000032018	Sc5d	1.25643	165	0.204302	0.757516	0.864423	280	-0.204302	0.757516	none	0.549094	122			1.22314	323	1.04942	3.57654e-06	up_periportal	0.63871	0.608066	0.659175	0.417069	0.342103	0.224271	0.299362	0.269077	0.237592	0.093574
ENSMUSG00000032026	Rexo2	0.148587	34	0.0941599	0.958445	0.101526	74	-0.0941599	0.958445	none	0.107395	39			0.126198	69			none	0.0278528	0.0786433	0.124237	0.0697808	0.0462443	0.0546489	0.0963005	0.046391	0.0469052	0.194713
ENSMUSG00000032042	Srpr	0.0986636	104	-0.1687	0.847586	0.100424	197	0.1687	0.847586	none	0.0861149	96			0.105427	205			none	0.0767276	0.102864	0.070224	0.0905987	0.0811493	0.0662497	0.0575097	0.0941985	0.128467	0.0534518
ENSMUSG00000032046	Abhd12	0.00945868	37	-0.630862	0.712563	0.0144732	80	0.630862	0.712563	none	0.0126822	42			0.0123346	75			none	0.00738814	0.0144674	0.0172014	0.000223581	0.00287882	0.0132873	0.0137738	0.0096665	-0.000427083	0.0404966
ENSMUSG00000032047	Acat1	0.653003	162	0.021586	0.977156	0.519337	292	-0.021586	0.977156	none	0.567737	143			0.576066	311			none	0.363805	0.365571	0.336017	0.486535	0.291061	0.331582	0.3054	0.395515	0.45337	0.344909
ENSMUSG00000032050	Rdx	0.183859	114	0.0942184	0.909353	0.148261	248	-0.0942184	0.909353	none	0.192441	133	0.510518	0.261427	0.150207	229			none	0.115471	0.126517	0.0951085	0.0924881	0.144574	0.100259	0.174107	0.176369	0.130512	0.109791
ENSMUSG00000032051	Fdx1	0.0543149	55	0.0236384	0.986945	0.0494928	121	-0.0236384	0.986945	none	0.0511226	65			0.0515882	111			none	0.0270082	0.0538645	0.0632967	0.0303617	0.00719662	0.0480101	0.0573398	0.0284241	0.0721444	0.000918415
ENSMUSG00000032064	Dixdc1	0.136251	73	0.527202	0.692493	0.0760161	151	-0.527202	0.692493	none	0.0841747	86			0.107323	138			none	0.0808069	0.0816114	0.0660864	0.0490064	0.028864	0.0729589	0.0892725	0.0854523	0.00330339	0.133596
ENSMUSG00000032066	Bco2	0.0465184	31	0.881619	0.640907	0.0222047	55	-0.881619	0.640907	none	0.0357572	38			0.0305263	48			none	0.0218153	0.0254688	0.0398909	0.00209948	0.00549806	0.0292271	0.0364026	0.0240222	0.0454546	0.144018
ENSMUSG00000032079	Apoa5	12.971	204	-0.0176783	0.980124	9.10192	315	0.0176783	0.980124	none	7.25835	154			12.1088	365	0.601888	0.0126183	up_periportal	2.03321	2.16639	1.78857	1.87057	1.77208	1.74609	1.65362	1.7653	1.56321	1.24616
ENSMUSG00000032080	Apoa4	0.499035	34	0.675743	0.715402	0.220248	48	-0.675743	0.715402	none	0.092009	15			0.434972	67	1.55916	0.0658659	none	0.107755	0.162126	0.101092	0.183123	0.0790745	0.0651271	0.0234138	0.0434179	-0.00255764	-0.00674291
ENSMUSG00000032081	Apoc3	23.6884	206	0.398727	0.403384	16.3304	308	-0.398727	0.403384	none	16.6129	154			20.4551	360			none	2.63915	2.50967	2.64257	2.28756	2.56296	2.40111	2.23705	2.36535	2.47582	1.72939
ENSMUSG00000032083	Apoa1	60.1938	217	-0.0658614	0.883225	49.5256	319	0.0658614	0.883225	none	44.7454	159			57.6889	377	0.372262	0.0910849	none	3.76103	3.8534	3.95047	3.37296	3.28991	3.45451	3.47747	3.48983	2.65473	3.14737
ENSMUSG00000032096	Arcn1	0.920733	106	-0.235232	0.772772	0.756176	213	0.235232	0.772772	none	0.796481	96			0.834126	223			none	0.342301	0.389285	0.390791	0.313178	0.386199	0.390185	0.326773	0.422868	0.179252	0.084572
ENSMUSG00000032097	Ddx6	0.128449	101	-0.00816207	0.994726	0.110945	230	0.00816207	0.994726	none	0.129005	111			0.113443	220			none	0.0945039	0.0914707	0.107953	0.133245	0.0846208	0.0909005	0.107753	0.072574	0.088928	0.0917326
ENSMUSG00000032114	Slc37a4	14.1407	131	-0.388733	0.678643	9.85543	230	0.388733	0.678643	none	10.6684	113			11.9848	248			none	1.27172	1.51666	1.52962	1.58158	1.05609	1.20877	1.71885	1.0609	1.62054	1.97327
ENSMUSG00000032127	Vps11	0.571287	58	0.114609	0.929806	0.383192	104	-0.114609	0.929806	none	0.316153	53			0.519869	109			none	0.208503	0.212189	0.216808	0.0647736	0.157984	0.171459	0.133465	0.0512873	0.377106	0.369091
ENSMUSG00000032204	Aqp9	1.72469	120	-1.20586	1.74059e-05	2.94453	271	1.20586	1.74059e-05	up_4n	4.32563	147	1.77719	1.9398e-14	1.66009	244			up_pericentral	0.478895	0.676787	0.55178	0.590173	0.955744	1.20648	1.25545	1.40393	1.86054	1.70889
ENSMUSG00000032207	Lipc	0.105225	179	0.0207802	0.974927	0.0994321	299	-0.0207802	0.974927	none	0.125203	151	0.466572	0.0946069	0.0919331	327			none	0.0706235	0.0875692	0.100139	0.0882283	0.0900005	0.118777	0.10916	0.119636	0.0724138	0.0637834
ENSMUSG00000032249	Anp32a	0.316196	46	-0.466391	0.70935	0.288071	148	0.466391	0.70935	none	0.353859	79	0.549567	0.539128	0.276618	115			none	0.133306	0.149271	0.156433	0.0491176	0.149842	0.268931	0.255804	0.117954	0.136762	0.0723062
ENSMUSG00000032271	Nnmt	2.87795	100	0.209953	0.812957	1.68665	169	-0.209953	0.812957	none	1.2975	75			2.53739	194	0.838241	0.0927886	none	0.572614	0.63126	0.594712	0.488646	0.592781	0.342015	0.376324	0.276118	0.416411	0.0123153
ENSMUSG00000032279	Idh3a	0.0530024	26	0.484037	0.781995	0.0377114	43	-0.484037	0.781995	none	0.0217087	23			0.0532614	46	1.11994	0.402545	none	0.0290289	0.0524606	0.024815	0.00357205	0.0049375	0.00239727	0.0340666	0.00994855	0.119767	-0.00551262
ENSMUSG00000032290	Ptpn9	1.7879	140	-0.135404	0.846655	1.59399	241	0.135404	0.846655	none	1.66514	118	0.337696	0.561812	1.67589	263			none	0.637424	0.559238	0.66866	0.620657	0.73427	0.535898	0.729589	0.47212	0.991051	0.367249
ENSMUSG00000032300	1700017B05Rik	0.434799	37	-0.305016	0.802832	0.524126	81	0.305016	0.802832	none	0.287552	30			0.572121	88	0.890286	0.350842	none	0.151787	0.256064	0.143093	0.14985	0.164313	0.117898	0.12018	0.142208	-0.00120944	-0.00914874
ENSMUSG00000032310	Cyp1a2	0.608046	39	-0.273357	0.830738	0.547808	78	0.273357	0.830738	none	1.15507	72	2.14943	0.000148231	0.327113	45			up_pericentral	0.052066	0.107892	0.204873	0.137378	0.104591	0.158942	0.550439	0.725901	0.39614	1.05545
ENSMUSG00000032311	Nrg4	0.340402	154	-0.0122815	0.987743	0.318442	246	0.0122815	0.987743	none	0.181039	95			0.388903	305	1.00787	8.48168e-05	up_periportal	0.246082	0.274301	0.242611	0.306433	0.189499	0.104146	0.157152	0.0737864	0.0503169	0.0475354
ENSMUSG00000032314	Etfa	0.224109	125	-0.148208	0.8363	0.209672	249	0.148208	0.8363	none	0.216036	119			0.215321	255			none	0.16015	0.151197	0.144394	0.193479	0.197292	0.137282	0.178807	0.153902	0.211981	0.110722
ENSMUSG00000032330	Cox7a2	1.12732	62	0.242989	0.809456	0.718743	115	-0.242989	0.809456	none	0.6522	51			0.982367	126			none	0.338937	0.312398	0.447038	0.283381	0.298531	0.13489	0.197787	0.357386	0.487483	0.305385
ENSMUSG00000032349	Elovl5	0.533343	143	0.333213	0.692939	0.336338	251	-0.333213	0.692939	none	0.245375	122			0.488217	272	0.795969	0.0112698	up_periportal	0.326992	0.28169	0.289968	0.219569	0.294988	0.210785	0.119862	0.165712	0.104891	-0.00936929
ENSMUSG00000032350	Gclc	1.10993	184	0.259259	0.660842	0.82549	299	-0.259259	0.660842	none	0.966717	144			0.930126	339			none	0.498575	0.54535	0.549202	0.382609	0.546424	0.550909	0.464058	0.464122	0.595449	0.325525
ENSMUSG00000032366	Tpm1	0.0603876	46	0.30395	0.828396	0.0431183	87	-0.30395	0.828396	none	0.0360795	46			0.0560386	87			none	0.0296223	0.0613223	0.0236946	0.0348123	0.0351768	0.0203034	0.0198548	0.0452813	0.0141947	0.0616863
ENSMUSG00000032381	Fam96a	0.0226822	13	0.462755	0.894371	0.0120836	26	-0.462755	0.894371	none	0.00838645	13			0.0197512	26			none	0.018871	0.0138767	-0.00048705	0.0102621	0.00167832	0.00611143	0.0178156	0.00262055	-0.00212856	-0.000520407
ENSMUSG00000032387	Rbpms2	2.02314	51	-0.458107	0.704231	1.72493	136	0.458107	0.704231	none	1.679	56			1.91623	131			none	0.343109	0.427213	0.356364	0.455166	0.591457	0.38173	0.397129	0.356088	0.654169	-0.00868663
ENSMUSG00000032392	Parp16	0.901015	63	-0.0897934	0.936483	0.940735	129	0.0897934	0.936483	none	1.0455	58			0.873761	134			none	0.407222	0.288577	0.218778	0.294847	0.381408	0.294471	0.136879	0.500453	0.326765	-0.00953718
ENSMUSG00000032399	Rpl4	0.868068	41	-0.126092	0.922579	0.744166	92	0.126092	0.922579	none	0.709589	44			0.830167	89			none	0.274714	0.246326	0.258823	0.0719005	0.227749	0.106661	0.321187	0.360496	0.397671	0.224919
ENSMUSG00000032412	Atp1b3	0.314575	33	0.930139	0.656406	0.104729	55	-0.930139	0.656406	none	0.0871293	24			0.233154	64			none	0.080695	0.0853646	0.116152	0.0811116	0.0826118	0.0611595	0.0381266	0.0128819	0.214352	0.0783168
ENSMUSG00000032420	Nt5e	0.0726621	53	-0.13106	0.917643	0.0936382	74	0.13106	0.917643	none	0.0863138	35			0.0846218	92			none	0.0467425	0.0550207	0.0959579	0.0183016	0.0913493	0.0584763	0.0689947	0.0753221	0.0464482	0.0560906
ENSMUSG00000032481	Smarcc1	1.76178	78	0.0246339	0.984528	1.18212	162	-0.0246339	0.984528	none	1.1386	83			1.53472	157			none	0.342143	0.479255	0.287456	0.463674	0.351144	0.190308	0.557554	0.227612	0.64004	0.092752
ENSMUSG00000032485	Scap	11.1764	127	-0.847338	0.0929212	11.4699	254	0.847338	0.0929212	none	8.30602	121			12.6315	260			none	1.24653	1.63284	1.33554	1.38354	1.45799	1.30624	1.34934	1.333	1.07111	0.197182
ENSMUSG00000032500	Dclk3	0.00526526	17	0.540918	0.832761	0.00367665	24	-0.540918	0.832761	none	0.00259313	12			0.0050486	29			none	0.00219823	0.00400672	0.0136261	0.00332729	0.00250926	0.00262869	0.00123046	0.00271748	-0.000245627	4.21875e-05
ENSMUSG00000032504	Pdcd6ip	0.381841	96	0.104835	0.900783	0.298137	211	-0.104835	0.900783	none	0.259378	95			0.362715	212			none	0.222053	0.239481	0.102838	0.349892	0.139564	0.210624	0.173655	0.288241	0.170397	-0.0131596
ENSMUSG00000032515	Csrnp1	0.0979117	28	0.424367	0.803234	0.0599934	57	-0.424367	0.803234	none	0.0564419	26			0.0833555	59			none	0.0963869	0.0401864	0.0331588	0.0120587	0.0870659	0.0518573	0.00693552	0.0482213	-0.000734816	-0.000936011
ENSMUSG00000032518	Rpsa	1.37539	55	0.174722	0.886718	0.767834	105	-0.174722	0.886718	none	0.912983	53			1.05717	107			none	0.235327	0.309084	0.10467	0.286202	0.42299	0.372028	0.299837	0.14823	-0.00886784	0.656816
ENSMUSG00000032527	Pccb	0.1285	100	0.212651	0.845754	0.107802	178	-0.212651	0.845754	none	0.127937	92			0.11127	186			none	0.0778888	0.0890294	0.0580703	0.0704776	0.106838	0.0852306	0.0933087	0.078589	0.0360295	0.0132763
ENSMUSG00000032548	Slco2a1	0.0259581	86	-0.221711	0.827588	0.0292	167	0.221711	0.827588	none	0.0147502	62			0.0334084	191	1.13236	0.0119566	up_periportal	0.0345901	0.0342878	0.0191035	0.00802417	0.0260918	0.0110043	0.0196417	0.00724608	0.000161737	-0.00149138
ENSMUSG00000032554	Trf	5.26289	211	0.486309	0.0839546	3.42341	318	-0.486309	0.0839546	none	3.6552	158			4.38678	371			none	1.25026	1.42201	1.53775	1.33066	1.29794	0.9101	1.20504	1.5099	0.958477	1.10227
ENSMUSG00000032562	Gnai2	3.21236	26	-0.309644	0.845799	1.94651	52	0.309644	0.845799	none	2.51925	24			2.43564	54			none	0.138169	0.226923	0.261956	0.264298	0.271372	0.522651	0.251908	0.207008	0.0881436	0.0310725
ENSMUSG00000032591	Mst1	16.076	162	-0.307961	0.701163	12.992	286	0.307961	0.701163	none	14.6614	141			14.0684	307			none	1.83607	1.85321	2.03569	1.98693	1.91026	1.84019	1.94229	1.88904	0.990408	0.311049
ENSMUSG00000032667	Pon2	0.484715	33	0.133297	0.930985	0.273674	87	-0.133297	0.930985	none	0.345552	37			0.365151	83			none	0.166789	0.15137	0.0704414	0.15547	0.103047	0.174583	0.105443	0.160839	0.331486	-0.00075078
ENSMUSG00000032702	Kank1	1.96686	121	-0.419795	0.635208	1.51722	245	0.419795	0.635208	none	1.9576	125	0.561373	0.29063	1.5913	241			none	0.347983	0.532034	0.568187	0.544548	0.797197	0.505198	0.637676	0.795013	0.997473	0.746624
ENSMUSG00000032712	2810474O19Rik	0.655052	130	0.12067	0.882537	0.462293	229	-0.12067	0.882537	none	0.536698	119			0.542164	240			none	0.269427	0.336339	0.198972	0.156862	0.377794	0.227582	0.342368	0.274778	0.10086	0.429764
ENSMUSG00000032715	Trib3	0.136896	10	-1.04041	0.744297	0.221115	32	1.04041	0.744297	none	0.264565	19			0.154267	23			none	0.0169627	0.0586643	0.0284263	0.016597	0.00778927	0.0581123	0.0201706	0.116139	0.410056	0.00456147
ENSMUSG00000032724	Abtb2	1.72202	137	-0.37054	0.625168	2.06798	253	0.37054	0.625168	none	2.93039	137	1.09961	0.000148001	1.5057	253			up_pericentral	0.608781	0.529804	0.51738	0.58405	0.698303	0.802485	1.08257	1.00464	1.34472	0.862582
ENSMUSG00000032727	Mier3	0.153393	43	-0.42032	0.746633	0.17142	98	0.42032	0.746633	none	0.238855	60	1.03237	0.129941	0.132658	81			none	0.0826259	0.0872425	0.0807829	0.0528968	0.0818838	0.177061	0.104207	0.159964	0.630151	-0.00255288
ENSMUSG00000032735	Ablim3	0.104285	169	-0.134183	0.795681	0.109144	306	0.134183	0.795681	none	0.144918	155	0.708934	0.000419632	0.0912935	320			up_pericentral	0.0828114	0.0941256	0.072958	0.0669166	0.0885699	0.128347	0.123879	0.137035	0.0919759	0.185723
ENSMUSG00000032786	Alas1	7.40702	210	0.0369823	0.939551	5.77407	318	-0.0369823	0.939551	none	5.82503	158			6.69439	370			none	1.70322	1.77444	1.75558	1.45093	1.20552	1.59869	1.64788	1.75887	2.03834	2.07168
ENSMUSG00000032788	Pdxk	0.358961	26	-0.304691	0.851053	0.399582	59	0.304691	0.851053	none	0.732484	31	1.34411	0.26064	0.236125	54			none	0.11548	0.0821475	0.165671	0.198856	0.0446729	0.123444	0.126079	0.264437	0.745792	0.421462
ENSMUSG00000032802	Srxn1	0.0370875	8	-0.158728	0.969812	0.0236077	20	0.158728	0.969812	none	0.0133277	8			0.0357059	20			none	0.0131784	0.022192	0.00545818	0.000302714	0.00574273	0.0149766	0.0138318	0.000945739	0.189439	-0.00148046
ENSMUSG00000032803	Cdv3	0.345297	47	-0.374175	0.746633	0.399994	124	0.374175	0.746633	none	0.433218	61			0.354474	110			none	0.201834	0.162694	0.172736	0.226483	0.153719	0.116958	0.19291	0.407024	0.572324	0.00376225
ENSMUSG00000032808	Cyp2c38	0.0199959	43	-0.502483	0.754431	0.0285252	81	0.502483	0.754431	none	0.0838568	78	7.83762	8.39119e-09	0.00033177	46			up_pericentral	0.000140572	0.000575644	0.000128164	0.00035335	0.0322955	0.0229152	0.0906663	0.139091	0.115707	0.215287
ENSMUSG00000032946	Rasgrp2	0.0790375	18	0.555384	0.812781	0.0388922	36	-0.555384	0.812781	none	0.0718498	12			0.0481817	42			none	0.0309353	0.0335139	0.0382127	0.0347804	0.0158513	0.023988	0.0627155	-0.0013244	0.000927717	-0.0031695
ENSMUSG00000033014	Trim33	0.170812	133	-0.149626	0.863387	0.161892	245	0.149626	0.863387	none	0.167418	118			0.164712	260			none	0.0998775	0.13508	0.109904	0.192299	0.114897	0.116699	0.0842427	0.0608165	0.234219	0.410573
ENSMUSG00000033022	Cdo1	1.52348	201	-0.102584	0.819547	1.37352	315	0.102584	0.819547	none	1.32421	157			1.48074	359			none	0.754798	0.796272	0.825747	0.706363	0.493553	0.635253	0.68502	0.653786	0.528915	0.445748
ENSMUSG00000033047	Eif3l	0.133202	36	0.690313	0.695833	0.0652808	76	-0.690313	0.695833	none	0.100796	33			0.0895134	79			none	0.0594663	0.0722541	0.0538069	0.034138	0.049422	0.093321	0.0793959	0.00571515	0.0168237	0.00286949
ENSMUSG00000033088	Triobp	0.0910008	21	-0.188882	0.938018	0.0789239	31	0.188882	0.938018	none	0.123664	19			0.0670695	33			none	0.030025	0.0513391	0.0203477	0.00478504	0.0774639	0.0533901	-7.94998e-05	0.117038	1.13538e-05	0.109663
ENSMUSG00000033107	Rnf125	0.107908	116	0.246359	0.772674	0.0806571	224	-0.246359	0.772674	none	0.113346	121	0.509857	0.394615	0.0826236	219			none	0.058456	0.0720045	0.0877195	0.126588	0.0556579	0.0823235	0.110012	0.0666327	0.090027	0.162034
ENSMUSG00000033149	Phldb2	0.24376	177	-0.0393274	0.947767	0.233847	302	0.0393274	0.947767	none	0.36021	153	0.990561	2.20675e-07	0.186412	326			up_pericentral	0.164255	0.145148	0.177254	0.125705	0.248583	0.238727	0.296406	0.29942	0.274258	0.308745
ENSMUSG00000033161	Atp1a1	0.218751	53	-0.116314	0.940775	0.177404	103	0.116314	0.940775	none	0.09329	41			0.236631	115	1.02618	0.274147	none	0.0448177	0.126362	0.107948	0.126103	0.162957	0.0709084	0.0509977	0.040336	0.00179625	-0.00593085
ENSMUSG00000033174	Mgll	3.6175	159	-0.202931	0.760634	3.35017	284	0.202931	0.760634	none	3.95484	138	0.419747	0.346564	3.25	305			none	0.891831	1.12359	0.840281	0.887228	0.627909	1.26715	1.24696	0.968737	1.0238	1.47214
ENSMUSG00000033228	Scaf11	0.258877	93	-0.283541	0.767483	0.241725	203	0.283541	0.767483	none	0.198235	87			0.26991	209			none	0.146282	0.192568	0.11356	0.09957	0.126506	0.148334	0.0867154	0.218052	0.0935615	0.00789858
ENSMUSG00000033287	Kctd17	0.0408867	6	0.52506	0.881451	0.0182238	15	-0.52506	0.881451	none	0.00758575	3			0.0357686	18	1.8707	0.497058	none	0.0067344	0.0186157	0.0383824	-0.000502508	0.0233341	-0.000377024	0.00872175	0.0345454	-0.000983932	0.000567369
ENSMUSG00000033318	Gstt2	0.747581	47	0.307021	0.789542	0.435458	97	-0.307021	0.789542	none	0.486484	49			0.594002	95			none	0.136122	0.243007	0.252104	0.054143	0.1845	0.188107	0.28299	0.215743	0.425213	0.00231665
ENSMUSG00000033352	Map2k4	0.129755	109	-0.0447294	0.95822	0.124551	217	0.0447294	0.95822	none	0.130231	107			0.125163	219			none	0.0983022	0.10167	0.121961	0.104117	0.105372	0.0648564	0.131687	0.0834444	0.143494	0.226185
ENSMUSG00000033365	Ipo13	0.0945974	16	-0.685017	0.762485	0.158659	33	0.685017	0.762485	none	0.185391	20			0.110469	29			none	0.0116368	0.0706896	0.0365689	0.0626414	0.0352994	0.102351	0.077886	0.0609746	0.0294915	0.000119939
ENSMUSG00000033377	Palmd	0.58072	71	-0.096304	0.926215	0.534907	155	0.096304	0.926215	none	0.654689	81			0.510944	145			none	0.225078	0.223882	0.261048	0.407531	0.167963	0.199018	0.318802	0.265952	0.59204	0.396193
ENSMUSG00000033386	Frrs1	0.357784	78	-0.173131	0.87061	0.388286	157	0.173131	0.87061	none	0.526781	88	0.717581	0.337602	0.312439	147			none	0.183885	0.161679	0.143731	0.1781	0.250096	0.172239	0.269825	0.294708	0.171292	0.439361
ENSMUSG00000033400	Agl	0.0853943	69	0.0307852	0.984555	0.0731955	149	-0.0307852	0.984555	none	0.0817264	79			0.0766424	139			none	0.063669	0.0478326	0.0558587	0.0207332	0.102744	0.054374	0.0576344	0.0914237	0.0278914	0.0284926
ENSMUSG00000033427	Upb1	3.30062	171	-0.44732	0.371893	3.75098	298	0.44732	0.371893	none	4.65506	152	0.744195	0.00316629	3.11097	317			up_pericentral	0.960792	1.01232	1.21811	1.27493	0.933346	1.07225	1.37705	1.105	1.44362	1.2503
ENSMUSG00000033475	Tomm6	0.237434	28	-0.11739	0.938031	0.215358	57	0.11739	0.938031	none	0.215463	28			0.228046	57			none	0.103019	0.0886658	0.270627	0.0760247	0.0488547	0.11436	0.146588	0.0648143	0.0978002	0.214892
ENSMUSG00000033533	Acsm1	0.0901254	119	0.144673	0.847965	0.0769071	249	-0.144673	0.847965	none	0.111956	132	0.722241	0.0446831	0.0697874	236			up_pericentral	0.0613259	0.0718122	0.047436	0.0505339	0.0622924	0.0959895	0.10906	0.104231	0.0653672	0.17337
ENSMUSG00000033610	Pank1	0.142864	176	-0.0111143	0.985484	0.140327	300	0.0111143	0.985484	none	0.15098	147			0.137309	329			none	0.124821	0.12797	0.117565	0.0815592	0.0956165	0.115545	0.115606	0.16374	0.130961	0.27278
ENSMUSG00000033685	Ucp2	0	0	-22.2739	0.764559	0.0126042	1	22.2739	0.764559	none	0.0252877	1			0	0			none	3.34758e-05	0.000188301	0.000315087	0.000100455	0.00120201	0.000470705	0.000744722	0.000324886	0.295774	-2.58627e-05
ENSMUSG00000033688	1300017J02Rik	0.217754	130	-0.1097	0.873633	0.212459	260	0.1097	0.873633	none	0.196875	124			0.222068	266			none	0.128405	0.183874	0.191314	0.20832	0.155258	0.143485	0.142907	0.159346	0.171789	0.185052
ENSMUSG00000033701	Acbd6	1.53927	73	-0.295453	0.772772	1.15798	147	0.295453	0.772772	none	1.53131	76			1.22084	144			none	0.413686	0.334314	0.285465	0.119419	0.520484	0.285358	0.317415	0.673886	0.375103	1.07421
ENSMUSG00000033707	Lrrc24	0.0488591	8	-1.18446	0.647693	0.0976607	33	1.18446	0.647693	none	0.108111	15			0.0651202	26			none	0.0431498	0.0212918	0.110579	0.0365067	0.00430942	0.068931	0.0825127	0.0414746	0.0956752	0.00351451
ENSMUSG00000033715	Akr1c14	0.106038	75	-0.678388	0.436585	0.15111	168	0.678388	0.436585	none	0.210165	92	1.09673	0.0149556	0.100276	151			up_pericentral	0.0577138	0.096311	0.052571	0.0620533	0.114129	0.177466	0.160329	0.152045	0.159823	0.219104
ENSMUSG00000033769	Exoc6b	0.0766944	126	0.331603	0.746564	0.0559086	244	-0.331603	0.746564	none	0.0618008	119			0.0654177	251			none	0.0684344	0.0522326	0.0516177	0.0661559	0.0537354	0.0612905	0.0497165	0.0343079	0.0270787	0.00589208
ENSMUSG00000033831	Fgb	4.26809	215	0.23928	0.558825	3.17983	317	-0.23928	0.558825	none	2.54765	158			4.07337	374	0.688352	4.70843e-06	up_periportal	1.43331	1.43909	1.41906	1.44024	1.03014	0.94705	1.11799	1.07546	0.855948	0.541906
ENSMUSG00000033860	Fgg	3.84643	214	0.22071	0.616048	3.07326	318	-0.22071	0.616048	none	2.28002	159			3.85283	373	0.712532	1.78655e-06	up_periportal	1.45423	1.35768	1.30968	1.39538	1.12113	0.78653	1.05716	0.769526	0.865425	0.926154
ENSMUSG00000033863	Klf9	0.22954	140	-0.0580861	0.931459	0.21596	278	0.0580861	0.931459	none	0.242055	134			0.212815	284			none	0.207912	0.159938	0.199254	0.11427	0.161539	0.15128	0.189063	0.128759	0.258908	0.0537616
ENSMUSG00000033917	Gde1	0.17874	81	-0.0156064	0.990223	0.155503	177	0.0156064	0.990223	none	0.184988	98			0.156502	160			none	0.115883	0.113185	0.104368	0.0617528	0.0414938	0.157359	0.148271	0.188435	0.169203	0.0865388
ENSMUSG00000033938	Ndufb7	0.106368	14	-0.181548	0.936977	0.0857616	40	0.181548	0.936977	none	0.133405	25			0.0776053	29			none	0.00042091	0.0539051	0.0237493	0.00536108	0.117324	0.0700348	0.0504429	0.0552676	0.223575	-0.00558756
ENSMUSG00000034021	Pds5b	0.547773	103	-0.160298	0.853394	0.488485	200	0.160298	0.853394	none	0.520078	87			0.509388	216			none	0.264189	0.273751	0.267198	0.376075	0.22854	0.307692	0.272972	0.197659	0.0619462	0.127118
ENSMUSG00000034024	Cct2	0.722344	32	-0.322831	0.80429	0.605632	74	0.322831	0.80429	none	0.578534	30			0.684341	76			none	0.212051	0.196793	0.25379	0.234963	0.128207	0.139805	0.243767	0.0217896	0.242851	-0.00373501
ENSMUSG00000034088	Hdlbp	3.78708	178	-0.446503	0.364368	3.75376	305	0.446503	0.364368	none	2.92131	147			4.12313	336			none	1.19348	1.20433	1.22122	0.749086	0.988624	0.952169	1.18392	1.05469	1.17959	0.73237
ENSMUSG00000034109	Golim4	1.70718	105	-0.0293982	0.977223	1.23552	220	0.0293982	0.977223	none	1.27837	105			1.48951	220			none	0.38667	0.625166	0.52019	0.458116	0.413204	0.56405	0.395686	0.387583	0.250523	0.0569106
ENSMUSG00000034118	Tpst1	1.00477	67	-0.0408266	0.97394	0.784432	132	0.0408266	0.97394	none	0.962325	57			0.83668	142			none	0.361741	0.314423	0.339042	0.203472	0.336886	0.287888	0.280864	0.321489	0.43338	0.000418236
ENSMUSG00000034135	Sik3	17.1075	213	-0.110529	0.812781	14.2587	318	0.110529	0.812781	none	14.3351	158			15.8695	373			none	2.44346	2.44894	2.53655	1.92991	2.37462	2.21748	2.43237	2.14371	1.87021	2.26633
ENSMUSG00000034158	Lrrc58	0.0876204	91	0.223112	0.828834	0.0693396	159	-0.223112	0.828834	none	0.0888499	83			0.0716759	167			none	0.0579252	0.0615143	0.0454419	0.0143766	0.0693961	0.0998598	0.0701464	0.0563075	0.0638615	0.0803988
ENSMUSG00000034177	Rnf43	4.35767	78	-0.359591	0.735063	3.7257	170	0.359591	0.735063	none	5.57691	100	1.33045	0.000951423	3.31148	148			up_pericentral	0.48615	0.635386	0.333617	0.789642	0.51096	0.67321	1.15413	1.49638	1.64314	1.41586
ENSMUSG00000034243	Golgb1	15.3305	140	-0.534111	0.469028	11.468	262	0.534111	0.469028	none	11.0223	125			13.8831	277			none	1.6546	1.71392	1.58828	1.72153	1.26732	1.30337	1.37921	1.76251	2.3457	1.6364
ENSMUSG00000034285	Nipsnap1	3.89583	102	-0.0744701	0.93476	3.27491	200	0.0744701	0.93476	none	3.68479	91			3.46059	211			none	0.793123	0.849787	0.753128	0.428875	0.669888	1.13583	0.792647	0.404342	0.198247	-0.0165745
ENSMUSG00000034345	Gtf2h5	0.0897564	19	0.255166	0.908585	0.0556125	44	-0.255166	0.908585	none	0.0661929	20			0.0708534	43			none	0.0261867	0.0408556	0.0453655	0.0904913	0.0386636	0.0954615	0.0228669	0.0049437	-0.000942466	-0.00184293
ENSMUSG00000034361	Cpne2	0.0529052	31	0.0520984	0.983302	0.0453589	43	-0.0520984	0.983302	none	0.0494862	21			0.0479749	53			none	0.0589595	0.0237842	0.0283796	-0.00013505	0.0398911	0.0194477	0.048193	0.031883	0.000158691	-0.00372731
ENSMUSG00000034422	Parp14	0.450548	96	0.404851	0.746633	0.270167	158	-0.404851	0.746633	none	0.364656	83			0.334451	171			none	0.115799	0.195404	0.102493	0.191134	0.198576	0.216703	0.140335	0.111065	0.253444	0.0188375
ENSMUSG00000034424	Gcsh	0.0922637	33	-0.794276	0.640791	0.142854	74	0.794276	0.640791	none	0.107947	31			0.128361	76			none	0.0740077	0.075048	0.124897	0.0261044	0.063277	0.0410213	0.0810579	0.0435789	0.0352339	-0.004585
ENSMUSG00000034450	Gulo	0.0884853	59	-0.663773	0.422802	0.136184	160	0.663773	0.422802	none	0.300843	130	2.96819	1.18118e-14	0.039414	89			up_pericentral	0.0183725	0.0338006	0.0752606	0.138226	0.0893282	0.163781	0.253458	0.268089	0.291645	0.431733
ENSMUSG00000034456	Uroc1	0.293583	177	0.698557	0.0333472	0.166784	281	-0.698557	0.0333472	up_2n	0.0879393	103			0.273076	355	1.65526	3.3908e-14	up_periportal	0.254194	0.203297	0.230169	0.14775	0.0976543	0.07123	0.0725038	0.0320923	0.0155821	-0.00586751
ENSMUSG00000034528	Hsd17b13	1.19446	180	0.937874	0.000131699	0.565993	237	-0.937874	0.000131699	up_2n	0.0963938	60			1.12597	357	3.57375	8.45398e-57	up_periportal	0.611346	0.663838	0.686535	0.251721	0.232462	0.0807961	0.0152679	0.00088486	0.00476911	-0.020366
ENSMUSG00000034566	Atp5h	0.416427	40	-0.635332	0.615219	0.492583	103	0.635332	0.615219	none	0.543395	51			0.427289	92			none	0.166292	0.185844	0.354868	0.205907	0.120661	0.110346	0.218159	0.181226	0.463507	-0.0104902
ENSMUSG00000034584	Exph5	0.11333	56	-0.143897	0.901346	0.117781	149	0.143897	0.901346	none	0.157456	78	0.857442	0.203963	0.0985254	127			none	0.0513374	0.0706621	0.101059	0.0878268	0.10008	0.0461942	0.132149	0.163742	0.260754	0.112338
ENSMUSG00000034647	Ankrd12	2.77651	101	0.0403587	0.971996	1.92972	173	-0.0403587	0.971996	none	1.92607	79			2.41962	195			none	0.486091	0.549373	0.607885	0.676773	0.595821	0.359014	0.456809	0.502391	0.626165	0.0418137
ENSMUSG00000034708	Grn	0.628262	51	-0.770271	0.451042	0.901226	112	0.770271	0.451042	none	0.905233	47			0.742116	116			none	0.283072	0.238366	0.314622	0.145122	0.275597	0.261761	0.178651	0.468382	0.274559	0.865581
ENSMUSG00000034785	Dio1	0.183779	41	0.11121	0.948183	0.14301	73	-0.11121	0.948183	none	0.176768	42			0.152323	72			none	0.042411	0.103353	0.0543843	0.0537733	0.134302	0.0822586	0.108369	0.0510268	0.0148378	0.0225517
ENSMUSG00000034832	Tet3	1.76732	158	0.435639	0.500968	1.13012	259	-0.435639	0.500968	none	1.18925	119			1.47274	298	0.395238	0.481391	none	0.483529	0.631524	0.559669	0.499403	0.841196	0.397486	0.437798	0.56797	0.162681	0.585459
ENSMUSG00000034867	Ankrd27	0.215094	59	0.295893	0.790989	0.142294	123	-0.295893	0.790989	none	0.12029	53			0.193535	129			none	0.101267	0.118833	0.177304	0.0434268	0.0353246	0.122924	0.100702	0.00533982	0.361227	0.125567
ENSMUSG00000034880	Mrpl34	0.649517	9	-0.0902298	0.977223	0.380534	18	0.0902298	0.977223	none	0.397787	13			0.528404	14			none	0.0352886	0.0982344	0.178703	0.0921979	0.0132671	0.0791391	0.103258	0.063594	0.00572583	0.0330978
ENSMUSG00000034892	Rps29	1.03879	45	0.308206	0.790537	0.371309	95	-0.308206	0.790537	none	0.392229	51			0.747461	89			none	0.218056	0.210488	0.252638	0.373714	0.0636386	0.365936	0.134635	0.304197	0.0390955	0.149464
ENSMUSG00000034903	Cobll1	0.183985	196	0.0685197	0.885008	0.168569	309	-0.0685197	0.885008	none	0.241425	157	0.728358	2.48264e-05	0.146815	348			up_pericentral	0.117692	0.138725	0.170666	0.118618	0.126607	0.162609	0.220265	0.214648	0.179156	0.240256
ENSMUSG00000034926	Dhcr24	0.203113	121	0.329901	0.697398	0.144522	233	-0.329901	0.697398	none	0.127392	109			0.185518	245	0.526963	0.288429	none	0.092653	0.165963	0.156618	0.0870897	0.136751	0.104239	0.0956906	0.0832086	0.211236	0.00920394
ENSMUSG00000034936	Arl4d	0.964134	65	-0.135439	0.894371	0.876311	132	0.135439	0.894371	none	1.23121	75	0.780911	0.21217	0.777678	122			none	0.230533	0.296051	0.340393	0.175363	0.417385	0.522844	0.437283	0.286306	0.380216	0.578838
ENSMUSG00000034957	Cebpa	0.372073	56	-0.194071	0.844517	0.327642	143	0.194071	0.844517	none	0.303866	55			0.363267	144			none	0.175952	0.240739	0.22322	0.0423867	0.119273	0.186297	0.172996	0.115401	0.0165655	0.409174
ENSMUSG00000034994	Eef2	3.20141	181	0.0540055	0.936977	2.50838	296	-0.0540055	0.936977	none	2.62202	150			2.86027	327			none	1.01801	0.800031	0.687043	1.20021	0.81249	0.61134	0.818328	0.937917	1.02	0.47031
ENSMUSG00000035000	Dpp4	1.09694	139	-0.408684	0.514987	1.29631	268	0.408684	0.514987	none	1.51141	131	0.648658	0.0385093	1.09085	276			up_pericentral	0.46142	0.548862	0.407087	0.653947	0.457813	0.851465	0.606958	0.564377	0.783447	0.529284
ENSMUSG00000035011	Zbtb7a	0.0536702	35	0.0698568	0.970593	0.045921	92	-0.0698568	0.970593	none	0.034514	50			0.0551883	77			none	0.0406994	0.0528165	0.0165183	0.0128208	0.00684589	0.0296338	0.034701	0.0355589	0.00187434	0.147072
ENSMUSG00000035031	C8a	0.554517	215	0.638265	0.000376585	0.333716	312	-0.638265	0.000376585	up_2n	0.264675	152			0.490097	375	0.852847	2.03759e-09	up_periportal	0.36841	0.346697	0.398211	0.2799	0.309436	0.246316	0.19697	0.19443	0.116794	0.162193
ENSMUSG00000035048	Anapc13	0.259243	15	-0.470338	0.790537	0.309177	44	0.470338	0.790537	none	0.285609	26			0.290293	33			none	0.0709176	0.064762	0.130591	0.227008	0.118846	0.0883374	0.194868	0.00233338	0.124058	0.0438129
ENSMUSG00000035093	Secisbp2l	1.00888	76	-0.00554772	0.996602	0.633358	154	0.00554772	0.996602	none	0.872734	77			0.74924	153			none	0.233503	0.290546	0.437122	0.218047	0.316851	0.29634	0.346891	0.212009	0.154361	0.389046
ENSMUSG00000035105	Egln3	0.0951052	46	0.803698	0.684511	0.0393947	72	-0.803698	0.684511	none	0.0602306	46			0.0627596	72			none	0.027728	0.0334277	0.0479656	0.0242497	0.0849911	0.0302477	0.0515639	0.08863	0.0236811	0.107394
ENSMUSG00000035203	Epn1	0.11919	58	0.257633	0.874733	0.0722746	110	-0.257633	0.874733	none	0.0666141	50			0.101713	118			none	0.0587674	0.051532	0.118748	0.00807959	0.0410929	0.0275138	0.0682691	0.0561177	0.00602646	0.000837108
ENSMUSG00000035212	Leprot	0.0498796	15	0.571411	0.841297	0.0221443	34	-0.571411	0.841297	none	0.0682448	15	1.49951	0.585322	0.0187483	34			none	0.0260095	0.00845973	0.00262294	0.0504396	0.0929416	0.00790523	0.0222064	0.00703423	0.188565	0.0018502
ENSMUSG00000035237	Lcat	1.02097	105	-0.538227	0.467994	1.10336	222	0.538227	0.467994	none	1.21541	110			1.00871	217			none	0.375355	0.468045	0.458073	0.445572	0.509943	0.349525	0.275857	0.687735	0.90573	0.725519
ENSMUSG00000035242	Oaz1	2.12455	101	-0.430323	0.64489	2.30229	197	0.430323	0.64489	none	1.99149	95			2.33052	203			none	0.577542	0.592595	0.487891	0.914333	0.524581	0.499466	0.426925	0.374156	0.923788	1.68256
ENSMUSG00000035247	Hectd1	3.32231	185	-0.247578	0.691619	3.08165	294	0.247578	0.691619	none	2.90076	147			3.29653	332			none	1.02389	1.13511	1.17733	1.0199	0.730889	1.00577	1.09817	1.17819	1.08192	1.32087
ENSMUSG00000035248	Zcchc6	9.44082	154	-0.41572	0.596328	7.95646	271	0.41572	0.596328	none	8.16946	128			8.72292	297			none	1.36514	1.52749	1.36685	1.40923	0.968477	1.49401	1.47569	1.42665	1.02966	2.16539
ENSMUSG00000035354	Uvrag	0.297014	174	0.0457228	0.93932	0.271451	289	-0.0457228	0.93932	none	0.322869	153	0.348211	0.372519	0.264566	310			none	0.203877	0.222511	0.214488	0.140575	0.145077	0.216331	0.212011	0.295827	0.353796	0.338891
ENSMUSG00000035451	Foxa1	0.930991	32	-0.187978	0.894783	0.682988	87	0.187978	0.894783	none	1.08247	38			0.657982	81			none	0.210309	0.235263	0.102789	0.151278	0.139189	0.201489	0.217785	0.286953	0.116421	0.55152
ENSMUSG00000035473	Galm	0.139142	119	-0.143937	0.857516	0.130962	257	0.143937	0.857516	none	0.138379	121			0.13256	255			none	0.100414	0.115883	0.115007	0.0914208	0.102146	0.0771779	0.100179	0.139478	0.0423656	0.0814049
ENSMUSG00000035495	Tstd2	0.425138	47	-0.0188306	0.991756	0.317511	93	0.0188306	0.991756	none	0.550354	51			0.28164	89			none	0.142627	0.146004	0.112377	0.164489	0.0295703	0.309089	0.0746304	0.186799	0.197444	0.041307
ENSMUSG00000035504	Reep6	0.940772	119	-0.0216147	0.981572	0.766439	218	0.0216147	0.981572	none	0.629149	103			0.92473	234	0.427482	0.442428	none	0.430435	0.433449	0.620257	0.326292	0.210189	0.317261	0.411727	0.387786	0.199418	0.0763152
ENSMUSG00000035530	Eif1	5.04718	102	-0.196708	0.803476	3.71422	206	0.196708	0.803476	none	4.64206	105	0.530922	0.372797	4.09268	203			none	0.67203	0.883513	1.05757	0.656473	0.742608	0.90702	0.902257	1.24979	1.67676	1.08072
ENSMUSG00000035540	Gc	2.46101	216	0.399639	0.0832953	1.62296	317	-0.399639	0.0832953	none	1.33528	158			2.22729	375	0.635083	1.11208e-06	up_periportal	0.99697	1.04404	0.966908	0.909254	0.764398	0.643849	0.728635	0.862912	0.739434	0.818271
ENSMUSG00000035561	Aldh1b1	0.0441744	7	4.76174	0.704216	0.000580626	5	-4.76174	0.704216	none	0.00229555	3			0.0250006	9			none	0.000662107	0.00933492	0.00793158	1.24124e-05	0.000638928	0.0178268	0.000869047	-0.000452421	-0.00105341	-0.00065612
ENSMUSG00000035569	Ankrd11	0.12914	194	0.32581	0.506451	0.100185	313	-0.32581	0.506451	none	0.107393	153			0.113852	354			none	0.107936	0.113479	0.0873199	0.0928732	0.065604	0.0996658	0.10813	0.076661	0.0850439	0.0496943
ENSMUSG00000035621	Midn	0.0559913	28	0.542728	0.768576	0.0323958	50	-0.542728	0.768576	none	0.024293	22			0.0494121	56			none	0.0338954	0.0457754	0.0213979	0.0234183	0.044526	0.0128796	0.0272909	0.0191758	-0.00104199	0.000274168
ENSMUSG00000035637	Grhpr	0.838971	98	0.357375	0.70935	0.473695	189	-0.357375	0.70935	none	0.563741	93			0.64648	194			none	0.317186	0.318331	0.320268	0.148739	0.301213	0.197312	0.285755	0.361128	0.276576	0.406351
ENSMUSG00000035674	Ndufa3	0.328526	43	0.347194	0.768784	0.194572	93	-0.347194	0.768784	none	0.218023	41			0.261962	95			none	0.110346	0.157631	0.125919	0.0889966	0.119613	0.198018	0.123887	0.0906972	0.0637457	0.0177231
ENSMUSG00000035686	Thrsp	5.2607	119	0.0614856	0.946817	3.64482	213	-0.0614856	0.946817	none	2.0461	92			5.24921	240	1.05752	0.00138954	up_periportal	0.900975	1.12345	0.801357	0.669589	0.494214	0.743439	0.638701	0.45314	0.371376	0.266928
ENSMUSG00000035764	Fbxo45	0.0310111	19	0.0337873	0.989763	0.0274777	41	-0.0337873	0.989763	none	0.0370131	22			0.0255046	38			none	0.027415	0.0271009	0.0116754	-0.000499168	0.00400879	0.0242581	0.0367134	0.0228396	0.0208158	0.00110206
ENSMUSG00000035765	Dym	0.014936	138	0.00158711	0.998734	0.0147058	254	-0.00158711	0.998734	none	0.0162588	128			0.0141853	264			none	0.0139156	0.0140947	0.0116909	0.0176699	0.0111593	0.0163064	0.0176313	0.00898872	0.0250228	0.00987209
ENSMUSG00000035769	Xylb	1.0658	185	0.0688036	0.897111	0.905185	302	-0.0688036	0.897111	none	0.932462	149			0.98634	338			none	0.520439	0.568954	0.605487	0.460054	0.448204	0.416713	0.559374	0.507239	0.870006	0.302354
ENSMUSG00000035811	Ugt2b35	0.338315	98	0.516176	0.615219	0.201919	167	-0.516176	0.615219	none	0.299063	84			0.239719	181			none	0.155754	0.149302	0.196983	0.0668424	0.146763	0.1434	0.23959	0.153829	0.0367067	0.63535
ENSMUSG00000035836	Ugt2b1	0.331925	82	-0.239749	0.777136	0.345117	167	0.239749	0.777136	none	0.506441	102	1.02609	0.00697189	0.269651	147			up_pericentral	0.163099	0.19101	0.118375	0.200517	0.102959	0.313493	0.346818	0.180023	0.571738	0.712242
ENSMUSG00000035873	Pawr	0.0437278	109	0.956705	0.195989	0.0212183	185	-0.956705	0.195989	none	0.0255678	86			0.0323705	208			none	0.0331302	0.028767	0.0278254	0.0378684	0.0252433	0.0178353	0.0266501	0.018031	0.0430416	0.0029061
ENSMUSG00000035885	Cox8a	0.452121	53	-0.628003	0.569631	0.575648	111	0.628003	0.569631	none	0.369376	43			0.591173	121	0.614699	0.485115	none	0.178424	0.301581	0.231146	0.222392	0.0713459	0.212288	0.212883	0.296791	0.177765	0.00937457
ENSMUSG00000035944	Ttc38	0.107127	66	0.828763	0.558825	0.0476132	130	-0.828763	0.558825	none	0.0787865	80			0.0688233	116			none	0.0300644	0.0587468	0.0533962	0.0640025	0.0450474	0.0489468	0.0609042	0.094112	0.0053331	0.0801489
ENSMUSG00000035992	Fnip1	0.141271	153	0.047497	0.948991	0.124359	265	-0.047497	0.948991	none	0.152684	133	0.380825	0.452635	0.122198	285			none	0.0797569	0.111014	0.0956694	0.141024	0.10685	0.128899	0.121529	0.131723	0.152122	0.106246
ENSMUSG00000036078	Sigmar1	1.07904	52	0.616025	0.666015	0.379311	93	-0.616025	0.666015	none	0.643039	49			0.671924	96			none	0.182156	0.253832	0.194559	0.0550312	0.213257	0.267509	0.207445	0.0379827	0.00935908	0.289166
ENSMUSG00000036087	Slain2	0.0583246	74	-0.227387	0.818682	0.063357	152	0.227387	0.818682	none	0.0507723	74			0.0657482	152			none	0.0364471	0.0571003	0.0839142	0.0565378	0.058274	0.0184355	0.0584447	0.0295763	0.0287829	0.00102305
ENSMUSG00000036091	Hyal3	3.58795	165	-0.393545	0.504768	3.53823	282	0.393545	0.504768	none	3.89467	142	0.364596	0.432054	3.41697	305			none	0.941348	1.1013	1.34285	0.742959	0.776923	1.01653	1.21405	1.01597	0.930953	2.16634
ENSMUSG00000036103	Colec12	0.0879722	181	0.0955087	0.850112	0.0797086	308	-0.0955087	0.850112	none	0.103733	153	0.4955	0.0310808	0.0743687	336			none	0.0731745	0.0735787	0.0752796	0.0748018	0.0481269	0.0933787	0.1048	0.114593	0.0695719	0.0671814
ENSMUSG00000036104	Rab3gap1	0.556282	110	-0.362874	0.666914	0.590677	225	0.362874	0.666914	none	0.613381	109			0.561291	226			none	0.316906	0.289768	0.368971	0.308759	0.257685	0.285765	0.378782	0.139078	0.557085	0.230747
ENSMUSG00000036106	Prr5	0.00112931	4	-1.16159	0.760668	0.00262562	13	1.16159	0.760668	none	0.00154479	5			0.0022173	12			none	0.000740172	0.00390086	-0.000158995	-7.80969e-05	0.00416364	0.00666485	-0.000218876	0.00465445	0.000152107	-0.000356975
ENSMUSG00000036112	Metap2	0.387003	78	0.190521	0.853129	0.258009	150	-0.190521	0.853129	none	0.343085	72			0.296616	156			none	0.148024	0.165313	0.17994	0.299746	0.1685	0.193507	0.152263	0.116123	0.198587	0.374787
ENSMUSG00000036151	Tm6sf2	0.350064	12	0.177005	0.944092	0.20026	26	-0.177005	0.944092	none	0.157198	7			0.304768	31			none	0.127374	0.0580296	0.0616849	0.157173	0.00188492	0.00405329	0.0448653	0.076803	0.391083	0.143381
ENSMUSG00000036180	Gatad2a	0.0785803	115	0.0947773	0.927835	0.0647656	214	-0.0947773	0.927835	none	0.0621982	105			0.0738127	224			none	0.0667743	0.0639952	0.0561085	0.0488176	0.0561608	0.0333921	0.0653095	0.05364	0.00634129	0.048063
ENSMUSG00000036181	Hist1h1c	0.379825	16	-0.598112	0.736643	0.397087	45	0.598112	0.736643	none	0.501917	23	0.872515	0.528258	0.343036	38			none	0.102705	0.12103	0.102885	0.0865289	0.206306	0.121775	0.211627	0.132189	0.180237	-0.00820198
ENSMUSG00000036216	Leap2	0.749461	31	-0.985949	0.237546	1.07868	89	0.985949	0.237546	none	1.17761	42	0.627992	0.502492	0.847201	78			none	0.295253	0.269851	0.169283	0.407828	0.291041	0.184062	0.360645	0.433458	1.13307	0.370275
ENSMUSG00000036241	Ube2r2	2.85872	157	-0.226259	0.749399	2.38979	272	0.226259	0.749399	none	1.94481	127			2.84741	302	0.37509	0.454426	none	0.953803	0.934836	0.824764	0.797707	0.631007	0.701679	0.846903	0.527401	0.439384	0.0834445
ENSMUSG00000036256	Igfbp7	0.000724833	17	-2.18062	0.622858	0.00356024	37	2.18062	0.622858	none	0.00312027	18			0.00211007	36			none	0.000568179	0.00208257	0.000954867	0.000137319	0.00223807	0.0145768	0.00173926	0.000460383	-0.00163651	0.000395904
ENSMUSG00000036278	Macrod1	0.0284884	118	-0.219298	0.781802	0.0326577	245	0.219298	0.781802	none	0.0384342	119	0.497307	0.372797	0.0278234	244			none	0.0262928	0.0296711	0.0151935	0.0218782	0.0203247	0.0405521	0.0339717	0.0550401	0.038028	0.0428667
ENSMUSG00000036371	Serbp1	0.210361	95	-0.244608	0.789542	0.219044	183	0.244608	0.789542	none	0.240121	81			0.20517	197			none	0.127967	0.142037	0.148986	0.0480879	0.162837	0.0516177	0.162169	0.148515	0.142273	1.02865
ENSMUSG00000036402	Gng12	0.0505963	145	0.47519	0.528248	0.0349889	246	-0.47519	0.528248	none	0.0277023	114			0.047055	277	0.720715	0.0222304	up_periportal	0.0476415	0.0474743	0.0457088	0.0415286	0.0154734	0.0208357	0.0258545	0.0250891	0.0409493	0.0223773
ENSMUSG00000036427	Gpi1	3.50651	97	0.245859	0.787752	2.44791	151	-0.245859	0.787752	none	1.30118	60			3.54078	188	1.30178	0.000792448	up_periportal	0.634207	0.679004	0.875444	0.732685	0.475066	0.466582	0.416747	0.263994	0.0545643	0.0070885
ENSMUSG00000036501	Fam13b	0.0406048	101	0.537769	0.644715	0.0259167	200	-0.537769	0.644715	none	0.0275472	95			0.0337017	206			none	0.035507	0.0296173	0.0238451	0.0215782	0.030996	0.0226436	0.0196283	0.0409047	0.00108813	0.0645008
ENSMUSG00000036528	Ppfibp2	1.25539	123	-0.0149737	0.986591	0.915621	247	0.0149737	0.986591	none	1.28183	124	0.459886	0.40458	0.95753	246			none	0.465653	0.40348	0.587883	0.619213	0.405297	0.509449	0.584952	0.406844	0.394842	0.132952
ENSMUSG00000036594	H2-Aa	0.00127448	4	-3.62869	0.697373	0.0504163	9	3.62869	0.697373	none	0.00160882	4			0.0426054	9			none	0.00255025	0.011482	0.0484731	0.000567775	0.00583269	0.00106943	0.00437438	0.00196171	-0.00258123	-0.00221839
ENSMUSG00000036620	Mgat4b	0.570374	20	-0.493848	0.768443	0.44676	65	0.493848	0.768443	none	0.316674	24			0.572769	61			none	0.105929	0.156018	0.215238	0.0164569	0.192972	0.0813833	0.141696	0.123646	0.0481232	0.0391118
ENSMUSG00000036751	Cox6b1	0.645578	67	-0.179715	0.857516	0.551813	149	0.179715	0.857516	none	0.596758	68			0.586983	148			none	0.192786	0.254219	0.281642	0.475804	0.318275	0.118176	0.342145	0.270043	0.362814	0.0379845
ENSMUSG00000036781	Rps27l	0.762885	40	-0.343032	0.773913	0.78872	76	0.343032	0.773913	none	0.727562	35			0.799546	81			none	0.17	0.259669	0.23907	0.300437	0.157247	0.304181	0.228474	0.38481	0.202719	0.530326
ENSMUSG00000036845	Lin37	0.240795	22	1.69446	0.485727	0.0413933	20	-1.69446	0.485727	none	0.10989	16			0.12758	26			none	0.0339812	0.062956	0.0599148	0.0024824	0.0123926	0.00899767	0.0940465	0.0448823	0.123539	0.00113915
ENSMUSG00000036854	Hspb6	0.0533145	7	-1.59048	0.642659	0.298602	14	1.59048	0.642659	none	0.233894	9			0.184358	12			none	0.0588867	0.0154601	0.0507928	0.000293141	0.100149	0.142214	0.00234687	0.118469	-0.0008764	-0.000807242
ENSMUSG00000036880	Acaa2	0.271025	153	-0.00355338	0.996527	0.238962	281	0.00355338	0.996527	none	0.263566	140			0.247104	294			none	0.192315	0.182366	0.2188	0.212384	0.172619	0.198149	0.203317	0.1536	0.159899	0.250934
ENSMUSG00000036887	C1qa	0.00660816	7	-0.587986	0.917792	0.0165323	7	0.587986	0.917792	none	0.0303003	4			0.00501755	10			none	0.00810039	0.00112788	0.00552535	-0.000372563	0.0405319	0.00301151	0.00029645	0.000455333	-0.00141067	0.00128476
ENSMUSG00000036896	C1qc	0.0149346	9	-1.46923	0.721876	0.0999258	14	1.46923	0.721876	none	0.0173058	5			0.0856626	18			none	0.021492	0.0340486	0.0044068	0.0327966	0.00267401	0.0222782	0.000558196	0.0166929	-0.00249937	6.53258e-05
ENSMUSG00000036905	C1qb	0.00606928	11	-1.10113	0.798733	0.0196922	9	1.10113	0.798733	none	0.00667546	6			0.0173108	14			none	-0.000316702	0.0131208	0.0100831	0.00999208	0.00113658	-0.00112603	0.00224175	0.0291015	-0.000133291	-0.00531899
ENSMUSG00000036908	Unc93b1	0.230797	73	0.200597	0.861859	0.168866	118	-0.200597	0.861859	none	0.261337	63			0.165686	128			none	0.13152	0.0926029	0.169894	0.0750713	0.120728	0.0723111	0.121694	0.31841	0.0665368	0.0491525
ENSMUSG00000036932	Aifm1	1.61636	68	-0.49836	0.644715	1.28041	157	0.49836	0.644715	none	1.40304	74			1.42258	151			none	0.352565	0.437838	0.390916	0.658136	0.189814	0.402277	0.384385	0.42301	0.247565	0.00183488
ENSMUSG00000036957	Lrfn3	0.00911896	8	-0.373394	0.915874	0.0124948	25	0.373394	0.915874	none	0.0166453	15			0.008802	18			none	0.0153561	0.00730028	-0.00117124	0.0279259	0.021948	0.014918	0.0012804	0.00408807	0.0216735	-0.00168293
ENSMUSG00000036959	Bcorl1	0.302521	71	0.475495	0.723096	0.141942	118	-0.475495	0.723096	none	0.173075	53			0.221455	136			none	0.0727931	0.140563	0.0979268	0.0965703	0.24204	0.074432	0.0970188	0.135706	0.00249416	-0.0141376
ENSMUSG00000036985	Zdhhc9	0.699647	68	-0.447387	0.692939	0.685072	146	0.447387	0.692939	none	0.735005	63			0.672474	151			none	0.210453	0.332399	0.201247	0.310147	0.235879	0.354481	0.322864	0.210221	0.0636314	0.157943
ENSMUSG00000037053	Azgp1	6.29411	216	-0.202506	0.64489	5.9827	318	0.202506	0.64489	none	5.59104	157			6.32704	377			none	1.77593	1.85424	1.60977	1.50767	1.555	1.49858	1.73559	1.34545	1.24444	1.56862
ENSMUSG00000037071	Scd1	0.668118	166	0.815035	0.0736863	0.313591	228	-0.815035	0.0736863	none	0.441887	124			0.464088	270			none	0.187586	0.26172	0.353867	0.270776	0.45498	0.235454	0.196859	0.260507	0.226942	0.34
ENSMUSG00000037095	Lrg1	1.92864	96	0.0170138	0.987743	1.45117	160	-0.0170138	0.987743	none	1.61832	83			1.65623	173			none	0.467846	0.464765	0.703034	0.495206	0.403706	0.34947	0.469202	0.413332	0.585159	0.0601423
ENSMUSG00000037110	Ralgapa2	1.19033	214	0.348546	0.193498	0.836659	317	-0.348546	0.193498	none	0.722898	157			1.08848	374	0.509768	0.000355505	up_periportal	0.731944	0.654631	0.535391	0.513425	0.506831	0.494918	0.473206	0.372934	0.603607	0.670705
ENSMUSG00000037152	Ndufc1	0.103174	27	0.393892	0.811592	0.0633286	41	-0.393892	0.811592	none	0.0709153	22			0.0831168	46			none	0.0434968	0.0577809	0.104056	0.050275	0.0262189	0.0785631	0.0387142	0.000304027	-0.00574409	0.0805778
ENSMUSG00000037254	Itih2	1.38866	147	-0.168956	0.785303	1.22604	276	0.168956	0.785303	none	1.51282	132			1.19919	291			none	0.475611	0.614589	0.52398	0.456668	0.557511	0.613606	0.668173	0.736269	0.754619	0.474481
ENSMUSG00000037278	Tmem97	0.0603162	25	-0.536114	0.756546	0.0728329	75	0.536114	0.756546	none	0.113719	41	1.05917	0.442428	0.0484161	59			none	0.0231472	0.0394226	0.0619423	0.0317204	0.100309	0.0836902	0.0532705	0.0316149	0.0138757	0.0453542
ENSMUSG00000037287	Tbcel	0.917612	77	-0.336571	0.735644	0.90637	174	0.336571	0.735644	none	1.35611	84	0.828051	0.120655	0.723678	167			none	0.344305	0.350854	0.106069	0.180654	0.413479	0.202938	0.567446	0.735909	0.881636	0.65858
ENSMUSG00000037331	Larp1	3.56189	141	-0.373643	0.615219	3.38448	275	0.373643	0.615219	none	3.43337	124			3.46623	292			none	0.875126	0.94666	1.02767	1.31918	0.699786	0.68415	1.151	1.02431	1.25913	0.981895
ENSMUSG00000037370	Enpp1	0.0813956	24	-0.271123	0.894371	0.0752195	61	0.271123	0.894371	none	0.108866	32	1.10474	0.484506	0.0646284	53			none	0.0404553	0.0365823	0.0198192	0.0282974	0.00175567	0.0705289	0.0709135	0.139033	0.160026	0.0123446
ENSMUSG00000037373	Ctbp1	0.130604	30	0.716196	0.704231	0.0555928	69	-0.716196	0.704231	none	0.0531841	28			0.0998662	71			none	0.0350191	0.0716619	0.0507116	0.0658204	0.0918878	0.00882783	0.00308929	0.153945	0.00142161	-0.005205
ENSMUSG00000037379	Spon2	0.0541311	12	0.213456	0.950796	0.0360317	30	-0.213456	0.950796	none	0.0591563	15			0.036743	27			none	0.0262592	0.00554174	0.040086	0.0027318	-0.00012391	0.108637	0.00218396	0.000548034	0.00227861	-0.00274802
ENSMUSG00000037405	Icam1	0.0295314	26	-0.469576	0.82388	0.0341783	41	0.469576	0.82388	none	0.0504765	21			0.0246427	46			none	0.0190595	0.0183793	0.0264307	0.00669723	0.0664187	0.0177725	0.0149081	0.0635134	0.0114961	-0.000512854
ENSMUSG00000037526	Atg14	0.636783	72	-0.294045	0.778123	0.585416	147	0.294045	0.778123	none	0.836735	73	0.597354	0.516993	0.509327	146			none	0.156533	0.235037	0.266344	0.336273	0.203317	0.220389	0.311138	0.413008	0.215835	0.568705
ENSMUSG00000037542	Aldh8a1	0.701477	139	-0.0750323	0.909999	0.604219	268	0.0750323	0.909999	none	0.588552	130			0.6669	277			none	0.350636	0.400107	0.425059	0.338735	0.389435	0.39855	0.306734	0.428465	0.224315	0.211306
ENSMUSG00000037563	Rps16	0.471584	33	0.233866	0.871794	0.263555	68	-0.233866	0.871794	none	0.327323	35			0.356706	66			none	0.0803692	0.147453	0.219044	0.0197971	0.3259	0.0988524	0.21664	0.100991	-0.00676389	0.0301691
ENSMUSG00000037580	Gch1	1.21959	121	-0.155623	0.841333	0.977727	224	0.155623	0.841333	none	1.4815	118	0.759364	0.0597564	0.905307	227			none	0.393878	0.388898	0.421812	0.315563	0.452438	0.453172	0.5931	0.803521	0.387714	1.06225
ENSMUSG00000037583	Nr0b2	1.14284	63	0.178672	0.861725	0.760741	133	-0.178672	0.861725	none	0.958543	61			0.897905	135			none	0.339462	0.304751	0.474648	0.215451	0.256986	0.358013	0.308394	0.306833	0.501116	0.208377
ENSMUSG00000037652	Phc3	0.59602	132	0.394588	0.621509	0.397539	233	-0.394588	0.621509	none	0.524769	114			0.458489	251			none	0.24732	0.257463	0.448434	0.176772	0.372784	0.273412	0.299587	0.201089	0.192936	0.305756
ENSMUSG00000037679	Inf2	0.0808095	30	-0.165448	0.922817	0.0876882	90	0.165448	0.922817	none	0.10675	48			0.075703	72			none	0.0687601	0.0301762	0.0701883	0.098501	0.0753726	0.0304705	0.0780257	0.0565627	0.0151785	0.298681
ENSMUSG00000037686	Aspg	8.11465	200	0.366091	0.422857	5.86248	304	-0.366091	0.422857	none	2.01254	130			8.78077	374	2.67059	5.231e-43	up_periportal	2.08805	2.16672	1.95746	1.49346	1.10619	1.05888	0.401656	0.215111	0.0208239	-0.00594663
ENSMUSG00000037706	Cd81	0.806669	61	-0.4166	0.724998	1.10965	123	0.4166	0.724998	none	1.24472	73			0.8781	111			none	0.280277	0.271993	0.255161	0.230857	0.251649	0.593593	0.3048	0.257964	0.187789	0.304187
ENSMUSG00000037710	Cisd1	0.137402	51	0.0358353	0.981969	0.105671	125	-0.0358353	0.981969	none	0.0585774	52			0.14378	124	1.16808	0.0646961	none	0.0740405	0.0942076	0.123183	0.0301084	0.0121665	0.0498308	0.0873775	0.0500033	0.0430155	0.001238
ENSMUSG00000037712	Fermt2	0.23432	136	-0.161784	0.79655	0.224036	274	0.161784	0.79655	none	0.282694	138	0.528667	0.141314	0.205294	272			none	0.130785	0.166778	0.165612	0.243835	0.203912	0.20629	0.187116	0.18826	0.304392	0.14306
ENSMUSG00000037720	Tmem33	0.178984	68	0.265784	0.824666	0.117031	129	-0.265784	0.824666	none	0.154599	66			0.136959	131			none	0.0819213	0.091522	0.123763	0.121485	0.0661055	0.116666	0.0787304	0.0923633	0.0105538	0.0218831
ENSMUSG00000037742	Eef1a1	7.42225	151	-0.0525102	0.947319	6.36922	269	0.0525102	0.947319	none	8.235	134	0.425966	0.457954	6.19171	286			none	1.19645	1.32158	1.09953	1.45866	0.875098	1.52519	1.28147	1.35181	1.83872	2.36313
ENSMUSG00000037798	Mat1a	1.30903	204	-0.0500985	0.922259	1.17842	315	0.0500985	0.922259	none	1.38082	157	0.333203	0.276831	1.16861	362			none	0.595646	0.65789	0.591262	0.68796	0.542038	0.687152	0.75249	0.823344	0.678037	0.984079
ENSMUSG00000037815	Ctnna1	0.0305422	129	0.0138626	0.990244	0.0297155	238	-0.0138626	0.990244	none	0.03138	114			0.0294921	253			none	0.0254192	0.0300305	0.0371927	0.0227416	0.0257261	0.0207278	0.0210478	0.0443588	0.00993223	-0.00307799
ENSMUSG00000037894	H2afz	0.303121	16	-0.438715	0.797078	0.260427	43	0.438715	0.797078	none	0.195938	17			0.312175	42			none	0.0642525	0.122141	0.129887	0.0541202	0.0802293	0.0124368	0.0918432	0.162493	0.179361	0.40174
ENSMUSG00000037916	Ndufv1	0.466423	40	0.0588303	0.970741	0.307992	78	-0.0588303	0.970741	none	0.429528	39			0.348241	79			none	0.122548	0.140956	0.229397	0.183924	0.150125	0.159436	0.18323	0.188015	0.0194265	0.00993156
ENSMUSG00000037936	Scarb1	4.02571	163	0.0367272	0.959236	2.79322	287	-0.0367272	0.959236	none	3.43511	144			3.23401	306			none	0.876429	1.00221	1.0854	0.698134	1.2471	0.881572	0.916018	1.05998	0.687106	0.280348
ENSMUSG00000037942	Crp	0.0783507	190	0.125761	0.78889	0.0708578	311	-0.125761	0.78889	none	0.073427	155			0.0740984	346			none	0.0643726	0.0763792	0.0763689	0.0560645	0.047287	0.0548153	0.0657018	0.0895307	0.0613738	0.103644
ENSMUSG00000037966	Ninj1	0.185816	31	0.401127	0.794372	0.111842	49	-0.401127	0.794372	none	0.111596	23			0.154608	57			none	0.119133	0.0764256	0.0339758	0.0643105	0.10266	0.0295763	0.043395	0.159118	-0.0024844	0.000128716
ENSMUSG00000037992	Rara	0.0332607	29	-0.203949	0.923208	0.0293791	93	0.203949	0.923208	none	0.0225245	42			0.0345009	80			none	0.0258033	0.029313	0.0176474	0.0188829	0.0208828	0.0180711	0.0222695	0.00691298	0.0101363	-0.000913349
ENSMUSG00000038009	Dnajc22	0.291549	85	-0.477696	0.617041	0.399325	165	0.477696	0.617041	none	0.401359	83			0.336312	167			none	0.141328	0.212377	0.286688	0.180196	0.280019	0.108978	0.245043	0.227125	0.202409	0.0079446
ENSMUSG00000038150	Ormdl3	0.0870152	25	0.339011	0.881257	0.0554307	49	-0.339011	0.881257	none	0.104114	28			0.0531682	46			none	0.0313799	0.033401	0.03228	0.0164833	0.0634746	0.0131664	0.0636774	0.0450811	0.0692435	0.200613
ENSMUSG00000038170	Pde4dip	0.353601	204	0.102235	0.828573	0.299892	313	-0.102235	0.828573	none	0.292811	153			0.333845	364			none	0.255684	0.282527	0.239923	0.27591	0.152816	0.173099	0.231598	0.243929	0.29471	0.128056
ENSMUSG00000038224	Serpinf2	3.14786	180	-0.348247	0.528297	3.22374	296	0.348247	0.528297	none	2.84234	144			3.34041	332			none	1.1082	1.09114	1.16351	1.17718	0.996429	0.969555	0.936976	1.03059	0.889194	0.916988
ENSMUSG00000038235	F11r	4.51959	110	0.253394	0.770922	2.70907	190	-0.253394	0.770922	none	2.46846	84			3.85444	216	0.546053	0.402772	none	0.936547	0.851702	0.653327	0.474777	0.445681	0.595127	0.830065	0.411245	0.0613199	0.195927
ENSMUSG00000038267	Slc22a23	0.0557746	153	-0.175376	0.779798	0.0623834	286	0.175376	0.779798	none	0.0773539	143	0.54407	0.20179	0.0522748	296			none	0.051484	0.049288	0.0497289	0.0276141	0.0804908	0.0519403	0.0675901	0.05747	0.0604335	0.117302
ENSMUSG00000038291	Snx25	0.0660643	68	0.0423578	0.976571	0.057716	149	-0.0423578	0.976571	none	0.0794296	75	0.603908	0.512623	0.0533971	142			none	0.0511159	0.0448269	0.0426643	0.00669536	0.0634499	0.0503231	0.0726309	0.0609639	0.111804	0.139565
ENSMUSG00000038298	Pdzk1	0.0864556	45	0.00550993	0.996907	0.0744337	126	-0.00550993	0.996907	none	0.0816275	61			0.078341	110			none	0.0590546	0.0555083	0.047541	0.0704304	0.0733128	0.064544	0.0609067	0.0732097	0.118281	-0.00245008
ENSMUSG00000038370	Pcp4l1	0.000864486	6	-1.90377	0.681832	0.00348847	10	1.90377	0.681832	none	0.0080864	13	7.48535	0.225175	4.11141e-05	3			none	0.000197559	0.000320466	0.0001887	0.00344395	0.00121236	0.00101897	0.00404458	0.0218442	0.000295651	0.0202923
ENSMUSG00000038374	Rbm8a	0.689189	24	-1.04547	0.420064	1.23509	71	1.04547	0.420064	none	1.03568	36			1.00414	59			none	0.220858	0.208279	0.254825	0.278423	0.131433	0.205985	0.269996	0.124307	0.26415	-0.00586333
ENSMUSG00000038375	Trp53inp2	3.21812	167	-0.102426	0.873764	2.50985	291	0.102426	0.873764	none	2.57827	132			2.88954	326			none	1.07097	0.919397	0.921503	0.927874	1.00547	0.859822	1.00394	0.575142	0.530245	0.225461
ENSMUSG00000038387	Rras	0.149592	7	1.24383	0.75082	0.0406591	11	-1.24383	0.75082	none	0.0436468	6			0.102226	12			none	0.0163798	0.00526462	0.124642	0.00384173	0.0683411	0.0101376	0.0402877	0.00243693	-0.00102314	-0.00224069
ENSMUSG00000038388	Mpp6	0.661904	85	-0.199061	0.814395	0.565659	189	0.199061	0.814395	none	0.415716	82			0.684237	192	0.448277	0.515391	none	0.297436	0.356208	0.320363	0.0689858	0.163352	0.314971	0.172897	0.275022	0.254167	0.329634
ENSMUSG00000038393	Txnip	0.675564	24	-1.46676	0.289654	1.27615	51	1.46676	0.289654	none	1.15097	21			0.982441	54			none	0.0724677	0.201776	0.137147	0.0790284	0.188967	0.445561	0.207594	0.00553085	-0.00735379	0.00113528
ENSMUSG00000038415	Foxq1	1.52468	124	0.286099	0.735985	0.948164	213	-0.286099	0.735985	none	0.275468	75			1.56361	262	2.34464	2.06134e-18	up_periportal	0.652695	0.628567	0.58685	0.39686	0.325076	0.172548	0.0865634	0.172762	0.0433885	-0.00720436
ENSMUSG00000038417	Fig4	0.00418939	35	-0.291658	0.874411	0.00498003	91	0.291658	0.874411	none	0.00663569	45			0.00382762	81			none	0.00354736	0.00517364	0.000833848	-0.000114177	0.000959978	0.00295114	0.00784704	0.0219383	0.00424308	0.0172244
ENSMUSG00000038418	Egr1	0.404214	27	0.339985	0.831942	0.275133	52	-0.339985	0.831942	none	0.0401539	12			0.448417	67	2.78133	0.000208008	up_periportal	0.176509	0.152787	0.122361	0.0740342	0.089472	0.00467841	0.0472443	-0.00179042	-0.00036123	-0.00554561
ENSMUSG00000038462	Uqcrfs1	0.462155	81	0.0312902	0.97941	0.374124	156	-0.0312902	0.97941	none	0.461801	73			0.388013	164			none	0.255751	0.184971	0.203103	0.232162	0.214638	0.114088	0.259445	0.324662	0.0949868	0.281497
ENSMUSG00000038467	Chmp4b	0.308261	35	-0.407775	0.768157	0.246342	112	0.407775	0.768157	none	0.261494	51			0.275678	96			none	0.0666498	0.173849	0.0966893	0.10566	0.11892	0.0595563	0.1936	0.110704	0.1612	0.00221388
ENSMUSG00000038508	Gdf15	0.229259	8	-1.02405	0.671949	0.264346	48	1.02405	0.671949	none	0.167941	19			0.284662	37			none	0.0884466	0.0926635	0.0506942	0.0962871	0.0240374	0.00287395	0.103118	0.0578437	0.131326	-1.19112e-05
ENSMUSG00000038526	Car14	0.37366	30	0.0326522	0.985955	0.280023	55	-0.0326522	0.985955	none	0.17583	19			0.377852	66			none	0.104845	0.165317	0.0739966	0.0686578	0.0848782	0.0455881	0.076972	0.200945	0.000576539	-0.00683474
ENSMUSG00000038539	Atf5	0.19779	55	0.461855	0.746633	0.125498	121	-0.461855	0.746633	none	0.148102	59			0.157682	117			none	0.104055	0.102232	0.081944	0.118655	0.0464391	0.0794506	0.0718067	0.130665	0.0328701	0.140802
ENSMUSG00000038612	Mcl1	0.872633	60	0.0476024	0.97375	0.54259	113	-0.0476024	0.97375	none	0.618725	51			0.700907	122			none	0.17514	0.294996	0.203413	0.400809	0.151121	0.112657	0.223866	0.199005	0.137371	0.00773382
ENSMUSG00000038615	Nfe2l1	0.47601	36	-0.580787	0.702948	0.525047	84	0.580787	0.702948	none	0.62478	39			0.454816	81			none	0.159375	0.191126	0.0676258	0.0966908	0.278854	0.187837	0.237479	0.0507217	0.0326361	0.444795
ENSMUSG00000038619	Ensa	0.187646	24	-1.16861	0.289654	0.358023	87	1.16861	0.289654	none	0.394657	36			0.244353	75			none	0.169126	0.10401	0.105125	0.0226425	0.178673	0.137361	0.144921	0.263128	-0.00465787	0.0531718
ENSMUSG00000038646	Fam103a1	0.00458295	7	-2.34762	0.353155	0.0251276	24	2.34762	0.353155	none	0.02152	15			0.0147966	16			none	0.0108491	0.0116464	0.0270213	0.00871563	0.0433945	0.000558911	0.0153336	-0.000699333	8.7055e-05	-0.00205069
ENSMUSG00000038696	Mapkap1	1.59458	167	-0.0565741	0.931859	1.36699	286	0.0565741	0.931859	none	1.5694	140			1.4131	313			none	0.672704	0.693157	0.451878	0.399076	0.496961	0.626014	0.764491	0.620137	0.696606	0.2756
ENSMUSG00000038708	Golga4	2.76572	143	-0.103186	0.884438	2.11454	257	0.103186	0.884438	none	2.22035	122			2.44558	278			none	0.756841	0.716568	1.14974	0.931298	0.795993	0.750694	0.668631	0.840127	0.681033	0.52764
ENSMUSG00000038733	Wdr26	1.32201	165	0.0381351	0.958154	1.07436	272	-0.0381351	0.958154	none	0.923248	129			1.28075	308			none	0.493381	0.550114	0.57022	0.66538	0.50691	0.475096	0.387808	0.529751	0.594416	0.924984
ENSMUSG00000038754	Elovl3	0.585719	65	-0.852689	0.260824	0.771267	175	0.852689	0.260824	none	1.5217	119	2.35746	2.00035e-09	0.348602	121			up_pericentral	0.107652	0.161735	0.165543	0.181156	0.339386	0.489514	0.732322	0.889761	0.816493	0.443965
ENSMUSG00000038762	Abcf1	0.275234	46	0.446461	0.763888	0.149803	80	-0.446461	0.763888	none	0.22049	43			0.192408	83			none	0.0505381	0.0941142	0.262098	0.0804299	0.0929333	0.0522832	0.133674	0.210497	0.00656142	-0.00466189
ENSMUSG00000038766	Gabpb2	1.62239	143	-0.105078	0.893743	1.23533	245	0.105078	0.893743	none	1.38971	119			1.39362	269			none	0.448422	0.540628	0.641299	0.61012	0.326807	0.484464	0.525947	0.67737	0.160072	0.649928
ENSMUSG00000038776	Ephx1	0.0881891	72	0.0351681	0.981568	0.0727555	159	-0.0351681	0.981568	none	0.0975945	78			0.0712082	153			none	0.057584	0.0636637	0.041162	0.0646131	0.0550171	0.0487743	0.0915607	0.0706504	0.0288241	0.00939355
ENSMUSG00000038914	Dido1	0.215039	105	-0.083495	0.925619	0.192059	230	0.083495	0.925619	none	0.198294	109			0.202689	226			none	0.166903	0.132008	0.178281	0.132064	0.117467	0.111	0.173807	0.103778	0.116103	0.0018829
ENSMUSG00000039001	Rps21	0.539423	31	-0.204297	0.888798	0.392215	75	0.204297	0.888798	none	0.325329	33			0.505247	73			none	0.117952	0.131883	0.164394	0.0661804	0.286815	0.169217	0.230182	0.0893358	-0.00865787	0.0193916
ENSMUSG00000039062	Anpep	0.0694272	24	-0.59592	0.70935	0.103455	70	0.59592	0.70935	none	0.0979131	36			0.0861619	58			none	0.0477826	0.0704682	0.0451021	0.103612	0.0484658	0.0304897	0.0923359	0.0134152	0.118577	0.0129307
ENSMUSG00000039063	Echdc3	0.32916	78	-0.257023	0.777364	0.348138	161	0.257023	0.777364	none	0.289462	78			0.361874	161			none	0.181809	0.213179	0.241941	0.0965656	0.276614	0.170593	0.120376	0.146235	0.0424351	0.435477
ENSMUSG00000039067	Psmd7	1.1004	47	-0.897601	0.245832	1.30957	131	0.897601	0.245832	none	0.929585	53			1.34878	125			none	0.293721	0.384396	0.536742	0.640737	0.207763	0.251229	0.340373	0.410522	0.33724	0.0576525
ENSMUSG00000039068	Zzz3	2.18247	95	-0.169	0.838089	1.7086	200	0.169	0.838089	none	1.66773	90			1.99908	205			none	0.482117	0.578559	0.711909	0.721916	0.222264	0.713818	0.612452	0.556061	0.393149	0.723622
ENSMUSG00000039114	Nrn1	0.157989	57	-0.311139	0.765057	0.172946	160	0.311139	0.765057	none	0.242957	91	0.827718	0.210468	0.134871	126			none	0.137397	0.0796734	0.0780428	0.107639	0.134136	0.0633321	0.202964	0.133515	0.301762	0.308335
ENSMUSG00000039145	Camk1d	0.287334	218	0.0975251	0.772852	0.262504	319	-0.0975251	0.772852	none	0.239622	159			0.286448	378	0.228458	0.295143	none	0.245254	0.253404	0.229666	0.19116	0.176373	0.194235	0.216837	0.159019	0.199117	0.117755
ENSMUSG00000039157	Fam102a	0.025934	25	-0.421381	0.82388	0.0310414	59	0.421381	0.82388	none	0.0438946	43	1.01835	0.528258	0.0226893	41			none	0.0130596	0.0186878	0.0308534	0.0160489	0.00992838	0.01649	0.0230028	0.0977595	0.0408479	0.113131
ENSMUSG00000039168	Dap	2.0444	156	0.365801	0.60839	1.21926	270	-0.365801	0.60839	none	1.21424	132			1.69725	294	0.415682	0.382068	none	0.714557	0.709586	0.710147	0.524184	0.505298	0.47333	0.599491	0.268066	0.531894	0.637158
ENSMUSG00000039196	Orm1	0.911942	99	0.164921	0.853813	0.682583	165	-0.164921	0.853813	none	0.621466	81			0.840566	183			none	0.308	0.39817	0.299353	0.413179	0.305843	0.212727	0.251589	0.432481	0.0880214	0.0158798
ENSMUSG00000039218	Srrm2	29.6346	211	0.178983	0.765057	19.5289	314	-0.178983	0.765057	none	18.8177	157			25.6562	368			none	2.55839	2.78212	2.50364	2.33043	2.45341	2.24174	2.46489	2.35566	2.49237	2.31686
ENSMUSG00000039323	Igfbp2	0.870026	101	-0.944649	0.0180003	1.32309	257	0.944649	0.0180003	up_4n	1.15047	112			1.13441	246			none	0.396669	0.48374	0.504845	0.436299	0.53561	0.61976	0.433616	0.403238	0.229317	-0.00879957
ENSMUSG00000039395	Mreg	0.0160942	35	-0.071041	0.965494	0.0162714	98	0.071041	0.965494	none	0.018217	53			0.0153508	80			none	0.00947747	0.0185492	0.00312371	0.0125792	0.0261718	0.013679	0.0131191	0.0167889	0.000976333	0.0655734
ENSMUSG00000039438	Ttc36	0.649946	73	-0.254596	0.7797	0.572517	157	0.254596	0.7797	none	0.57671	73			0.615408	157			none	0.302465	0.275214	0.268296	0.192326	0.184205	0.363978	0.223815	0.357941	0.330226	0.0237619
ENSMUSG00000039450	Dcxr	0.206392	9	0.981405	0.764559	0.060143	14	-0.981405	0.764559	none	0.0973584	7			0.128834	16			none	0.0303079	0.0521708	0.000102528	0.00194318	0.000259513	0.00303611	0.0683957	0.0614158	0.00738867	0.0022437
ENSMUSG00000039501	Znfx1	0.0614274	33	-0.0219916	0.994009	0.0526332	71	0.0219916	0.994009	none	0.0762223	32			0.0477826	72			none	0.0314558	0.0362149	0.0245263	0.0761891	0.00751918	0.0559958	0.0521981	0.0496265	-0.000445832	0.0283673
ENSMUSG00000039519	Cyp7b1	0.168728	202	0.319071	0.570727	0.126753	316	-0.319071	0.570727	none	0.175579	157	0.497568	0.0393486	0.130424	361			none	0.104141	0.112409	0.131062	0.13325	0.0976074	0.151898	0.152252	0.14439	0.171728	0.307748
ENSMUSG00000039616	Mocos	0.0305983	68	0.399027	0.764559	0.0218358	146	-0.399027	0.764559	none	0.0251617	82			0.0254903	132			none	0.0160395	0.0295278	0.0240552	0.0256661	0.0184735	0.0193253	0.0246589	0.0337838	0.0219246	0.0281577
ENSMUSG00000039630	Hnrnpu	11.5672	156	-0.221041	0.76802	7.87616	277	0.221041	0.76802	none	8.6049	135			9.69834	298			none	1.64996	1.5238	1.30508	1.37594	1.27938	1.33644	1.5523	0.878278	1.43402	0.878269
ENSMUSG00000039653	Baat	0.946189	175	0.223497	0.723567	0.706104	288	-0.223497	0.723567	none	0.637638	139			0.873366	324	0.367155	0.357789	none	0.513283	0.513883	0.432528	0.416117	0.350572	0.316968	0.353164	0.446143	0.207143	0.675659
ENSMUSG00000039745	Htatip2	0.054331	33	0.329249	0.840452	0.0406089	59	-0.329249	0.840452	none	0.0464572	34			0.0460627	58			none	0.0122187	0.0517809	0.032317	0.0109417	0.00974176	0.0656075	0.0235609	0.0396868	-0.00122482	0.117188
ENSMUSG00000039914	Coq10a	0.926259	49	-0.844738	0.309217	1.446	135	0.844738	0.309217	none	1.02869	58			1.32179	126			none	0.488221	0.285203	0.251476	0.244251	0.520877	0.273766	0.419152	0.373349	0.335935	0.00237307
ENSMUSG00000039917	Rhbdd2	0.14068	33	0.145904	0.926215	0.105962	78	-0.145904	0.926215	none	0.187328	52	0.988389	0.390483	0.0917592	59			none	0.0373716	0.0710188	0.0825774	0.0866874	0.0339097	0.0259492	0.13079	0.297025	0.0972297	0.238039
ENSMUSG00000039960	Rhou	0.220594	64	0.701551	0.622877	0.0997749	101	-0.701551	0.622877	none	0.110347	45			0.165006	120			none	0.0920715	0.110243	0.123053	0.10716	0.0469482	0.12646	0.0330287	0.0320899	0.0422529	0.00130826
ENSMUSG00000039968	Rsbn1l	0.0889405	105	-0.173408	0.837973	0.0945882	214	0.173408	0.837973	none	0.0808625	103			0.0971046	216			none	0.0860097	0.0742621	0.10047	0.0436666	0.058602	0.0958631	0.0778363	0.0335706	0.0715451	0.0411769
ENSMUSG00000039982	Dtx4	0.0469208	30	0.0768499	0.976952	0.0292071	75	-0.0768499	0.976952	none	0.0273283	32			0.0402133	73			none	0.0141321	0.0308731	0.0576507	0.0149148	0.00356341	0.0152181	0.0444792	0.00111556	0.038588	-0.00264238
ENSMUSG00000040017	Saa4	2.28203	142	0.0560566	0.938368	1.6749	267	-0.0560566	0.938368	none	2.2796	139	0.593111	0.0824453	1.77069	270			none	0.645878	0.692279	0.604581	0.672655	0.800424	0.634345	0.829143	0.891819	1.29794	1.17748
ENSMUSG00000040022	Rab11fip2	0.0173168	25	0.15413	0.936483	0.0148708	62	-0.15413	0.936483	none	0.0110511	26			0.0178882	61			none	0.0124831	0.0139609	0.035501	0.00144389	0.00802675	0.0065027	0.0168446	0.00133632	0.00979301	0.0115162
ENSMUSG00000040048	Ndufb10	0.257896	21	-0.444886	0.784644	0.286859	58	0.444886	0.784644	none	0.0804808	27			0.356965	52	1.27815	0.168592	none	0.13098	0.125111	0.157685	0.0209796	0.0161144	0.0937125	0.0891673	0.0230578	0.105568	-0.008847
ENSMUSG00000040127	Sdr9c7	0.42764	84	0.222579	0.800289	0.273845	185	-0.222579	0.800289	none	0.257788	78			0.369295	191	0.53361	0.459643	none	0.161654	0.253332	0.258551	0.175759	0.151738	0.132624	0.14553	0.0708376	0.100397	-0.00369275
ENSMUSG00000040128	Pnrc1	0.0699109	76	-0.291489	0.757932	0.0780699	194	0.291489	0.757932	none	0.0761478	87			0.074173	183			none	0.0458253	0.0740367	0.0674446	0.0779437	0.0828446	0.0704121	0.0604985	0.0191077	0.0891461	-0.00330085
ENSMUSG00000040170	Fmo2	0.0508549	3	0.26954	0.95056	0.0453583	5	-0.26954	0.95056	none	0.106599	6			0.0227683	2			none	-6.9158e-05	0.00778402	0.0357902	-4.93437e-05	0.020711	0.0223689	0.0124689	0.0822458	0.228935	7.21871e-05
ENSMUSG00000040181	Fmo1	0.1527	83	-0.389085	0.709633	0.175224	191	0.389085	0.709633	none	0.248384	103	0.9604	0.0444367	0.13146	171			up_pericentral	0.117319	0.0804261	0.081666	0.135	0.122169	0.173867	0.18951	0.150979	0.130804	0.489794
ENSMUSG00000040188	Scamp2	0.885581	33	-0.682998	0.660842	1.02527	88	0.682998	0.660842	none	1.43445	53	1.00798	0.315663	0.772591	68			none	0.140717	0.157274	0.228268	0.190739	0.511441	0.141956	0.600555	0.176367	-0.00164452	-0.0073828
ENSMUSG00000040225	Prrc2c	0.46678	147	-0.0215521	0.980124	0.435178	246	0.0215521	0.980124	none	0.474162	119			0.437005	274			none	0.267037	0.302153	0.244919	0.278228	0.128956	0.338069	0.256151	0.413964	0.0942131	0.398504
ENSMUSG00000040234	Tm7sf3	0.143422	66	0.539896	0.701163	0.0776418	125	-0.539896	0.701163	none	0.0667737	53			0.12015	138	0.661304	0.481076	none	0.0718861	0.0861502	0.125329	0.0903107	0.0270667	0.0243856	0.0695366	0.070129	0.0724321	0.00261896
ENSMUSG00000040249	Lrp1	0.867732	203	-0.130776	0.764637	0.886727	318	0.130776	0.764637	none	0.931372	158	0.233617	0.467235	0.856993	363			none	0.515451	0.557732	0.573178	0.425187	0.419698	0.544009	0.57033	0.5774	0.741423	0.661217
ENSMUSG00000040459	Arglu1	0.146046	94	0.100011	0.919702	0.121946	194	-0.100011	0.919702	none	0.117349	90			0.137778	198			none	0.114516	0.10616	0.0956276	0.0840509	0.110495	0.0901505	0.076964	0.0628008	0.027674	0.0702782
ENSMUSG00000040462	Os9	0.0596547	60	-0.156993	0.888247	0.0635282	143	0.156993	0.888247	none	0.0488372	62			0.0674738	141			none	0.0400831	0.0655131	0.0522567	0.038558	0.0465909	0.0255058	0.0551339	0.0570928	0.0440731	-0.00209895
ENSMUSG00000040466	Blvrb	0.0877406	45	-0.41253	0.768075	0.12049	114	0.41253	0.768075	none	0.228257	84	1.90733	0.00711327	0.0562723	75			up_pericentral	0.0271842	0.0336666	0.0545003	0.0715749	0.112766	0.0986565	0.17643	0.10334	0.0791524	0.556431
ENSMUSG00000040505	Abcg5	1.24289	120	-0.290035	0.705605	1.31071	246	0.290035	0.705605	none	1.8041	131	0.857457	0.00573818	1.06406	235			up_pericentral	0.425357	0.505378	0.457086	0.653925	0.690683	0.63906	0.666245	0.622818	0.968086	1.27762
ENSMUSG00000040548	Tex2	0.797515	169	0.194595	0.758345	0.568239	290	-0.194595	0.758345	none	0.666775	146			0.65902	313			none	0.355682	0.410812	0.410041	0.285703	0.331195	0.485878	0.444275	0.335565	0.325748	0.291019
ENSMUSG00000040562	Gstm2	0.0516709	8	-1.09795	0.750417	0.162057	18	1.09795	0.750417	none	0.375518	18	4.17446	0.158043	0.00860595	8			none	0.00502811	0.000663811	0.0117253	-0.000982719	0.146403	0.0326421	0.200699	0.0623289	-0.00376511	0.0022448
ENSMUSG00000040564	Apoc1	48.6506	206	0.533468	0.224239	29.5496	304	-0.533468	0.224239	none	40.0946	155	0.375945	0.372797	36.1299	355			none	2.792	3.0112	2.98998	3.41571	2.92602	2.43689	3.30458	3.68862	2.86267	3.86784
ENSMUSG00000040612	Ildr2	0.00421516	16	0.467023	0.837945	0.00306541	29	-0.467023	0.837945	none	0.0020244	9			0.00416638	36			none	0.00732238	0.00146241	0.00721068	0.00906379	0.000287077	0.000758927	0.00770451	0.0012986	-0.000658108	2.03488e-05
ENSMUSG00000040659	Efhd2	0.0702608	59	0.453002	0.754565	0.0475854	102	-0.453002	0.754565	none	0.0499406	58			0.0596721	103			none	0.0494421	0.0403255	0.0212344	0.0257709	0.0802552	0.0524286	0.0551826	0.0401593	0.049853	0.176617
ENSMUSG00000040681	Hmgn1	0.212239	33	0.0740188	0.962485	0.147958	92	-0.0740188	0.962485	none	0.162093	47			0.179084	78			none	0.0783151	0.110491	0.107168	0.000630288	0.12306	0.122857	0.0745475	0.125263	0.111331	0.0165178
ENSMUSG00000040688	Tbl3	0.406493	13	0.0585534	0.984258	0.201693	25	-0.0585534	0.984258	none	0.24464	13			0.30174	25			none	0.0339531	0.104427	0.116181	0.000421972	0.112166	0.0561048	0.00921076	0.181097	0.018978	-0.00115283
ENSMUSG00000040706	Agmat	0.455419	128	-0.00239186	0.997321	0.391247	259	0.00239186	0.997321	none	0.388742	120			0.42931	267			none	0.259297	0.272525	0.324997	0.219064	0.241269	0.259001	0.26209	0.269226	0.0990813	0.220857
ENSMUSG00000040713	Creg1	0.341466	70	-0.5121	0.64489	0.425523	158	0.5121	0.64489	none	0.526983	93	0.802824	0.224736	0.334368	135			none	0.0929424	0.220641	0.11428	0.127891	0.171812	0.178481	0.231277	0.493886	0.6303	0.484948
ENSMUSG00000040785	Ttc3	1.07346	50	-0.686248	0.548694	1.11003	117	0.686248	0.548694	none	1.4342	59	0.618566	0.529323	0.952586	108			none	0.212125	0.300211	0.294308	0.315472	0.319069	0.410333	0.296614	0.415227	0.613533	0.0438963
ENSMUSG00000040813	Tex264	1.05307	41	-0.0959674	0.948909	0.75673	71	0.0959674	0.948909	none	1.10607	38			0.780689	74			none	0.240254	0.156118	0.301478	0.224478	0.403214	0.233738	0.323288	0.129453	-0.00174563	0.0899059
ENSMUSG00000040883	Tmem205	3.52434	132	-0.323917	0.691444	3.16591	247	0.323917	0.691444	none	3.42197	122			3.26491	257			none	0.782708	0.88079	0.903235	0.882053	0.811395	0.774283	1.22188	0.95702	0.512778	0.836531
ENSMUSG00000040918	Slc19a2	5.24457	103	-0.769841	0.162505	6.00959	224	0.769841	0.162505	none	8.91277	120	1.37775	1.59392e-05	4.34721	207			up_pericentral	0.749949	0.920424	0.888159	1.17069	1.18453	0.986321	1.58255	1.40812	2.55379	2.76429
ENSMUSG00000040938	Slc16a11	0.039255	17	-0.021205	0.994726	0.0467291	37	0.021205	0.994726	none	0.0573361	32			0.037957	22			none	0.00984755	0.0365984	0.00117349	4.29705e-05	0.00592394	0.01711	0.0442109	0.0125159	0.13668	0.514228
ENSMUSG00000040945	Rcc2	0.297375	32	-0.214624	0.892008	0.231998	58	0.214624	0.892008	none	0.236706	25			0.267722	65			none	0.0995738	0.0969272	0.113325	0.0904392	0.1146	0.0999962	0.102756	0.249379	0.335907	-0.00445017
ENSMUSG00000040952	Rps19	0.592472	45	-0.602549	0.657276	0.988195	88	0.602549	0.657276	none	1.45428	47	0.716666	0.524763	0.563924	86			none	0.17632	0.197477	0.219035	0.498902	0.300684	0.135358	0.26151	0.308452	0.530503	-0.000575106
ENSMUSG00000040963	Asgr2	0.0881515	55	0.712203	0.613979	0.0475698	121	-0.712203	0.613979	none	0.0668471	59			0.0628653	117			none	0.0580053	0.0548662	0.0281355	0.0360724	0.0252708	0.0807023	0.0329515	0.0849413	0.0229863	-8.4706e-05
ENSMUSG00000040997	Abhd4	0.249986	32	-0.302759	0.854661	0.196975	65	0.302759	0.854661	none	0.271203	37			0.196324	60			none	0.0794956	0.0820597	0.108553	0.0564437	0.139503	0.115715	0.101571	0.0895952	0.0784177	0.584384
ENSMUSG00000041012	Cmtm8	2.62796	142	-0.157397	0.80994	2.09476	262	0.157397	0.80994	none	2.36024	128			2.2906	276			none	0.732463	0.760543	0.890359	0.678425	0.850551	0.737955	0.807781	0.605587	0.861082	0.722302
ENSMUSG00000041028	Ghitm	0.229971	40	0.551128	0.754431	0.121598	56	-0.551128	0.754431	none	0.157517	34			0.16899	62			none	0.102095	0.0740975	0.096267	0.0158834	0.0428815	0.0138668	0.0361442	0.318341	0.214526	0.00267446
ENSMUSG00000041058	Wwp1	0.0835631	164	0.148728	0.811592	0.0731567	276	-0.148728	0.811592	none	0.0719649	132			0.0796596	308			none	0.0772974	0.0829558	0.041929	0.0598911	0.0382376	0.0699503	0.0768327	0.0397365	0.0187327	0.10264
ENSMUSG00000041126	H2afv	0.0381711	42	-1.12761	0.224239	0.0752544	121	1.12761	0.224239	none	0.0609459	58			0.0598864	105			none	0.0509603	0.0552544	0.0146057	0.0387272	0.0489828	0.0530811	0.0568294	0.0446537	0.0189151	0.072941
ENSMUSG00000041132	N4bp2l1	7.22512	167	-0.283544	0.697373	6.71824	296	0.283544	0.697373	none	8.71157	152	0.933201	7.72847e-05	6.17211	311			up_pericentral	1.26705	1.43765	1.27283	1.56205	1.37358	1.2828	1.93904	1.78217	2.1003	1.72373
ENSMUSG00000041355	Ssr2	0.0523208	37	-0.000848072	1	0.0487666	87	0.000848072	1	none	0.0392693	41			0.0548113	83			none	0.0532267	0.0272615	0.052665	0.0865636	0.0355798	0.0197009	0.0227692	0.0294749	-0.00288622	0.00594089
ENSMUSG00000041417	Pik3r1	0.581712	152	0.251314	0.72537	0.425429	257	-0.251314	0.72537	none	0.470008	126			0.496808	283			none	0.30405	0.321813	0.339394	0.142562	0.295391	0.277363	0.277188	0.381899	0.240593	0.717286
ENSMUSG00000041567	Serpina12	0.111901	52	0.920004	0.570727	0.0484706	76	-0.920004	0.570727	none	0.0359146	25			0.0903338	103	1.24922	0.197993	none	0.0506712	0.0682901	0.0683792	0.0606052	0.019476	0.0136043	0.0148555	0.0232964	0.000595286	0.104879
ENSMUSG00000041598	Cdc42ep4	0.165381	76	-0.202607	0.84347	0.15359	172	0.202607	0.84347	none	0.164585	82			0.155765	166			none	0.118414	0.105711	0.134012	0.105959	0.121014	0.0692209	0.0975701	0.13177	0.00150798	0.306236
ENSMUSG00000041645	Ddx24	0.741684	42	-0.403612	0.735985	0.727627	103	0.403612	0.735985	none	0.920356	55	0.77115	0.28942	0.654665	90			none	0.18992	0.296239	0.176413	0.140432	0.292002	0.422387	0.28612	0.431686	0.365417	-0.00294026
ENSMUSG00000041697	Cox6a1	0.412349	65	0.2446	0.803234	0.276805	120	-0.2446	0.803234	none	0.262742	54			0.360891	131			none	0.142219	0.234459	0.156108	0.169366	0.142894	0.118516	0.163856	0.214006	0.035485	0.07965
ENSMUSG00000041769	Ppp2r2d	0.266681	61	-0.202359	0.84347	0.257088	162	0.202359	0.84347	none	0.364097	78	0.532981	0.575886	0.217609	145			none	0.0963933	0.173776	0.150689	0.0994145	0.0940357	0.198085	0.228489	0.156521	0.070938	0.00657531
ENSMUSG00000041773	Enc1	0.0114298	3	1.26671	0.866095	0.00358884	6	-1.26671	0.866095	none	0.0225587	5			0.00013149	4			none	0.000208451	-1.27725e-05	0.0104275	-0.000244012	0.00237818	0.000344438	0.000268134	0.0646943	-0.000780225	0.000356308
ENSMUSG00000041798	Gck	23.7965	162	0.0187161	0.984829	14.4239	274	-0.0187161	0.984829	none	16.8829	127			18.795	309			none	1.76046	1.91896	1.90708	1.22819	1.56745	1.88296	1.76873	1.24536	1.41566	1.58536
ENSMUSG00000041827	Oasl1	0.4129	25	0.563938	0.789542	0.217638	37	-0.563938	0.789542	none	0.102047	8			0.378871	54	1.48267	0.388501	none	0.101764	0.0841071	0.113686	0.177361	0.012011	0.114039	0.00313437	0.0650801	-0.00373388	0.00490586
ENSMUSG00000041845	Rhod	3.60893	35	-0.655094	0.622858	3.10104	95	0.655094	0.622858	none	2.29194	43			3.73428	87			none	0.276209	0.532883	0.689199	0.310708	0.506523	0.165594	0.239837	0.443369	0.808468	0.000471419
ENSMUSG00000041852	Tcf20	0.0549114	162	0.352034	0.615947	0.0421213	291	-0.352034	0.615947	none	0.0438081	138			0.048788	315			none	0.0479898	0.0491395	0.04352	0.0374962	0.0389608	0.0252222	0.0341191	0.0501656	0.0227089	0.0666492
ENSMUSG00000041881	Ndufa7	0.150315	57	0.078259	0.948183	0.131412	113	-0.078259	0.948183	none	0.120127	63			0.147061	107			none	0.110912	0.114571	0.0431885	0.164615	0.0485059	0.0381099	0.0787226	0.0359968	0.0863422	0.514349
ENSMUSG00000041890	Git2	0.66445	99	0.132401	0.892237	0.459947	196	-0.132401	0.892237	none	0.585856	101			0.524926	194			none	0.217609	0.267864	0.179376	0.32003	0.293957	0.171444	0.28028	0.256717	0.537958	0.339838
ENSMUSG00000041891	Lman1	0.123854	90	0.211454	0.803102	0.0991197	190	-0.211454	0.803102	none	0.0874542	83			0.118291	197			none	0.0866869	0.09519	0.139827	0.0509543	0.0473209	0.0868373	0.0645049	0.0749613	0.0680775	0.00417865
ENSMUSG00000041921	Metap1d	7.92468	140	-0.525082	0.423853	7.55867	267	0.525082	0.423853	none	9.95894	134	1.08556	0.000106713	6.76012	273			up_pericentral	1.24273	1.19052	1.2416	1.58281	1.18154	1.30748	1.69796	2.28628	2.19142	1.83042
ENSMUSG00000041926	Rnpep	0.556211	56	-0.386771	0.746633	0.512283	122	0.386771	0.746633	none	0.672559	67	0.760843	0.296302	0.4702	111			none	0.207789	0.169936	0.176542	0.478975	0.155787	0.287876	0.341728	0.227048	0.457077	0.054216
ENSMUSG00000041959	S100a10	0.478142	33	0.388757	0.790697	0.21345	72	-0.388757	0.790697	none	0.161083	27			0.38813	78	0.844263	0.470846	none	0.100562	0.143648	0.169378	0.341312	0.0149953	0.0543734	0.144187	0.0175833	0.00661451	-0.00340003
ENSMUSG00000041961	Znrf3	0.0325859	139	0.141865	0.852784	0.0287749	263	-0.141865	0.852784	none	0.0371959	136	0.454171	0.402545	0.0274306	266			none	0.0245959	0.0275831	0.031261	0.0167809	0.0232066	0.0232166	0.0330455	0.0521929	0.0838504	0.0553077
ENSMUSG00000042010	Acacb	7.8548	136	0.252002	0.764559	4.61122	227	-0.252002	0.764559	none	5.27407	104			6.20304	259			none	0.979405	1.22736	0.948181	0.8882	1.04617	0.997359	0.784404	0.67871	0.845547	-0.0180047
ENSMUSG00000042041	2010003K11Rik	0.15014	6	-0.383981	0.894371	0.16857	19	0.383981	0.894371	none	0.0788308	5			0.195689	20			none	0.0969459	0.0372313	0.00428929	0.0724691	0.00184015	0.0319542	0.0391438	0.00608542	0.00331371	-0.000805185
ENSMUSG00000042043	Tbca	0.251004	62	-0.345153	0.746633	0.25742	145	0.345153	0.746633	none	0.284897	69			0.242162	138			none	0.123072	0.174115	0.0701341	0.185717	0.148642	0.153125	0.192391	0.165405	0.483042	0.000164278
ENSMUSG00000042073	Abhd14b	0.550649	66	-0.792165	0.26351	0.80116	185	0.792165	0.26351	none	0.922227	85	0.826554	0.120101	0.605761	166			none	0.27193	0.280113	0.155099	0.219251	0.351201	0.358068	0.464968	0.467164	0.0915844	0.5428
ENSMUSG00000042133	Ppig	0.280131	62	0.199695	0.860139	0.191676	144	-0.199695	0.860139	none	0.255856	75			0.215693	131			none	0.139249	0.136734	0.108322	0.13329	0.10287	0.0977437	0.208744	0.143084	0.185613	0.0020756
ENSMUSG00000042198	Chchd7	0.103727	11	-0.720092	0.748221	0.134964	45	0.720092	0.748221	none	0.201576	20			0.0889296	36			none	0.0311001	0.0390545	0.0967532	0.0906157	0.0763819	0.0888208	0.0182209	0.138175	-0.00331733	0.00367089
ENSMUSG00000042248	Cyp2c37	0.0822861	26	-0.0703059	0.972988	0.0804241	85	0.0703059	0.972988	none	0.262385	87	5.73213	8.09368e-07	0.0049586	24			up_pericentral	0.00220192	0.00589925	0.00120567	0.00210275	0.161362	0.066275	0.192833	0.0850663	0.448464	0.530339
ENSMUSG00000042305	Tmem183a	0.525647	86	-0.402826	0.674937	0.554278	195	0.402826	0.674937	none	0.583258	95			0.525575	186			none	0.277138	0.284684	0.234292	0.29989	0.153663	0.175868	0.377991	0.335379	0.614385	0.485868
ENSMUSG00000042323	Pbrm1	1.06286	128	-0.349449	0.643456	1.03836	248	0.349449	0.643456	none	0.995888	122			1.07036	254			none	0.594469	0.455943	0.543963	0.435699	0.340154	0.554289	0.460931	0.374378	0.369791	0.399934
ENSMUSG00000042406	Atf4	1.20494	76	-0.548982	0.57743	1.19371	185	0.548982	0.57743	none	0.890832	86			1.32759	175			none	0.305424	0.466917	0.256544	0.289355	0.457653	0.437033	0.374027	0.456105	0.122615	-0.0105455
ENSMUSG00000042410	Agps	0.658878	67	0.326366	0.789542	0.459717	101	-0.326366	0.789542	none	0.276605	56			0.6516	112			none	0.136137	0.204129	0.426775	0.112669	0.183732	0.0693839	0.0941079	0.159314	0.464369	0.0500098
ENSMUSG00000042476	Abcb4	22.6529	204	-0.320915	0.622858	20.7133	311	0.320915	0.622858	none	31.7565	158	1.25667	2.23513e-10	17.1868	357			up_pericentral	2.21491	2.34273	2.45445	2.05679	2.18349	2.67241	3.25411	3.39286	3.87127	3.91536
ENSMUSG00000042502	Cd2bp2	0.927477	19	0.630244	0.770403	0.401448	31	-0.630244	0.770403	none	0.197949	10			0.790418	40	1.15985	0.500715	none	0.168852	0.124853	0.00373004	0.0505197	0.10066	0.0987619	0.0700544	0.0132681	-0.00833204	0.563919
ENSMUSG00000042506	Usp22	0.021292	17	-1.02671	0.663839	0.0428831	51	1.02671	0.663839	none	0.0343258	26			0.0340305	42			none	0.0169731	0.035055	0.0165568	0.00378774	0.0611852	0.0157345	0.0137302	0.00454861	0.0109611	0.00187284
ENSMUSG00000042548	Asxl1	0.79787	101	-0.372087	0.66837	0.813734	231	0.372087	0.66837	none	0.812756	107			0.804996	225			none	0.362523	0.379407	0.34872	0.385841	0.375543	0.406188	0.434103	0.286677	0.471158	0.0101181
ENSMUSG00000042557	Sin3a	0.15265	64	-0.455493	0.715217	0.169685	151	0.455493	0.715217	none	0.165839	77			0.161479	138			none	0.110555	0.104784	0.0718727	0.082165	0.112302	0.105234	0.085947	0.184847	0.0497455	0.352672
ENSMUSG00000042572	Ube2q1	0.14731	30	0.354753	0.829368	0.0948789	62	-0.354753	0.829368	none	0.133561	30			0.108846	62			none	0.0449006	0.0681933	0.0650395	0.0735985	0.175267	0.0255888	0.033471	0.102159	-0.000396973	-0.002362
ENSMUSG00000042632	Pla2g6	0.19876	34	-0.0454417	0.980124	0.190385	79	0.0454417	0.980124	none	0.32255	47	1.03529	0.377668	0.139622	66			none	0.0950165	0.0695864	0.0607606	0.0786314	0.222122	0.158334	0.0651323	0.122243	0.274828	0.314775
ENSMUSG00000042675	Ypel3	4.45807	66	-0.451053	0.66816	3.81127	179	0.451053	0.66816	none	4.66309	80			3.82599	165			none	0.597062	0.674224	0.825087	0.471911	0.774577	0.826232	0.652932	0.609002	0.505695	0.587043
ENSMUSG00000042700	Sipa1l1	13.6322	140	-0.156314	0.840205	9.79693	246	0.156314	0.840205	none	9.89438	134	0.360201	0.574326	11.9678	252			none	1.59234	1.38726	1.6396	1.52276	1.40318	1.17491	1.5379	1.94254	2.30757	2.78665
ENSMUSG00000042745	Id1	0.008747	1	1.37348	0.858297	0.00220988	3	-1.37348	0.858297	none	0.00419128	2			0.00514652	2			none	0.000224557	0.010906	0.000558417	0.0065765	0.00157142	0.000722021	0.000957418	0.0131832	-0.00135122	0.000675642
ENSMUSG00000042770	Hebp1	1.61176	153	-0.211276	0.766399	1.28611	273	0.211276	0.766399	none	1.88581	142	0.767079	0.0179662	1.22167	284			up_pericentral	0.482448	0.482466	0.558391	0.804282	0.709076	0.604139	0.625821	0.605777	0.867609	0.46445
ENSMUSG00000042988	Notum	0.050871	14	-2.27564	0.00410695	0.229496	85	2.27564	0.00410695	up_4n	0.456692	72	3.97945	2.1865e-07	0.0309129	27			up_pericentral	0.0105824	0.0150278	0.0321138	0.114235	0.152755	0.232777	0.290054	0.182039	0.177614	0.274803
ENSMUSG00000043013	Onecut1	0.183222	106	0.667901	0.393421	0.101842	162	-0.667901	0.393421	none	0.0590106	53			0.166792	215	1.47746	3.56685e-05	up_periportal	0.142806	0.135408	0.109946	0.0480221	0.0398326	0.0574356	0.0383873	0.0419472	0.00377755	-0.00190555
ENSMUSG00000043068	Fam89a	0.0024659	3	-2.64289	0.478511	0.0187941	19	2.64289	0.478511	none	0.0320424	13	2.83681	0.397977	0.00380461	9			none	0.00414717	0.00177921	0.00337263	7.23143e-05	0.0152651	0.001552	0.0402994	0.0279837	-1.82386e-05	-0.000518321
ENSMUSG00000043091	Tuba1c	0.0755745	22	-0.437234	0.782308	0.0993134	74	0.437234	0.782308	none	0.0981359	30			0.086118	66			none	0.0373372	0.0740907	0.0339914	0.00192763	0.0311122	0.0694313	0.0739408	0.0904293	-0.000597276	0.144909
ENSMUSG00000043681	Fam25c	0.0278451	9	1.49224	0.696244	0.00955586	12	-1.49224	0.696244	none	0.0277404	8			0.0124546	13			none	0.00294919	0.0139167	0.0175	-0.00218852	-0.00164866	-0.000978929	0.0418851	0.0822123	-0.00219716	0.000840451
ENSMUSG00000043716	Rpl7	0.623391	42	0.56792	0.732644	0.268625	68	-0.56792	0.732644	none	0.341389	36			0.442619	74			none	0.0378793	0.128887	0.250352	0.129661	0.22055	0.161796	0.0807015	0.232414	0.273074	0.166267
ENSMUSG00000043733	Ptpn11	0.0959928	46	-0.141978	0.916759	0.0935647	101	0.141978	0.916759	none	0.0598001	39			0.109168	108	0.687548	0.470965	none	0.0800122	0.07846	0.0834181	0.0734488	0.0532116	0.0226781	0.0322354	0.0800974	-0.00295474	0.177419
ENSMUSG00000043866	Taf10	1.03264	29	-0.694045	0.657491	0.780563	85	0.694045	0.657491	none	1.07886	40			0.800467	74			none	0.253124	0.151311	0.23257	0.181875	0.194751	0.430378	0.245987	0.177931	-0.00525018	0.110901
ENSMUSG00000044005	Gls2	5.19388	181	0.540024	0.289654	3.24103	259	-0.540024	0.289654	none	0.753118	83			5.41378	357	3.14407	4.08233e-43	up_periportal	1.50445	1.43951	1.20948	0.930326	0.706548	0.447371	0.161459	0.0934195	-0.0008311	-0.0152492
ENSMUSG00000044167	Foxo1	0.139397	162	0.363671	0.586333	0.100119	296	-0.363671	0.586333	none	0.116451	146			0.115901	312			none	0.106768	0.104193	0.0911957	0.0782301	0.0949004	0.0660449	0.115919	0.112973	0.154216	0.0535884
ENSMUSG00000044252	Osbpl1a	2.07268	205	0.153656	0.754565	1.64844	313	-0.153656	0.754565	none	1.92845	158	0.26648	0.431576	1.77533	360			none	0.831092	0.881748	0.778739	0.70977	0.74458	0.902937	0.891344	0.958229	0.474618	0.744313
ENSMUSG00000044469	Tnfaip8l1	0.139688	43	-0.608705	0.60839	0.169286	141	0.608705	0.60839	none	0.249373	69	0.933042	0.180794	0.118529	115			none	0.0517077	0.107883	0.109188	0.0972638	0.103607	0.129191	0.210339	0.111413	0.144846	-0.00177996
ENSMUSG00000044477	Zfand3	0.071713	204	0.372181	0.372682	0.0541894	310	-0.372181	0.372682	none	0.0545341	152			0.0641506	362			none	0.0630037	0.0625894	0.0585818	0.0477407	0.0468018	0.0505976	0.0506507	0.0502691	0.0516572	0.0394224
ENSMUSG00000044533	Rps2	3.36471	111	-0.282925	0.763939	3.66803	204	0.282925	0.763939	none	2.64857	90			3.92191	225			none	0.606977	0.700735	0.788896	0.779842	0.447035	0.509045	0.754197	0.581549	1.12407	0.0764075
ENSMUSG00000044791	Setd2	5.99191	140	-0.391146	0.626585	4.33953	248	0.391146	0.626585	none	4.23504	118			5.33645	270			none	0.956033	1.05509	0.857274	1.16557	1.09285	1.16238	1.17468	0.745553	0.588553	0.745857
ENSMUSG00000044894	Uqcrq	1.455	82	-0.0433115	0.96611	1.28923	163	0.0433115	0.96611	none	1.77315	81	0.49719	0.494432	1.18128	164			none	0.313781	0.439051	0.457333	0.542379	0.357221	0.594029	0.544549	0.433473	0.484444	0.914105
ENSMUSG00000044950	Pwwp2a	1.13769	104	-0.494539	0.546564	1.12641	216	0.494539	0.546564	none	1.43171	113	0.741597	0.081338	1.0045	207			none	0.451609	0.353876	0.400086	0.659689	0.479	0.528465	0.549216	0.535019	0.804254	0.361459
ENSMUSG00000044986	Tst	0.175926	31	-0.500086	0.750884	0.208541	75	0.500086	0.750884	none	0.139642	37			0.218712	69			none	0.0786805	0.116961	0.112355	0.0783136	0.0422235	0.0815853	0.0671309	0.181007	0.0504001	0.019121
ENSMUSG00000044991	1110034G24Rik	0.0301418	62	-0.00949588	0.995721	0.0281818	145	0.00949588	0.995721	none	0.0343946	78			0.0266989	129			none	0.027102	0.0274322	0.0142511	0.0201143	0.00336173	0.0513259	0.0233465	0.042474	0.0193005	0.0381425
ENSMUSG00000045128	Rpl18a	0.574539	44	-0.0195512	0.990223	0.420342	108	0.0195512	0.990223	none	0.581227	54			0.441597	98			none	0.198238	0.174703	0.168586	0.272702	0.187749	0.191963	0.109319	0.29002	0.212539	0.765569
ENSMUSG00000045287	Rtn4rl1	0.038552	86	0.0675311	0.948991	0.0356535	185	-0.0675311	0.948991	none	0.0394181	97			0.0357416	174			none	0.0386387	0.0328815	0.0331879	0.0268304	0.0137009	0.0339322	0.0466647	0.0300365	0.0242048	0.063616
ENSMUSG00000045482	Trrap	1.70668	90	-0.0863247	0.930985	1.21159	170	0.0863247	0.930985	none	1.28169	83			1.46763	177			none	0.359191	0.464528	0.583546	0.535064	0.218435	0.495924	0.393268	0.429867	0.188918	0.662893
ENSMUSG00000045503	Sys1	0.114841	50	0.623204	0.702024	0.0598623	100	-0.623204	0.702024	none	0.077658	48			0.0840842	102			none	0.0744357	0.0484329	0.0453133	0.0230596	0.0933975	0.0360477	0.0641527	0.0667141	0.1069	-0.00134384
ENSMUSG00000045636	Mtus1	0.468267	210	-0.187352	0.68931	0.490289	318	0.187352	0.68931	none	0.683376	159	0.82662	1.32254e-08	0.396369	369			up_pericentral	0.314815	0.313031	0.305459	0.363164	0.314141	0.462377	0.505914	0.412078	0.459898	0.460152
ENSMUSG00000045658	Pid1	40.7273	216	-0.0675473	0.876459	35.8064	319	0.0675473	0.876459	none	45.1996	159	0.646584	3.59464e-07	34.6933	376			up_pericentral	3.26494	3.38631	3.33177	2.9853	2.92512	3.26795	3.75637	3.64287	3.41816	3.36604
ENSMUSG00000045767	B230219D22Rik	0.13383	48	-0.324515	0.772852	0.175115	124	0.324515	0.772852	none	0.20438	51			0.138995	121			none	0.0894713	0.103465	0.167986	0.0877231	0.0770044	0.0864912	0.11365	0.0190344	0.135961	-0.00761547
ENSMUSG00000045775	Slc16a5	0.000150195	4	-4.70922	0.75082	0.00660751	11	4.70922	0.75082	none	9.90298e-05	3			0.00562115	12			none	0.000177058	0.0069847	-0.000324516	0.000281912	-0.000242428	-0.00028025	-0.00025995	-0.000723941	-0.000141781	-0.00108333
ENSMUSG00000045975	C2cd2	1.00782	179	0.179156	0.756908	0.766093	289	-0.179156	0.756908	none	0.951374	147	0.325072	0.40903	0.827566	321			none	0.428479	0.516642	0.506829	0.310906	0.381137	0.507061	0.59106	0.507312	0.59866	0.839012
ENSMUSG00000045983	Eif4g1	6.92302	126	-0.378794	0.644715	5.92331	252	0.378794	0.644715	none	7.10287	122	0.414531	0.501194	6.0037	256			none	1.14446	1.1686	0.946271	1.00603	1.17286	1.17511	1.20687	1.27237	1.97058	2.68808
ENSMUSG00000045991	Onecut2	0.232588	181	-0.158119	0.750951	0.242227	307	0.158119	0.750951	none	0.254945	151			0.231319	337			none	0.154778	0.199387	0.276994	0.191222	0.17285	0.174148	0.204913	0.207417	0.194953	0.261715
ENSMUSG00000046070	Igfals	0.0833092	10	-0.380005	0.889373	0.105405	22	0.380005	0.889373	none	0.0837529	7			0.10177	25			none	0.0112143	0.0458109	0.0763801	0.0133244	0.0313574	0.0779364	0.0322992	0.0159521	0.00313143	0.000343264
ENSMUSG00000046312	AI464131	0.00255433	4	-2.37797	0.680211	0.0218198	10	2.37797	0.680211	none	0.0409735	9	3.18824	0.575886	0.00265233	5			none	0.00556268	0.000140007	0.000921963	-0.00101434	0.000977446	0.0291232	0.0533514	0.00169287	0.0224412	-0.00377848
ENSMUSG00000046329	Slc25a23	0.86841	114	-0.059525	0.940775	0.728157	222	0.059525	0.940775	none	0.708134	111			0.817466	225			none	0.35736	0.473545	0.32889	0.360645	0.255819	0.353679	0.315664	0.298402	0.262986	0.236584
ENSMUSG00000046330	Rpl37a	0.998514	42	0.130616	0.920323	0.642861	91	-0.130616	0.920323	none	0.714507	42			0.817836	91			none	0.147948	0.291836	0.385588	0.176663	0.148849	0.139974	0.173008	0.417364	0.018307	0.666783
ENSMUSG00000046402	Rbp1	0.00811347	7	-0.587188	0.877287	0.00964725	29	0.587188	0.877287	none	0.00230534	7			0.011851	29	2.08162	0.459643	none	0.00701693	0.0158143	0.0114806	-0.00024167	0.00253885	-0.00151668	0.00537145	0.00113607	-0.00294764	-0.00252919
ENSMUSG00000046447	Camk2n1	0.311735	43	-0.457733	0.721876	0.322425	132	0.457733	0.721876	none	0.383761	61	0.579483	0.549445	0.29046	114			none	0.144426	0.144741	0.10804	0.171373	0.100388	0.376053	0.197822	0.0685646	0.169289	0.264101
ENSMUSG00000046516	Cox17	0.141873	27	0.68978	0.70639	0.0824528	43	-0.68978	0.70639	none	0.101095	23			0.10888	47			none	0.0566758	0.0812998	0.0752187	0.0187637	0.00252901	0.0459293	0.0629086	0.0335059	0.0790712	0.32445
ENSMUSG00000046598	Bdh1	4.5622	92	-0.236436	0.789542	2.15167	188	0.236436	0.789542	none	2.5636	96			3.3686	184			none	0.535006	0.585606	0.677761	0.305467	0.553179	0.577802	0.656129	0.866237	0.452008	1.02351
ENSMUSG00000046668	Cxxc5	0.0589006	62	0.0795998	0.948991	0.0500565	154	-0.0795998	0.948991	none	0.0461583	69			0.0567967	147			none	0.0389315	0.050516	0.0661276	0.0839543	0.0139316	0.0448795	0.0247807	0.042534	0.0119707	-0.00252068
ENSMUSG00000046718	Bst2	0.586022	48	-0.392054	0.758345	0.665395	83	0.392054	0.758345	none	0.572021	37			0.658895	94			none	0.178988	0.243856	0.190381	0.391121	0.229873	0.291408	0.199852	0.00844626	0.0447258	-0.00409107
ENSMUSG00000046985	Tapt1	0.926674	147	0.0421913	0.956863	0.710474	251	-0.0421913	0.956863	none	0.978494	128	0.580299	0.140688	0.722422	270			none	0.371123	0.375963	0.391708	0.264502	0.437582	0.398802	0.529251	0.579686	0.609215	0.851
ENSMUSG00000047036	Zfp445	2.10774	141	-0.473085	0.422802	2.09468	281	0.473085	0.422802	none	2.7282	146	0.668138	0.0368012	1.83573	276			up_pericentral	0.72047	0.724318	0.71539	0.584456	0.380365	0.857085	1.05817	1.16962	0.834159	0.957112
ENSMUSG00000047187	Rab2a	0.052601	128	0.122016	0.881573	0.0462671	247	-0.122016	0.881573	none	0.041648	125			0.051863	250			none	0.0300372	0.051541	0.0584703	0.0484005	0.0309043	0.0427143	0.0522056	0.0243073	0.044961	0.013552
ENSMUSG00000047230	Cldn2	0.0369979	7	-1.78667	0.420064	0.148342	32	1.78667	0.420064	none	0.256157	22	2.48434	0.115946	0.0387767	17			none	0.0164572	0.0188049	0.0494505	0.116607	0.0017402	0.0919372	0.110768	0.0165258	0.234108	0.680592
ENSMUSG00000047248	C2cd3	0.26441	65	-0.34472	0.750249	0.348804	149	0.34472	0.750249	none	0.297049	68			0.321902	146			none	0.138213	0.182669	0.162636	0.14455	0.173767	0.100834	0.19699	0.233238	0.116759	1.22335
ENSMUSG00000047394	Odf3b	0.28476	13	-0.308112	0.875201	0.219518	39	0.308112	0.875201	none	0.129348	14			0.295073	38			none	0.046958	0.10527	0.168276	0.0747916	0.182998	0.096749	0.0198877	0.000150486	-0.00244207	0.00147146
ENSMUSG00000047459	Dynlrb1	0.0528732	24	0.261988	0.889373	0.0372755	60	-0.261988	0.889373	none	0.0363891	32			0.0466438	52			none	0.0296607	0.0374542	0.027525	0.0293749	0.0284841	0.00909262	0.0223774	0.0426949	0.00681163	0.22001
ENSMUSG00000047492	Inhbe	0.114696	24	-0.515215	0.764559	0.136009	75	0.515215	0.764559	none	0.178441	41			0.105869	58			none	0.0451854	0.0445066	0.110683	0.108701	0.0595146	0.0944682	0.123567	0.109935	0.0980104	-0.00204974
ENSMUSG00000047631	Apof	1.86563	72	0.0108638	0.994726	1.06092	136	-0.0108638	0.994726	none	0.990174	59			1.55478	149			none	0.362923	0.40998	0.376091	0.24786	0.275529	0.36754	0.35296	0.296444	0.179463	0.460526
ENSMUSG00000047638	Nr1h4	0.324591	209	0.219654	0.614187	0.261812	319	-0.219654	0.614187	none	0.27985	158			0.290431	370			none	0.247941	0.242211	0.237371	0.233208	0.220742	0.201304	0.228417	0.200465	0.171871	0.19073
ENSMUSG00000047675	Rps8	0.326346	42	-0.809807	0.500968	0.545258	92	0.809807	0.500968	none	0.404811	45			0.478084	89			none	0.0926547	0.208402	0.197992	0.0919463	0.218892	0.168893	0.166978	0.130828	0.27378	0.627986
ENSMUSG00000047714	Ppp1r2	0.0450209	40	-0.589783	0.714102	0.0646922	87	0.589783	0.714102	none	0.0703964	43			0.050948	84			none	0.0549638	0.0317159	0.0484155	0.0245549	0.0494176	0.0383833	0.0645588	0.0580254	-0.00174069	0.00244333
ENSMUSG00000047797	Gjb1	2.29661	143	-0.225792	0.754565	1.97901	259	0.225792	0.754565	none	1.77643	119			2.24739	283			none	0.730337	0.774023	0.843106	0.798181	0.549168	0.598274	0.727811	0.829348	0.593659	0.291172
ENSMUSG00000047866	Lonp2	0.267906	203	0.251032	0.564004	0.212786	314	-0.251032	0.564004	none	0.233578	156			0.235829	361			none	0.205851	0.197608	0.206375	0.158777	0.176038	0.202654	0.209132	0.150922	0.149175	0.32282
ENSMUSG00000047963	Stbd1	0.707879	39	0.141673	0.919723	0.393648	95	-0.141673	0.919723	none	0.488727	50			0.534877	84			none	0.178442	0.198608	0.1195	0.26119	0.0901099	0.137515	0.296632	0.22903	0.327089	0.0433291
ENSMUSG00000048217	Nags	0.204505	21	0.0848086	0.968409	0.176465	33	-0.0848086	0.968409	none	0.0716574	13			0.236722	41	1.29948	0.285777	none	0.114284	0.105071	0.0611077	2.95747e-05	0.0540126	0.0624435	0.0448448	0.0151141	-0.00111833	0.0104199
ENSMUSG00000048489	8430408G22Rik	3.51953	61	-0.78234	0.384865	3.80866	163	0.78234	0.384865	none	4.69597	90	0.714827	0.360879	3.26868	134			none	0.512226	0.496762	0.596892	0.700533	0.986814	0.787304	0.653478	0.678493	0.159199	0.0183525
ENSMUSG00000048758	Rpl29	0.99908	20	-0.49287	0.768443	0.892201	49	0.49287	0.768443	none	0.768927	25			1.00569	44			none	0.156026	0.152363	0.244712	0.352767	0.0989616	0.182299	0.0899009	0.314391	0.217477	0.00384406
ENSMUSG00000048772	Tmem53	0.158946	16	-0.50027	0.789542	0.167128	46	0.50027	0.789542	none	0.122641	19			0.181122	43			none	0.0170696	0.102562	0.127725	0.0658489	0.0013586	0.0906609	0.0765665	0.0377616	-0.000194449	-0.00329174
ENSMUSG00000048874	Phf3	6.62113	127	0.0567718	0.949796	4.02291	221	-0.0567718	0.949796	none	4.20793	108			5.44353	240			none	0.947701	1.05177	0.948415	0.736909	0.425504	0.90493	1.26844	0.571114	0.697436	1.26892
ENSMUSG00000049044	Rapgef4	3.08673	217	0.150815	0.698581	2.44579	319	-0.150815	0.698581	none	2.66374	159			2.72375	377			none	1.15724	1.22011	1.20024	0.898426	1.03331	1.10552	1.17986	1.24247	1.14766	1.44713
ENSMUSG00000049106	Dcaf5	0.0903338	121	-0.115611	0.889894	0.0898735	240	0.115611	0.889894	none	0.0958196	114			0.0876378	247			none	0.0934234	0.0700066	0.0793292	0.0974358	0.0393929	0.0550441	0.101266	0.078298	0.0346242	0.0509876
ENSMUSG00000049382	Krt8	0.0611933	29	-0.530414	0.758345	0.081272	66	0.530414	0.758345	none	0.0612338	32			0.078121	63			none	0.0381582	0.0580232	0.0523458	0.108623	0.0219625	0.0695036	0.00573114	0.0338574	0.0570276	0.0902677
ENSMUSG00000049404	Rarres1	0.0161957	38	0.00657708	0.997106	0.0153657	60	-0.00657708	0.997106	none	0.0176891	39			0.014867	59			none	0.00851439	0.0170985	0.025241	0.00613101	0.0106824	0.00834338	0.0286883	0.00336237	-0.0015036	0.130489
ENSMUSG00000049422	Chchd10	3.58899	63	0.375453	0.75082	2.23521	93	-0.375453	0.75082	none	2.33479	52			2.97408	104			none	0.52664	0.49371	0.50464	0.436045	0.366929	0.355414	0.557765	0.574196	1.20676	0.00103957
ENSMUSG00000049502	Dtx3l	0.225149	55	-0.0640412	0.957729	0.211954	133	0.0640412	0.957729	none	0.237692	61			0.208737	127			none	0.133411	0.142376	0.0977915	0.146473	0.117639	0.152195	0.134544	0.0602048	0.202079	-0.00136102
ENSMUSG00000049550	Clip1	1.82113	145	-0.321144	0.66895	1.87505	271	0.321144	0.66895	none	2.52518	139	0.862984	0.00278426	1.57049	277			up_pericentral	0.60658	0.594252	0.634533	0.572099	0.526115	0.695911	0.938996	1.05516	1.58131	1.60592
ENSMUSG00000049580	Tsku	0.0564663	26	-0.190996	0.922817	0.0531114	55	0.190996	0.922817	none	0.130275	46	2.47401	0.0152962	0.0225885	35			up_pericentral	0.017937	0.0189676	0.0105349	0.0135707	0.024524	0.0387294	0.122464	0.148526	0.0893788	0.278156
ENSMUSG00000049751	Rpl36al	0.856635	51	-0.343241	0.751885	0.8145	105	0.343241	0.751885	none	0.73667	45			0.871538	111			none	0.367167	0.289908	0.379793	0.166627	0.28828	0.350698	0.190796	0.38381	0.323884	0.442413
ENSMUSG00000049775	Tmsb4x	0.226488	22	0.65488	0.789542	0.110844	24	-0.65488	0.789542	none	0.103885	18			0.180465	28			none	0.0252197	0.0383107	0.129881	0.00994139	0.111415	0.0417601	0.00326702	0.192159	-0.00453326	0.00670742
ENSMUSG00000049800	Sertad2	1.01894	69	0.10806	0.928685	0.686035	113	-0.10806	0.928685	none	0.911686	59			0.783113	123			none	0.276309	0.284525	0.258562	0.360668	0.141998	0.206459	0.357901	0.231564	0.0948714	0.0681163
ENSMUSG00000050390	C77080	0.941441	69	0.0147744	0.991488	0.697903	137	-0.0147744	0.991488	none	0.719917	63			0.829095	143			none	0.271244	0.328367	0.243113	0.395723	0.34418	0.39976	0.109963	0.269147	0.160727	0.0305074
ENSMUSG00000050423	Ppp1r3g	0.127474	5	-1.15636	0.666914	0.27142	24	1.15636	0.666914	none	0.0915429	10			0.264066	19			none	0.0646103	0.0845945	0.0813272	0.0106629	0.00365314	0.00731299	0.0542784	0.0596409	0.161681	-0.00204169
ENSMUSG00000050440	Hamp	3.40513	124	-0.656685	0.207999	4.05269	250	0.656685	0.207999	none	5.09743	130	0.939402	0.0020297	3.23977	244			up_pericentral	0.6831	0.862537	0.957697	1.43126	1.13485	1.23215	1.08973	0.857072	0.889467	0.353953
ENSMUSG00000050445	Cyp8b1	2.1149	62	-0.564101	0.626932	1.50352	140	0.564101	0.626932	none	1.75363	77	0.822972	0.213559	1.75091	125			none	0.22321	0.370793	0.486253	0.60801	0.483815	0.390294	0.578227	0.387667	0.123419	0.000558885
ENSMUSG00000050541	Adra1b	0.127542	192	0.433131	0.307493	0.0897417	308	-0.433131	0.307493	none	0.0997026	150			0.107352	350			none	0.104697	0.09699	0.103791	0.10258	0.0799122	0.0829216	0.0814594	0.0702719	0.0192213	0.202207
ENSMUSG00000050777	Tmem37	0.0535843	18	-0.559374	0.796051	0.0875367	32	0.559374	0.796051	none	0.117927	16			0.0551727	34			none	0.0385337	0.0277182	0.0358969	0.00134782	0.0590338	0.128529	0.0174363	0.00112084	0.0916526	0.00100768
ENSMUSG00000050812	AI314180	0.186685	150	0.417222	0.615219	0.120243	262	-0.417222	0.615219	none	0.112223	128			0.161935	284	0.400929	0.450396	none	0.182668	0.111327	0.140297	0.0694562	0.0463649	0.0995224	0.112681	0.10013	0.119087	0.0478771
ENSMUSG00000051177	Plcb1	3.44249	201	-0.155637	0.75082	3.12731	319	0.155637	0.75082	none	4.2223	159	0.707924	1.16531e-05	2.84849	361			up_pericentral	1.1933	1.10502	1.09201	0.803307	1.1538	1.25861	1.55399	1.52437	1.55879	1.95564
ENSMUSG00000051483	Cbr1	0.108958	15	-0.582501	0.773671	0.145243	41	0.582501	0.773671	none	0.0593384	19			0.160451	37			none	0.0525353	0.0757882	0.101571	0.00119386	0.0327755	0.0353963	0.0131148	0.0352712	0.201097	0.00125381
ENSMUSG00000051495	Irf2bp2	0.755819	133	-0.195947	0.758345	0.7534	267	0.195947	0.758345	none	0.661172	118			0.79359	282			none	0.376237	0.50236	0.437702	0.471932	0.296332	0.483195	0.312835	0.409601	0.183559	0.389915
ENSMUSG00000051510	Mafg	4.16559	160	-0.0328624	0.966898	2.9962	271	0.0328624	0.966898	none	3.53818	133			3.44263	298			none	0.762197	1.06052	1.194	0.745779	0.595822	0.678298	1.19396	1.11118	0.885446	1.02222
ENSMUSG00000051615	Rap2a	0.0313878	19	0.418656	0.877626	0.0183979	38	-0.418656	0.877626	none	0.0398344	30	1.37454	0.528762	0.0168725	27			none	0.011464	0.0140395	0.00175305	0.0159884	0.0569736	0.0359534	0.0232796	0.00958809	0.00514739	0.000186321
ENSMUSG00000051716	Apon	1.81101	74	-0.435477	0.670849	2.48506	167	0.435477	0.670849	none	1.71894	68			2.41858	173	0.532829	0.487928	none	0.501674	0.596049	0.617497	0.721585	0.315113	0.369375	0.374223	0.534062	0.413617	0.416351
ENSMUSG00000052040	Klf13	7.33822	151	-0.296932	0.702745	6.30573	278	0.296932	0.702745	none	6.3321	131			6.89009	298			none	1.40046	1.40415	1.13371	1.01463	1.259	1.15231	1.53005	1.1297	1.55203	0.813804
ENSMUSG00000052117	D630039A03Rik	0.0240993	11	1.45459	0.715079	0.0067623	19	-1.45459	0.715079	none	0.0313523	16	2.04371	0.540588	0.00641745	14			none	0.00802336	0.00274607	0.00303595	-0.000445729	0.0135299	0.00941667	0.0272889	0.00958378	0.0179991	0.244291
ENSMUSG00000052146	Rps10	0.456641	37	0.102105	0.950425	0.272595	75	-0.102105	0.950425	none	0.273671	33			0.378286	79			none	0.187529	0.117223	0.133737	0.151711	0.210112	0.0614827	0.0684038	0.0709903	0.192701	0.00143782
ENSMUSG00000052214	Opa3	0.0196475	38	-0.599177	0.701163	0.0293936	96	0.599177	0.701163	none	0.0287483	51			0.0240442	83			none	0.0205835	0.022891	0.0164685	0.0293534	0.0250787	0.0143449	0.0113777	0.0361987	0.0633465	0.0524177
ENSMUSG00000052456	Asna1	0.459389	12	-0.51879	0.795526	0.353642	35	0.51879	0.795526	none	0.745111	20	1.56664	0.321814	0.249963	27			none	0.0189624	0.0558238	0.216694	0.0151802	0.175787	0.0585524	0.292269	0.0887884	-0.00133465	-0.00244705
ENSMUSG00000052520	Cyp2j5	0.387505	193	0.182232	0.742489	0.309488	304	-0.182232	0.742489	none	0.244715	146			0.381727	351	0.580443	0.00451399	up_periportal	0.299754	0.293819	0.28192	0.20696	0.191023	0.200416	0.198246	0.182194	0.1277	0.0702143
ENSMUSG00000052539	Magi3	3.87074	183	-0.167015	0.772674	3.52177	290	0.167015	0.772674	none	4.44574	149	0.62443	0.0185187	3.33437	324			up_pericentral	0.957069	1.13465	0.772847	1.19683	1.16221	0.970945	1.4311	1.3468	1.30446	2.3829
ENSMUSG00000052595	A1cf	0.251545	194	-0.0678482	0.885362	0.24897	311	0.0678482	0.885362	none	0.235997	156			0.255912	349			none	0.218512	0.224554	0.183994	0.228964	0.112877	0.189802	0.203175	0.166846	0.252831	0.197585
ENSMUSG00000052609	Plekhg3	0.498441	124	0.138751	0.85497	0.382132	242	-0.138751	0.85497	none	0.433821	112			0.427467	254			none	0.250229	0.275587	0.20609	0.280164	0.236522	0.202476	0.304784	0.237211	0.330912	0.244784
ENSMUSG00000052684	Jun	0.136677	15	1.02893	0.7047	0.0482192	28	-1.02893	0.7047	none	0.0356115	10			0.104538	33	1.32719	0.505037	none	0.0257575	0.0673504	0.0553855	-0.00071838	0.00118599	0.0479393	0.00092487	0.0432967	-0.000421552	-0.00114631
ENSMUSG00000052738	Suclg1	0.846857	81	0.212477	0.804416	0.541297	164	-0.212477	0.804416	none	0.404385	62			0.775109	183	0.682963	0.20179	none	0.344038	0.379841	0.300381	0.190998	0.134389	0.221938	0.246141	0.204251	0.122737	-0.00662598
ENSMUSG00000052934	Fbxo31	0.320422	101	0.155824	0.853813	0.248254	215	-0.155824	0.853813	none	0.225991	96			0.29924	220			none	0.192091	0.198234	0.21297	0.118451	0.214119	0.124224	0.110698	0.156436	0.245988	0.199464
ENSMUSG00000052957	Gas1	0.0663016	8	1.52768	0.726497	0.0200631	8	-1.52768	0.726497	none	0.0107973	4			0.0506272	12			none	0.00410135	0.0212202	0.0205051	0.0117048	-3.55552e-05	0.0171875	0.0325151	-0.000137109	0.00794787	0.00298028
ENSMUSG00000052974	Cyp2f2	3.48127	200	0.665634	0.0120364	2.21867	287	-0.665634	0.0120364	up_2n	0.376451	114			3.72173	373	3.69699	7.89225e-79	up_periportal	1.40381	1.38451	1.37937	0.767585	0.499926	0.230438	0.0522568	0.128672	0.0463228	0.0278123
ENSMUSG00000053175	Bcl3	0.0461202	32	-0.889848	0.586333	0.0880095	81	0.889848	0.586333	none	0.133062	46	1.42428	0.179952	0.0449005	67			none	0.0279169	0.0305409	0.0640647	0.0932338	0.0801194	0.0372565	0.0919933	0.0543106	0.137682	0.0260207
ENSMUSG00000053279	Aldh1a1	0.0827028	109	-0.0980866	0.908748	0.0878507	216	0.0980866	0.908748	none	0.137847	121	1.08898	0.00412902	0.0638515	204			up_pericentral	0.0608009	0.057049	0.0650262	0.0577567	0.0630577	0.102419	0.135875	0.0994868	0.0825535	0.171473
ENSMUSG00000053293	Pom121	0.0458892	29	-0.283539	0.860666	0.0565792	58	0.283539	0.860666	none	0.0495691	31			0.0533628	56			none	0.0458586	0.038876	0.0465333	0.0412137	0.0206952	0.0546338	0.0251754	0.0160212	0.0747832	0.197817
ENSMUSG00000053317	Sec61b	0.145677	35	0.313398	0.844882	0.0864217	62	-0.313398	0.844882	none	0.123559	30			0.104974	67			none	0.0690554	0.0649561	0.071681	0.0910952	0.0765128	0.0856863	0.0772629	0.0119686	-0.00192337	0.00705573
ENSMUSG00000053460	Ggcx	0.44817	47	-0.229073	0.847965	0.379547	103	0.229073	0.847965	none	0.296219	49			0.454174	101			none	0.145238	0.21857	0.186495	0.00622965	0.129198	0.268154	0.129267	0.0532796	-0.00306298	0.333369
ENSMUSG00000053565	Eif3k	0.0254708	18	-1.81774	0.177992	0.092576	62	1.81774	0.177992	none	0.107506	32	1.11202	0.481704	0.0475952	48			none	0.0404275	0.0253485	0.110675	0.0154735	0.065815	0.096866	0.0361422	0.0166905	0.114247	0.00241651
ENSMUSG00000053644	Aldh7a1	0.473517	142	0.502988	0.493782	0.278799	231	-0.502988	0.493782	none	0.341434	110			0.36475	263			none	0.214225	0.230818	0.201192	0.194051	0.293065	0.21372	0.248014	0.177655	0.0902756	0.512153
ENSMUSG00000053646	Plxnb1	2.46044	89	0.0574077	0.955594	1.83079	170	-0.0574077	0.955594	none	0.588515	53			2.71647	206	2.05594	1.02391e-09	up_periportal	0.700958	0.712513	0.699635	0.427521	0.249524	0.224029	0.154122	0.145161	-0.00201491	-0.00115767
ENSMUSG00000053898	Ech1	1.07914	55	-0.759027	0.378045	1.39129	125	0.759027	0.378045	none	1.6262	64			1.11246	116			none	0.203123	0.435912	0.40491	0.228764	0.321323	0.342818	0.616237	0.231514	0.542124	0.35228
ENSMUSG00000053907	Mat2a	6.84147	129	-0.305036	0.719628	5.51951	250	0.305036	0.719628	none	6.17001	113			6.00829	266			none	1.02595	1.25652	1.37617	1.20724	0.8791	0.974353	1.22242	1.07395	1.23529	0.257121
ENSMUSG00000054031	Rdh18-ps	0.0113823	35	-1.19333	0.536625	0.0261309	96	1.19333	0.536625	none	0.0459632	67	2.40268	0.014947	0.0092829	64			up_pericentral	-6.21923e-05	0.00812449	0.0184653	0.00444134	0.013122	0.0677924	0.0643419	0.0340601	0.0324299	0.147418
ENSMUSG00000054422	Fabp1	4.38389	205	0.00982303	0.985709	3.66392	318	-0.00982303	0.985709	none	3.38058	158			4.19832	365			none	1.31133	1.34927	1.46036	1.20059	1.16353	1.20112	1.2631	1.17179	1.11143	0.862258
ENSMUSG00000054428	Atpif1	0.492919	15	1.19781	0.653642	0.11473	14	-1.19781	0.653642	none	0.0938298	7			0.341631	22			none	0.0656603	0.089024	0.0563471	-0.000187529	0.0518293	0.133915	0.0844023	0.000188375	-0.0045995	0.00109192
ENSMUSG00000054452	Aes	1.19945	35	0.119512	0.938031	0.370245	86	-0.119512	0.938031	none	0.34216	39			0.860276	82			none	0.199868	0.172196	0.101147	0.265816	0.253115	0.11499	0.122428	0.18701	0.0101636	-0.00398663
ENSMUSG00000054474	Thnsl2	0.0503459	23	0.572756	0.772113	0.0314454	42	-0.572756	0.772113	none	0.0462905	24			0.0361013	41			none	0.0250187	0.0301665	0.0389821	0.038582	0.00178251	0.0528537	0.018297	0.0254557	-0.00123309	0.00074688
ENSMUSG00000054604	Cggbp1	0.428827	30	0.0801388	0.961281	0.29825	66	-0.0801388	0.961281	none	0.376748	31			0.340538	65			none	0.196421	0.106226	0.0654005	0.076833	0.0347405	0.186677	0.157419	0.18473	0.00561968	0.252911
ENSMUSG00000054611	Kdm2a	1.60892	171	-0.259777	0.688421	1.51195	297	0.259777	0.688421	none	1.7306	141	0.294913	0.53381	1.47591	327			none	0.659464	0.679869	0.605768	0.827893	0.505237	0.650132	0.872958	0.777069	0.498096	1.26316
ENSMUSG00000054619	Mettl7a1	0.206252	70	0.0114806	0.994027	0.170014	161	-0.0114806	0.994027	none	0.202344	74			0.177315	157			none	0.106464	0.135365	0.116751	0.0641358	0.102502	0.104209	0.193858	0.10897	-0.00402434	0.348077
ENSMUSG00000054733	Msra	10.9015	193	-0.176396	0.764559	9.54158	313	0.176396	0.764559	none	9.95985	153			10.1499	353			none	1.89908	1.98473	1.61149	1.80256	1.46388	1.74806	1.98177	1.86573	1.94115	1.99696
ENSMUSG00000054757	Akr1c20	0.0575711	37	0.00555488	0.997106	0.0461702	93	-0.00555488	0.997106	none	0.104655	65	1.7407	0.0309243	0.0281446	65			up_pericentral	0.0209786	0.0301164	0.0070741	0.047777	0.0511284	0.0235777	0.0593506	0.197526	0.054728	0.20899
ENSMUSG00000054766	Set	0.620403	45	-0.230756	0.857882	0.625891	98	0.230756	0.857882	none	0.359972	44			0.734581	99			none	0.1462	0.241367	0.213453	0.12671	0.270993	0.103115	0.211661	0.16042	0.159516	0.158298
ENSMUSG00000054827	Cyp2c50	0.392479	39	0.168178	0.910248	0.251402	91	-0.168178	0.910248	none	0.668696	86	2.38927	9.53136e-05	0.157235	44			up_pericentral	0.0601786	0.0613016	0.0950247	0.104625	0.107714	0.218868	0.354134	0.436518	0.345714	0.692153
ENSMUSG00000055053	Nfic	0.0140263	51	0.317083	0.833414	0.0107657	88	-0.317083	0.833414	none	0.0149326	44			0.0108934	95			none	0.010697	0.012908	0.0052977	0.00509637	0.0168978	0.0169465	0.0152358	0.0125102	-0.00065384	0.027673
ENSMUSG00000055128	Cgrrf1	0.0239149	22	0.255188	0.92104	0.0166214	50	-0.255188	0.92104	none	0.0239303	27			0.0177534	45			none	0.01114	0.020063	0.00877268	0.0122421	0.0259278	0.0192906	0.0140096	0.0230766	-0.00107816	0.00133131
ENSMUSG00000055200	Sertad3	0.0461721	11	-1.21026	0.66298	0.125239	30	1.21026	0.66298	none	0.0524911	13			0.11024	28			none	0.055068	0.0296307	0.0694691	0.166852	0.00124874	0.000283499	0.0405645	0.018723	-0.00229555	-0.000737211
ENSMUSG00000055302	Mrfap1	0.560452	30	0.289922	0.861128	0.232951	58	-0.289922	0.861128	none	0.309403	31			0.389669	57			none	0.14185	0.0892707	0.233924	0.0886322	0.120653	0.0873224	0.140763	0.103741	0.059156	0.00280501
ENSMUSG00000055371	Stam2	0.0540802	55	0.505119	0.741578	0.033908	120	-0.505119	0.741578	none	0.0411252	56			0.0425059	119			none	0.0236869	0.0413652	0.0360013	0.0264499	0.0390089	0.024996	0.0639482	-0.00093413	0.0197955	-0.00257754
ENSMUSG00000055681	Cope	0.403834	55	0.213679	0.871782	0.245832	103	-0.213679	0.871782	none	0.322159	55			0.304848	103			none	0.181241	0.132814	0.185188	0.0253724	0.122812	0.2338	0.094027	0.129169	0.112232	0.000932718
ENSMUSG00000055730	Ces2a	0.533448	38	-0.122126	0.932867	0.544624	68	0.122126	0.932867	none	0.448666	37			0.578542	69			none	0.176629	0.155658	0.249273	0.105325	0.152578	0.120767	0.1949	0.272782	-0.0022021	0.623928
ENSMUSG00000055737	Ghr	4.35323	218	0.18637	0.422802	3.70043	319	-0.18637	0.422802	none	3.90599	159			3.99045	378			none	1.47666	1.57446	1.46249	1.31276	1.46512	1.3213	1.58137	1.35618	1.34893	1.31067
ENSMUSG00000055782	Abcd2	0.0108865	1	0.461488	0.948183	0.00635238	4	-0.461488	0.948183	none	0.000583243	1			0.011394	4			none	0.00105774	0.0105725	0.00134819	-0.00126769	0.000971791	8.13997e-05	0.000257452	0.000264592	-0.00393797	0.00174756
ENSMUSG00000056091	St3gal5	0.757804	207	0.115797	0.781274	0.632968	316	-0.115797	0.781274	none	0.568368	154			0.732136	369	0.300238	0.250109	none	0.479987	0.502684	0.46146	0.476238	0.298273	0.426095	0.469266	0.31978	0.298707	0.0688825
ENSMUSG00000056201	Cfl1	0.0938511	18	1.0125	0.683741	0.0341917	39	-1.0125	0.683741	none	0.0611913	20			0.0572414	37			none	0.0585174	0.0368622	0.0366964	0.0231101	0.00316796	0.0236553	0.0195804	0.0368083	-0.00162452	0.321902
ENSMUSG00000056216	Cebpg	0.334262	74	0.0312975	0.980124	0.272116	137	-0.0312975	0.980124	none	0.130247	54			0.367632	157	1.17914	0.00311155	up_periportal	0.237355	0.221817	0.146219	0.114328	0.0999172	0.108001	0.0574074	0.108181	0.0817517	0.193568
ENSMUSG00000056629	Fkbp2	0.175001	24	-0.386932	0.812936	0.174286	64	0.386932	0.812936	none	0.19552	31			0.165767	57			none	0.0705195	0.0774756	0.0197052	0.182704	0.160279	0.070263	0.0762022	0.062396	0.122552	-0.000688757
ENSMUSG00000056666	Retsat	1.43677	37	0.19201	0.889373	1.11175	64	-0.19201	0.889373	none	0.452162	25			1.57664	76	1.46328	0.0247288	up_periportal	0.316254	0.294185	0.370195	0.25084	0.154907	0.189641	0.0342725	0.282582	0.152232	0.157226
ENSMUSG00000056692	D17Wsu92e	0.109766	137	0.401979	0.613979	0.0794288	245	-0.401979	0.613979	none	0.0872519	119			0.093634	263			none	0.0853659	0.0847601	0.0903804	0.0298265	0.0523067	0.0958575	0.0693266	0.0596335	0.0632029	0.0734722
ENSMUSG00000056749	Nfil3	0.187617	56	0.316856	0.807606	0.0990259	105	-0.316856	0.807606	none	0.161119	63			0.124	98			none	0.0645715	0.0898792	0.05449	0.0415867	0.0787598	0.129604	0.0948748	0.0626813	0.123689	0.303115
ENSMUSG00000056899	Immp2l	2.17959	217	0.257849	0.127734	1.75707	319	-0.257849	0.127734	none	2.04642	159	0.156566	0.42296	1.87904	377			none	1.01151	1.02238	0.991186	0.820754	0.885325	0.980633	1.02156	1.0506	1.17884	1.37786
ENSMUSG00000056973	Ces1d	0.202597	38	-1.80567	0.00163459	0.646449	108	1.80567	0.00163459	up_4n	0.641408	57	0.797731	0.376954	0.392591	89			none	0.161216	0.166569	0.146888	0.00639946	0.133962	0.23458	0.362946	0.331154	0.650543	0.152554
ENSMUSG00000056978	Hamp2	0.0755891	8	2.1282	0.697398	0.0165407	4	-2.1282	0.697398	none	0.0835897	5			0.022392	7			none	0.0344219	0.00200644	0.000409125	0.00102964	0.00234976	0.0859448	0.00406756	0.0216936	0.00085118	-0.0047878
ENSMUSG00000057069	Ero1lb	0.163113	153	0.468863	0.467994	0.106627	262	-0.468863	0.467994	none	0.0842373	112			0.148622	303	0.75457	0.00753499	up_periportal	0.145679	0.118497	0.118246	0.0932741	0.0631848	0.0526295	0.0730897	0.109104	0.0451644	0.0884393
ENSMUSG00000057074	Ces1g	0.0137298	9	0.581671	0.857065	0.00729138	36	-0.581671	0.857065	none	0.0103466	21			0.00971944	24			none	0.0122059	0.00750771	0.0023371	0.00134409	0.0135539	0.00461114	0.00685066	0.0157377	0.0169213	0.000770642
ENSMUSG00000057134	Ado	0.0456916	7	0.205462	0.956689	0.0333871	12	-0.205462	0.956689	none	0.0404328	3			0.0375197	16			none	0.0177987	0.0193187	0.0245695	0.00107644	0.00104324	0.0296208	0.0422023	8.21953e-05	-0.00223275	0.000911391
ENSMUSG00000057137	Tmem140	2.72445	79	-0.0748744	0.944351	2.31837	164	0.0748744	0.944351	none	3.20059	81	0.730245	0.273502	2.18147	162			none	0.340276	0.571373	0.630913	0.385873	0.550277	0.676319	0.817535	0.376848	0.421653	0.213593
ENSMUSG00000057322	Rpl38	0.0991022	54	0.744997	0.59299	0.053136	83	-0.744997	0.59299	none	0.064531	48			0.0748525	89			none	0.0515727	0.0459727	0.0773211	0.103746	0.075868	0.0558346	0.0543759	0.0326307	0.0138398	0.00407218
ENSMUSG00000057400	Ces1c	0.480389	144	-0.142219	0.799525	0.465607	274	0.142219	0.799525	none	0.436893	132			0.48621	286			none	0.334608	0.317827	0.31095	0.331718	0.334792	0.310729	0.202083	0.321248	0.32126	0.580783
ENSMUSG00000057465	Saa2	0.221974	37	0.0796411	0.971996	0.297156	43	-0.0796411	0.971996	none	0.117644	23			0.329306	57			none	0.0423468	0.108743	0.117411	0.19402	0.0808563	0.0404649	0.0204448	0.0507502	-0.00080065	0.185605
ENSMUSG00000057530	Ece1	0.755199	187	0.162573	0.765057	0.586907	303	-0.162573	0.765057	none	0.63918	150			0.661976	340			none	0.374898	0.44774	0.342362	0.480514	0.373217	0.332931	0.388696	0.520713	0.525451	0.102454
ENSMUSG00000057572	Zbtb8os	0.222093	42	-0.302153	0.812412	0.306092	74	0.302153	0.812412	none	0.170582	34			0.314648	82			none	0.128571	0.16066	0.114417	0.0246595	0.0835195	0.0117882	0.115131	0.0427953	0.498078	0.252469
ENSMUSG00000057841	Rpl32	0.150739	23	-0.542587	0.75572	0.218076	70	0.542587	0.75572	none	0.203039	28			0.185567	65			none	0.0921985	0.0891777	0.0800498	0.050654	0.0450122	0.105886	0.117921	0.0288224	-0.00383144	0.188634
ENSMUSG00000057863	Rpl36	1.01274	51	0.259799	0.812412	0.583115	84	-0.259799	0.812412	none	0.698771	44			0.782242	91			none	0.179862	0.248873	0.358856	0.460652	0.24877	0.136822	0.281277	0.233271	0.279761	-0.00719373
ENSMUSG00000057933	Gsta2	0.0630414	32	-0.0269609	0.992215	0.0475464	51	0.0269609	0.992215	none	0.0523898	35			0.0544454	48			none	0.0196632	0.0344501	0.0491342	0.0118391	0.0559635	0.0373555	0.016598	0.0600486	0.140554	0.00603114
ENSMUSG00000058076	Sdhc	0.118227	141	-0.0314075	0.979174	0.110805	266	0.0314075	0.979174	none	0.128393	136			0.107687	271			none	0.0701275	0.0863305	0.0879092	0.137789	0.125799	0.123276	0.0583443	0.0732967	0.0891932	0.0208727
ENSMUSG00000058135	Gstm1	0.535823	59	-0.260292	0.814409	0.38282	126	0.260292	0.814409	none	0.516886	78	0.838529	0.234585	0.414667	107			none	0.165476	0.133066	0.130237	0.311366	0.216671	0.150291	0.362071	0.290347	0.455328	0.119172
ENSMUSG00000058207	Serpina3k	19.6238	218	0.356883	0.00874348	14.5996	319	-0.356883	0.00874348	none	12.5262	159			18.3693	378	0.527567	4.61353e-08	up_periportal	2.84321	2.82903	2.82646	2.67584	2.53028	2.38626	2.4569	2.392	2.3599	2.48705
ENSMUSG00000058317	Ube2e2	1.34576	157	-0.514395	0.311487	1.62457	286	0.514395	0.311487	none	3.16875	158	2.20141	8.67597e-24	0.814238	285			up_pericentral	0.417673	0.391652	0.396313	0.773631	0.610823	0.929211	1.24783	1.47868	1.84992	1.6659
ENSMUSG00000058486	Wdr91	2.17349	66	-0.0799429	0.945224	1.66513	132	0.0799429	0.945224	none	2.44441	75	0.778425	0.270034	1.63052	123			none	0.537742	0.332719	0.32645	0.381075	0.301078	0.680984	0.640486	0.333237	0.799471	0.48925
ENSMUSG00000058624	Gda	0.0190476	36	0.619912	0.763939	0.0112865	84	-0.619912	0.763939	none	0.0237911	53	1.17591	0.461707	0.0105026	67			none	0.00120956	0.0146442	0.0196596	0.0238195	0.0067416	0.0139675	0.0246059	0.022831	0.0784648	-0.00202009
ENSMUSG00000058655	Eif4b	7.40674	82	-0.232902	0.794493	5.28451	194	0.232902	0.794493	none	6.69713	98	0.64234	0.30598	5.91424	178			none	0.975317	0.855792	0.631353	0.632901	0.945354	0.987279	1.16628	0.776716	1.61887	1.46236
ENSMUSG00000058672	Tubb2a	0.123315	20	-0.328651	0.873459	0.1076	54	0.328651	0.873459	none	0.0593479	29			0.13696	45			none	0.0562884	0.0648203	0.0668032	0.0311809	0.00143028	0.0254782	0.0491879	0.109647	0.00514092	-0.00278393
ENSMUSG00000058793	Cds2	0.745394	96	-0.0740956	0.938716	0.615194	176	0.0740956	0.938716	none	0.613748	93			0.690891	179			none	0.350846	0.307892	0.291914	0.132826	0.237706	0.442341	0.269227	0.276526	0.0696387	0.304125
ENSMUSG00000058952	Cfi	0.0596414	87	-0.443481	0.642675	0.0794396	196	0.443481	0.642675	none	0.061942	91			0.0753817	192			none	0.0918618	0.0533487	0.0450144	0.0654896	0.053284	0.0531467	0.064565	0.0381212	0.0703289	-0.00189783
ENSMUSG00000059070	Rpl18	0.817558	28	-0.278414	0.849933	0.825139	56	0.278414	0.849933	none	0.930089	32			0.776621	52			none	0.245787	0.202594	0.0621219	0.0653292	0.0310114	0.163985	0.342179	0.194661	0.52515	0.0951719
ENSMUSG00000059208	Hnrnpm	0.591561	118	-0.203131	0.791024	0.485224	236	0.203131	0.791024	none	0.509234	120			0.536451	234			none	0.314133	0.296251	0.211539	0.124729	0.344802	0.320487	0.219334	0.39399	0.294711	0.05511
ENSMUSG00000059263	Usp47	1.96617	131	0.0806923	0.917643	1.40795	260	-0.0806923	0.917643	none	1.61006	127			1.64487	264			none	0.528189	0.672865	0.632956	0.518328	0.315355	0.56523	0.523612	0.979059	0.856896	0.0885996
ENSMUSG00000059436	Max	0.859769	45	0.151408	0.917225	0.632148	79	-0.151408	0.917225	none	0.697592	36			0.735893	88			none	0.319805	0.180788	0.0986858	0.539831	0.123208	0.157408	0.272382	0.0424805	0.00131278	0.0176527
ENSMUSG00000059481	Plg	0.656473	214	0.0911434	0.781371	0.583697	319	-0.0911434	0.781371	none	0.578783	159			0.627735	374			none	0.477438	0.443875	0.416591	0.449737	0.421099	0.389443	0.459071	0.388814	0.27729	0.345366
ENSMUSG00000059495	Arhgef12	9.72946	204	0.00478637	0.994763	7.67384	311	-0.00478637	0.994763	none	8.25333	157			8.61561	358			none	1.60918	1.97615	1.68816	1.53207	1.65167	1.69747	1.98198	2.01563	1.4963	2.04477
ENSMUSG00000059518	Znhit1	0.0317603	27	-0.80561	0.722569	0.0655345	48	0.80561	0.722569	none	0.103383	30	1.51006	0.433518	0.0301357	45			none	0.00882607	0.0245769	0.0731024	0.00532267	0.0294952	0.0188582	0.0821814	0.0321505	-0.00145678	0.00162238
ENSMUSG00000059534	Uqcr10	0.615336	57	-0.170614	0.863581	0.532024	134	0.170614	0.863581	none	0.410551	57			0.631168	134			none	0.26411	0.315554	0.229628	0.261253	0.211366	0.126605	0.277386	0.253131	0.123806	-0.0105756
ENSMUSG00000059714	Flot1	0.33042	13	-0.884534	0.691619	0.280552	47	0.884534	0.691619	none	0.214952	24			0.336905	36			none	0.0611358	0.125667	0.0242378	0.0692694	0.0338678	0.152695	0.0826541	0.00846606	0.334505	0.419869
ENSMUSG00000059796	Eif4a1	1.28354	65	-0.701327	0.367922	1.55135	156	0.701327	0.367922	none	1.06192	59			1.60278	162			none	0.505328	0.477771	0.537843	0.284128	0.404774	0.277431	0.5004	0.288997	0.547572	0.11304
ENSMUSG00000059811	Atl2	0.208121	124	-0.0201722	0.982283	0.202724	262	0.0201722	0.982283	none	0.156813	115			0.225149	271	0.421188	0.412296	none	0.158795	0.174398	0.169533	0.11482	0.143137	0.112339	0.144484	0.132311	0.09011	0.0146193
ENSMUSG00000059908	Mug1	80.293	218	-0.0249248	0.93476	73.5319	319	0.0249248	0.93476	none	82.8088	159	0.320797	0.0015292	73.529	378			none	4.09299	4.19025	4.24683	3.9826	4.02616	4.15148	4.40062	4.13596	4.24168	4.16073
ENSMUSG00000060216	Arrb2	0.0998679	12	-0.0566419	0.983302	0.0629206	35	0.0566419	0.983302	none	0.0585298	20			0.0860757	27			none	0.0543943	0.0428456	0.0372773	0.0329656	0.0121658	0.0410419	0.0778891	0.0543459	-0.00119115	-0.00231181
ENSMUSG00000060317	Acnat2	0.0373439	27	0.0307931	0.988991	0.0318267	85	-0.0307931	0.988991	none	0.0235074	31			0.038508	81			none	0.0272719	0.0323697	0.0199575	0.044331	0.0300511	0.0284007	0.00125684	0.0175821	0.000137574	0.00753522
ENSMUSG00000060373	Hnrnpc	0.904828	170	0.0708094	0.918456	0.663265	277	-0.0708094	0.918456	none	0.81139	136			0.740273	311			none	0.455814	0.404835	0.378613	0.315119	0.393568	0.435506	0.454747	0.370665	0.441048	0.461689
ENSMUSG00000060407	Cyp2a12	0.35882	112	0.152873	0.871599	0.283045	178	-0.152873	0.871599	none	0.142652	67			0.3858	223	1.28094	0.000542206	up_periportal	0.196436	0.259501	0.187935	0.116564	0.126167	0.101626	0.0487154	0.140284	0.00123255	0.226305
ENSMUSG00000060591	Ifitm2	0.842954	26	-0.316855	0.827812	0.711068	55	0.316855	0.827812	none	0.828202	26			0.737859	55			none	0.135643	0.21129	0.173752	0.0615444	0.318761	0.355396	0.112125	0.353373	0.00343568	0.0185692
ENSMUSG00000060636	Rpl35a	0.304514	52	0.090678	0.941506	0.240407	103	-0.090678	0.941506	none	0.268573	58			0.265531	97			none	0.134252	0.114772	0.134731	0.207504	0.170749	0.243397	0.141012	0.189329	0.134851	0.178942
ENSMUSG00000060703	Cd302	0.215407	164	0.268168	0.665554	0.166735	289	-0.268168	0.665554	none	0.195545	145			0.182686	308			none	0.160476	0.151435	0.160875	0.105443	0.211135	0.125017	0.168524	0.0906419	0.209684	0.18926
ENSMUSG00000060743	H3f3a	0.458891	55	0.355267	0.772772	0.252724	99	-0.355267	0.772772	none	0.283774	48			0.358564	106			none	0.195278	0.141324	0.202137	0.119218	0.077527	0.151196	0.1144	0.122483	0.0664185	0.891165
ENSMUSG00000060807	Serpina6	0.0734412	13	0.166702	0.956574	0.0506182	25	-0.166702	0.956574	none	0.0834284	21	1.33157	0.555006	0.0499796	17			none	0.00129826	0.0285446	0.005492	0.0119152	0.050852	0.0900313	0.0178008	0.045723	0.0246336	0.134701
ENSMUSG00000060938	Rpl26	0.247003	42	0.262846	0.879603	0.120295	70	-0.262846	0.879603	none	0.125043	36			0.191373	76			none	0.0342079	0.0719957	0.206259	0.0685654	0.0807391	0.0477938	0.116121	0.051961	0.0547482	4.63891e-05
ENSMUSG00000060961	Slc4a4	0.0897173	163	0.28336	0.70603	0.0685704	288	-0.28336	0.70603	none	0.102171	148	0.619786	0.0679883	0.0666325	303			none	0.067937	0.0669873	0.0474012	0.0604226	0.0589366	0.10299	0.079549	0.0953595	0.057549	0.192537
ENSMUSG00000061288	Taok3	0.260074	192	0.0554464	0.919342	0.23392	307	-0.0554464	0.919342	none	0.268424	155	0.241144	0.565475	0.23449	344			none	0.186404	0.198266	0.173412	0.139022	0.194187	0.194682	0.251127	0.199248	0.195717	0.177523
ENSMUSG00000061315	Naca	0.0655939	51	-0.215192	0.847006	0.0716725	123	0.215192	0.847006	none	0.0852076	62			0.0624735	112			none	0.0830118	0.0408138	0.0313816	0.0698733	0.0340445	0.0615367	0.0653256	0.151761	0.00357504	0.00323947
ENSMUSG00000061436	Hipk2	0.337031	179	0.211606	0.760668	0.259094	287	-0.211606	0.760668	none	0.336136	147	0.334927	0.541003	0.271635	319			none	0.187703	0.201486	0.215962	0.137867	0.219048	0.242708	0.28544	0.193788	0.193486	0.11672
ENSMUSG00000061518	Cox5b	0.57122	46	-0.601701	0.613979	0.727274	114	0.601701	0.613979	none	0.686302	46			0.654509	114			none	0.216549	0.303395	0.217743	0.253366	0.176378	0.270997	0.191814	0.204807	0.109423	0.730002
ENSMUSG00000061540	Orm2	0.0152734	10	0.817587	0.882623	0.0123178	6	-0.817587	0.882623	none	0.014397	5			0.0131478	11			none	0.00416971	0.00469027	-0.000478428	0.000102877	-0.000402116	0.000654852	0.0285459	0.000560236	-0.000699709	-7.951e-05
ENSMUSG00000061689	Dlgap4	0.460168	60	-0.452303	0.702745	0.484362	129	0.452303	0.702745	none	0.322098	56			0.538663	133			none	0.224371	0.261748	0.177497	0.0735599	0.147426	0.157691	0.194283	0.217648	0.0634269	0.599362
ENSMUSG00000061740	Cyp2d22	2.78098	180	-0.0505534	0.93476	2.17721	294	0.0505534	0.93476	none	1.94588	148			2.62273	326			none	0.923037	0.974906	0.853495	0.937417	0.919093	0.685101	0.757942	0.839499	1.03455	0.848976
ENSMUSG00000061808	Ttr	3.31216	213	0.314979	0.423853	2.15353	318	-0.314979	0.423853	none	2.63142	158			2.62072	373			none	0.937277	1.09897	1.11608	1.25302	1.04065	1.05497	1.15783	0.98026	0.732142	0.783083
ENSMUSG00000061838	Suclg2	0.143208	178	0.137076	0.802179	0.127274	290	-0.137076	0.802179	none	0.119657	141			0.139668	327			none	0.133333	0.127698	0.0972464	0.0570667	0.0807121	0.08113	0.132175	0.103652	0.116402	0.138891
ENSMUSG00000061904	Slc25a3	2.1547	154	-0.345959	0.605823	2.01361	288	0.345959	0.605823	none	1.9908	138			2.10457	304			none	0.815268	0.843687	0.873339	0.767332	0.446693	0.867993	0.667374	0.743565	0.326372	1.26713
ENSMUSG00000061947	Serpina10	0.164254	91	-0.177769	0.834169	0.167166	192	0.177769	0.834169	none	0.109846	84			0.189597	199	0.70772	0.144662	none	0.134096	0.141771	0.176944	0.180314	0.0697392	0.0657409	0.0851509	0.0311912	0.0396312	0.0010404
ENSMUSG00000061959	Ces1e	0.191768	37	-0.381436	0.770922	0.168492	112	0.381436	0.770922	none	0.215092	47			0.162314	102			none	0.104806	0.103633	0.12148	0.0491751	0.0771557	0.111549	0.13186	0.07823	0.0101729	0.0136082
ENSMUSG00000062006	Rpl34	0.927717	53	-0.0755189	0.954744	0.755653	101	0.0755189	0.954744	none	0.659606	53			0.895286	101			none	0.192933	0.306119	0.302332	0.239438	0.225005	0.174929	0.147945	0.284126	0.377855	0.494836
ENSMUSG00000062078	Qk	0.0335328	139	0.248771	0.76479	0.0271783	256	-0.248771	0.76479	none	0.0236875	121			0.0323114	274	0.409353	0.471607	none	0.0290331	0.0308363	0.037166	0.0270328	0.0227709	0.0156225	0.0197985	0.0287984	0.0334649	0.0187577
ENSMUSG00000062181	Ces3b	3.34478	182	0.0743806	0.908577	2.41064	287	-0.0743806	0.908577	none	1.783	138			3.21338	331	0.78677	0.00170877	up_periportal	1.03247	1.06935	0.972114	0.838144	0.631512	0.909456	0.715694	0.61667	0.454327	0.0708492
ENSMUSG00000062203	Gspt1	1.24288	70	-0.391109	0.709201	1.1007	169	0.391109	0.709201	none	1.331	85	0.53389	0.485111	1.08583	154			none	0.274006	0.40675	0.374143	0.274956	0.364913	0.457215	0.458676	0.511903	0.367421	0.59608
ENSMUSG00000062397	Zfp706	0.385439	31	0.788859	0.68931	0.154737	47	-0.788859	0.68931	none	0.0820811	19			0.318349	59	1.31162	0.197993	none	0.0604671	0.137851	0.133512	0.145062	0.107565	0.0831755	0.0307949	0.0135303	-0.00307221	0.000347012
ENSMUSG00000062908	Acadm	2.19359	129	-0.453561	0.493782	2.10071	260	0.453561	0.493782	none	1.76785	123			2.29429	266			none	0.702151	0.818046	0.712987	0.669026	0.488075	0.89586	0.558678	0.521913	1.00311	0.847908
ENSMUSG00000062929	Cfl2	0.372422	15	-0.722634	0.716495	0.373307	55	0.722634	0.716495	none	0.329902	24			0.391054	46			none	0.103235	0.144528	0.149161	0.237635	0.0171952	0.0843957	0.0787335	0.0165003	0.0170119	-0.00297879
ENSMUSG00000062997	Rpl35	0.853998	32	-0.294832	0.82388	0.612585	75	0.294832	0.82388	none	1.08403	42	0.970666	0.315663	0.553506	65			none	0.225514	0.157668	0.142415	0.203082	0.20819	0.348647	0.323212	0.201454	0.0214011	0.189444
ENSMUSG00000063200	Nol7	0.393108	76	0.132552	0.891861	0.299392	139	-0.132552	0.891861	none	0.329324	68			0.340849	147			none	0.220117	0.197812	0.184293	0.058769	0.151731	0.248102	0.208422	0.191195	0.0373997	0.00170714
ENSMUSG00000063229	Ldha	1.54208	90	0.0699808	0.948909	1.04988	161	-0.0699808	0.948909	none	1.26462	89			1.24342	162			none	0.289659	0.35908	0.348698	0.22264	0.52547	0.51079	0.453838	0.372031	0.454588	0.172795
ENSMUSG00000063232	Serpina11	0.136357	40	-0.683744	0.620569	0.21694	92	0.683744	0.620569	none	0.127201	39			0.208213	93			none	0.0796106	0.121598	0.195904	0.0749264	0.0382913	0.0563308	0.092431	0.144262	-0.00218706	0.253948
ENSMUSG00000063354	Slc39a4	0.227398	10	0.800586	0.779422	0.0948299	19	-0.800586	0.779422	none	0.151043	11			0.147639	18			none	0.0102523	0.0621024	0.0518799	0.0858933	0.0436623	0.00434397	0.0352722	0.000298339	0.117298	-0.000608615
ENSMUSG00000063382	Bcl9l	0.740228	55	-0.215098	0.839856	0.72688	129	0.215098	0.839856	none	1.0102	72	0.737164	0.357431	0.615406	112			none	0.271128	0.198079	0.297895	0.301248	0.207264	0.261963	0.394826	0.55752	0.00360163	0.143939
ENSMUSG00000063406	Tmed5	1.10634	113	-0.208882	0.789542	0.95847	214	0.208882	0.789542	none	0.985527	106			1.03237	221			none	0.38916	0.445421	0.466038	0.23155	0.364041	0.451235	0.50025	0.231807	0.310887	0.987414
ENSMUSG00000063447	Ube2d2b	0.00357576	7	-1.39972	0.750467	0.0132713	9	1.39972	0.750467	none	0.0131667	4			0.00772367	12			none	-0.00065946	0.00513319	0.0257489	0.0137618	0.0225089	0.000830768	-0.000272719	-0.000585483	-0.00155459	-0.000404012
ENSMUSG00000063457	Rps15	0.472307	43	-0.276145	0.8272	0.473036	82	0.276145	0.8272	none	0.511174	44			0.456573	81			none	0.156475	0.163046	0.227661	0.135603	0.115686	0.210375	0.219947	0.186481	0.0189931	-0.00419069
ENSMUSG00000063524	Eno1	1.08841	60	0.613121	0.622877	0.422212	100	-0.613121	0.622877	none	0.610204	43			0.727348	117			none	0.313065	0.244876	0.251061	0.249271	0.233828	0.0789974	0.218362	0.327727	0.048332	0.031685
ENSMUSG00000063558	Aox1	0.155607	130	-0.285504	0.719628	0.164602	263	0.285504	0.719628	none	0.239075	146	0.984745	0.000216551	0.128089	247			up_pericentral	0.0892763	0.111182	0.105783	0.0999335	0.179993	0.203847	0.139731	0.202418	0.311754	0.267054
ENSMUSG00000063576	Klhdc3	0.11353	25	0.156106	0.926215	0.0831912	63	-0.156106	0.926215	none	0.0623251	23			0.109465	65			none	0.0962873	0.0693131	0.0247272	0.00987194	0.0535266	0.0366973	0.0121085	0.101358	0.141449	0.00428557
ENSMUSG00000063683	Glyat	0.682134	152	0.0237775	0.974865	0.57455	286	-0.0237775	0.974865	none	0.662017	130			0.599804	308			none	0.315227	0.427924	0.285349	0.446711	0.349501	0.363415	0.311231	0.447062	0.406885	0.149376
ENSMUSG00000063801	Ap3s2	0.028184	55	0.108338	0.946322	0.0245302	109	-0.108338	0.946322	none	0.0338615	65			0.0227123	99			none	0.0261179	0.017491	0.0249576	0.0371839	0.0141305	0.0195978	0.0332662	0.0417601	0.00450436	0.00117179
ENSMUSG00000063856	Gpx1	12.2668	161	-0.154665	0.836835	9.56395	267	0.154665	0.836835	none	10.5577	133			10.7047	295			none	1.07637	1.68363	1.58486	1.66996	1.49044	1.63925	1.62137	1.64058	1.34383	1.72471
ENSMUSG00000063870	Chd4	1.87806	86	-0.708607	0.263128	2.28464	204	0.708607	0.263128	none	2.28684	92			2.04923	198			none	0.511448	0.688323	0.649917	0.415501	0.468886	0.400934	0.662739	0.752892	0.683634	0.67555
ENSMUSG00000063882	Uqcrh	0.280613	62	0.0747924	0.950432	0.220459	117	-0.0747924	0.950432	none	0.178972	51			0.272601	128	0.618397	0.503749	none	0.13742	0.151151	0.180962	0.105026	0.107041	0.140551	0.178006	0.025052	0.00265051	0.000593533
ENSMUSG00000063888	Rpl7l1	0.0747672	30	-0.145853	0.940002	0.0684346	71	0.145853	0.940002	none	0.10711	38	0.891332	0.584671	0.0558185	63			none	0.0344844	0.0448275	0.0406351	0.0389458	0.0578069	0.0755529	0.0576313	0.0356396	-0.000232535	0.000661169
ENSMUSG00000063929	Cyp4a32	0.088481	61	-0.0658405	0.961546	0.0832391	131	0.0658405	0.961546	none	0.141866	79	1.21367	0.0727072	0.0616015	113			none	0.0375037	0.0560927	0.0596429	0.0294643	0.0385372	0.103285	0.0867341	0.107489	0.26744	0.271026
ENSMUSG00000064254	Ethe1	0.0121116	27	-0.346496	0.849042	0.0148634	66	0.346496	0.849042	none	0.0125724	25			0.0142401	68			none	0.0188951	0.0112221	0.0117628	0.0192408	0.0106096	0.0066167	0.0122479	0.00756018	0.0223256	-0.00132365
ENSMUSG00000064294	Aox3	14.685	210	-0.486039	0.15936	14.7564	319	0.486039	0.15936	none	11.4981	159			16.0858	370	0.266872	0.481391	none	2.27199	2.51511	2.46251	2.20562	2.05828	2.12882	2.18236	1.80751	1.9488	2.08436
ENSMUSG00000065954	Tacc1	4.72652	152	-0.0194419	0.984579	3.35284	252	0.0194419	0.984579	none	3.95491	128			3.89182	276			none	0.844278	0.87602	0.755047	0.690679	1.04923	0.717256	0.814194	0.653368	0.301114	0.253522
ENSMUSG00000065979	Cpped1	0.200063	134	0.395532	0.657276	0.150758	232	-0.395532	0.657276	none	0.172333	115			0.170118	251			none	0.109652	0.138516	0.149506	0.140779	0.103006	0.104283	0.131535	0.0978184	0.00337927	0.167004
ENSMUSG00000065990	Aurkaip1	0.157634	13	-0.936575	0.722569	0.298941	31	0.936575	0.722569	none	0.420882	19	1.59653	0.419163	0.166154	25			none	0.0528327	0.0399068	0.0171872	0.188533	0.00426185	0.0793525	0.112209	0.137828	0.568004	-0.00324148
ENSMUSG00000066026	Dhrs3	4.6254	120	-0.394616	0.644126	3.89218	246	0.394616	0.644126	none	5.28532	129	0.907818	0.00748772	3.72904	237			up_pericentral	0.739771	0.855886	0.885164	0.737975	0.912182	1.14487	1.01329	1.55887	0.93959	1.56741
ENSMUSG00000066036	Ubr4	6.25735	180	-0.610595	0.112712	7.4148	308	0.610595	0.112712	none	6.6675	149			7.06162	339			none	1.34579	1.66461	1.56592	1.44594	1.44371	1.342	1.54061	1.41455	1.20518	1.8718
ENSMUSG00000066037	Hnrnpr	2.09111	141	0.173843	0.801632	1.37145	230	-0.173843	0.801632	none	1.57529	107			1.70075	264			none	0.671707	0.539157	0.500319	0.570638	0.753327	0.736696	0.578833	0.502983	0.131896	0.597327
ENSMUSG00000066043	Phactr4	0.305051	148	0.215518	0.764559	0.23345	279	-0.215518	0.764559	none	0.260738	137			0.263265	290			none	0.223749	0.187191	0.183971	0.156366	0.121229	0.178914	0.20406	0.178404	0.206645	0.222116
ENSMUSG00000066071	Cyp4a12a	0.0213663	34	0.802192	0.692939	0.0113732	62	-0.802192	0.692939	none	0.0210576	39			0.0130629	57			none	0.0172806	0.0144799	0.0128045	0.0173906	0.00991325	0.0165215	0.0173885	0.0192869	0.0306649	0.106615
ENSMUSG00000066072	Cyp4a10	0.00685133	19	-0.658008	0.789542	0.0119875	44	0.658008	0.789542	none	0.0267543	37	3.02205	0.18478	0.00281388	26			none	0.00506697	0.000321211	0.00689992	-0.000298588	0.0125336	0.0299394	0.00723151	0.0374494	0.0268414	0.174542
ENSMUSG00000066150	Slc31a1	0.640308	136	0.174687	0.795681	0.539314	235	-0.174687	0.795681	none	0.618768	119			0.564138	252			none	0.377348	0.308021	0.288597	0.226628	0.406198	0.312895	0.322876	0.207421	0.364572	0.416461
ENSMUSG00000066153	Mup21	2.01649	75	-0.0336122	0.978969	1.27944	146	0.0336122	0.978969	none	1.40327	79			1.65242	142			none	0.264413	0.443853	0.621556	0.449937	0.47716	0.481105	0.37994	0.635265	0.159839	-0.014635
ENSMUSG00000066154	Mup3	13.0621	216	0.471791	0.0180003	8.40364	319	-0.471791	0.0180003	none	8.20837	158			11.1724	377	0.45772	0.00703392	none	2.12369	2.33028	2.15932	2.22658	1.83824	1.90079	2.02232	2.04547	1.86467	0.868506
ENSMUSG00000066319	Rtp3	0.908616	99	0.0849974	0.924517	0.641946	184	-0.0849974	0.924517	none	0.740239	78			0.754394	205			none	0.352723	0.365162	0.453438	0.317063	0.290916	0.35727	0.226343	0.252567	0.163258	0.0144678
ENSMUSG00000066324	Impad1	0.00642124	18	-1.33833	0.517052	0.0172472	60	1.33833	0.517052	none	0.0168646	30			0.0111646	48			none	0.0222146	0.00459068	0.0171461	0.0147674	0.00923216	0.0153453	0.009942	0.00524926	0.000648463	-0.00257131
ENSMUSG00000066406	Akap13	1.44806	210	0.0870285	0.8272	1.19329	317	-0.0870285	0.8272	none	1.23553	157			1.32245	370			none	0.743953	0.693734	0.829318	0.696427	0.579527	0.625466	0.735715	0.701873	0.857864	0.599942
ENSMUSG00000067144	Slc22a7	0.381704	51	1.06039	0.47283	0.121189	69	-1.06039	0.47283	none	0.103938	17			0.27869	103	1.05272	0.299361	none	0.0858245	0.142527	0.159744	0.0788919	0.0439633	0.0740959	0.0440963	0.0715652	-0.00570635	0.00511397
ENSMUSG00000067194	Eif1ax	0.0781104	18	0.955666	0.746564	0.0525634	32	-0.955666	0.746564	none	0.025319	15			0.0787568	35			none	0.0871439	0.0182538	0.0333053	0.00638029	0.0301821	0.010449	0.0219775	0.00346506	0.00327003	0.000866537
ENSMUSG00000067219	Nipal1	0.0347958	13	2.87934	0.511952	0.00328952	15	-2.87934	0.511952	none	0.000849649	2			0.0224861	26	4.23534	0.162629	none	0.0192901	0.0088897	0.0152169	0.00016602	0.0299999	0.000388109	0.000381015	0.000197917	-0.000381218	0.000213683
ENSMUSG00000067225	Cyp2c54	0.00894576	29	-1.57682	0.224239	0.0276526	82	1.57682	0.224239	none	0.0616485	83	4.44306	2.61379e-05	0.00256416	28			up_pericentral	0.00338272	0.00123435	4.88963e-05	0.0162159	0.0157356	0.0673814	0.0556336	0.0782787	0.040998	0.0973521
ENSMUSG00000067235	H2-Q10	15.4245	215	0.0804441	0.828834	12.6541	319	-0.0804441	0.828834	none	10.2584	159			15.2596	375	0.57253	8.22343e-05	up_periportal	2.4393	2.63768	2.72011	2.31319	2.1641	2.08804	2.24489	2.07952	1.50116	1.55925
ENSMUSG00000067274	Rplp0	1.08954	30	0.292295	0.85627	0.385658	77	-0.292295	0.85627	none	0.314198	38			0.82166	69			none	0.136226	0.143706	0.135439	0.113568	0.336968	0.156842	0.162232	0.156514	0.0270073	-0.00135306
ENSMUSG00000067279	Ppp1r3c	0.362292	35	-0.362178	0.781817	0.327809	79	0.362178	0.781817	none	0.464218	43	0.858531	0.40107	0.290317	71			none	0.0891804	0.11558	0.247185	0.150571	0.172691	0.158934	0.157738	0.171538	0.322176	0.297157
ENSMUSG00000067288	Rps28	0.516448	45	0.238172	0.837001	0.424387	73	-0.238172	0.837001	none	0.372238	34			0.499416	84			none	0.195187	0.180302	0.210131	0.253709	0.205701	0.198792	0.131579	0.216351	-0.00666346	0.0329021
ENSMUSG00000068083	Cyp2d40	0.317489	24	0.178831	0.92144	0.195363	60	-0.178831	0.92144	none	0.22363	37			0.253905	47			none	0.137315	0.0668771	0.136432	0.136552	0.0486477	0.0721627	0.137675	0.114746	0.0249039	-0.000102381
ENSMUSG00000068220	Lgals1	0.00158253	5	-0.777086	0.778123	0.00276287	14	0.777086	0.778123	none	0.00159936	6			0.00257155	13			none	0.00920324	0.0033968	-0.000551867	-0.000287204	-0.000557929	0.000985959	0.00290999	0.0183296	0.00287651	-0.00114333
ENSMUSG00000068267	Cenpb	0.00055722	3	-4.32091	0.485092	0.0157364	13	4.32091	0.485092	none	0.0115797	3			0.00873075	13			none	0.00543967	0.0109089	0.0020261	0.0122117	6.43666e-05	-0.000359472	-0.000213055	-0.000794816	-0.000386493	0.223271
ENSMUSG00000068290	Ddrgk1	0.114001	31	-0.671171	0.677464	0.161633	97	0.671171	0.677464	none	0.219394	49	0.89278	0.470846	0.109866	79			none	0.0402387	0.0794122	0.0897611	0.0588257	0.11956	0.0551624	0.186697	0.0517117	0.118822	-0.00128498
ENSMUSG00000068328	Aup1	1.46692	27	0.00196801	0.999568	0.724264	53	-0.00196801	0.999568	none	0.868484	29			1.09191	51			none	0.1056	0.213333	0.249607	0.19016	0.137281	0.0721449	0.187328	0.19691	0.480579	0.686737
ENSMUSG00000068396	Rpl34-ps1	0.0862886	27	0.563063	0.735936	0.0484286	44	-0.563063	0.735936	none	0.0450585	21			0.0716808	50			none	0.0286254	0.0569978	0.0731342	0.0607558	0.0827795	0.0244644	0.00989489	0.0169679	0.0432765	0.0957479
ENSMUSG00000068739	Sars	0.138006	59	0.721539	0.630901	0.0738339	90	-0.721539	0.630901	none	0.0872999	42			0.105179	107			none	0.0543589	0.0893434	0.0168411	0.133841	0.0536166	0.0840526	0.0658577	0.039535	0.0476692	0.157808
ENSMUSG00000068747	Sort1	0.121447	23	-0.327668	0.837945	0.114259	66	0.327668	0.837945	none	0.243309	45	1.99846	0.0130149	0.064121	44			up_pericentral	0.0414915	0.0330971	0.0762202	0.107586	0.122089	0.0801321	0.17393	0.159396	0.0850524	0.106914
ENSMUSG00000068762	Gstm6	0.102952	5	-0.713955	0.770472	0.151524	28	0.713955	0.770472	none	0.351661	23	3.02969	0.0594991	0.0393277	10			none	0.0394944	0.00588233	0.0293208	0.109477	0.0457009	0.0017983	0.216077	0.0568151	0.457057	-0.000236893
ENSMUSG00000068823	Csde1	1.79847	85	-0.237694	0.789442	1.65184	176	0.237694	0.789442	none	1.49731	82			1.8014	179			none	0.520946	0.498162	0.469391	0.340542	0.406501	0.516325	0.478817	0.375135	1.14339	0.675744
ENSMUSG00000068856	Sf3b4	0.0846302	3	-1.02956	0.754371	0.0912954	21	1.02956	0.754371	none	0.0723656	8			0.0954139	16			none	0.0215043	0.0231934	0.0448597	-0.000248618	0.0713495	0.0274497	0.0260719	0.064952	-0.00169493	-0.00338264
ENSMUSG00000068874	Selenbp1	0.676103	136	-0.0218874	0.983302	0.622924	225	0.0218874	0.983302	none	0.492576	104			0.708423	257			none	0.379013	0.358918	0.186295	0.31232	0.204066	0.144951	0.343459	0.24041	0.273511	0.434515
ENSMUSG00000068877	Selenbp2	14.4555	215	0.319955	0.547174	9.043	319	-0.319955	0.547174	none	6.84732	158			13.0881	376	1.0193	1.68676e-07	up_periportal	2.27654	2.247	2.05953	2.00651	1.72378	1.76351	1.66431	1.25738	1.30912	0.476444
ENSMUSG00000068921	Dap3	3.14924	43	-0.284911	0.79655	2.81935	107	0.284911	0.79655	none	2.75528	46			3.03655	104			none	0.473305	0.424234	0.508211	0.456202	0.299227	0.312537	0.523015	0.513621	0.438563	0.0195914
ENSMUSG00000069456	Rdh16	0.114628	83	-1.06147	0.131119	0.210687	172	1.06147	0.131119	none	0.426079	128	2.80045	2.22956e-10	0.0646866	127			up_pericentral	0.0209314	0.0460653	0.0926067	0.0819587	0.120571	0.202095	0.335994	0.353734	0.46213	0.493279
ENSMUSG00000069520	Tmem19	8.55727	95	-0.538993	0.549766	7.44017	207	0.538993	0.549766	none	8.95846	101	0.65614	0.266074	7.44578	201			none	1.18053	0.927718	0.700739	1.27922	1.07345	1.07669	1.33919	1.20099	0.64871	0.828252
ENSMUSG00000069631	Strada	0.294841	90	0.59529	0.505707	0.170911	167	-0.59529	0.505707	none	0.211731	79			0.225213	178			none	0.194449	0.143808	0.11484	0.0716788	0.0738324	0.140806	0.17888	0.0967555	0.264283	0.40344
ENSMUSG00000069729	Arid1b	0.152996	191	0.393968	0.422802	0.110122	308	-0.393968	0.422802	none	0.14187	156	0.283559	0.472677	0.121494	343			none	0.132417	0.10677	0.0880859	0.0593336	0.0800904	0.118483	0.137608	0.122278	0.133207	0.18524
ENSMUSG00000069744	Psmb3	0.614693	31	0.0572583	0.976952	0.36383	72	-0.0572583	0.976952	none	0.411155	37			0.488601	66			none	0.133563	0.156292	0.18399	0.0741553	0.0619907	0.122888	0.143526	0.275254	0.068783	0.0656555
ENSMUSG00000069805	Fbp1	1.02383	193	0.435507	0.224239	0.688898	310	-0.435507	0.224239	none	0.589113	150			0.92403	353	0.55832	0.00858451	up_periportal	0.536025	0.57145	0.587074	0.377751	0.322184	0.38441	0.360354	0.369464	0.387274	0.194465
ENSMUSG00000069917	Hba-a2	0.0323556	4	-0.532771	0.883481	0.0549591	10	0.532771	0.883481	none	0.031584	4			0.0517556	10			none	0.0104989	0.0307827	0.000295471	0.00014848	0.0157397	0.036342	0.0243356	-9.99009e-06	-0.00166827	-0.0010254
ENSMUSG00000069922	Ces3a	16.6549	216	-0.229594	0.514987	16.7375	319	0.229594	0.514987	none	20.8723	159	0.595696	6.5408e-07	14.9507	376			up_pericentral	2.47512	2.54657	2.78082	2.47596	2.62225	2.67959	2.92369	3.09837	2.60789	2.7763
ENSMUSG00000070493	Chchd2	0.356386	78	-0.0282873	0.980124	0.296575	181	0.0282873	0.980124	none	0.326706	88			0.318395	171			none	0.161987	0.185738	0.203194	0.181996	0.207827	0.205729	0.249219	0.175836	0.127849	0.0201002
ENSMUSG00000070565	Rasal2	0.03816	124	0.712959	0.353865	0.0226328	214	-0.712959	0.353865	none	0.0226116	101			0.0315966	237			none	0.0325368	0.0290066	0.0290254	0.0152861	0.0346346	0.0176045	0.0111444	0.0157631	0.0126558	0.133242
ENSMUSG00000070644	Etnk2	1.89781	189	0.0799881	0.879603	1.4872	306	-0.0799881	0.879603	none	1.65972	155			1.65143	340			none	0.830585	0.775246	0.697553	0.530223	0.591583	0.820294	0.765473	0.86073	0.92172	1.04263
ENSMUSG00000070661	Rnf186	0.292298	4	-0.135707	0.970593	0.326295	13	0.135707	0.970593	none	0.746187	9	1.80353	0.555006	0.130067	8			none	0.0259322	0.0432568	0.049808	0.000991229	0.00298297	0.0419375	0.185942	0.143762	-0.000381643	-0.000647062
ENSMUSG00000070780	Rbm47	0.205141	211	0.159122	0.721876	0.177242	317	-0.159122	0.721876	none	0.241676	158	0.54102	0.00119024	0.166229	370			up_pericentral	0.13759	0.150499	0.157676	0.173001	0.148995	0.17705	0.224993	0.207298	0.279686	0.211072
ENSMUSG00000071076	Jund	0.12606	17	-0.125909	0.952647	0.118516	36	0.125909	0.952647	none	0.0504799	10			0.151485	43	1.28144	0.375955	none	0.0341189	0.0833973	0.0746343	0.166461	0.0259149	0.0117897	0.0420162	0.0241611	-3.38386e-05	-0.00403674
ENSMUSG00000071178	Serpina1b	4.60313	212	0.168931	0.722569	3.56307	318	-0.168931	0.722569	none	3.01761	157			4.39233	373	0.55663	0.00246169	up_periportal	1.44978	1.45136	1.54087	1.21764	1.09257	1.00202	1.1574	1.18912	1.392	0.860585
ENSMUSG00000071369	Map3k5	7.00146	212	-0.234795	0.622858	7.0182	317	0.234795	0.622858	none	8.69153	158	0.649745	3.47943e-05	6.30468	371			up_pericentral	1.68258	1.76454	1.59249	1.46422	1.61789	1.80949	2.0852	2.13713	2.12503	2.44247
ENSMUSG00000071415	Rpl23	0.749258	42	-0.371741	0.765886	0.634444	95	0.371741	0.765886	none	0.934724	51	0.648031	0.541003	0.574351	86			none	0.152002	0.22259	0.0940909	0.438568	0.301844	0.141858	0.29457	0.352434	0.2232	-0.00905191
ENSMUSG00000071650	Ganab	0.3224	113	-0.0696192	0.93806	0.288195	222	0.0696192	0.93806	none	0.221404	101			0.336016	234	0.568784	0.313749	none	0.246146	0.196307	0.208706	0.240037	0.18335	0.122394	0.147429	0.137442	0.0224142	0.00195742
ENSMUSG00000071711	Mpst	0.0107167	6	-1.30966	0.754431	0.0281038	12	1.30966	0.754431	none	0.0384697	6			0.013716	12			none	0.00234085	0.0127319	0.0268427	-0.00015109	0.000649483	0.0255594	0.00448637	0.000226044	-0.000640289	0.324055
ENSMUSG00000072772	Grcc10	0.450073	20	0.480762	0.799408	0.184132	36	-0.480762	0.799408	none	0.296866	22			0.290085	34			none	0.00767207	0.0994707	0.191038	0.180668	0.0701878	0.0713917	0.0391335	0.175875	-0.00138573	0.000371219
ENSMUSG00000072849	Serpina1e	6.50238	217	0.185685	0.689201	5.0279	319	-0.185685	0.689201	none	3.67971	159			6.44535	377	0.842963	8.13299e-09	up_periportal	1.85205	1.78577	1.76374	1.57561	1.32982	1.37664	1.25827	1.14976	0.9196	0.144024
ENSMUSG00000073155	1810058I24Rik	0.0407846	17	-0.556261	0.768576	0.0546232	47	0.556261	0.768576	none	0.0929369	36	1.5126	0.274147	0.0305261	28			none	0.0123679	0.0276212	0.0265122	0.0475634	0.0128765	0.0511569	0.0711159	0.0832045	0.0423576	0.0835006
ENSMUSG00000073421	H2-Ab1	0.0212416	9	-1.51282	0.724808	0.154895	14	1.51282	0.724808	none	0.0108846	6			0.13839	17			none	0.00840742	0.0307882	0.06086	1.51617e-05	0.015292	0.0186845	0.0064916	-0.000572972	-0.00197005	-0.00267893
ENSMUSG00000073639	Rab18	0.0553518	41	0.534883	0.758086	0.0312697	88	-0.534883	0.758086	none	0.0173634	36			0.0510078	93	1.36877	0.109873	none	0.0306749	0.0465183	0.0217463	0.0594375	0.0171505	0.024241	0.0091603	0.00266906	0.0873648	0.00237951
ENSMUSG00000073676	Hspe1	1.15745	62	0.207573	0.834169	0.716139	125	-0.207573	0.834169	none	0.533516	53			1.04747	134			none	0.348959	0.294722	0.485105	0.123474	0.310873	0.286284	0.237481	0.19368	0.776002	0.831162
ENSMUSG00000073982	Rhog	0.00518773	7	-0.772434	0.833254	0.011055	27	0.772434	0.833254	none	0.00214812	8			0.0114178	26			none	0.0192792	0.00108645	0.0145475	0.000148416	0.00730629	0.00125317	0.00206584	-0.000263825	0.00145553	-0.000522404
ENSMUSG00000073988	Ttpa	0.314856	136	0.134874	0.828527	0.261549	264	-0.134874	0.828527	none	0.315088	133			0.269771	267			none	0.215239	0.189588	0.244001	0.189165	0.171774	0.23923	0.236937	0.241206	0.0503899	0.142641
ENSMUSG00000074063	Osgin1	0.64439	71	-0.31025	0.754565	0.573791	191	0.31025	0.754565	none	0.534277	95			0.631127	167			none	0.324377	0.235937	0.375685	0.162022	0.244141	0.265293	0.340199	0.172934	0.237703	0.0440614
ENSMUSG00000074088	Snrnp40	0.550929	65	-0.0544649	0.964771	0.533054	125	0.0544649	0.964771	none	0.63684	62			0.499707	128			none	0.193546	0.226936	0.29107	0.0623289	0.153191	0.234627	0.347862	0.307076	0.113916	-0.0217465
ENSMUSG00000074115	Saa1	0.928118	50	1.15338	0.277382	0.33431	75	-1.15338	0.277382	none	0.477084	34			0.616715	91			none	0.154206	0.15877	0.281362	0.418127	0.119864	0.139037	0.243877	0.204277	0.00172666	0.264715
ENSMUSG00000074129	Rpl13a	1.53227	71	-0.393056	0.715079	1.59864	140	0.393056	0.715079	none	1.45941	66			1.61893	145			none	0.379018	0.462628	0.420892	0.355283	0.238791	0.299327	0.658215	0.476655	0.454237	0.665177
ENSMUSG00000074207	Adh1	0.598281	146	-0.0923287	0.888247	0.552064	266	0.0923287	0.888247	none	0.642791	135			0.540555	277			none	0.298632	0.382087	0.323601	0.407414	0.191959	0.301557	0.397798	0.393103	0.301371	0.682391
ENSMUSG00000074211	Sdhaf1	0.390933	13	1.26845	0.70603	0.0729103	18	-1.26845	0.70603	none	0.044083	10			0.268446	21			none	0.0576966	0.0766161	0.0509657	0.054445	0.0119309	0.00159529	0.0274623	0.0562429	-0.002718	0.00251944
ENSMUSG00000074240	Cib3	0.0884844	39	1.04185	0.623507	0.0408606	39	-1.04185	0.623507	none	0.0107149	3			0.0810065	75	2.98516	0.00697189	up_periportal	0.0393297	0.0489073	0.0520727	0.00866174	0.0955875	0.00130514	0.000877873	0.000678987	-0.00155047	0.000434804
ENSMUSG00000074250	Gm10653	0.154296	7	0.918777	0.859695	0.0203128	12	-0.918777	0.859695	none	0.232605	9			0.00828625	10			none	-0.00184041	-0.00163728	0.00686543	-0.00182529	0.0764588	0.058676	0.0875489	0.00552465	0.00282533	0.498492
ENSMUSG00000074272	Ceacam1	0.639247	108	0.37083	0.698581	0.359101	200	-0.37083	0.698581	none	0.462109	102			0.477338	206			none	0.241135	0.285267	0.171344	0.28123	0.275888	0.226993	0.277181	0.296807	0.0768202	-0.00260145
ENSMUSG00000074476	Spc24	0.000512961	1	-3.46146	0.69221	0.00765733	7	3.46146	0.69221	none	0.0152621	6	5.04905	0.572514	0.000338188	2			none	-0.000432942	0.000307504	1.20675e-05	-0.000621484	0.0330833	0.0138827	0.00852303	-8.09062e-06	-0.00149925	-3.08298e-05
ENSMUSG00000074491	Clec4g	0.00104112	5	-5.84095	0.322798	0.300054	13	5.84095	0.322798	none	0.148737	6			0.191257	12			none	0.0329921	0.0276901	0.00068868	0.000981431	0.0393259	0.136334	0.0552132	-0.00210063	0.0139655	-0.00633924
ENSMUSG00000074582	Arfgef2	0.184234	106	-0.0779122	0.939551	0.157862	224	0.0779122	0.939551	none	0.116658	98			0.190403	232	0.47374	0.485544	none	0.122963	0.149681	0.103032	0.056975	0.0752387	0.116029	0.113602	0.0542249	0.0352904	0.16766
ENSMUSG00000074622	Mafb	1.18539	95	0.192816	0.829841	0.689071	186	-0.192816	0.829841	none	0.696487	81			0.972188	200			none	0.413683	0.375198	0.308706	0.29306	0.235006	0.276427	0.220046	0.566338	0.413836	0.525052
ENSMUSG00000074656	Eif2s2	0.0975495	54	-0.0989795	0.93476	0.0916785	134	0.0989795	0.93476	none	0.12453	61			0.081246	127			none	0.0722662	0.0730177	0.0537957	0.100347	0.0962422	0.102888	0.0379539	0.0688421	0.0174649	-0.00465873
ENSMUSG00000074768	Bhmt	0.971801	188	0.22083	0.721876	0.701048	290	-0.22083	0.721876	none	0.662073	145			0.873591	333	0.295411	0.490818	none	0.411838	0.550242	0.456588	0.513523	0.382071	0.401258	0.359568	0.402585	0.32309	0.129523
ENSMUSG00000075324	Fign	0.0198795	67	-0.0426317	0.974865	0.0198762	161	0.0426317	0.974865	none	0.027091	86	0.676775	0.444839	0.0168432	142			none	0.012003	0.0189722	0.0125316	0.0264417	0.0197927	0.0261449	0.0242714	0.0119993	0.0268993	0.0218282
ENSMUSG00000075706	Gpx4	2.33755	26	-0.562683	0.718038	1.81763	73	0.562683	0.718038	none	1.03895	29			2.44502	70			none	0.216853	0.294945	0.309036	0.768429	0.164199	0.257643	0.145296	0.611341	0.0866082	0.00804776
ENSMUSG00000076441	Ass1	15.468	213	-0.14388	0.764559	13.8431	314	0.14388	0.764559	none	12.4765	153			15.3551	374	0.353619	0.246212	none	2.58352	2.51912	2.50723	2.40228	1.88919	2.17241	2.3277	1.83595	1.06388	0.659752
ENSMUSG00000078515	Ddi2	0.719712	214	0.0868513	0.802832	0.634299	318	-0.0868513	0.802832	none	0.67562	159			0.666177	373			none	0.500697	0.468266	0.432633	0.44051	0.410658	0.430368	0.50866	0.400626	0.442815	0.327944
ENSMUSG00000078566	Bnip3	0.386031	98	-0.313348	0.70935	0.403198	204	0.313348	0.70935	none	0.337924	97			0.420754	205			none	0.22023	0.251765	0.264071	0.262202	0.244941	0.244083	0.307389	0.160188	0.253406	0.210991
ENSMUSG00000078578	Ube2d3	1.91419	154	-0.0151728	0.984528	1.46378	281	0.0151728	0.984528	none	1.53849	134			1.69212	301			none	0.740564	0.679295	0.686881	0.728526	0.643194	0.653882	0.66725	0.796326	0.775469	0.216045
ENSMUSG00000078597	Cyp4a12b	0.0282469	18	2.6427	0.475722	0.00357111	24	-2.6427	0.475722	none	0.0131329	16			0.0137801	26			none	8.8078e-06	0.0087246	0.0154993	-0.000473211	0.0235496	0.0249192	0.000646424	0.0287644	-0.00102195	0.00137617
ENSMUSG00000078622	Ccdc47	1.31806	64	0.118679	0.917501	0.864484	134	-0.118679	0.917501	none	0.802304	61			1.15223	137			none	0.380104	0.34787	0.325612	0.183737	0.128493	0.222766	0.32558	0.290319	0.692295	0.139307
ENSMUSG00000078650	G6pc	3.46178	200	-0.264203	0.625877	3.20389	317	0.264203	0.625877	none	2.65684	155			3.58273	362	0.249185	0.518487	none	1.16808	1.26891	1.2278	1.02041	0.826825	1.00693	1.32416	0.879411	1.00567	0.609933
ENSMUSG00000078656	Vps25	0.311553	39	-0.101933	0.946322	0.220021	92	0.101933	0.946322	none	0.255847	41			0.257739	90			none	0.125842	0.13098	0.168059	0.0783679	0.152864	0.0840229	0.136554	0.114629	0.0368467	0.0146349
ENSMUSG00000078672	Mup20	8.4893	206	0.550068	0.0832953	5.18871	304	-0.550068	0.0832953	none	3.87766	147			7.64369	363	1.0518	4.61353e-08	up_periportal	1.83601	1.76309	1.60473	1.70864	1.37967	1.18363	1.07143	1.20601	1.10133	1.04545
ENSMUSG00000078695	Cisd3	0.758815	21	-0.938158	0.613979	1.60501	46	0.938158	0.613979	none	1.12628	27			1.31837	40			none	0.147547	0.232055	0.0192435	0.210638	0.203092	0.0739172	0.171613	0.198378	0.225956	-0.00173094
ENSMUSG00000078812	Eif5a	0.155376	33	0.00156082	0.999695	0.0933977	57	-0.00156082	0.999695	none	0.0550006	25			0.145293	65			none	0.0854105	0.0489101	0.100787	0.11003	0.0189771	0.0506068	0.0356784	0.0120946	0.0631749	0.140441
ENSMUSG00000078817	Nlrp12	0.287147	102	-0.355157	0.682567	0.317843	227	0.355157	0.682567	none	0.322018	110			0.298384	219			none	0.185025	0.200559	0.236764	0.128079	0.1882	0.180195	0.194718	0.289856	0.364857	0.326078
ENSMUSG00000078964	Ces1b	0.0650133	42	-0.764234	0.485727	0.0998095	138	0.764234	0.485727	none	0.0959744	68			0.0813551	112			none	0.0503732	0.0624624	0.0719287	0.156881	0.103134	0.0549561	0.0504603	0.0568124	0.0712004	-0.00110003
ENSMUSG00000079012	Serpina3m	23.0081	218	0.366094	0.00468526	16.9422	319	-0.366094	0.00468526	none	14.6248	159			21.4153	378	0.510401	3.76952e-08	up_periportal	2.99109	2.9708	2.97648	2.83994	2.66834	2.54783	2.62555	2.52053	2.47188	2.59841
ENSMUSG00000079015	Serpina1c	4.46719	212	0.345537	0.226723	3.06593	318	-0.345537	0.226723	none	2.6723	158			4.03964	372	0.55645	0.000314514	up_periportal	1.36069	1.42023	1.52375	1.35998	1.23962	1.00333	1.09649	1.06732	1.21531	0.793062
ENSMUSG00000079057	Cyp4v3	0.184468	131	0.619594	0.475722	0.110859	193	-0.619594	0.475722	none	0.135271	96			0.143042	228			none	0.089127	0.111807	0.123872	0.090843	0.0486276	0.0658184	0.118267	0.145189	0.171161	0.16362
ENSMUSG00000079197	Psme2	0.778206	34	-0.416393	0.768443	0.738868	66	0.416393	0.768443	none	0.776557	29			0.745702	71			none	0.215072	0.165436	0.269768	0.18393	0.223469	0.176724	0.113291	0.350208	0.354474	-0.00505816
ENSMUSG00000079334	Nat6	2.16949	172	-0.245643	0.691948	2.04681	293	0.245643	0.691948	none	2.28976	147	0.266062	0.566845	2.01537	318			none	0.775057	0.882001	1.0242	0.591212	0.58591	0.90512	0.928356	0.854925	0.613032	1.5505
ENSMUSG00000079415	Cntf	0.0300591	5	-0.608508	0.83895	0.0500625	17	0.608508	0.83895	none	0.0966314	9	2.03218	0.504835	0.0189376	13			none	0.000114025	0.0185756	0.0123257	0.032613	0.0350018	0.0560305	0.0554546	0.000342066	0.0259884	0.000211567
ENSMUSG00000081051	Gm15427	0.0946426	32	-0.0737233	0.957557	0.0966017	60	0.0737233	0.957557	none	0.133779	31			0.0798339	61			none	0.0541716	0.0547233	0.103097	0.0675542	0.0414584	0.0671227	0.119713	0.104902	0.0408349	0.290158
ENSMUSG00000084786	Ubl5	0.303751	24	0.29972	0.861859	0.163736	47	-0.29972	0.861859	none	0.435549	35	1.59765	0.121423	0.130151	36			none	0.0210673	0.0552741	0.11542	0.122348	0.141105	0.157668	0.224455	0.205495	0.0487229	-0.00108178
ENSMUSG00000085795	Zfp703	0.107858	4	0.503431	0.922817	0.0378123	7	-0.503431	0.922817	none	0.176816	2			0.0197389	9			none	0.00987721	0.0109841	-0.000782231	-0.000507881	0.0042412	0.0470763	0.0241026	-0.00103835	0.000284566	-0.00217779
ENSMUSG00000086040	Wipf3	0.504445	72	0.108772	0.922677	0.373556	135	-0.108772	0.922677	none	0.590466	80	0.598261	0.505086	0.357802	127			none	0.200617	0.15372	0.212014	0.118291	0.192982	0.176617	0.234667	0.499576	0.276465	0.114668
ENSMUSG00000090137	Uba52	0.704321	50	0.205267	0.851797	0.529507	100	-0.205267	0.851797	none	0.538603	48			0.626499	102			none	0.155975	0.276148	0.237025	0.318175	0.20166	0.273063	0.179447	0.371308	0.00419649	-0.000370409
ENSMUSG00000090231	Cfb	1.97683	125	0.58718	0.458303	0.97414	183	-0.58718	0.458303	none	0.905238	83			1.5814	225	0.564812	0.337507	none	0.44617	0.510258	0.643184	0.315244	0.4766	0.38013	0.347551	0.367666	0.333537	0.0549174
ENSMUSG00000090247	Bloc1s1	0.277008	14	-0.0723555	0.977273	0.184034	34	0.0723555	0.977273	none	0.179972	15			0.239362	33			none	0.049158	0.0845674	0.12771	0.0130382	0.0202429	0.00973533	0.0941472	0.0942437	0.499843	0.312794
ENSMUSG00000090264	Eif4ebp3	2.04337	85	-0.0891044	0.925619	1.42699	164	0.0891044	0.925619	none	1.52455	74			1.74143	175			none	0.62287	0.467483	0.50264	0.587954	0.549571	0.537826	0.537403	0.427578	0.466735	-0.000464449
ENSMUSG00000090841	Myl6	0.630048	44	0.76298	0.60839	0.285993	64	-0.76298	0.60839	none	0.195576	31			0.522449	77	0.867613	0.350023	none	0.193635	0.176505	0.154772	0.128621	0.109333	0.180669	0.0536371	0.16441	0.0414206	0.0494749
ENSMUSG00000090877	Hspa1b	0.135394	12	-0.389908	0.847939	0.140337	28	0.389908	0.847939	none	0.242	18	1.35522	0.414361	0.0947238	22			none	0.0417583	0.0339227	0.0915258	0.0570084	0.0633933	0.0693447	0.181441	0.0990795	0.0131243	0.0350828
ENSMUSG00000091867	Cyp2a22	0.00706162	48	0.506649	0.697398	0.00492285	76	-0.506649	0.697398	none	0.00188445	22			0.00743438	102	1.96193	9.10746e-06	up_periportal	0.00808504	0.00786606	0.00474905	0.00416672	0.0012991	0.00172516	0.00163773	0.00195034	9.90395e-06	0.00698693
ENSMUSG00000093674	Rpl41	2.12504	85	0.0887335	0.922817	1.38681	157	-0.0887335	0.922817	none	1.55736	89			1.74083	153			none	0.479875	0.524829	0.471419	0.451098	0.454551	0.387095	0.608481	0.819693	0.594924	0.816768
ENSMUSG00000093769	Hist2h3c1	0.138977	12	1.38559	0.709106	0.0297776	10	-1.38559	0.709106	none	0.0349269	6			0.0905891	16			none	0.0623314	0.0273356	0.00328885	0.0164059	0.00069826	0.000146542	0.011582	0.0175763	0.253074	0.00532934
ENSMUSG00000096145	Vkorc1	0.500407	28	-0.660402	0.627552	0.559409	97	0.660402	0.627552	none	0.578653	44			0.517287	81			none	0.181795	0.209188	0.228135	0.159776	0.127657	0.193941	0.230733	0.28962	0.289197	-0.00549763
ENSMUSG00000096210	H1f0	0.371198	33	-0.403845	0.765057	0.453188	76	0.403845	0.765057	none	0.365859	34			0.442637	75			none	0.211614	0.127515	0.20633	0.221548	0.236256	0.117506	0.154358	0.0138176	0.00958459	0.00326563
ENSMUSG00000096688	Mup17	0.534269	113	0.146919	0.875889	0.507564	164	-0.146919	0.875889	none	1.20832	106	2.10087	2.29273e-07	0.228203	171			up_pericentral	0.0972415	0.135947	0.120186	0.220482	0.264184	0.318041	0.625412	0.587753	1.20428	1.19346
ENSMUSG00000102976	Zc3h11a	3.87887	203	0.0149654	0.980124	3.32628	314	-0.0149654	0.980124	none	3.65015	156	0.243775	0.502223	3.50874	361			none	1.18475	1.20279	1.31105	1.57236	1.1724	1.13519	1.21914	1.32114	1.00447	1.43996
ENSMUSG00000103711	Tstd1	0.60845	17	0.325812	0.885731	0.353199	29	-0.325812	0.885731	none	0.0995909	12			0.607084	34	1.6112	0.269098	none	0.150339	0.0753876	0.0382544	0.157976	0.165111	-6.61398e-05	0.0738001	0.0223495	0.2387	0.0010068
ENSMUSG00000109336	Samd4b	0.289863	74	-0.137539	0.890322	0.276438	179	0.137539	0.890322	none	0.282579	85			0.281598	168			none	0.18765	0.158234	0.133291	0.176918	0.138856	0.0976635	0.187278	0.205257	0.20237	0.558089
ENSMUSG00000109941	Exosc6	0.00670192	2	-3.28525	0.379944	0.118257	13	3.28525	0.379944	none	0.0308403	4			0.0906917	11			none	0.0495322	0.0350878	0.00073671	0.000185713	-0.000545038	0.0624636	0.0211436	-0.00119098	0.000502642	-0.0018189
ENSMUSG00000113769	5033406O09Rik	0.0774163	10	-0.437978	0.882338	0.0767319	15	0.437978	0.882338	none	0.0838069	12			0.0741506	13			none	-0.00090316	0.0358764	0.076861	0.0305289	0.00510456	0.0262071	0.0904579	0.0486671	-0.00237893	0.000702023
ENSMUSG00000115338	Pnp	0.0410391	23	0.469501	0.832512	0.0269731	35	-0.469501	0.832512	none	0.0451178	24			0.0274529	34			none	0.026051	0.0138461	0.0182341	0.0476063	0.0504055	0.0181295	0.0128235	0.0673729	-0.00049566	0.00148896
ENSMUSG00000116207	Nnt	0.0541433	103	0.322912	0.75082	0.0404752	208	-0.322912	0.75082	none	0.0315895	95			0.0520955	216	0.654978	0.210468	none	0.0476314	0.0467627	0.0218275	0.0378409	0.0575597	0.0373213	0.0243711	0.0376525	0.0162426	0.00621663
ENSMUSG00000116275	Zc3h11a	0.626999	203	0.144005	0.75082	0.53738	314	-0.144005	0.75082	none	0.589881	156			0.566981	361			none	0.380598	0.40108	0.426596	0.521849	0.399851	0.354084	0.384526	0.398116	0.289871	0.443838
ENSMUSG00000116933	Atp5o	0.0177215	127	-0.0392032	0.962532	0.0180873	248	0.0392032	0.962532	none	0.0199483	124			0.0170935	251			none	0.0146849	0.020647	0.012845	0.0100219	0.0157373	0.015415	0.0242482	0.0126847	0.00517628	0.0448322

## Sheet: Supp_Table9_zonation_CCl4_mice
	gene_name	2n_mean	2n_n_cells	2n_log2FC	2n_pvals_adj	4n_mean	4n_n_cells	4n_log2FC	4n_pvals_adj	changes_hep	pericentral_mean	pericentral_n_cells	pericentral_log2FC	pericentral_pvals_adj	periportal_mean	periportal_n_cells	periportal_log2FC	periportal_pvals_adj	changes_zonation	zone0.0	zone0.2	zone0.3	zone0.4	zone0.5	zone0.6	zone0.7	zone0.8	zone0.9	zone1.0
ENSMUSG00000000049	Apoh	0.417763	45	0.0372851	0.976673	0.326461	317	-0.0372851	0.976673	none	0.338344	30			0.338825	332			none	0.200361	0.236139	0.292984	0.219491	0.357542	0.125977	0.578594	0.128431	0.0465974	0.0394702
ENSMUSG00000000142	Axin2	0	0	-19.8163	0.628916	0.00101822	6	19.8163	0.628916	none	0.00186696	3			0.000795008	3			none	0.00360341	-0.000837223	-0.000320545	-0.000805325	0.0027464	1.32271e-05	-0.00125167	8.27747e-05	0.00107211	0.00146742
[truncated: 1,745 more rows]
