# Supplementary material for: Single-nucleus RNA-seq2 reveals functional crosstalk between liver zonation and ploidy
Source: Nat Commun. 2021 Jul 12;12:4264. doi: 10.1038/s41467-021-24543-5 (PMC8275628; doi:10.1038/s41467-021-24543-5)
Supplement: Supplementary file 12 — Dataset 10 [file 41467_2021_24543_MOESM12_ESM.xlsx]

## Sheet: mastermix
	ORIGINAL PROTOCOL - TAKARA					FOR MOSOQUITO (1/4)- SNI-625		4				extra		FOR MOSOQUITO (1/4)- SNI-621 and 622										00:00:00	00:00:00	192 wells	per plate	n plates
	Takara-Celia		SMARTerV4			Takara-Celia		SMARTerV4		1 column		1.6		Takara-Celia		24	columns									reaccions	1	2
	FACS SORTING					FACS SORTING								FACS SORTING										10x Reaction Buffer		4.5	9.5	19
		cell	0.001				cell	0.001							cell									19	10x Lysis Buffer	85.5	180.5	361
		water	2.75				water	0.6875		11		17.6			water	422.4	Lysis Buffer 1							1	RNAse inhibitor	4.5	9.5	19
		10x Reaccion	1				10x Reaction B	0.25		4		6.4			10x Reaction B	153.6								20	ul total	90	190	380
		spin down and freeze at -80C					spin down and freeze at -80C	0.9375		15		24			spin down and freeze at -80C	576	36	ul / source well
																									estimation
												extra													plates	24
												1.3													per half plate	153.6
		SMART-seqCDS PrimerII	2				SMART-seqCDS PrimerII	0.5		8		10.4			SMART-seqCDS PrimerII	249.6									1 plate	2
		ERCC	1			1/300.000	ERCC	0.25		4		5.2		1/300.000	ERCC	124.8										7372.8
		2% NP40 (final conc 0.4%)	2.5				2% NP40 (final conc 0.4%)	0.625		10		13			2% NP40 (final conc 0.4%)	312	Lysis Buffer 2
		1% Triton-X100 (final conc 0.1%)	1.25				1% Triton-X100 (final conc 0.1%)	0.3125		5		6.5			1% Triton-X100 (final conc 0.1%)	156
		water	2				water	0.5		8		10.4			water	249.6
	6min 72C		12.5	ul		6min 72C		3.126	ul (=12.5/4)	50.016		65.0208		6min 72C		1092	68.25	ul / source well	2.1885	ul per well
	10 min 4C					10 min 4C								10 min 4C
	1 min 25C					1 min 25C								1 min 25C
												extra
												1.3				24
	RT-Mix					RT-Mix								RT-Mix
	5x ultra low first-strand	4					5x ultra low first-strand	1		17		22.1			5x ultra low first-strand	530.4
	SMART-SEQ V4 OLIGO	1					SMART-SEQ V4 OLIGO	0.25		4.25		5.525			SMART-SEQ V4 OLIGO	132.6
	RNASE inhib	0.5					RNASE inhib	0.125		2.125		2.7625			RNASE inhib	66.3
	SMARTScribe	2					SMARTScribe	0.5		8.5		11.05			SMARTScribe	265.2
			7.5	ul				1.875	ul	31.875		41.4375				994.5	62.1563	ul / source well	1.88	ul per well
																	55 amd 42
	RT-Amplification		20	ul		RT-Amplification		5.001	ul					RT-Amplification
	90 min 42C					90 min 42C								90 min 42C
	10 min 70C					10 min 70C						extra		10 min 70C
												1.2					2x 2 ml tubes
	Pre-PCR					Pre-PCR								Pre-PCR
	2x SeqAmp PCR Buffer	25					2x SeqAmp PCR Buffer	6.25		100		120			2x SeqAmp PCR Buffer	2880	720
	PCR Primer II\SeqAMo	1					PCR Primer II\SeqAMo	0.25		4		4.8			PCR Primer II\SeqAMo	115.2	28.8
	SeqAmp DNA polymerase	1					SeqAmp DNA polymerase	0.25		4		4.8			SeqAmp DNA polymerase	115.2	28.8
	water	3					water	0.75		12		14.4			water	345.6	86.4
			30	ul				7.5	ul	120		144				3456	216	ul / source well	7.5	ul per well
	Total vol-reaction		50	ul		Total vol-reaction		12.501	ul
	1 min 95C		x1			1 min 95C		x1						ERCC dilution 1/10
	20sec 95C		x5			20sec 95C		x5						10	ul ERCC
	4 min 58 C					4 min 58 C								10	ul Rnase inhibitor (40U/ul)
	6min 68C					6min 68C								80	ul water
	20sec 95C		x9			20sec 95C		x9
	30sec 64C					30sec 64C								aliquote	12 ul	x 4
	6min 68C					6min 68C									2ul	x 26
	30sec 95C		x7			30sec 95C		x7
	30sec 64C					30sec 64C								1/300.000
	7min 68C					7min 68C								1/100	1/1000	1/10.000	=>>	1/100.000	=>>	1/300.000
	10min 72C		x1			10min 72C		x1						1	9	50		50		250
														9	91	450		450		500

## Sheet: snRNAseq2- Smarter
	ORIGINAL PROTOCOL						FOR MOSOQUITO (1/4)						extra
	Takara Reagents *		SMARTerV4				Takara Reagents *		SMARTerV4		1	Column	1.3	24	Columns	Date	Exp No
	FACS SORTING						FACS SORTING
LB1		cell	0.001					cell	0.001
		water	2.75					water	0.6875		11		14.3	343.2
		* 10x Reaction Buffer	1					* 10x Reaction Buffer	0.25		4		5.2	124.8
			3.75						0.9375		15	ul	19.5	468	28.25	ul / source well
	spin down and freeze at -80C						spin down and freeze at -80C										0.9375	ul per well
													extra
													1.15	24	Columns
LB2		* SMART-seqCDS PrimerII	2					* SMART-seqCDS PrimerII	0.5		8		9.2	220.8
	ERCC		1				ERCC		0.25		4		4.6	110.4
		2% NP40 (final conc 0.4%)	2.5					2% NP40 (final conc 0.4%)	0.625		10		11.5	276
		1% Triton-X100 (final conc 0.1%)	1.25					1% Triton-X100 (final conc 0.1%)	0.3125		5		5.75	138
		water	2					water	0.5		8		9.2	220.8
			8.75	ul					2.1875	ul	35	ul	40.25	966	59.375	ul / source well
	Lysis						Lysis										2.1875	ul per well
	6min 72C		12.5	ul			6min 72C		3.125	ul
	10 min 4C						10 min 4C
	1 min 25C						1 min 25C
													extra
													1.15	24	Columns
	RT-Mix						RT-Mix
		* 5x ultra low first-strand	4					* 5x ultra low first-strand	1		16		18.4	441.6
		* SMART-SEQ V4 OLIGO	1					* SMART-SEQ V4 OLIGO	0.25		4		4.6	110.4
		* RNASE inhib	0.5					* RNASE inhib	0.125		2		2.3	55.2
		* SMARTScribe	2					* SMARTScribe	0.5		8		9.2	220.8
			7.5	ul					1.875	ul	30	ul	34.5	828	50.75	ul / source well
																	1.875	ul per well
	RT-Amplification		20	ul			RT-Amplification		5	ul
	90 min 42C						90 min 42C
	10 min 70C						10 min 70C
													extra
													1.2	24	Columns
	Pre-PCR						Pre-PCR
		* 2x SeqAmp PCR Buffer	25					* 2x SeqAmp PCR Buffer	6.25		100		120	2880
		* PCR Primer II\SeqAMo	1					* PCR Primer II\SeqAMo	0.25		4		4.8	115.2
		* SeqAmp DNA polymerase	1					* SeqAmp DNA polymerase	0.25		4		4.8	115.2
		water	3					water	0.75		12		14.4	345.6
			30	ul					7.5	ul	120	ul	144	3456	215	ul / source well
																	7.5	ul per well
	cDNA Amplification		50	ul			cDNA Amplification		12.5	ul					If volume in yellow more than 60ul , divide in more columns in the source plate as needed.
	1 min 95C		x1				1 min 95C		x1						eg. For 1 plate use 4 columns in the source plate with 53ul in each.
	20sec 95C		x5				20sec 95C		x5
	4 min 58 C						4 min 58 C
	6min 68C						6min 68C
	20sec 95C		x9				20sec 95C		x9
	30sec 64C						30sec 64C
	6min 68C						6min 68C
	30sec 95C		x7				30sec 95C		x7
	30sec 64C						30sec 64C
	7min 68C						7min 68C
	10min 72C		x1				10min 72C		x1
ERCC dilution 1/10						10x Reaction Buffer
10	ul ERCC						Original Volume	1 / 4 of Volume	1 plate	5	Plates
10	ul Rnase inhibitor (40U/ul)					10x Lysis Buffer	19	4.75	118.56	592.8
80	ul water					RNAse inhibitor	1	0.25	6.24	31.2
						ul total	20	5	124.8	624	ul
aliquote	12 ul	x 4
	2ul	x 26
1/100	1/1000	1/10.000	1/100.000	1/300.000
1	9	50	50	250
9	91	450	450	500

## Sheet: Nextera XT
ORIGINAL PROTOCOL						FOR MOSOQUITO (1/10)						extra
Illumina Nextera XT - Library preparation						Illumina Nextera XT - Library preparation				1	Column	1.3	12	Columns	Date	Exp No
	Tagmentation Mix					Tagmentation Mix
	TD	10				TD	1			16		20.8	249.6
	ATM	5				ATM	0.5			8		10.4	124.8
	cDNA (~100 pg/ul)	5				cDNA (~100 pg/ul)	0.5		Total TD+ATM	24	ul	288	374.4	22.0235	ul / source well
		20	ul				2	ul								1.5	ul per well
	Spin 280g for 1min					Spin 280g for 1min
	Tagmentation					Tagmentation
	10 mins at 55C					10 mins at 55C
	Then reach 10C and continue					Then reach 10C and continue
												extra
	Neutrilize Tagment					Neutrilize Tagment						1.3	12	Columns
	NT	5				NT	0.5	ul		8		10.4	124.8	7.34118	ul / source well
																0.5	ul per well
	Spin 280g for 1min					Spin 280g for 1min
	Let 5 min at room Temperature					Let 5 min at room Temperature
												extra
	Library Amplification					Library Amplification						1.2	12	Columns
	i7 index adapter	5				i7 index adapter	0.5			8		9.6	115.2
	i5 index adapter	5				i5 index adapter	0.5			8		9.6	115.2
	NPM	15				NPM	1.5			24		28.8	345.6
		25	ul				2.5	ul		40	ul	48	576	33.8824	ul / source well
																2.5	ul per well
														If volume in yellow more than 60ul , divide in more columns in the source plate as needed.
	Amplification PCR	50	ul			Amplification PCR	5	ul						eg. For 1 plate use 2 columns in the source plate with 33.9ul in each.
	72C for 3 minutes					72C for 3 minutes
	95C for 30 seconds					95C for 30 seconds
	95C for 10 seconds					95C for 10 seconds
	55C for 30 seconds	x12				55C for 30 seconds	x12
	72C for 30 seconds					72C for 30 seconds
	72C for 5 minutes					72C for 5 minutes
	Hold at 10C					Hold at 10C
	CLEAN UP
	Spin	280 g , 1 min
	Collect/Pool 0,5 ul from ALL samples from 384 well plate using the Mosquito
		=>	192 ul total => CHECK volume when manually pooling in 1 epp tube!
	Add 0,9x ratio of AMPure beads XP (e.g. 173 ul beads in 192ul of library)
	Shake	1800 rpm , 2 mins
	Room Temp for 5 mins
	Place on magnet for 2 minutes
	Discard all Supernatant ( ~ 260 ul?!)
	2 x Wash	400 ul 80% EtOH
		30 secs => then discard S				1st Wash
	Air- dry	10- 15 minutes!
	Add	102 ul RSB
	Shake	1800 rpm , 2 mins
	Room Temp for 5 mins
	Place on magnet for 2 minutes
	Collect 100 ul your Library in a NEW eppendorf
	CHECK Volume!
	Add 0,9x ratio of AMPure beads XP (e.g. 90 ul beads in 100ul of library)
	Shake	1800 rpm , 2 mins
	Room Temp for 5 mins
	Place on magnet for 2 minutes
	Discard all Supernatant ( ~ 188 ul?!)
	2 x Wash	400 ul 80% EtOH
		30 secs => then discard S				2nd Wash
	Air- dry	10- 15 minutes!
	Add	52 ul RSB
	Shake	1800 rpm , 2 mins
	Room Temp for 5 mins
	Place on magnet for 2 minutes
	Collect all Supernatant of your clean Library in a NEW eppendorf labeled SNI-XXX LIB
	Proceed to QC of Final Library using a High Sensitivity Bioanalyzer chip

## Sheet: distribution in HVSD plate
Distribution of Reagent Volumes in HVSD plate
	Max volume Capacity 60uL
1/4 reaction scale - snRNAseq2
	1	2	3	4	5	6	7	8	9	10	11	12	13	14	15	16	17	18	19	20	21	22	23	24
A	28 uL/well Lysis Buffer 1		59 uL/well Lysis Buffer 2		50.5 uL/well RT Mix		53 uL/well Pre-PCR Mix	53 uL/well Pre-PCR Mix	53 uL/well Pre-PCR Mix	53 uL/well Pre-PCR Mix
B
C
D
E
F
G
H
I
J
K
L
M
N
O
P
	24 columns		24 columns		24 columns		6 columns	6 columns	6 columns	6 columns
1/10 reaction scale - Nextera XT
	1	2	3	4	5	6	7	8	9	10	11	12	13	14	15	16	17	18	19	20	21	22	23	24
A												44 uL/well TD+ATM		14.7 uL/well NT Buffer		33.9 uL/well PCR Amp Mix	33.9 uL/well PCR Amp Mix
B
C
D
E
F
G
H
I
J
K
L
M
N
O
P
												24 columns		24 columns		12 columns	12 columns

## Sheet: Nextera Indexes Layout
Indexes		96- well format
		SET A	TAAGGCGA	CGTACTAG	AGGCAGAA	TCCTGAGC	GGACTCCT	TAGGCATG	CTCTCTAC	CGAGGCTG	AAGAGGCA	GTAGAGGA	GCTCATGA	ATCTCAGG		384 PLATTE	1	2	3	4	5	6	7	8	9	10	11	12	13	14	15	16	17	18	19	20	21	22	23	24
		ATAGAGAG	TAAGGCGA ATAGAGAG	CGTACTAG ATAGAGAG	AGGCAGAA ATAGAGAG	TCCTGAGC ATAGAGAG	GGACTCCT ATAGAGAG	TAGGCATG ATAGAGAG	CTCTCTAC ATAGAGAG	CGAGGCTG ATAGAGAG	AAGAGGCA ATAGAGAG	GTAGAGGA ATAGAGAG	GCTCATGAATAGAGAG	ATCTCAGGATAGAGAG		A	TAAGGCGA ATAGAGAG	AGGCAGAA ATAGAGAG	GGACTCCT ATAGAGAG	CTCTCTAC ATAGAGAG	AAGAGGCA ATAGAGAG	GCTCATGAATAGAGAG	ACTCGCTAATAGAGAG	GCGTAGTAATAGAGAG	TACGCTGCATAGAGAG	TAGCGCTCATAGAGAG	CCTAAGACATAGAGAG	TGCAGCTAATAGAGAG	TAAGGCGA TCGACTAG	AGGCAGAA TCGACTAG	GGACTCCT TCGACTAG	CTCTCTAC TCGACTAG	AAGAGGCA TCGACTAG	GCTCATGATCGACTAG	ACTCGCTATCGACTAG	GCGTAGTATCGACTAG	TACGCTGCTCGACTAG	TAGCGCTCTCGACTAG	CCTAAGACTCGACTAG	TGCAGCTATCGACTAG
		TATCCTCT	TAAGGCGA TATCCTCT	CGTACTAG TATCCTCT	AGGCAGAA TATCCTCT	TCCTGAGC TATCCTCT	GGACTCCT TATCCTCT	TAGGCATG TATCCTCT	CTCTCTAC TATCCTCT	CGAGGCTG TATCCTCT	AAGAGGCA TATCCTCT	GTAGAGGA TATCCTCT	GCTCATGATATCCTCT	ATCTCAGGTATCCTCT		B	CGTACTAG ATAGAGAG	TCCTGAGC ATAGAGAG	TAGGCATG ATAGAGAG	CGAGGCTG ATAGAGAG	GTAGAGGA ATAGAGAG	ATCTCAGGATAGAGAG	GGAGCTACATAGAGAG	CGGAGCCTATAGAGAG	ATGCGCAGATAGAGAG	ACTGAGCGATAGAGAG	CGATCAGTATAGAGAG	TCGACGTCATAGAGAG	CGTACTAG TCGACTAG	TCCTGAGC TCGACTAG	TAGGCATG TCGACTAG	CGAGGCTG TCGACTAG	GTAGAGGA TCGACTAG	ATCTCAGGTCGACTAG	GGAGCTACTCGACTAG	CGGAGCCTTCGACTAG	ATGCGCAGTCGACTAG	ACTGAGCGTCGACTAG	CGATCAGTTCGACTAG	TCGACGTCTCGACTAG
		GTAAGGAG	TAAGGCGA GTAAGGAG	CGTACTAG GTAAGGAG	AGGCAGAA GTAAGGAG	TCCTGAGC GTAAGGAG	GGACTCCT GTAAGGAG	TAGGCATG GTAAGGAG	CTCTCTAC GTAAGGAG	CGAGGCTG GTAAGGAG	AAGAGGCA GTAAGGAG	GTAGAGGA GTAAGGAG	GCTCATGAGTAAGGAG	ATCTCAGGGTAAGGAG		C	TAAGGCGA TATCCTCT	AGGCAGAA TATCCTCT	GGACTCCT TATCCTCT	CTCTCTAC TATCCTCT	AAGAGGCA TATCCTCT	GCTCATGATATCCTCT	ACTCGCTATATCCTCT	GCGTAGTATATCCTCT	TACGCTGCTATCCTCT	TAGCGCTCTATCCTCT	CCTAAGACTATCCTCT	TGCAGCTATATCCTCT	TAAGGCGA TTCTAGCT	AGGCAGAA TTCTAGCT	GGACTCCT TTCTAGCT	CTCTCTAC TTCTAGCT	AAGAGGCA TTCTAGCT	GCTCATGATTCTAGCT	ACTCGCTATTCTAGCT	GCGTAGTATTCTAGCT	TACGCTGCTTCTAGCT	TAGCGCTCTTCTAGCT	CCTAAGACTTCTAGCT	TGCAGCTATTCTAGCT
		ACTGCATA	TAAGGCGA ACTGCATA	CGTACTAG ACTGCATA	AGGCAGAA ACTGCATA	TCCTGAGC ACTGCATA	GGACTCCT ACTGCATA	TAGGCATG ACTGCATA	CTCTCTAC ACTGCATA	CGAGGCTG ACTGCATA	AAGAGGCA ACTGCATA	GTAGAGGA ACTGCATA	GCTCATGAACTGCATA	ATCTCAGGACTGCATA		D	CGTACTAG TATCCTCT	TCCTGAGC TATCCTCT	TAGGCATG TATCCTCT	CGAGGCTG TATCCTCT	GTAGAGGA TATCCTCT	ATCTCAGGTATCCTCT	GGAGCTACTATCCTCT	CGGAGCCTTATCCTCT	ATGCGCAGTATCCTCT	ACTGAGCGTATCCTCT	CGATCAGTTATCCTCT	TCGACGTCTATCCTCT	CGTACTAG TTCTAGCT	TCCTGAGC TTCTAGCT	TAGGCATG TTCTAGCT	CGAGGCTG TTCTAGCT	GTAGAGGA TTCTAGCT	ATCTCAGGTTCTAGCT	GGAGCTACTTCTAGCT	CGGAGCCTTTCTAGCT	ATGCGCAGTTCTAGCT	ACTGAGCGTTCTAGCT	CGATCAGTTTCTAGCT	TCGACGTCTTCTAGCT
		AAGGAGTA	TAAGGCGA AAGGAGTA	CGTACTAG AAGGAGTA	AGGCAGAA AAGGAGTA	TCCTGAGC AAGGAGTA	GGACTCCT AAGGAGTA	TAGGCATG AAGGAGTA	CTCTCTAC AAGGAGTA	CGAGGCTG AAGGAGTA	AAGAGGCA AAGGAGTA	GTAGAGGA AAGGAGTA	GCTCATGAAAGGAGTA	ATCTCAGGAAGGAGTA		E	TAAGGCGA GTAAGGAG	AGGCAGAA GTAAGGAG	GGACTCCT GTAAGGAG	CTCTCTAC GTAAGGAG	AAGAGGCA GTAAGGAG	GCTCATGAGTAAGGAG	ACTCGCTAGTAAGGAG	GCGTAGTAGTAAGGAG	TACGCTGCGTAAGGAG	TAGCGCTCGTAAGGAG	CCTAAGACGTAAGGAG	TGCAGCTAGTAAGGAG	TAAGGCGA CCTAGAGT	AGGCAGAA CCTAGAGT	GGACTCCT CCTAGAGT	CTCTCTAC CCTAGAGT	AAGAGGCA CCTAGAGT	GCTCATGACCTAGAGT	ACTCGCTACCTAGAGT	GCGTAGTACCTAGAGT	TACGCTGCCCTAGAGT	TAGCGCTCCCTAGAGT	CCTAAGACCCTAGAGT	TGCAGCTACCTAGAGT
		CTAAGCCT	TAAGGCGA CTAAGCCT	CGTACTAG CTAAGCCT	AGGCAGAA CTAAGCCT	TCCTGAGC CTAAGCCT	GGACTCCT CTAAGCCT	TAGGCATG CTAAGCCT	CTCTCTAC CTAAGCCT	CGAGGCTG CTAAGCCT	AAGAGGCA CTAAGCCT	GTAGAGGA CTAAGCCT	GCTCATGACTAAGCCT	ATCTCAGGCTAAGCCT		F	CGTACTAG GTAAGGAG	TCCTGAGC GTAAGGAG	TAGGCATG GTAAGGAG	CGAGGCTG GTAAGGAG	GTAGAGGA GTAAGGAG	ATCTCAGGGTAAGGAG	GGAGCTACGTAAGGAG	CGGAGCCTGTAAGGAG	ATGCGCAGGTAAGGAG	ACTGAGCGGTAAGGAG	CGATCAGTGTAAGGAG	TCGACGTCGTAAGGAG	CGTACTAG CCTAGAGT	TCCTGAGC CCTAGAGT	TAGGCATG CCTAGAGT	CGAGGCTG CCTAGAGT	GTAGAGGA CCTAGAGT	ATCTCAGGCCTAGAGT	GGAGCTACCCTAGAGT	CGGAGCCTCCTAGAGT	ATGCGCAGCCTAGAGT	ACTGAGCGCCTAGAGT	CGATCAGTCCTAGAGT	TCGACGTCCCTAGAGT
		CGTCTAAT	TAAGGCGA CGTCTAAT	CGTACTAG CGTCTAAT	AGGCAGAA CGTCTAAT	TCCTGAGC CGTCTAAT	GGACTCCT CGTCTAAT	TAGGCATG CGTCTAAT	CTCTCTAC CGTCTAAT	CGAGGCTG CGTCTAAT	AAGAGGCA CGTCTAAT	GTAGAGGA CGTCTAAT	GCTCATGACGTCTAAT	ATCTCAGGCGTCTAAT		G	TAAGGCGA ACTGCATA	AGGCAGAA ACTGCATA	GGACTCCT ACTGCATA	CTCTCTAC ACTGCATA	AAGAGGCA ACTGCATA	GCTCATGAACTGCATA	ACTCGCTAACTGCATA	GCGTAGTAACTGCATA	TACGCTGCACTGCATA	TAGCGCTCACTGCATA	CCTAAGACACTGCATA	TGCAGCTAACTGCATA	TAAGGCGA GCGTAAGA	AGGCAGAA GCGTAAGA	GGACTCCT GCGTAAGA	CTCTCTAC GCGTAAGA	AAGAGGCA GCGTAAGA	GCTCATGAGCGTAAGA	ACTCGCTAGCGTAAGA	GCGTAGTAGCGTAAGA	TACGCTGCGCGTAAGA	TAGCGCTCGCGTAAGA	CCTAAGACGCGTAAGA	TGCAGCTAGCGTAAGA
		TCTCTCCG	TAAGGCGA TCTCTCCG	CGTACTAG TCTCTCCG	AGGCAGAA TCTCTCCG	TCCTGAGC TCTCTCCG	GGACTCCT TCTCTCCG	TAGGCATG TCTCTCCG	CTCTCTAC TCTCTCCG	CGAGGCTG TCTCTCCG	AAGAGGCA TCTCTCCG	GTAGAGGA TCTCTCCG	GCTCATGATCTCTCCG	ATCTCAGGTCTCTCCG		H	CGTACTAG ACTGCATA	TCCTGAGC ACTGCATA	TAGGCATG ACTGCATA	CGAGGCTG ACTGCATA	GTAGAGGA ACTGCATA	ATCTCAGGACTGCATA	GGAGCTACACTGCATA	CGGAGCCTACTGCATA	ATGCGCAGACTGCATA	ACTGAGCGACTGCATA	CGATCAGTACTGCATA	TCGACGTCACTGCATA	CGTACTAG GCGTAAGA	TCCTGAGC GCGTAAGA	TAGGCATG GCGTAAGA	CGAGGCTG GCGTAAGA	GTAGAGGA GCGTAAGA	ATCTCAGGGCGTAAGA	GGAGCTACGCGTAAGA	CGGAGCCTGCGTAAGA	ATGCGCAGGCGTAAGA	ACTGAGCGGCGTAAGA	CGATCAGTGCGTAAGA	TCGACGTCGCGTAAGA
																I	TAAGGCGA AAGGAGTA	AGGCAGAA AAGGAGTA	GGACTCCT AAGGAGTA	CTCTCTAC AAGGAGTA	AAGAGGCA AAGGAGTA	GCTCATGAAAGGAGTA	ACTCGCTAAAGGAGTA	GCGTAGTAAAGGAGTA	TACGCTGCAAGGAGTA	TAGCGCTCAAGGAGTA	CCTAAGACAAGGAGTA	TGCAGCTAAAGGAGTA	TAAGGCGA CTATTAAG	AGGCAGAA CTATTAAG	GGACTCCT CTATTAAG	CTCTCTAC CTATTAAG	AAGAGGCA CTATTAAG	GCTCATGACTATTAAG	ACTCGCTACTATTAAG	GCGTAGTACTATTAAG	TACGCTGCCTATTAAG	TAGCGCTCCTATTAAG	CCTAAGACCTATTAAG	TGCAGCTACTATTAAG
																J	CGTACTAG AAGGAGTA	TCCTGAGC AAGGAGTA	TAGGCATG AAGGAGTA	CGAGGCTG AAGGAGTA	GTAGAGGA AAGGAGTA	ATCTCAGGAAGGAGTA	GGAGCTACAAGGAGTA	CGGAGCCTAAGGAGTA	ATGCGCAGAAGGAGTA	ACTGAGCGAAGGAGTA	CGATCAGTAAGGAGTA	TCGACGTCAAGGAGTA	CGTACTAG CTATTAAG	TCCTGAGC CTATTAAG	TAGGCATG CTATTAAG	CGAGGCTG CTATTAAG	GTAGAGGA CTATTAAG	ATCTCAGGCTATTAAG	GGAGCTACCTATTAAG	CGGAGCCTCTATTAAG	ATGCGCAGCTATTAAG	ACTGAGCGCTATTAAG	CGATCAGTCTATTAAG	TCGACGTCCTATTAAG
		SET B	ACTCGCTA	GGAGCTAC	GCGTAGTA	CGGAGCCT	TACGCTGC	ATGCGCAG	TAGCGCTC	ACTGAGCG	CCTAAGAC	CGATCAGT	TGCAGCTA	TCGACGTC		K	TAAGGCGA CTAAGCCT	AGGCAGAA CTAAGCCT	GGACTCCT CTAAGCCT	CTCTCTAC CTAAGCCT	AAGAGGCA CTAAGCCT	GCTCATGACTAAGCCT	ACTCGCTACTAAGCCT	GCGTAGTACTAAGCCT	TACGCTGCCTAAGCCT	TAGCGCTCCTAAGCCT	CCTAAGACCTAAGCCT	TGCAGCTACTAAGCCT	TAAGGCGA AAGGCTAT	AGGCAGAA AAGGCTAT	GGACTCCT AAGGCTAT	CTCTCTAC AAGGCTAT	AAGAGGCA AAGGCTAT	GCTCATGAAAGGCTAT	ACTCGCTAAAGGCTAT	GCGTAGTAAAGGCTAT	TACGCTGCAAGGCTAT	TAGCGCTCAAGGCTAT	CCTAAGACAAGGCTAT	TGCAGCTAAAGGCTAT
		ATAGAGAG	ACTCGCTAATAGAGAG	GGAGCTACATAGAGAG	GCGTAGTAATAGAGAG	CGGAGCCTATAGAGAG	TACGCTGCATAGAGAG	ATGCGCAGATAGAGAG	TAGCGCTCATAGAGAG	ACTGAGCGATAGAGAG	CCTAAGACATAGAGAG	CGATCAGTATAGAGAG	TGCAGCTAATAGAGAG	TCGACGTCATAGAGAG		L	CGTACTAG CTAAGCCT	TCCTGAGC CTAAGCCT	TAGGCATG CTAAGCCT	CGAGGCTG CTAAGCCT	GTAGAGGA CTAAGCCT	ATCTCAGGCTAAGCCT	GGAGCTACCTAAGCCT	CGGAGCCTCTAAGCCT	ATGCGCAGCTAAGCCT	ACTGAGCGCTAAGCCT	CGATCAGTCTAAGCCT	TCGACGTCCTAAGCCT	CGTACTAG AAGGCTAT	TCCTGAGC AAGGCTAT	TAGGCATG AAGGCTAT	CGAGGCTG AAGGCTAT	GTAGAGGA AAGGCTAT	ATCTCAGGAAGGCTAT	GGAGCTACAAGGCTAT	CGGAGCCTAAGGCTAT	ATGCGCAGAAGGCTAT	ACTGAGCGAAGGCTAT	CGATCAGTAAGGCTAT	TCGACGTCAAGGCTAT
		TATCCTCT	ACTCGCTATATCCTCT	GGAGCTACTATCCTCT	GCGTAGTATATCCTCT	CGGAGCCTTATCCTCT	TACGCTGCTATCCTCT	ATGCGCAGTATCCTCT	TAGCGCTCTATCCTCT	ACTGAGCGTATCCTCT	CCTAAGACTATCCTCT	CGATCAGTTATCCTCT	TGCAGCTATATCCTCT	TCGACGTCTATCCTCT		M	TAAGGCGA CGTCTAAT	AGGCAGAA CGTCTAAT	GGACTCCT CGTCTAAT	CTCTCTAC CGTCTAAT	AAGAGGCA CGTCTAAT	GCTCATGACGTCTAAT	ACTCGCTACGTCTAAT	GCGTAGTACGTCTAAT	TACGCTGCCGTCTAAT	TAGCGCTCCGTCTAAT	CCTAAGACCGTCTAAT	TGCAGCTACGTCTAAT	TAAGGCGA GAGCCTTA	AGGCAGAA GAGCCTTA	GGACTCCT GAGCCTTA	CTCTCTAC GAGCCTTA	AAGAGGCA GAGCCTTA	GCTCATGAGAGCCTTA	ACTCGCTAGAGCCTTA	GCGTAGTAGAGCCTTA	TACGCTGCGAGCCTTA	TAGCGCTCGAGCCTTA	CCTAAGACGAGCCTTA	TGCAGCTAGAGCCTTA
		GTAAGGAG	ACTCGCTAGTAAGGAG	GGAGCTACGTAAGGAG	GCGTAGTAGTAAGGAG	CGGAGCCTGTAAGGAG	TACGCTGCGTAAGGAG	ATGCGCAGGTAAGGAG	TAGCGCTCGTAAGGAG	ACTGAGCGGTAAGGAG	CCTAAGACGTAAGGAG	CGATCAGTGTAAGGAG	TGCAGCTAGTAAGGAG	TCGACGTCGTAAGGAG		N	CGTACTAG CGTCTAAT	TCCTGAGC CGTCTAAT	TAGGCATG CGTCTAAT	CGAGGCTG CGTCTAAT	GTAGAGGA CGTCTAAT	ATCTCAGGCGTCTAAT	GGAGCTACCGTCTAAT	CGGAGCCTCGTCTAAT	ATGCGCAGCGTCTAAT	ACTGAGCGCGTCTAAT	CGATCAGTCGTCTAAT	TCGACGTCCGTCTAAT	CGTACTAG GAGCCTTA	TCCTGAGC GAGCCTTA	TAGGCATG GAGCCTTA	CGAGGCTG GAGCCTTA	GTAGAGGA GAGCCTTA	ATCTCAGGGAGCCTTA	GGAGCTACGAGCCTTA	CGGAGCCTGAGCCTTA	ATGCGCAGGAGCCTTA	ACTGAGCGGAGCCTTA	CGATCAGTGAGCCTTA	TCGACGTCGAGCCTTA
		ACTGCATA	ACTCGCTAACTGCATA	GGAGCTACACTGCATA	GCGTAGTAACTGCATA	CGGAGCCTACTGCATA	TACGCTGCACTGCATA	ATGCGCAGACTGCATA	TAGCGCTCACTGCATA	ACTGAGCGACTGCATA	CCTAAGACACTGCATA	CGATCAGTACTGCATA	TGCAGCTAACTGCATA	TCGACGTCACTGCATA		O	TAAGGCGA TCTCTCCG	AGGCAGAA TCTCTCCG	GGACTCCT TCTCTCCG	CTCTCTAC TCTCTCCG	AAGAGGCA TCTCTCCG	GCTCATGATCTCTCCG	ACTCGCTATCTCTCCG	GCGTAGTATCTCTCCG	TACGCTGCTCTCTCCG	TAGCGCTCTCTCTCCG	CCTAAGACTCTCTCCG	TGCAGCTATCTCTCCG	TAAGGCGA TTATGCGA	AGGCAGAA TTATGCGA	GGACTCCT TTATGCGA	CTCTCTAC TTATGCGA	AAGAGGCA TTATGCGA	GCTCATGATTATGCGA	ACTCGCTATTATGCGA	GCGTAGTATTATGCGA	TACGCTGCTTATGCGA	TAGCGCTCTTATGCGA	CCTAAGACTTATGCGA	TGCAGCTATTATGCGA
		AAGGAGTA	ACTCGCTAAAGGAGTA	GGAGCTACAAGGAGTA	GCGTAGTAAAGGAGTA	CGGAGCCTAAGGAGTA	TACGCTGCAAGGAGTA	ATGCGCAGAAGGAGTA	TAGCGCTCAAGGAGTA	ACTGAGCGAAGGAGTA	CCTAAGACAAGGAGTA	CGATCAGTAAGGAGTA	TGCAGCTAAAGGAGTA	TCGACGTCAAGGAGTA		P	CGTACTAG TCTCTCCG	TCCTGAGC TCTCTCCG	TAGGCATG TCTCTCCG	CGAGGCTG TCTCTCCG	GTAGAGGA TCTCTCCG	ATCTCAGGTCTCTCCG	GGAGCTACTCTCTCCG	CGGAGCCTTCTCTCCG	ATGCGCAGTCTCTCCG	ACTGAGCGTCTCTCCG	CGATCAGTTCTCTCCG	TCGACGTCTCTCTCCG	CGTACTAG TTATGCGA	TCCTGAGC TTATGCGA	TAGGCATG TTATGCGA	CGAGGCTG TTATGCGA	GTAGAGGA TTATGCGA	ATCTCAGGTTATGCGA	GGAGCTACTTATGCGA	CGGAGCCTTTATGCGA	ATGCGCAGTTATGCGA	ACTGAGCGTTATGCGA	CGATCAGTTTATGCGA	TCGACGTCTTATGCGA
		CTAAGCCT	ACTCGCTACTAAGCCT	GGAGCTACCTAAGCCT	GCGTAGTACTAAGCCT	CGGAGCCTCTAAGCCT	TACGCTGCCTAAGCCT	ATGCGCAGCTAAGCCT	TAGCGCTCCTAAGCCT	ACTGAGCGCTAAGCCT	CCTAAGACCTAAGCCT	CGATCAGTCTAAGCCT	TGCAGCTACTAAGCCT	TCGACGTCCTAAGCCT
		CGTCTAAT	ACTCGCTACGTCTAAT	GGAGCTACCGTCTAAT	GCGTAGTACGTCTAAT	CGGAGCCTCGTCTAAT	TACGCTGCCGTCTAAT	ATGCGCAGCGTCTAAT	TAGCGCTCCGTCTAAT	ACTGAGCGCGTCTAAT	CCTAAGACCGTCTAAT	CGATCAGTCGTCTAAT	TGCAGCTACGTCTAAT	TCGACGTCCGTCTAAT
		TCTCTCCG	ACTCGCTATCTCTCCG	GGAGCTACTCTCTCCG	GCGTAGTATCTCTCCG	CGGAGCCTTCTCTCCG	TACGCTGCTCTCTCCG	ATGCGCAGTCTCTCCG	TAGCGCTCTCTCTCCG	ACTGAGCGTCTCTCCG	CCTAAGACTCTCTCCG	CGATCAGTTCTCTCCG	TGCAGCTATCTCTCCG	TCGACGTCTCTCTCCG
		SET C	TAAGGCGA	CGTACTAG	AGGCAGAA	TCCTGAGC	GGACTCCT	TAGGCATG	CTCTCTAC	CGAGGCTG	AAGAGGCA	GTAGAGGA	GCTCATGA	ATCTCAGG
		TCGACTAG	TAAGGCGA TCGACTAG	CGTACTAG TCGACTAG	AGGCAGAA TCGACTAG	TCCTGAGC TCGACTAG	GGACTCCT TCGACTAG	TAGGCATG TCGACTAG	CTCTCTAC TCGACTAG	CGAGGCTG TCGACTAG	AAGAGGCA TCGACTAG	GTAGAGGA TCGACTAG	GCTCATGATCGACTAG	ATCTCAGGTCGACTAG
		TTCTAGCT	TAAGGCGA TTCTAGCT	CGTACTAG TTCTAGCT	AGGCAGAA TTCTAGCT	TCCTGAGC TTCTAGCT	GGACTCCT TTCTAGCT	TAGGCATG TTCTAGCT	CTCTCTAC TTCTAGCT	CGAGGCTG TTCTAGCT	AAGAGGCA TTCTAGCT	GTAGAGGA TTCTAGCT	GCTCATGATTCTAGCT	ATCTCAGGTTCTAGCT
		CCTAGAGT	TAAGGCGA CCTAGAGT	CGTACTAG CCTAGAGT	AGGCAGAA CCTAGAGT	TCCTGAGC CCTAGAGT	GGACTCCT CCTAGAGT	TAGGCATG CCTAGAGT	CTCTCTAC CCTAGAGT	CGAGGCTG CCTAGAGT	AAGAGGCA CCTAGAGT	GTAGAGGA CCTAGAGT	GCTCATGACCTAGAGT	ATCTCAGGCCTAGAGT
		GCGTAAGA	TAAGGCGA GCGTAAGA	CGTACTAG GCGTAAGA	AGGCAGAA GCGTAAGA	TCCTGAGC GCGTAAGA	GGACTCCT GCGTAAGA	TAGGCATG GCGTAAGA	CTCTCTAC GCGTAAGA	CGAGGCTG GCGTAAGA	AAGAGGCA GCGTAAGA	GTAGAGGA GCGTAAGA	GCTCATGAGCGTAAGA	ATCTCAGGGCGTAAGA
		CTATTAAG	TAAGGCGA CTATTAAG	CGTACTAG CTATTAAG	AGGCAGAA CTATTAAG	TCCTGAGC CTATTAAG	GGACTCCT CTATTAAG	TAGGCATG CTATTAAG	CTCTCTAC CTATTAAG	CGAGGCTG CTATTAAG	AAGAGGCA CTATTAAG	GTAGAGGA CTATTAAG	GCTCATGACTATTAAG	ATCTCAGGCTATTAAG
		AAGGCTAT	TAAGGCGA AAGGCTAT	CGTACTAG AAGGCTAT	AGGCAGAA AAGGCTAT	TCCTGAGC AAGGCTAT	GGACTCCT AAGGCTAT	TAGGCATG AAGGCTAT	CTCTCTAC AAGGCTAT	CGAGGCTG AAGGCTAT	AAGAGGCA AAGGCTAT	GTAGAGGA AAGGCTAT	GCTCATGAAAGGCTAT	ATCTCAGGAAGGCTAT
		GAGCCTTA	TAAGGCGA GAGCCTTA	CGTACTAG GAGCCTTA	AGGCAGAA GAGCCTTA	TCCTGAGC GAGCCTTA	GGACTCCT GAGCCTTA	TAGGCATG GAGCCTTA	CTCTCTAC GAGCCTTA	CGAGGCTG GAGCCTTA	AAGAGGCA GAGCCTTA	GTAGAGGA GAGCCTTA	GCTCATGAGAGCCTTA	ATCTCAGGGAGCCTTA
		TTATGCGA	TAAGGCGA TTATGCGA	CGTACTAG TTATGCGA	AGGCAGAA TTATGCGA	TCCTGAGC TTATGCGA	GGACTCCT TTATGCGA	TAGGCATG TTATGCGA	CTCTCTAC TTATGCGA	CGAGGCTG TTATGCGA	AAGAGGCA TTATGCGA	GTAGAGGA TTATGCGA	GCTCATGATTATGCGA	ATCTCAGGTTATGCGA
		SET D	ACTCGCTA	GGAGCTAC	GCGTAGTA	CGGAGCCT	TACGCTGC	ATGCGCAG	TAGCGCTC	ACTGAGCG	CCTAAGAC	CGATCAGT	TGCAGCTA	TCGACGTC
		TCGACTAG	ACTCGCTATCGACTAG	GGAGCTACTCGACTAG	GCGTAGTATCGACTAG	CGGAGCCTTCGACTAG	TACGCTGCTCGACTAG	ATGCGCAGTCGACTAG	TAGCGCTCTCGACTAG	ACTGAGCGTCGACTAG	CCTAAGACTCGACTAG	CGATCAGTTCGACTAG	TGCAGCTATCGACTAG	TCGACGTCTCGACTAG
		TTCTAGCT	ACTCGCTATTCTAGCT	GGAGCTACTTCTAGCT	GCGTAGTATTCTAGCT	CGGAGCCTTTCTAGCT	TACGCTGCTTCTAGCT	ATGCGCAGTTCTAGCT	TAGCGCTCTTCTAGCT	ACTGAGCGTTCTAGCT	CCTAAGACTTCTAGCT	CGATCAGTTTCTAGCT	TGCAGCTATTCTAGCT	TCGACGTCTTCTAGCT
		CCTAGAGT	ACTCGCTACCTAGAGT	GGAGCTACCCTAGAGT	GCGTAGTACCTAGAGT	CGGAGCCTCCTAGAGT	TACGCTGCCCTAGAGT	ATGCGCAGCCTAGAGT	TAGCGCTCCCTAGAGT	ACTGAGCGCCTAGAGT	CCTAAGACCCTAGAGT	CGATCAGTCCTAGAGT	TGCAGCTACCTAGAGT	TCGACGTCCCTAGAGT
		GCGTAAGA	ACTCGCTAGCGTAAGA	GGAGCTACGCGTAAGA	GCGTAGTAGCGTAAGA	CGGAGCCTGCGTAAGA	TACGCTGCGCGTAAGA	ATGCGCAGGCGTAAGA	TAGCGCTCGCGTAAGA	ACTGAGCGGCGTAAGA	CCTAAGACGCGTAAGA	CGATCAGTGCGTAAGA	TGCAGCTAGCGTAAGA	TCGACGTCGCGTAAGA
		CTATTAAG	ACTCGCTACTATTAAG	GGAGCTACCTATTAAG	GCGTAGTACTATTAAG	CGGAGCCTCTATTAAG	TACGCTGCCTATTAAG	ATGCGCAGCTATTAAG	TAGCGCTCCTATTAAG	ACTGAGCGCTATTAAG	CCTAAGACCTATTAAG	CGATCAGTCTATTAAG	TGCAGCTACTATTAAG	TCGACGTCCTATTAAG
		AAGGCTAT	ACTCGCTAAAGGCTAT	GGAGCTACAAGGCTAT	GCGTAGTAAAGGCTAT	CGGAGCCTAAGGCTAT	TACGCTGCAAGGCTAT	ATGCGCAGAAGGCTAT	TAGCGCTCAAGGCTAT	ACTGAGCGAAGGCTAT	CCTAAGACAAGGCTAT	CGATCAGTAAGGCTAT	TGCAGCTAAAGGCTAT	TCGACGTCAAGGCTAT
		GAGCCTTA	ACTCGCTAGAGCCTTA	GGAGCTACGAGCCTTA	GCGTAGTAGAGCCTTA	CGGAGCCTGAGCCTTA	TACGCTGCGAGCCTTA	ATGCGCAGGAGCCTTA	TAGCGCTCGAGCCTTA	ACTGAGCGGAGCCTTA	CCTAAGACGAGCCTTA	CGATCAGTGAGCCTTA	TGCAGCTAGAGCCTTA	TCGACGTCGAGCCTTA
		TTATGCGA	ACTCGCTATTATGCGA	GGAGCTACTTATGCGA	GCGTAGTATTATGCGA	CGGAGCCTTTATGCGA	TACGCTGCTTATGCGA	ATGCGCAGTTATGCGA	TAGCGCTCTTATGCGA	ACTGAGCGTTATGCGA	CCTAAGACTTATGCGA	CGATCAGTTTATGCGA	TGCAGCTATTATGCGA	TCGACGTCTTATGCGA
Indexes		96- well format
		SET A	N701	N702	N703	N704	N705	N706	N707	N710	N711	N712	N714	N715		384 PLATTE	1	2	3	4	5	6	7	8	9	10	11	12	13	14	15	16	17	18	19	20	21	22	23	24
		-S502	TAAGGCGA -S502	CGTACTAG -S502	AGGCAGAA -S502	TCCTGAGC -S502	GGACTCCT -S502	TAGGCATG -S502	CTCTCTAC -S502	CGAGGCTG -S502	AAGAGGCA -S502	GTAGAGGA -S502	GCTCATGA-S502	ATCTCAGG-S502		A	TAAGGCGA -S502	AGGCAGAA -S502	GGACTCCT -S502	CTCTCTAC -S502	AAGAGGCA -S502	GCTCATGA-S502	ACTCGCTA-S502	GCGTAGTA-S502	TACGCTGC-S502	TAGCGCTC-S502	CCTAAGAC-S502	TGCAGCTA-S502	TAAGGCGA -S513	AGGCAGAA -S513	GGACTCCT -S513	CTCTCTAC -S513	AAGAGGCA -S513	GCTCATGA-S513	ACTCGCTA-S513	GCGTAGTA-S513	TACGCTGC-S513	TAGCGCTC-S513	CCTAAGAC-S513	TGCAGCTA-S513
		-S503	TAAGGCGA -S503	CGTACTAG -S503	AGGCAGAA -S503	TCCTGAGC -S503	GGACTCCT -S503	TAGGCATG -S503	CTCTCTAC -S503	CGAGGCTG -S503	AAGAGGCA -S503	GTAGAGGA -S503	GCTCATGA-S503	ATCTCAGG-S503		B	CGTACTAG -S502	TCCTGAGC -S502	TAGGCATG -S502	CGAGGCTG -S502	GTAGAGGA -S502	ATCTCAGG-S502	GGAGCTAC-S502	CGGAGCCT-S502	ATGCGCAG-S502	ACTGAGCG-S502	CGATCAGT-S502	TCGACGTC-S502	CGTACTAG -S513	TCCTGAGC -S513	TAGGCATG -S513	CGAGGCTG -S513	GTAGAGGA -S513	ATCTCAGG-S513	GGAGCTAC-S513	CGGAGCCT-S513	ATGCGCAG-S513	ACTGAGCG-S513	CGATCAGT-S513	TCGACGTC-S513
		-S505	TAAGGCGA -S505	CGTACTAG -S505	AGGCAGAA -S505	TCCTGAGC -S505	GGACTCCT -S505	TAGGCATG -S505	CTCTCTAC -S505	CGAGGCTG -S505	AAGAGGCA -S505	GTAGAGGA -S505	GCTCATGA-S505	ATCTCAGG-S505		C	TAAGGCGA -S503	AGGCAGAA -S503	GGACTCCT -S503	CTCTCTAC -S503	AAGAGGCA -S503	GCTCATGA-S503	ACTCGCTA-S503	GCGTAGTA-S503	TACGCTGC-S503	TAGCGCTC-S503	CCTAAGAC-S503	TGCAGCTA-S503	TAAGGCGA -S515	AGGCAGAA -S515	GGACTCCT -S515	CTCTCTAC -S515	AAGAGGCA -S515	GCTCATGA-S515	ACTCGCTA-S515	GCGTAGTA-S515	TACGCTGC-S515	TAGCGCTC-S515	CCTAAGAC-S515	TGCAGCTA-S515
		-S506	TAAGGCGA -S506	CGTACTAG -S506	AGGCAGAA -S506	TCCTGAGC -S506	GGACTCCT -S506	TAGGCATG -S506	CTCTCTAC -S506	CGAGGCTG -S506	AAGAGGCA -S506	GTAGAGGA -S506	GCTCATGA-S506	ATCTCAGG-S506		D	CGTACTAG -S503	TCCTGAGC -S503	TAGGCATG -S503	CGAGGCTG -S503	GTAGAGGA -S503	ATCTCAGG-S503	GGAGCTAC-S503	CGGAGCCT-S503	ATGCGCAG-S503	ACTGAGCG-S503	CGATCAGT-S503	TCGACGTC-S503	CGTACTAG -S515	TCCTGAGC -S515	TAGGCATG -S515	CGAGGCTG -S515	GTAGAGGA -S515	ATCTCAGG-S515	GGAGCTAC-S515	CGGAGCCT-S515	ATGCGCAG-S515	ACTGAGCG-S515	CGATCAGT-S515	TCGACGTC-S515
		-S507	TAAGGCGA -S507	CGTACTAG -S507	AGGCAGAA -S507	TCCTGAGC -S507	GGACTCCT -S507	TAGGCATG -S507	CTCTCTAC -S507	CGAGGCTG -S507	AAGAGGCA -S507	GTAGAGGA -S507	GCTCATGA-S507	ATCTCAGG-S507		E	TAAGGCGA -S505	AGGCAGAA -S505	GGACTCCT -S505	CTCTCTAC -S505	AAGAGGCA -S505	GCTCATGA-S505	ACTCGCTA-S505	GCGTAGTA-S505	TACGCTGC-S505	TAGCGCTC-S505	CCTAAGAC-S505	TGCAGCTA-S505	TAAGGCGA -S516	AGGCAGAA -S516	GGACTCCT -S516	CTCTCTAC -S516	AAGAGGCA -S516	GCTCATGA-S516	ACTCGCTA-S516	GCGTAGTA-S516	TACGCTGC-S516	TAGCGCTC-S516	CCTAAGAC-S516	TGCAGCTA-S516
		-S508	TAAGGCGA -S508	CGTACTAG -S508	AGGCAGAA -S508	TCCTGAGC -S508	GGACTCCT -S508	TAGGCATG -S508	CTCTCTAC -S508	CGAGGCTG -S508	AAGAGGCA -S508	GTAGAGGA -S508	GCTCATGA-S508	ATCTCAGG-S508		F	CGTACTAG -S505	TCCTGAGC -S505	TAGGCATG -S505	CGAGGCTG -S505	GTAGAGGA -S505	ATCTCAGG-S505	GGAGCTAC-S505	CGGAGCCT-S505	ATGCGCAG-S505	ACTGAGCG-S505	CGATCAGT-S505	TCGACGTC-S505	CGTACTAG -S516	TCCTGAGC -S516	TAGGCATG -S516	CGAGGCTG -S516	GTAGAGGA -S516	ATCTCAGG-S516	GGAGCTAC-S516	CGGAGCCT-S516	ATGCGCAG-S516	ACTGAGCG-S516	CGATCAGT-S516	TCGACGTC-S516
		-S510	TAAGGCGA -S510	CGTACTAG -S510	AGGCAGAA -S510	TCCTGAGC -S510	GGACTCCT -S510	TAGGCATG -S510	CTCTCTAC -S510	CGAGGCTG -S510	AAGAGGCA -S510	GTAGAGGA -S510	GCTCATGA-S510	ATCTCAGG-S510		G	TAAGGCGA -S506	AGGCAGAA -S506	GGACTCCT -S506	CTCTCTAC -S506	AAGAGGCA -S506	GCTCATGA-S506	ACTCGCTA-S506	GCGTAGTA-S506	TACGCTGC-S506	TAGCGCTC-S506	CCTAAGAC-S506	TGCAGCTA-S506	TAAGGCGA -S517	AGGCAGAA -S517	GGACTCCT -S517	CTCTCTAC -S517	AAGAGGCA -S517	GCTCATGA-S517	ACTCGCTA-S517	GCGTAGTA-S517	TACGCTGC-S517	TAGCGCTC-S517	CCTAAGAC-S517	TGCAGCTA-S517
		-S511	TAAGGCGA -S511	CGTACTAG -S511	AGGCAGAA -S511	TCCTGAGC -S511	GGACTCCT -S511	TAGGCATG -S511	CTCTCTAC -S511	CGAGGCTG -S511	AAGAGGCA -S511	GTAGAGGA -S511	GCTCATGA-S511	ATCTCAGG-S511		H	CGTACTAG -S506	TCCTGAGC -S506	TAGGCATG -S506	CGAGGCTG -S506	GTAGAGGA -S506	ATCTCAGG-S506	GGAGCTAC-S506	CGGAGCCT-S506	ATGCGCAG-S506	ACTGAGCG-S506	CGATCAGT-S506	TCGACGTC-S506	CGTACTAG -S517	TCCTGAGC -S517	TAGGCATG -S517	CGAGGCTG -S517	GTAGAGGA -S517	ATCTCAGG-S517	GGAGCTAC-S517	CGGAGCCT-S517	ATGCGCAG-S517	ACTGAGCG-S517	CGATCAGT-S517	TCGACGTC-S517
																I	TAAGGCGA -S507	AGGCAGAA -S507	GGACTCCT -S507	CTCTCTAC -S507	AAGAGGCA -S507	GCTCATGA-S507	ACTCGCTA-S507	GCGTAGTA-S507	TACGCTGC-S507	TAGCGCTC-S507	CCTAAGAC-S507	TGCAGCTA-S507	TAAGGCGA -S518	AGGCAGAA -S518	GGACTCCT -S518	CTCTCTAC -S518	AAGAGGCA -S518	GCTCATGA-S518	ACTCGCTA-S518	GCGTAGTA-S518	TACGCTGC-S518	TAGCGCTC-S518	CCTAAGAC-S518	TGCAGCTA-S518
																J	CGTACTAG -S507	TCCTGAGC -S507	TAGGCATG -S507	CGAGGCTG -S507	GTAGAGGA -S507	ATCTCAGG-S507	GGAGCTAC-S507	CGGAGCCT-S507	ATGCGCAG-S507	ACTGAGCG-S507	CGATCAGT-S507	TCGACGTC-S507	CGTACTAG -S518	TCCTGAGC -S518	TAGGCATG -S518	CGAGGCTG -S518	GTAGAGGA -S518	ATCTCAGG-S518	GGAGCTAC-S518	CGGAGCCT-S518	ATGCGCAG-S518	ACTGAGCG-S518	CGATCAGT-S518	TCGACGTC-S518
		SET B	N716	N718	N719	N720	N721	N722	N723	N724	N726	N727	N728	N729		K	TAAGGCGA -S508	AGGCAGAA -S508	GGACTCCT -S508	CTCTCTAC -S508	AAGAGGCA -S508	GCTCATGA-S508	ACTCGCTA-S508	GCGTAGTA-S508	TACGCTGC-S508	TAGCGCTC-S508	CCTAAGAC-S508	TGCAGCTA-S508	TAAGGCGA -S520	AGGCAGAA -S520	GGACTCCT -S520	CTCTCTAC -S520	AAGAGGCA -S520	GCTCATGA-S520	ACTCGCTA-S520	GCGTAGTA-S520	TACGCTGC-S520	TAGCGCTC-S520	CCTAAGAC-S520	TGCAGCTA-S520
		-S502	ACTCGCTA-S502	GGAGCTAC-S502	GCGTAGTA-S502	CGGAGCCT-S502	TACGCTGC-S502	ATGCGCAG-S502	TAGCGCTC-S502	ACTGAGCG-S502	CCTAAGAC-S502	CGATCAGT-S502	TGCAGCTA-S502	TCGACGTC-S502		L	CGTACTAG -S508	TCCTGAGC -S508	TAGGCATG -S508	CGAGGCTG -S508	GTAGAGGA -S508	ATCTCAGG-S508	GGAGCTAC-S508	CGGAGCCT-S508	ATGCGCAG-S508	ACTGAGCG-S508	CGATCAGT-S508	TCGACGTC-S508	CGTACTAG -S520	TCCTGAGC -S520	TAGGCATG -S520	CGAGGCTG -S520	GTAGAGGA -S520	ATCTCAGG-S520	GGAGCTAC-S520	CGGAGCCT-S520	ATGCGCAG-S520	ACTGAGCG-S520	CGATCAGT-S520	TCGACGTC-S520
		-S503	ACTCGCTA-S503	GGAGCTAC-S503	GCGTAGTA-S503	CGGAGCCT-S503	TACGCTGC-S503	ATGCGCAG-S503	TAGCGCTC-S503	ACTGAGCG-S503	CCTAAGAC-S503	CGATCAGT-S503	TGCAGCTA-S503	TCGACGTC-S503		M	TAAGGCGA -S510	AGGCAGAA -S510	GGACTCCT -S510	CTCTCTAC -S510	AAGAGGCA -S510	GCTCATGA-S510	ACTCGCTA-S510	GCGTAGTA-S510	TACGCTGC-S510	TAGCGCTC-S510	CCTAAGAC-S510	TGCAGCTA-S510	TAAGGCGA -S521	AGGCAGAA -S521	GGACTCCT -S521	CTCTCTAC -S521	AAGAGGCA -S521	GCTCATGA-S521	ACTCGCTA-S521	GCGTAGTA-S521	TACGCTGC-S521	TAGCGCTC-S521	CCTAAGAC-S521	TGCAGCTA-S521
		-S505	ACTCGCTA-S505	GGAGCTAC-S505	GCGTAGTA-S505	CGGAGCCT-S505	TACGCTGC-S505	ATGCGCAG-S505	TAGCGCTC-S505	ACTGAGCG-S505	CCTAAGAC-S505	CGATCAGT-S505	TGCAGCTA-S505	TCGACGTC-S505		N	CGTACTAG -S510	TCCTGAGC -S510	TAGGCATG -S510	CGAGGCTG -S510	GTAGAGGA -S510	ATCTCAGG-S510	GGAGCTAC-S510	CGGAGCCT-S510	ATGCGCAG-S510	ACTGAGCG-S510	CGATCAGT-S510	TCGACGTC-S510	CGTACTAG -S521	TCCTGAGC -S521	TAGGCATG -S521	CGAGGCTG -S521	GTAGAGGA -S521	ATCTCAGG-S521	GGAGCTAC-S521	CGGAGCCT-S521	ATGCGCAG-S521	ACTGAGCG-S521	CGATCAGT-S521	TCGACGTC-S521
		-S506	ACTCGCTA-S506	GGAGCTAC-S506	GCGTAGTA-S506	CGGAGCCT-S506	TACGCTGC-S506	ATGCGCAG-S506	TAGCGCTC-S506	ACTGAGCG-S506	CCTAAGAC-S506	CGATCAGT-S506	TGCAGCTA-S506	TCGACGTC-S506		O	TAAGGCGA -S511	AGGCAGAA -S511	GGACTCCT -S511	CTCTCTAC -S511	AAGAGGCA -S511	GCTCATGA-S511	ACTCGCTA-S511	GCGTAGTA-S511	TACGCTGC-S511	TAGCGCTC-S511	CCTAAGAC-S511	TGCAGCTA-S511	TAAGGCGA -S522	AGGCAGAA -S522	GGACTCCT -S522	CTCTCTAC -S522	AAGAGGCA -S522	GCTCATGA-S522	ACTCGCTA-S522	GCGTAGTA-S522	TACGCTGC-S522	TAGCGCTC-S522	CCTAAGAC-S522	TGCAGCTA-S522
		-S507	ACTCGCTA-S507	GGAGCTAC-S507	GCGTAGTA-S507	CGGAGCCT-S507	TACGCTGC-S507	ATGCGCAG-S507	TAGCGCTC-S507	ACTGAGCG-S507	CCTAAGAC-S507	CGATCAGT-S507	TGCAGCTA-S507	TCGACGTC-S507		P	CGTACTAG -S511	TCCTGAGC -S511	TAGGCATG -S511	CGAGGCTG -S511	GTAGAGGA -S511	ATCTCAGG-S511	GGAGCTAC-S511	CGGAGCCT-S511	ATGCGCAG-S511	ACTGAGCG-S511	CGATCAGT-S511	TCGACGTC-S511	CGTACTAG -S522	TCCTGAGC -S522	TAGGCATG -S522	CGAGGCTG -S522	GTAGAGGA -S522	ATCTCAGG-S522	GGAGCTAC-S522	CGGAGCCT-S522	ATGCGCAG-S522	ACTGAGCG-S522	CGATCAGT-S522	TCGACGTC-S522
		-S508	ACTCGCTA-S508	GGAGCTAC-S508	GCGTAGTA-S508	CGGAGCCT-S508	TACGCTGC-S508	ATGCGCAG-S508	TAGCGCTC-S508	ACTGAGCG-S508	CCTAAGAC-S508	CGATCAGT-S508	TGCAGCTA-S508	TCGACGTC-S508
		-S510	ACTCGCTA-S510	GGAGCTAC-S510	GCGTAGTA-S510	CGGAGCCT-S510	TACGCTGC-S510	ATGCGCAG-S510	TAGCGCTC-S510	ACTGAGCG-S510	CCTAAGAC-S510	CGATCAGT-S510	TGCAGCTA-S510	TCGACGTC-S510
		-S511	ACTCGCTA-S511	GGAGCTAC-S511	GCGTAGTA-S511	CGGAGCCT-S511	TACGCTGC-S511	ATGCGCAG-S511	TAGCGCTC-S511	ACTGAGCG-S511	CCTAAGAC-S511	CGATCAGT-S511	TGCAGCTA-S511	TCGACGTC-S511
		SET C	N701	N702	N703	N704	N705	N706	N707	N710	N711	N712	N714	N715
		-S513	TAAGGCGA -S513	CGTACTAG -S513	AGGCAGAA -S513	TCCTGAGC -S513	GGACTCCT -S513	TAGGCATG -S513	CTCTCTAC -S513	CGAGGCTG -S513	AAGAGGCA -S513	GTAGAGGA -S513	GCTCATGA-S513	ATCTCAGG-S513
		-S515	TAAGGCGA -S515	CGTACTAG -S515	AGGCAGAA -S515	TCCTGAGC -S515	GGACTCCT -S515	TAGGCATG -S515	CTCTCTAC -S515	CGAGGCTG -S515	AAGAGGCA -S515	GTAGAGGA -S515	GCTCATGA-S515	ATCTCAGG-S515
		-S516	TAAGGCGA -S516	CGTACTAG -S516	AGGCAGAA -S516	TCCTGAGC -S516	GGACTCCT -S516	TAGGCATG -S516	CTCTCTAC -S516	CGAGGCTG -S516	AAGAGGCA -S516	GTAGAGGA -S516	GCTCATGA-S516	ATCTCAGG-S516
		-S517	TAAGGCGA -S517	CGTACTAG -S517	AGGCAGAA -S517	TCCTGAGC -S517	GGACTCCT -S517	TAGGCATG -S517	CTCTCTAC -S517	CGAGGCTG -S517	AAGAGGCA -S517	GTAGAGGA -S517	GCTCATGA-S517	ATCTCAGG-S517
		-S518	TAAGGCGA -S518	CGTACTAG -S518	AGGCAGAA -S518	TCCTGAGC -S518	GGACTCCT -S518	TAGGCATG -S518	CTCTCTAC -S518	CGAGGCTG -S518	AAGAGGCA -S518	GTAGAGGA -S518	GCTCATGA-S518	ATCTCAGG-S518
		-S520	TAAGGCGA -S520	CGTACTAG -S520	AGGCAGAA -S520	TCCTGAGC -S520	GGACTCCT -S520	TAGGCATG -S520	CTCTCTAC -S520	CGAGGCTG -S520	AAGAGGCA -S520	GTAGAGGA -S520	GCTCATGA-S520	ATCTCAGG-S520
		-S521	TAAGGCGA -S521	CGTACTAG -S521	AGGCAGAA -S521	TCCTGAGC -S521	GGACTCCT -S521	TAGGCATG -S521	CTCTCTAC -S521	CGAGGCTG -S521	AAGAGGCA -S521	GTAGAGGA -S521	GCTCATGA-S521	ATCTCAGG-S521
		-S522	TAAGGCGA -S522	CGTACTAG -S522	AGGCAGAA -S522	TCCTGAGC -S522	GGACTCCT -S522	TAGGCATG -S522	CTCTCTAC -S522	CGAGGCTG -S522	AAGAGGCA -S522	GTAGAGGA -S522	GCTCATGA-S522	ATCTCAGG-S522
		SET D	N716	N718	N719	N720	N721	N722	N723	N724	N726	N727	N728	N729
		-S513	ACTCGCTA-S513	GGAGCTAC-S513	GCGTAGTA-S513	CGGAGCCT-S513	TACGCTGC-S513	ATGCGCAG-S513	TAGCGCTC-S513	ACTGAGCG-S513	CCTAAGAC-S513	CGATCAGT-S513	TGCAGCTA-S513	TCGACGTC-S513
		-S515	ACTCGCTA-S515	GGAGCTAC-S515	GCGTAGTA-S515	CGGAGCCT-S515	TACGCTGC-S515	ATGCGCAG-S515	TAGCGCTC-S515	ACTGAGCG-S515	CCTAAGAC-S515	CGATCAGT-S515	TGCAGCTA-S515	TCGACGTC-S515
		-S516	ACTCGCTA-S516	GGAGCTAC-S516	GCGTAGTA-S516	CGGAGCCT-S516	TACGCTGC-S516	ATGCGCAG-S516	TAGCGCTC-S516	ACTGAGCG-S516	CCTAAGAC-S516	CGATCAGT-S516	TGCAGCTA-S516	TCGACGTC-S516
		-S517	ACTCGCTA-S517	GGAGCTAC-S517	GCGTAGTA-S517	CGGAGCCT-S517	TACGCTGC-S517	ATGCGCAG-S517	TAGCGCTC-S517	ACTGAGCG-S517	CCTAAGAC-S517	CGATCAGT-S517	TGCAGCTA-S517	TCGACGTC-S517
		-S518	ACTCGCTA-S518	GGAGCTAC-S518	GCGTAGTA-S518	CGGAGCCT-S518	TACGCTGC-S518	ATGCGCAG-S518	TAGCGCTC-S518	ACTGAGCG-S518	CCTAAGAC-S518	CGATCAGT-S518	TGCAGCTA-S518	TCGACGTC-S518
		-S520	ACTCGCTA-S520	GGAGCTAC-S520	GCGTAGTA-S520	CGGAGCCT-S520	TACGCTGC-S520	ATGCGCAG-S520	TAGCGCTC-S520	ACTGAGCG-S520	CCTAAGAC-S520	CGATCAGT-S520	TGCAGCTA-S520	TCGACGTC-S520
		-S521	ACTCGCTA-S521	GGAGCTAC-S521	GCGTAGTA-S521	CGGAGCCT-S521	TACGCTGC-S521	ATGCGCAG-S521	TAGCGCTC-S521	ACTGAGCG-S521	CCTAAGAC-S521	CGATCAGT-S521	TGCAGCTA-S521	TCGACGTC-S521
		-S522	ACTCGCTA-S522	GGAGCTAC-S522	GCGTAGTA-S522	CGGAGCCT-S522	TACGCTGC-S522	ATGCGCAG-S522	TAGCGCTC-S522	ACTGAGCG-S522	CCTAAGAC-S522	CGATCAGT-S522	TGCAGCTA-S522	TCGACGTC-S522
